# Supplementary material for: Introgression and disruption of migration routes have shaped the genetic integrity of wildebeest populations
Source: Nat Commun. 2024 Apr 12;15:2921. doi: 10.1038/s41467-024-47015-y (PMC11014984; doi:10.1038/s41467-024-47015-y)
Supplement: Supplementary file 10 — Source Data [file 41467_2024_47015_MOESM10_ESM.zip › source_data/Fig2a.psmc/CTauNaN_2506.psmc]

CC
CC	Brief Description of the file format:
CC	  CC  comments
CC	  MM  useful-messages
CC	  RD  round-of-iterations
CC	  LL  \log[P(sequence)]
CC	  QD  Q-before-opt Q-after-opt
CC	  TR  \theta_0 \rho_0
CC	  RS  k t_k \lambda_k \pi_k \sum_{l\not=k}A_{kl} A_{kk}
CC	  DC  begin end best-k t_k+\Delta_k max-prob
CC
MM	Version: 0.6.5-r67
MM	pattern:4+25*2+4+6, n:63, n_free_lambdas:28
MM	n_iterations:25, skip:1, max_t:15, theta/rho:5
MM	is_decoding:0
MM	n_seqs:28, sum_L:17433202, sum_n:3231846
RD	0
LK	0.000000
QD	0.000000 -> 0.000000
RI	inf
TR	0.205039	0.041008
MT	15.000000
MM	C_pi: 1.000000, n_recomb: 700533.911387
RS	0	0.000000	1.000000	5667.460773	0.008090	0.000000
RS	1	0.008290	1.000000	6085.596597	0.008687	0.000000
RS	2	0.017266	1.000000	6530.002995	0.009321	0.000000
RS	3	0.026987	1.000000	7001.546035	0.009995	0.000000
RS	4	0.037514	1.000000	7500.971899	0.010708	0.000000
RS	5	0.048914	1.000000	8028.872450	0.011461	0.000000
RS	6	0.061258	1.000000	8585.645736	0.012256	0.000000
RS	7	0.074626	1.000000	9171.451119	0.013092	0.000000
RS	8	0.089102	1.000000	9786.158722	0.013970	0.000000
RS	9	0.104778	1.000000	10429.293068	0.014888	0.000000
RS	10	0.121753	1.000000	11099.970885	0.015845	0.000000
RS	11	0.140135	1.000000	11796.833304	0.016840	0.000000
RS	12	0.160042	1.000000	12517.972930	0.017869	0.000000
RS	13	0.181598	1.000000	13260.856656	0.018930	0.000000
RS	14	0.204942	1.000000	14022.245510	0.020017	0.000000
RS	15	0.230221	1.000000	14798.113391	0.021124	0.000000
RS	16	0.257595	1.000000	15583.567210	0.022245	0.000000
RS	17	0.287238	1.000000	16372.771692	0.023372	0.000000
RS	18	0.319339	1.000000	17158.882972	0.024494	0.000000
RS	19	0.354100	1.000000	17933.996085	0.025600	0.000000
RS	20	0.391744	1.000000	18689.112405	0.026678	0.000000
RS	21	0.432507	1.000000	19414.134142	0.027713	0.000000
RS	22	0.476650	1.000000	20097.893904	0.028689	0.000000
RS	23	0.524453	1.000000	20728.228109	0.029589	0.000000
RS	24	0.576218	1.000000	21292.103466	0.030394	0.000000
RS	25	0.632274	1.000000	21775.805724	0.031085	0.000000
RS	26	0.692977	1.000000	22165.199149	0.031640	0.000000
RS	27	0.758711	1.000000	22446.063595	0.032041	0.000000
RS	28	0.829896	1.000000	22604.513243	0.032268	0.000000
RS	29	0.906981	1.000000	22627.496952	0.032300	0.000000
RS	30	0.990456	1.000000	22503.374502	0.032123	0.000000
RS	31	1.080851	1.000000	22222.555724	0.031722	0.000000
RS	32	1.178739	1.000000	21778.180748	0.031088	0.000000
RS	33	1.284742	1.000000	21166.809662	0.030215	0.000000
RS	34	1.399532	1.000000	20389.079403	0.029105	0.000000
RS	35	1.523838	1.000000	19450.275779	0.027765	0.000000
RS	36	1.658449	1.000000	18360.760445	0.026210	0.000000
RS	37	1.804218	1.000000	17136.188319	0.024462	0.000000
RS	38	1.962071	1.000000	15797.452194	0.022551	0.000000
RS	39	2.133009	1.000000	14370.300276	0.020513	0.000000
RS	40	2.318118	1.000000	12884.590529	0.018393	0.000000
RS	41	2.518571	1.000000	11373.173817	0.016235	0.000000
RS	42	2.735641	1.000000	9870.435143	0.014090	0.000000
RS	43	2.970706	1.000000	8410.566127	0.012006	0.000000
RS	44	3.225257	1.000000	7025.687382	0.010029	0.000000
RS	45	3.500909	1.000000	5743.979580	0.008199	0.000000
RS	46	3.799411	1.000000	4588.008470	0.006549	0.000000
RS	47	4.122659	1.000000	3573.433374	0.005101	0.000000
RS	48	4.472702	1.000000	2708.264524	0.003866	0.000000
RS	49	4.851763	1.000000	1992.779884	0.002845	0.000000
RS	50	5.262247	1.000000	1420.131077	0.002027	0.000000
RS	51	5.706758	1.000000	977.572091	0.001395	0.000000
RS	52	6.188118	1.000000	648.150830	0.000925	0.000000
RS	53	6.709380	1.000000	412.632535	0.000589	0.000000
RS	54	7.273854	1.000000	251.393057	0.000359	0.000000
RS	55	7.885120	1.000000	146.038703	0.000208	0.000000
RS	56	8.547059	1.000000	80.575009	0.000115	0.000000
RS	57	9.263869	1.000000	42.043916	0.000060	0.000000
RS	58	10.040101	1.000000	20.652734	0.000029	0.000000
RS	59	10.880679	1.000000	9.503007	0.000014	0.000000
RS	60	11.790939	1.000000	4.073935	0.000006	0.000000
RS	61	12.776655	1.000000	1.617730	0.000002	0.000000
RS	62	13.844085	1.000000	0.591289	0.000001	0.000000
RS	63	15.000000	1.000000	0.278879	0.000000	0.000000
PA	4+25*2+4+6 0.205039096 0.041007819 15.000000000 1.000000000 1.000000000 1.000000000 1.000000000 1.000000000 1.000000000 1.000000000 1.000000000 1.000000000 1.000000000 1.000000000 1.000000000 1.000000000 1.000000000 1.000000000 1.000000000 1.000000000 1.000000000 1.000000000 1.000000000 1.000000000 1.000000000 1.000000000 1.000000000 1.000000000 1.000000000 1.000000000 1.000000000
//
IT	4286
RD	1
LK	-7669443.068655
QD	-1923.085605 -> -1204.444697
RI	0.0139742092
TR	0.207447	0.041152
MT	14.779794
MM	C_pi: 1.040017, n_recomb: 730493.240624
RS	0	0.000000	1.129341	5215.013152	0.007139	0.020610
RS	1	0.008264	1.129341	5604.136121	0.007672	0.008311
RS	2	0.017212	1.129341	6018.590615	0.008239	0.004980
RS	3	0.026899	1.129341	6459.393091	0.008843	0.004036
RS	4	0.037386	1.543986	5073.910506	0.006946	0.004095
RS	5	0.048740	1.543986	5452.661005	0.007464	0.004618
RS	6	0.061033	1.459162	6194.971213	0.008481	0.005510
RS	7	0.074341	1.459162	6645.446454	0.009097	0.006577
RS	8	0.088749	1.355529	7664.713006	0.010493	0.007710
RS	9	0.104348	1.355529	8202.052741	0.011228	0.008908
RS	10	0.121236	1.271056	9347.185909	0.012796	0.010159
RS	11	0.139520	1.271056	9973.128845	0.013653	0.011525
RS	12	0.159315	1.200370	11248.460809	0.015398	0.012999
RS	13	0.180746	1.200370	11959.259843	0.016371	0.014581
RS	14	0.203948	1.137836	13386.010630	0.018325	0.016285
RS	15	0.229067	1.137836	14170.560461	0.019399	0.018139
RS	16	0.256263	1.081342	15744.951429	0.021554	0.020167
RS	17	0.285706	1.081342	16580.128356	0.022697	0.022346
RS	18	0.317582	1.034025	18203.554351	0.024920	0.024605
RS	19	0.352093	1.034025	19048.924144	0.026077	0.026848
RS	20	0.389456	0.999579	20548.823281	0.028130	0.028982
RS	21	0.429906	0.999579	21347.623909	0.029224	0.030928
RS	22	0.473700	0.978361	22569.787008	0.030897	0.032625
RS	23	0.521113	0.978361	23256.289061	0.031836	0.034031
RS	24	0.572444	0.968349	24105.696498	0.032999	0.035120
RS	25	0.628017	0.968349	24613.406228	0.033694	0.035885
RS	26	0.688183	0.966396	25059.340852	0.034305	0.036336
RS	27	0.753322	0.966396	25326.964258	0.034671	0.036493
RS	28	0.823844	0.969206	25381.454383	0.034746	0.036379
RS	29	0.900194	0.969206	25356.691617	0.034712	0.036014
RS	30	0.982854	0.974191	25041.313586	0.034280	0.035415
RS	31	1.072346	0.974191	24685.330331	0.033793	0.034595
RS	32	1.169233	0.979776	24016.259663	0.032877	0.033562
RS	33	1.274127	0.979776	23310.939690	0.031911	0.032324
RS	34	1.387691	0.985203	22307.112899	0.030537	0.030888
RS	35	1.510639	0.985203	21264.134527	0.029109	0.029267
RS	36	1.643749	0.990120	19965.307159	0.027331	0.027476
RS	37	1.787859	0.990120	18633.549537	0.025508	0.025540
RS	38	1.943880	0.994277	17112.755466	0.023426	0.023484
RS	39	2.112794	0.994277	15580.043329	0.021328	0.021343
RS	40	2.295668	0.997466	13942.621298	0.019087	0.019154
RS	41	2.493655	0.997466	12329.200966	0.016878	0.016953
RS	42	2.708005	0.999604	10701.342442	0.014649	0.014782
RS	43	2.940070	0.999604	9143.884783	0.012517	0.012678
RS	44	3.191314	1.000766	7654.075321	0.010478	0.010680
RS	45	3.463321	1.000766	6281.214471	0.008599	0.008821
RS	46	3.757808	1.001082	5036.610292	0.006895	0.007131
RS	47	4.076633	1.001082	3941.261405	0.005395	0.005631
RS	48	4.421806	1.000702	3003.477026	0.004112	0.004334
RS	49	4.795506	1.000702	2222.330880	0.003042	0.003244
RS	50	5.200090	0.999761	1594.663709	0.002183	0.002356
RS	51	5.638111	0.999761	1104.697822	0.001512	0.001655
RS	52	6.112331	0.998320	738.394289	0.001011	0.001121
RS	53	6.625743	0.998320	473.361892	0.000648	0.000730
RS	54	7.181585	0.995798	291.148607	0.000399	0.000455
RS	55	7.783364	0.995798	170.302899	0.000233	0.000271
RS	56	8.434877	0.995798	94.682461	0.000130	0.000153
RS	57	9.140233	0.995798	49.824378	0.000068	0.000082
RS	58	9.903883	0.991300	24.776139	0.000034	0.000041
RS	59	10.730644	0.991300	11.474114	0.000016	0.000019
RS	60	11.625731	0.991300	4.954576	0.000007	0.000008
RS	61	12.594792	0.991300	1.983351	0.000003	0.000003
RS	62	13.643940	0.991300	0.731475	0.000001	0.000001
RS	63	14.779794	0.991300	0.350067	0.000000	0.000001
PA	4+25*2+4+6 0.207446811 0.041152324 14.779794216 1.129341125 1.543985844 1.459161758 1.355528831 1.271056235 1.200369835 1.137836218 1.081342459 1.034025192 0.999579430 0.978361130 0.968349397 0.966396332 0.969205856 0.974190712 0.979776382 0.985202789 0.990120411 0.994277120 0.997466087 0.999603748 1.000765800 1.001082420 1.000701904 0.999760747 0.998319626 0.995798111 0.991300464
//
IT	4758
RD	2
LK	-7668382.235264
QD	-965.096162 -> -751.861510
RI	0.0110253837
TR	0.207060	0.040819
MT	14.871236
MM	C_pi: 1.052280, n_recomb: 733073.053625
RS	0	0.000000	1.037253	5703.001464	0.007780	0.020720
RS	1	0.008275	1.037253	6124.912771	0.008355	0.008428
RS	2	0.017235	1.037253	6573.612623	0.008967	0.005297
RS	3	0.026936	1.037253	7050.045206	0.009617	0.004546
RS	4	0.037440	1.897581	4139.993824	0.005647	0.003510
RS	5	0.048813	1.897581	4455.761760	0.006078	0.004025
RS	6	0.061127	1.747180	5204.273011	0.007099	0.005096
RS	7	0.074460	1.747180	5591.903962	0.007628	0.006016
RS	8	0.088896	1.565741	6696.944544	0.009135	0.007447
RS	9	0.104527	1.565741	7178.502554	0.009792	0.008399
RS	10	0.121452	1.428165	8424.161518	0.011492	0.009944
RS	11	0.139777	1.428165	9003.693201	0.012282	0.011010
RS	12	0.159618	1.316099	10424.634152	0.014220	0.012839
RS	13	0.181101	1.316099	11102.086539	0.015145	0.014065
RS	14	0.204362	1.216139	12767.880677	0.017417	0.016201
RS	15	0.229548	1.216139	13536.712025	0.018466	0.017670
RS	16	0.256818	1.123759	15489.236620	0.021129	0.020279
RS	17	0.286344	1.123759	16328.558992	0.022274	0.022088
RS	18	0.318314	1.046266	18426.520475	0.025136	0.025045
RS	19	0.352929	1.046266	19289.849438	0.026314	0.026956
RS	20	0.390408	0.991193	21233.493734	0.028965	0.029741
RS	21	0.430989	0.991193	22050.038633	0.030079	0.031407
RS	22	0.474928	0.958895	23568.694539	0.032151	0.033549
RS	23	0.522503	0.958895	24258.647058	0.033092	0.034733
RS	24	0.574015	0.945486	25206.696759	0.034385	0.035995
RS	25	0.629789	0.945486	25697.065886	0.035054	0.036596
RS	26	0.690179	0.945430	26068.236243	0.035560	0.036988
RS	27	0.755566	0.945430	26300.824798	0.035877	0.037036
RS	28	0.826363	0.953058	26178.118670	0.035710	0.036733
RS	29	0.903019	0.953058	26109.845446	0.035617	0.036307
RS	30	0.986018	0.963974	25585.973285	0.034902	0.035485
RS	31	1.075885	0.963974	25188.657426	0.034360	0.034644
RS	32	1.173189	0.975550	24326.615713	0.033184	0.033411
RS	33	1.278544	0.975550	23591.181335	0.032181	0.032182
RS	34	1.392618	0.986587	22432.277534	0.030600	0.030594
RS	35	1.516131	0.986587	21376.384242	0.029160	0.029005
RS	36	1.649864	0.996576	19968.392270	0.027239	0.027116
RS	37	1.794664	0.996576	18642.788151	0.025431	0.025229
RS	38	1.951446	1.005115	17059.042678	0.023271	0.023130
RS	39	2.121202	1.005115	15548.420917	0.021210	0.021051
RS	40	2.305005	1.011827	13887.233958	0.018944	0.018862
RS	41	2.504017	1.011827	12304.195566	0.016784	0.016727
RS	42	2.719498	1.016550	10677.953722	0.014566	0.014584
RS	43	2.952809	1.016550	9149.651632	0.012481	0.012539
RS	44	3.205427	1.019418	7670.965926	0.010464	0.010579
RS	45	3.478949	1.019418	6318.345889	0.008619	0.008764
RS	46	3.775104	1.020672	5082.517128	0.006933	0.007106
RS	47	4.095766	1.020672	3995.282375	0.005450	0.005632
RS	48	4.442963	1.020577	3058.790801	0.004173	0.004354
RS	49	4.818890	1.020577	2275.377358	0.003104	0.003273
RS	50	5.225924	1.019384	1642.418417	0.002240	0.002390
RS	51	5.666640	1.019384	1144.690964	0.001561	0.001687
RS	52	6.143826	1.017194	770.536683	0.001051	0.001151
RS	53	6.660498	1.017194	497.245075	0.000678	0.000754
RS	54	7.219924	1.013024	308.373509	0.000421	0.000474
RS	55	7.825642	1.013024	181.582559	0.000248	0.000284
RS	56	8.481483	1.013024	101.675710	0.000139	0.000161
RS	57	9.191595	1.013024	53.914481	0.000074	0.000087
RS	58	9.960468	1.005360	27.083824	0.000037	0.000044
RS	59	10.792964	1.005360	12.620653	0.000017	0.000021
RS	60	11.694349	1.005360	5.485718	0.000007	0.000009
RS	61	12.670322	1.005360	2.211466	0.000003	0.000004
RS	62	13.727057	1.005360	0.821741	0.000001	0.000001
RS	63	14.871236	1.005360	0.397798	0.000001	0.000001
PA	4+25*2+4+6 0.207060324 0.040819469 14.871236243 1.037253451 1.897580830 1.747179900 1.565741443 1.428164854 1.316098965 1.216138851 1.123759258 1.046265940 0.991193485 0.958894694 0.945486095 0.945429770 0.953058218 0.963974296 0.975549914 0.986587235 0.996576265 1.005114761 1.011827226 1.016550022 1.019417730 1.020672045 1.020577066 1.019383622 1.017193973 1.013023647 1.005359945
//
IT	4564
RD	3
LK	-7668023.037931
QD	-688.994604 -> -580.355552
RI	0.0099525037
TR	0.206088	0.040398
MT	15.030078
MM	C_pi: 1.058660, n_recomb: 729962.916744
RS	0	0.000000	0.939091	6284.048047	0.008609	0.020689
RS	1	0.008293	0.939091	6744.066974	0.009239	0.008563
RS	2	0.017274	0.939091	7232.347968	0.009908	0.005616
RS	3	0.026999	0.939091	7749.699562	0.010617	0.005096
RS	4	0.037532	2.152343	3632.370463	0.004976	0.003079
RS	5	0.048937	2.152343	3912.894573	0.005360	0.003632
RS	6	0.061289	1.930524	4695.667752	0.006433	0.004791
RS	7	0.074664	1.930524	5049.941598	0.006918	0.005673
RS	8	0.089150	1.691013	6193.046485	0.008484	0.007248
RS	9	0.104836	1.691013	6644.350999	0.009102	0.008106
RS	10	0.121823	1.524971	7893.930732	0.010814	0.009755
RS	11	0.140219	1.524971	8445.119364	0.011569	0.010687
RS	12	0.160140	1.392848	9875.221833	0.013528	0.012632
RS	13	0.181714	1.392848	10527.831947	0.014422	0.013685
RS	14	0.205077	1.271861	12264.676797	0.016802	0.015994
RS	15	0.230377	1.271861	13016.393663	0.017832	0.017266
RS	16	0.257775	1.155218	15165.776808	0.020776	0.020189
RS	17	0.287446	1.155218	15999.995718	0.021919	0.021807
RS	18	0.319577	1.055690	18405.532289	0.025214	0.025215
RS	19	0.354373	1.055690	19273.469607	0.026403	0.026972
RS	20	0.392054	0.985525	21529.634240	0.029494	0.030209
RS	21	0.432861	0.985525	22350.337651	0.030618	0.031764
RS	22	0.477051	0.945426	24077.190244	0.032984	0.034211
RS	23	0.524906	0.945426	24760.093712	0.033920	0.035321
RS	24	0.576730	0.930078	25759.331169	0.035289	0.036667
RS	25	0.632852	0.930078	26227.693931	0.035930	0.037223
RS	26	0.693628	0.932104	26512.658517	0.036321	0.037511
RS	27	0.759444	0.932104	26713.078545	0.036595	0.037538
RS	28	0.830718	0.944000	26430.950033	0.036209	0.037032
RS	29	0.907903	0.944000	26329.582995	0.036070	0.036605
RS	30	0.991490	0.959954	25634.816474	0.035118	0.035565
RS	31	1.082008	0.959954	25212.587367	0.034540	0.034739
RS	32	1.180032	0.976543	24204.581764	0.033159	0.033318
RS	33	1.286186	0.976543	23459.132683	0.032137	0.032117
RS	34	1.401144	0.992298	22192.720295	0.030403	0.030384
RS	35	1.525634	0.992298	21145.463663	0.028968	0.028833
RS	36	1.660449	1.006643	19670.960286	0.026948	0.026846
RS	37	1.806445	1.006643	18372.909674	0.025170	0.025006
RS	38	1.964547	1.019070	16761.502269	0.022962	0.022853
RS	39	2.135762	1.019070	15293.479489	0.020951	0.020827
RS	40	2.321175	1.029032	13636.630809	0.018681	0.018624
RS	41	2.521964	1.029032	12103.527806	0.016581	0.016544
RS	42	2.739406	1.036258	10501.438823	0.014386	0.014415
RS	43	2.974880	1.036258	9021.003650	0.012358	0.012419
RS	44	3.229881	1.040903	7572.278362	0.010374	0.010484
RS	45	3.506031	1.040903	6257.480999	0.008572	0.008708
RS	46	3.805081	1.043276	5046.564111	0.006913	0.007074
RS	47	4.128932	1.043276	3983.033190	0.005456	0.005624
RS	48	4.479640	1.043716	3061.215814	0.004194	0.004361
RS	49	4.859433	1.043716	2288.049491	0.003134	0.003290
RS	50	5.270722	1.042550	1659.898765	0.002274	0.002412
RS	51	5.716120	1.042550	1163.176228	0.001593	0.001710
RS	52	6.198454	1.039897	787.769682	0.001079	0.001172
RS	53	6.720789	1.039897	511.410070	0.000701	0.000771
RS	54	7.286442	1.034425	319.456514	0.000438	0.000488
RS	55	7.899005	1.034425	189.255008	0.000259	0.000294
RS	56	8.562367	1.034425	106.657720	0.000146	0.000168
RS	57	9.280743	1.034425	56.944916	0.000078	0.000091
RS	58	10.058695	1.024058	28.861458	0.000040	0.000047
RS	59	10.901162	1.024058	13.525497	0.000019	0.000022
RS	60	11.813496	1.024058	5.914227	0.000008	0.000010
RS	61	12.801490	1.024058	2.399236	0.000003	0.000004
RS	62	13.871419	1.024058	0.897421	0.000001	0.000002
RS	63	15.030078	1.024058	0.438766	0.000001	0.000001
PA	4+25*2+4+6 0.206087843 0.040397640 15.030078183 0.939090983 2.152342678 1.930523851 1.691012584 1.524970660 1.392847641 1.271861460 1.155217949 1.055689634 0.985524666 0.945426332 0.930077862 0.932104324 0.944000276 0.959954121 0.976542605 0.992298159 1.006643236 1.019070321 1.029031867 1.036258369 1.040903185 1.043276078 1.043715770 1.042549951 1.039896563 1.034424576 1.024058009
//
IT	4225
RD	4
LK	-7667831.770229
QD	-560.227036 -> -495.168044
RI	0.0095177478
TR	0.205122	0.039998
MT	15.187535
MM	C_pi: 1.063249, n_recomb: 725954.761204
RS	0	0.000000	0.868975	6766.618083	0.009321	0.020628
RS	1	0.008311	0.868975	7257.598636	0.009997	0.008671
RS	2	0.017312	0.868975	7777.875115	0.010714	0.005863
RS	3	0.027062	0.868975	8328.108293	0.011472	0.005541
RS	4	0.037622	2.362411	3290.584742	0.004533	0.002766
RS	5	0.049060	2.362411	3546.978294	0.004886	0.003341
RS	6	0.061448	2.051409	4399.334784	0.006060	0.004583
RS	7	0.074866	2.051409	4733.928738	0.006521	0.005455
RS	8	0.089398	1.764436	5915.565586	0.008149	0.007129
RS	9	0.105139	1.764436	6350.022438	0.008747	0.007951
RS	10	0.122188	1.585626	7574.953392	0.010434	0.009630
RS	11	0.140654	1.585626	8108.698111	0.011170	0.010499
RS	12	0.160654	1.447390	9493.600045	0.013077	0.012454
RS	13	0.182317	1.447390	10128.119800	0.013951	0.013414
RS	14	0.205779	1.316085	11857.757832	0.016334	0.015772
RS	15	0.231192	1.316085	12594.184932	0.017348	0.016928
RS	16	0.258717	1.182364	14846.000103	0.020450	0.020029
RS	17	0.288530	1.182364	15672.780128	0.021589	0.021534
RS	18	0.320820	1.065350	18294.232985	0.025200	0.025264
RS	19	0.355794	1.065350	19162.578255	0.026396	0.026933
RS	20	0.393674	0.982870	21661.308499	0.029838	0.030526
RS	21	0.434703	0.982870	22482.651840	0.030970	0.032023
RS	22	0.479141	0.936365	24378.083523	0.033581	0.034718
RS	23	0.527273	0.936365	25052.950116	0.034510	0.035794
RS	24	0.579405	0.919389	26093.305129	0.035943	0.037206
RS	25	0.635869	0.919389	26542.159901	0.036562	0.037745
RS	26	0.697026	0.923075	26754.814564	0.036855	0.037939
RS	27	0.763266	0.923075	26928.969777	0.037095	0.037961
RS	28	0.835011	0.938385	26517.982141	0.036528	0.037281
RS	29	0.912718	0.938385	26391.571437	0.036354	0.036863
RS	30	0.996884	0.958336	25564.216310	0.035215	0.035640
RS	31	1.088045	0.958336	25125.252707	0.034610	0.034833
RS	32	1.186781	0.978875	24008.900811	0.033072	0.033257
RS	33	1.293724	0.978875	23259.732113	0.032040	0.032081
RS	34	1.409554	0.998383	21916.687081	0.030190	0.030229
RS	35	1.535012	0.998383	20881.141357	0.028764	0.028709
RS	36	1.670895	1.016292	19361.329365	0.026670	0.026639
RS	37	1.818072	1.016292	18090.398152	0.024919	0.024835
RS	38	1.977480	1.032030	16462.798765	0.022677	0.022634
RS	39	2.150137	1.032030	15034.242734	0.020710	0.020649
RS	40	2.337143	1.044875	13385.624440	0.018439	0.018430
RS	41	2.539690	1.044875	11898.208945	0.016390	0.016393
RS	42	2.759071	1.054427	10319.826490	0.014216	0.014270
RS	43	2.996685	1.054427	8883.632628	0.012237	0.012315
RS	44	3.254046	1.060824	7463.212979	0.010281	0.010398
RS	45	3.532796	1.060824	6184.434945	0.008519	0.008654
RS	46	3.834713	1.064401	4997.642526	0.006884	0.007038
RS	47	4.161722	1.064401	3958.057496	0.005452	0.005610
RS	48	4.515908	1.065526	3051.582455	0.004204	0.004360
RS	49	4.899530	1.065526	2290.292299	0.003155	0.003300
RS	50	5.315034	1.064570	1668.551892	0.002298	0.002427
RS	51	5.765070	1.064570	1174.834478	0.001618	0.001727
RS	52	6.252508	1.061636	799.849641	0.001102	0.001189
RS	53	6.780456	1.061636	522.013546	0.000719	0.000786
RS	54	7.352282	1.055060	328.153353	0.000452	0.000500
RS	55	7.971631	1.055060	195.470157	0.000269	0.000302
RS	56	8.642453	1.055060	110.799101	0.000153	0.000173
RS	57	9.369026	1.055060	59.519660	0.000082	0.000094
RS	58	10.155984	1.042244	30.405881	0.000042	0.000049
RS	59	11.008345	1.042244	14.322648	0.000020	0.000023
RS	60	11.931545	1.042244	6.296684	0.000009	0.000010
RS	61	12.931470	1.042244	2.568902	0.000004	0.000004
RS	62	14.014498	1.042244	0.966612	0.000001	0.000002
RS	63	15.187535	1.042244	0.476832	0.000001	0.000001
PA	4+25*2+4+6 0.205122435 0.039997738 15.187534971 0.868974585 2.362411288 2.051408966 1.764436076 1.585626208 1.447389912 1.316085311 1.182363879 1.065349727 0.982870475 0.936364962 0.919388729 0.923074635 0.938385300 0.958335546 0.978874589 0.998382583 1.016292295 1.032030090 1.044874963 1.054426906 1.060824340 1.064400763 1.065526392 1.064569799 1.061636425 1.055060393 1.042243548
//
IT	4113
RD	5
LK	-7667715.157224
QD	-489.203587 -> -447.314126
RI	0.0093499075
TR	0.204302	0.039645
MT	15.325596
MM	C_pi: 1.066928, n_recomb: 722129.984528
RS	0	0.000000	0.822057	7127.144675	0.009870	0.020569
RS	1	0.008326	0.822057	7640.866190	0.010581	0.008751
RS	2	0.017346	0.822057	8184.541623	0.011334	0.006042
RS	3	0.027117	0.822057	8758.699666	0.012129	0.005871
RS	4	0.037701	2.550980	3031.719159	0.004198	0.002532
RS	5	0.049166	2.550980	3269.584271	0.004528	0.003109
RS	6	0.061586	2.132247	4214.831164	0.005837	0.004446
RS	7	0.075040	2.132247	4537.120801	0.006283	0.005313
RS	8	0.089615	1.803916	5766.097485	0.007985	0.007075
RS	9	0.105403	1.803916	6191.534277	0.008574	0.007885
RS	10	0.122505	1.622055	7384.101418	0.010225	0.009562
RS	11	0.141032	1.622055	7907.347975	0.010950	0.010402
RS	12	0.161101	1.486858	9223.159906	0.012772	0.012315
RS	13	0.182841	1.486858	9844.512550	0.013633	0.013224
RS	14	0.206391	1.352627	11526.487460	0.015962	0.015562
RS	15	0.231902	1.352627	12249.765567	0.016963	0.016646
RS	16	0.259537	1.206779	14549.189506	0.020148	0.019847
RS	17	0.289474	1.206779	15368.079995	0.021282	0.021276
RS	18	0.321902	1.075287	18147.750665	0.025131	0.025252
RS	19	0.357031	1.075287	19014.897868	0.026332	0.026861
RS	20	0.395085	0.982245	21711.106854	0.030065	0.030748
RS	21	0.436308	0.982245	22532.153858	0.031202	0.032208
RS	22	0.480962	0.930144	24572.520605	0.034028	0.035119
RS	23	0.529335	0.930144	25240.331876	0.034953	0.036173
RS	24	0.581736	0.911627	26319.911820	0.036448	0.037648
RS	25	0.638499	0.911627	26752.549479	0.037047	0.038175
RS	26	0.699989	0.916550	26908.488676	0.037263	0.038291
RS	27	0.766599	0.916550	27061.483191	0.037475	0.038311
RS	28	0.838754	0.934545	26548.180874	0.036764	0.037488
RS	29	0.916918	0.934545	26402.343475	0.036562	0.037077
RS	30	1.001590	0.957610	25472.788660	0.035275	0.035708
RS	31	1.093312	0.957610	25021.526939	0.034650	0.034915
RS	32	1.192671	0.981189	23824.579319	0.032992	0.033217
RS	33	1.300303	0.981189	23073.475852	0.031952	0.032061
RS	34	1.416897	1.003606	21674.648250	0.030015	0.030115
RS	35	1.543198	1.003606	20649.159600	0.028595	0.028618
RS	36	1.680016	1.024377	19096.229663	0.026444	0.026480
RS	37	1.828226	1.024377	17847.455666	0.024715	0.024703
RS	38	1.988777	1.042895	16207.819106	0.022444	0.022459
RS	39	2.162695	1.042895	14811.449419	0.020511	0.020506
RS	40	2.351094	1.058275	13169.297194	0.018237	0.018270
RS	41	2.555180	1.058275	11719.549505	0.016229	0.016266
RS	42	2.776259	1.069970	10160.056271	0.014070	0.014146
RS	43	3.015745	1.069970	8761.012900	0.012132	0.012223
RS	44	3.275172	1.078078	7363.736951	0.010197	0.010319
RS	45	3.556200	1.078078	6116.010671	0.008469	0.008603
RS	46	3.860627	1.082917	4949.642835	0.006854	0.007002
RS	47	4.190402	1.082917	3931.500229	0.005444	0.005593
RS	48	4.547634	1.084849	3038.680994	0.004208	0.004354
RS	49	4.934612	1.084849	2288.739448	0.003169	0.003304
RS	50	5.353810	1.084251	1673.278525	0.002317	0.002437
RS	51	5.807911	1.084251	1183.097042	0.001638	0.001739
RS	52	6.299823	1.081187	809.113990	0.001120	0.001202
RS	53	6.832693	1.081187	530.551781	0.000735	0.000797
RS	54	7.409931	1.073665	335.388932	0.000464	0.000510
RS	55	8.035232	1.073665	200.760486	0.000278	0.000309
RS	56	8.712598	1.073665	114.390618	0.000158	0.000178
RS	57	9.446363	1.073665	61.788671	0.000086	0.000097
RS	58	10.241224	1.058594	31.790350	0.000044	0.000051
RS	59	11.102268	1.058594	15.044935	0.000021	0.000024
RS	60	12.035005	1.058594	6.646831	0.000009	0.000011
RS	61	13.045405	1.058594	2.725816	0.000004	0.000004
RS	62	14.139933	1.058594	1.031244	0.000001	0.000002
RS	63	15.325596	1.058594	0.512907	0.000001	0.000001
PA	4+25*2+4+6 0.204302213 0.039645376 15.325596097 0.822057087 2.550980452 2.132247402 1.803915522 1.622055163 1.486857934 1.352626781 1.206779023 1.075286683 0.982245270 0.930143521 0.911627319 0.916549758 0.934545224 0.957609878 0.981189270 1.003606454 1.024376612 1.042894901 1.058274501 1.069970154 1.078078052 1.082917050 1.084849027 1.084251492 1.081186812 1.073664861 1.058594143
//
IT	4589
RD	6
LK	-7667639.137020
QD	-446.998227 -> -418.542665
RI	0.0092949543
TR	0.203639	0.039341
MT	15.441805
MM	C_pi: 1.069921, n_recomb: 718670.385630
RS	0	0.000000	0.790545	7386.365212	0.010278	0.020517
RS	1	0.008339	0.790545	7916.236948	0.011015	0.008811
RS	2	0.017374	0.790545	8476.470498	0.011795	0.006171
RS	3	0.027162	0.790545	9067.486580	0.012617	0.006112
RS	4	0.037766	2.728369	2822.021493	0.003927	0.002348
RS	5	0.049255	2.728369	3044.691252	0.004237	0.002914
RS	6	0.061702	2.186293	4095.479220	0.005699	0.004356
RS	7	0.075186	2.186293	4409.811793	0.006136	0.005219
RS	8	0.089795	1.820557	5695.098787	0.007924	0.007068
RS	9	0.105623	1.820557	6116.383326	0.008511	0.007876
RS	10	0.122770	1.641553	7275.787904	0.010124	0.009538
RS	11	0.141348	1.641553	7793.117013	0.010844	0.010367
RS	12	0.161474	1.515215	9029.626631	0.012564	0.012210
RS	13	0.183279	1.515215	9641.378122	0.013416	0.013093
RS	14	0.206902	1.383242	11254.050628	0.015660	0.015372
RS	15	0.232496	1.383242	11966.077150	0.016650	0.016409
RS	16	0.260223	1.228906	14279.245794	0.019869	0.019661
RS	17	0.290263	1.228906	15090.370038	0.020998	0.021036
RS	18	0.322808	1.085149	17988.819887	0.025031	0.025203
RS	19	0.358067	1.085149	18854.002872	0.026235	0.026768
RS	20	0.396266	0.982827	21715.041018	0.030216	0.030908
RS	21	0.437651	0.982827	22535.497439	0.031357	0.032338
RS	22	0.482487	0.925729	24703.182343	0.034373	0.035442
RS	23	0.531062	0.925729	25365.080948	0.035294	0.036478
RS	24	0.583688	0.905746	26482.668277	0.036850	0.038013
RS	25	0.640702	0.905746	26901.903502	0.037433	0.038529
RS	26	0.702471	0.911593	27013.454908	0.037588	0.038584
RS	27	0.769391	0.911593	27149.261555	0.037777	0.038601
RS	28	0.841891	0.931714	26554.245732	0.036949	0.037660
RS	29	0.920437	0.931714	26393.001227	0.036725	0.037254
RS	30	1.005534	0.957198	25384.375722	0.035321	0.035768
RS	31	1.097727	0.957198	24923.553744	0.034680	0.034986
RS	32	1.197608	0.983082	23666.640703	0.032931	0.033193
RS	33	1.305819	0.983082	22913.983924	0.031884	0.032051
RS	34	1.423053	1.007711	21474.322588	0.029881	0.030033
RS	35	1.550064	1.007711	20456.418134	0.028464	0.028552
RS	36	1.687667	1.030745	18878.460858	0.026269	0.026358
RS	37	1.836744	1.030745	17646.736717	0.024555	0.024601
RS	38	1.998254	1.051585	15996.936792	0.022259	0.022321
RS	39	2.173232	1.051585	14625.876833	0.020351	0.020391
RS	40	2.362802	1.069189	12987.597657	0.018072	0.018137
RS	41	2.568181	1.069189	11568.159689	0.016097	0.016160
RS	42	2.790686	1.082860	10022.751704	0.013946	0.014039
RS	43	3.031747	1.082860	8654.358633	0.012042	0.012143
RS	44	3.292911	1.092631	7275.334436	0.010123	0.010247
RS	45	3.575853	1.092631	6053.983184	0.008424	0.008554
RS	46	3.882391	1.098776	4904.470204	0.006824	0.006966
RS	47	4.214492	1.098776	3905.219552	0.005434	0.005574
RS	48	4.574287	1.101618	3024.251738	0.004208	0.004345
RS	49	4.964087	1.101618	2284.872386	0.003179	0.003305
RS	50	5.386392	1.101506	1675.311684	0.002331	0.002443
RS	51	5.843915	1.101506	1188.892873	0.001654	0.001748
RS	52	6.339592	1.098439	816.242111	0.001136	0.001212
RS	53	6.876604	1.098439	537.478555	0.000748	0.000806
RS	54	7.458399	1.090113	341.453418	0.000475	0.000518
RS	55	8.088711	1.090113	205.296451	0.000286	0.000315
RS	56	8.771587	1.090113	117.526441	0.000164	0.000182
RS	57	9.511408	1.090113	63.800593	0.000089	0.000100
RS	58	10.312926	1.072921	33.038955	0.000046	0.000052
RS	59	11.181283	1.072921	15.702516	0.000022	0.000025
RS	60	12.122055	1.072921	6.968567	0.000010	0.000011
RS	61	13.141280	1.072921	2.871321	0.000004	0.000005
RS	62	14.245501	1.072921	1.091727	0.000002	0.000002
RS	63	15.441805	1.072921	0.547124	0.000001	0.000001
PA	4+25*2+4+6 0.203638559 0.039341053 15.441804950 0.790544831 2.728369003 2.186292957 1.820557308 1.641553220 1.515215371 1.383242175 1.228905730 1.085148659 0.982826753 0.925728653 0.905746292 0.911592575 0.931713717 0.957198003 0.983081795 1.007710558 1.030745164 1.051584565 1.069188522 1.082859885 1.092631308 1.098776478 1.101617705 1.101505713 1.098438663 1.090113218 1.072921419
//
IT	4209
RD	7
LK	-7667586.932483
QD	-420.770709 -> -400.508110
RI	0.0092854171
TR	0.203113	0.039079
MT	15.538057
MM	C_pi: 1.072332, n_recomb: 715556.895025
RS	0	0.000000	0.768887	7570.658118	0.010580	0.020474
RS	1	0.008350	0.768887	8111.905968	0.011336	0.008855
RS	2	0.017397	0.768887	8683.766726	0.012136	0.006265
RS	3	0.027199	0.768887	9286.576131	0.012978	0.006288
RS	4	0.037820	2.900318	2644.420907	0.003696	0.002197
RS	5	0.049328	2.900318	2854.075362	0.003989	0.002746
RS	6	0.061797	2.222393	4015.830427	0.005612	0.004296
RS	7	0.075307	2.222393	4324.866994	0.006044	0.005155
RS	8	0.089944	1.822050	5673.758031	0.007929	0.007093
RS	9	0.105804	1.822050	6093.981041	0.008516	0.007905
RS	10	0.122989	1.649180	7222.279221	0.010093	0.009546
RS	11	0.141608	1.649180	7736.761499	0.010812	0.010376
RS	12	0.161782	1.535214	8890.317379	0.012424	0.012134
RS	13	0.183640	1.535214	9495.045771	0.013269	0.013004
RS	14	0.207324	1.409087	11027.124928	0.015411	0.015201
RS	15	0.232985	1.409087	11729.465246	0.016392	0.016209
RS	16	0.260789	1.248979	14035.075860	0.019614	0.019478
RS	17	0.290914	1.248979	14838.743555	0.020737	0.020814
RS	18	0.323555	1.094655	17828.136356	0.024915	0.025133
RS	19	0.358921	1.094655	18690.927820	0.026121	0.026666
RS	20	0.397240	0.984070	21691.694671	0.030314	0.031022
RS	21	0.438759	0.984070	22511.416828	0.031460	0.032430
RS	22	0.483744	0.922480	24791.693551	0.034647	0.035707
RS	23	0.532486	0.922480	25448.620752	0.035565	0.036726
RS	24	0.585298	0.901125	26602.273539	0.037177	0.038319
RS	25	0.642519	0.901125	27010.330594	0.037747	0.038824
RS	26	0.704518	0.907687	27086.305623	0.037853	0.038829
RS	27	0.771694	0.907687	27208.001700	0.038024	0.038841
RS	28	0.844479	0.929521	26546.832867	0.037100	0.037803
RS	29	0.923342	0.929521	26373.201884	0.036857	0.037399
RS	30	1.008789	0.956888	25303.141019	0.035361	0.035820
RS	31	1.101371	0.956888	24834.678249	0.034707	0.035046
RS	32	1.201684	0.984490	23533.489471	0.032888	0.033181
RS	33	1.310373	0.984490	22779.286951	0.031834	0.032049
RS	34	1.428136	1.010763	21310.017665	0.029781	0.029975
RS	35	1.555734	1.010763	20297.452512	0.028366	0.028505
RS	36	1.693985	1.035564	18700.435666	0.026134	0.026267
RS	37	1.843780	1.035564	17481.462678	0.024431	0.024523
RS	38	2.006082	1.058332	15822.656390	0.022112	0.022211
RS	39	2.181937	1.058332	14471.252292	0.020224	0.020298
RS	40	2.372475	1.077889	12834.573392	0.017936	0.018027
RS	41	2.578923	1.077889	11439.443775	0.015987	0.016070
RS	42	2.802609	1.093380	9904.188479	0.013841	0.013946
RS	43	3.044972	1.093380	8561.128741	0.011964	0.012072
RS	44	3.307573	1.104765	7196.356086	0.010057	0.010182
RS	45	3.592100	1.104765	5997.513053	0.008382	0.008509
RS	46	3.900384	1.112247	4861.896951	0.006795	0.006930
RS	47	4.234410	1.112247	3879.382378	0.005421	0.005554
RS	48	4.596327	1.116082	3008.731787	0.004205	0.004333
RS	49	4.988463	1.116082	2279.202838	0.003185	0.003302
RS	50	5.413342	1.116565	1675.177391	0.002341	0.002445
RS	51	5.873697	1.116565	1192.667491	0.001667	0.001755
RS	52	6.372492	1.113608	821.593491	0.001148	0.001220
RS	53	6.912935	1.113608	543.049515	0.000759	0.000814
RS	54	7.498504	1.104601	346.521327	0.000484	0.000525
RS	55	8.132968	1.104601	209.183942	0.000292	0.000320
RS	56	8.820408	1.104601	120.266645	0.000168	0.000186
RS	57	9.565248	1.104601	65.587107	0.000092	0.000103
RS	58	10.372281	1.085431	34.166517	0.000048	0.000054
RS	59	11.246701	1.085431	16.302278	0.000023	0.000026
RS	60	12.194133	1.085431	7.264851	0.000010	0.000012
RS	61	13.220674	1.085431	3.006587	0.000004	0.000005
RS	62	14.332930	1.085431	1.148483	0.000002	0.000002
RS	63	15.538057	1.085431	0.579677	0.000001	0.000001
PA	4+25*2+4+6 0.203112519 0.039079004 15.538057046 0.768887282 2.900317948 2.222392845 1.822050456 1.649180371 1.535214475 1.409087207 1.248979332 1.094655052 0.984069608 0.922479788 0.901125032 0.907687399 0.929520772 0.956887746 0.984489979 1.010763262 1.035564298 1.058332370 1.077888751 1.093380085 1.104764524 1.112247172 1.116082152 1.116564836 1.113608274 1.104601264 1.085431085
//
IT	3985
RD	8
LK	-7667549.385611
QD	-403.940025 -> -388.889386
RI	0.0092926636
TR	0.202698	0.038852
MT	15.617572
MM	C_pi: 1.074250, n_recomb: 712734.239567
RS	0	0.000000	0.753557	7701.982732	0.010806	0.020438
RS	1	0.008359	0.753557	8251.274642	0.011577	0.008889
RS	2	0.017416	0.753557	8831.332858	0.012391	0.006335
RS	3	0.027230	0.753557	9442.426920	0.013248	0.006418
RS	4	0.037865	3.070447	2489.270172	0.003493	0.002068
RS	5	0.049388	3.070447	2687.438137	0.003771	0.002597
RS	6	0.061875	2.246593	3960.937799	0.005557	0.004256
RS	7	0.075405	2.246593	4266.337623	0.005986	0.005109
RS	8	0.090067	1.813821	5684.058642	0.007975	0.007139
RS	9	0.105954	1.813821	6105.180610	0.008566	0.007957
RS	10	0.123168	1.648627	7205.557362	0.010110	0.009575
RS	11	0.141822	1.648627	7719.256111	0.010830	0.010413
RS	12	0.162035	1.548915	8789.788189	0.012332	0.012080
RS	13	0.183937	1.548915	9389.366799	0.013174	0.012947
RS	14	0.207670	1.431029	10835.740820	0.015203	0.015049
RS	15	0.233387	1.431029	11529.673541	0.016177	0.016037
RS	16	0.261254	1.267187	13814.403928	0.019382	0.019302
RS	17	0.291449	1.267187	14610.993976	0.020500	0.020609
RS	18	0.324169	1.103647	17671.073643	0.024793	0.025052
RS	19	0.359623	1.103647	18531.222145	0.026000	0.026559
RS	20	0.398041	0.985642	21651.771354	0.030378	0.031106
RS	21	0.439670	0.985642	22470.649601	0.031527	0.032494
RS	22	0.484779	0.919998	24850.875746	0.034867	0.035926
RS	23	0.533658	0.919998	25503.542356	0.035783	0.036932
RS	24	0.586623	0.897388	26690.437253	0.037448	0.038577
RS	25	0.644015	0.897388	27089.049215	0.038007	0.039071
RS	26	0.706204	0.904539	27135.426307	0.038072	0.039035
RS	27	0.773591	0.904539	27245.430157	0.038227	0.039040
RS	28	0.846610	0.927786	26529.719864	0.037222	0.037922
RS	29	0.925734	0.927786	26346.075427	0.036965	0.037518
RS	30	1.011470	0.956626	25228.091653	0.035396	0.035866
RS	31	1.104373	0.956626	24753.485276	0.034730	0.035096
RS	32	1.205042	0.985485	23420.143575	0.032860	0.033177
RS	33	1.314124	0.985485	22664.386833	0.031799	0.032051
RS	34	1.432325	1.012943	21174.291483	0.029709	0.029935
RS	35	1.560405	1.012943	20165.281085	0.028293	0.028472
RS	36	1.699192	1.039099	18553.873436	0.026032	0.026199
RS	37	1.849578	1.039099	17344.259034	0.024335	0.024464
RS	38	2.012535	1.063464	15677.381810	0.021996	0.022123
RS	39	2.189113	1.063464	14341.177626	0.020121	0.020223
RS	40	2.380450	1.084733	12704.390009	0.017825	0.017935
RS	41	2.587780	1.084733	11328.818644	0.015895	0.015994
RS	42	2.812440	1.101902	9800.654119	0.013751	0.013865
RS	43	3.055878	1.101902	8478.693354	0.011896	0.012009
RS	44	3.319664	1.114846	7125.025756	0.009997	0.010123
RS	45	3.605499	1.114846	5945.576098	0.008342	0.008467
RS	46	3.915226	1.123686	4821.488019	0.006765	0.006896
RS	47	4.250842	1.123686	3853.942656	0.005407	0.005533
RS	48	4.614510	1.128584	2992.349956	0.004198	0.004320
RS	49	5.008575	1.128584	2272.066963	0.003188	0.003298
RS	50	5.435579	1.129755	1673.259358	0.002348	0.002446
RS	51	5.898274	1.129755	1194.762512	0.001676	0.001759
RS	52	6.399644	1.127006	825.455863	0.001158	0.001226
RS	53	6.942921	1.127006	547.474696	0.000768	0.000820
RS	54	7.531609	1.117422	350.739545	0.000492	0.000531
RS	55	8.169502	1.117422	212.514101	0.000298	0.000325
RS	56	8.860714	1.117422	122.664082	0.000172	0.000190
RS	57	9.609702	1.117422	67.176709	0.000094	0.000105
RS	58	10.421294	1.096389	35.187427	0.000049	0.000055
RS	59	11.300723	1.096389	16.850624	0.000024	0.000027
RS	60	12.253661	1.096389	7.538282	0.000011	0.000012
RS	61	13.286250	1.096389	3.132562	0.000004	0.000005
RS	62	14.405149	1.096389	1.201818	0.000002	0.000002
RS	63	15.617572	1.096389	0.610676	0.000001	0.000001
PA	4+25*2+4+6 0.202697970 0.038852150 15.617571753 0.753556847 3.070446538 2.246592599 1.813820980 1.648626752 1.548915473 1.431028942 1.267186784 1.103647067 0.985641565 0.919998027 0.897387589 0.904538640 0.927785970 0.956625842 0.985485195 1.012942728 1.039098887 1.063463674 1.084732874 1.101902305 1.114846284 1.123685993 1.128584346 1.129754999 1.127005651 1.117421505 1.096388965
//
IT	3651
RD	9
LK	-7667521.245114
QD	-392.877874 -> -381.279142
RI	0.0093046775
TR	0.202372	0.038654
MT	15.683344
MM	C_pi: 1.075758, n_recomb: 710153.716761
RS	0	0.000000	0.742350	7796.544637	0.010979	0.020409
RS	1	0.008366	0.742350	8351.583799	0.011760	0.008916
RS	2	0.017431	0.742350	8937.480920	0.012585	0.006389
RS	3	0.027255	0.742350	9554.453656	0.013454	0.006517
RS	4	0.037901	3.241249	2350.696960	0.003310	0.001955
RS	5	0.049438	3.241249	2538.511220	0.003575	0.002463
RS	6	0.061939	2.263193	3921.336489	0.005522	0.004229
RS	7	0.075487	2.263193	4224.118914	0.005948	0.005075
RS	8	0.090168	1.799676	5714.206684	0.008046	0.007196
RS	9	0.106076	1.799676	6137.441355	0.008642	0.008023
RS	10	0.123316	1.642633	7213.307388	0.010157	0.009620
RS	11	0.141998	1.642633	7727.585930	0.010882	0.010469
RS	12	0.162243	1.557879	8717.378118	0.012275	0.012042
RS	13	0.184182	1.557879	9313.179398	0.013114	0.012912
RS	14	0.207956	1.449760	10672.435680	0.015028	0.014913
RS	15	0.233719	1.449760	11359.007840	0.015995	0.015890
RS	16	0.261637	1.283724	13614.571309	0.019171	0.019135
RS	17	0.291891	1.283724	14404.479707	0.020284	0.020421
RS	18	0.324675	1.112050	17520.443711	0.024671	0.024966
RS	19	0.360202	1.112050	18377.810079	0.025879	0.026453
RS	20	0.398702	0.987329	21602.275671	0.030419	0.031167
RS	21	0.440422	0.987329	22420.213177	0.031571	0.032540
RS	22	0.485632	0.918026	24889.249711	0.035048	0.036112
RS	23	0.534625	0.918026	25538.181487	0.035961	0.037104
RS	24	0.587716	0.894290	26754.931670	0.037675	0.038798
RS	25	0.645249	0.894290	27145.454743	0.038225	0.039281
RS	26	0.707594	0.901962	27166.041352	0.038254	0.039208
RS	27	0.775156	0.901962	27266.291003	0.038395	0.039206
RS	28	0.848369	0.926407	26504.799461	0.037323	0.038020
RS	29	0.927707	0.926407	26313.061052	0.037053	0.037615
RS	30	1.013683	0.956409	25157.549419	0.035425	0.035904
RS	31	1.106851	0.956409	24678.044330	0.034750	0.035137
RS	32	1.207813	0.986160	23322.102352	0.032841	0.033177
RS	33	1.317221	0.986160	22564.847421	0.031775	0.032056
RS	34	1.435782	1.014432	21060.874434	0.029657	0.029909
RS	35	1.564262	1.014432	20054.075868	0.028239	0.028451
RS	36	1.703490	1.041604	18432.076328	0.025955	0.026149
RS	37	1.854365	1.041604	17229.196639	0.024261	0.024420
RS	38	2.017863	1.067281	15555.154499	0.021904	0.022054
RS	39	2.195038	1.067281	14230.655687	0.020039	0.020163
RS	40	2.387035	1.090054	12592.509784	0.017732	0.017858
RS	41	2.595094	1.090054	11232.740879	0.015817	0.015930
RS	42	2.820559	1.108771	9709.323936	0.013672	0.013794
RS	43	3.064886	1.108771	8405.074984	0.011836	0.011953
RS	44	3.329652	1.123220	7060.030020	0.009942	0.010068
RS	45	3.616569	1.123220	5897.447871	0.008304	0.008428
RS	46	3.927488	1.133425	4782.986979	0.006735	0.006862
RS	47	4.264417	1.133425	3828.943412	0.005392	0.005512
RS	48	4.629533	1.139439	2975.370077	0.004190	0.004306
RS	49	5.025194	1.139439	2263.799591	0.003188	0.003293
RS	50	5.453956	1.141377	1669.918603	0.002351	0.002445
RS	51	5.918586	1.141377	1195.494207	0.001683	0.001762
RS	52	6.422086	1.138918	828.093432	0.001166	0.001230
RS	53	6.967707	1.138918	550.947354	0.000776	0.000826
RS	54	7.558974	1.128857	354.241398	0.000499	0.000536
RS	55	8.199705	1.128857	215.371745	0.000303	0.000329
RS	56	8.894037	1.128857	124.769314	0.000176	0.000193
RS	57	9.646456	1.128857	68.597528	0.000097	0.000107
RS	58	10.461820	1.106064	36.116265	0.000051	0.000057
RS	59	11.345396	1.106064	17.354455	0.000024	0.000028
RS	60	12.302890	1.106064	7.791873	0.000011	0.000012
RS	61	13.340485	1.106064	3.250456	0.000005	0.000005
RS	62	14.464882	1.106064	1.252175	0.000002	0.000002
RS	63	15.683344	1.106064	0.640323	0.000001	0.000001
PA	4+25*2+4+6 0.202372282 0.038654291 15.683343998 0.742349534 3.241248794 2.263192826 1.799676450 1.642633323 1.557878885 1.449759937 1.283723672 1.112050386 0.987328831 0.918025680 0.894289537 0.901961517 0.926406558 0.956408712 0.986159994 1.014431844 1.041603543 1.067281115 1.090054249 1.108770700 1.123220049 1.133424971 1.139438851 1.141377111 1.138917619 1.128856529 1.106063949
//
IT	3931
RD	10
LK	-7667499.390080
QD	-385.479973 -> -376.258875
RI	0.0093169777
TR	0.202115	0.038480
MT	15.738146
MM	C_pi: 1.076936, n_recomb: 707776.286453
RS	0	0.000000	0.733856	7865.979172	0.011114	0.020385
RS	1	0.008372	0.733856	8425.200740	0.011904	0.008937
RS	2	0.017444	0.733856	9015.332568	0.012738	0.006431
RS	3	0.027276	0.733856	9636.550897	0.013615	0.006595
RS	4	0.037932	3.414591	2224.906343	0.003144	0.001854
RS	5	0.049479	3.414591	2403.244695	0.003395	0.002340
RS	6	0.061993	2.275215	3890.893147	0.005497	0.004209
RS	7	0.075554	2.275215	4191.661847	0.005922	0.005047
RS	8	0.090251	1.782261	5756.233661	0.008133	0.007262
RS	9	0.106179	1.782261	6182.290478	0.008735	0.008096
RS	10	0.123439	1.633156	7237.181579	0.010225	0.009673
RS	11	0.142145	1.633156	7752.927070	0.010954	0.010536
RS	12	0.162417	1.563330	8665.396605	0.012243	0.012017
RS	13	0.184385	1.563330	9258.425629	0.013081	0.012894
RS	14	0.208193	1.465856	10531.522000	0.014880	0.014790
RS	15	0.233994	1.465856	11211.596564	0.015841	0.015761
RS	16	0.261955	1.298762	13433.277607	0.018980	0.018979
RS	17	0.292257	1.298762	14216.905284	0.020087	0.020249
RS	18	0.325096	1.119837	17377.819315	0.024553	0.024880
RS	19	0.360684	1.119837	18232.347162	0.025760	0.026349
RS	20	0.399251	0.989004	21547.837429	0.030444	0.031214
RS	21	0.441047	0.989004	22364.751145	0.031599	0.032573
RS	22	0.486342	0.916396	24912.813667	0.035199	0.036272
RS	23	0.535428	0.916396	25558.398191	0.036111	0.037252
RS	24	0.588625	0.891670	26801.313854	0.037867	0.038989
RS	25	0.646274	0.891670	27184.817278	0.038409	0.039460
RS	26	0.708750	0.899833	27181.931924	0.038405	0.039354
RS	27	0.776457	0.899833	27273.994727	0.038535	0.039346
RS	28	0.849831	0.925325	26473.209240	0.037403	0.038100
RS	29	0.929348	0.925325	26274.963753	0.037123	0.037694
RS	30	1.015522	0.956252	25090.048728	0.035449	0.035935
RS	31	1.108911	0.956252	24606.709451	0.034766	0.035171
RS	32	1.210117	0.986610	23235.682481	0.032829	0.033182
RS	33	1.319796	0.986610	22477.064606	0.031757	0.032063
RS	34	1.438658	1.015397	20964.820891	0.029621	0.029894
RS	35	1.567470	1.015397	19959.253090	0.028200	0.028438
RS	36	1.707066	1.043306	18329.791648	0.025898	0.026114
RS	37	1.858348	1.043306	17131.635518	0.024205	0.024388
RS	38	2.022295	1.070060	15451.253736	0.021831	0.022000
RS	39	2.199968	1.070060	14135.739744	0.019972	0.020114
RS	40	2.392514	1.094152	12495.403588	0.017654	0.017794
RS	41	2.601181	1.094152	11148.461839	0.015751	0.015875
RS	42	2.827316	1.114298	9627.993699	0.013603	0.013732
RS	43	3.072382	1.114298	8338.739763	0.011782	0.011903
RS	44	3.337965	1.130196	7000.375729	0.009891	0.010018
RS	45	3.625781	1.130196	5852.595217	0.008269	0.008391
RS	46	3.937693	1.141765	4746.225453	0.006706	0.006830
RS	47	4.275717	1.141765	3804.450512	0.005375	0.005492
RS	48	4.642040	1.148935	2958.024920	0.004179	0.004291
RS	49	5.039030	1.148935	2254.690791	0.003186	0.003286
RS	50	5.469255	1.151706	1665.469739	0.002353	0.002442
RS	51	5.935497	1.151706	1195.137242	0.001689	0.001764
RS	52	6.440771	1.149610	829.734043	0.001172	0.001234
RS	53	6.988346	1.149610	553.635617	0.000782	0.000830
RS	54	7.581762	1.139153	357.147675	0.000505	0.000540
RS	55	8.224857	1.139153	217.832721	0.000308	0.000333
RS	56	8.921791	1.139153	126.627013	0.000179	0.000195
RS	57	9.677069	1.139153	69.874129	0.000099	0.000109
RS	58	10.495577	1.114705	36.965311	0.000052	0.000058
RS	59	11.382609	1.114705	17.819664	0.000025	0.000028
RS	60	12.343900	1.114705	8.028240	0.000011	0.000013
RS	61	13.385668	1.114705	3.361332	0.000005	0.000005
RS	62	14.514649	1.114705	1.299947	0.000002	0.000002
RS	63	15.738146	1.114705	0.668807	0.000001	0.000001
PA	4+25*2+4+6 0.202115343 0.038480074 15.738145722 0.733856142 3.414591261 2.275214829 1.782261101 1.633155773 1.563329952 1.465856152 1.298762412 1.119836826 0.989003920 0.916395504 0.891669548 0.899833438 0.925325166 0.956251830 0.986609542 1.015397347 1.043306146 1.070059814 1.094152181 1.114297762 1.130196015 1.141765404 1.148935117 1.151705907 1.149609608 1.139152763 1.114705139
//
IT	4318
RD	11
LK	-7667481.902956
QD	-380.479034 -> -372.958274
RI	0.0093275558
TR	0.201912	0.038325
MT	15.784103
MM	C_pi: 1.077848, n_recomb: 705573.300108
RS	0	0.000000	0.727197	7918.082947	0.011222	0.020365
RS	1	0.008377	0.727197	8480.408111	0.012019	0.008955
RS	2	0.017455	0.727197	9073.670112	0.012860	0.006466
RS	3	0.027294	0.727197	9698.011404	0.013745	0.006659
RS	4	0.037957	3.591794	2109.430636	0.002990	0.001762
RS	5	0.049513	3.591794	2279.006044	0.003230	0.002226
RS	6	0.062037	2.284689	3865.692628	0.005479	0.004193
RS	7	0.075611	2.284689	4164.785502	0.005903	0.005023
RS	8	0.090321	1.763357	5804.730754	0.008227	0.007330
RS	9	0.106264	1.763357	6233.977752	0.008835	0.008173
RS	10	0.123542	1.621588	7271.361259	0.010306	0.009732
RS	11	0.142267	1.621588	7789.128191	0.011039	0.010610
RS	12	0.162561	1.566192	8628.381922	0.012229	0.012001
RS	13	0.184555	1.566192	9219.379122	0.013067	0.012888
RS	14	0.208392	1.479795	10408.608024	0.014752	0.014681
RS	15	0.234225	1.479795	11082.898836	0.015708	0.015648
RS	16	0.262222	1.312469	13268.386061	0.018805	0.018832
RS	17	0.292564	1.312469	14046.124388	0.019907	0.020091
RS	18	0.325448	1.127009	17243.947936	0.024440	0.024795
RS	19	0.361086	1.127009	18095.641404	0.025647	0.026251
RS	20	0.399710	0.990588	21491.619895	0.030460	0.031251
RS	21	0.441570	0.990588	22307.443573	0.031616	0.032598
RS	22	0.486935	0.914989	24926.082817	0.035327	0.036411
RS	23	0.536101	0.914989	25568.605340	0.036238	0.037380
RS	24	0.589385	0.889411	26833.845938	0.038031	0.039154
RS	25	0.647133	0.889411	27211.180035	0.038566	0.039616
RS	26	0.709718	0.898064	27186.098944	0.038531	0.039477
RS	27	0.777546	0.898064	27271.255491	0.038651	0.039463
RS	28	0.851055	0.924496	26436.053057	0.037467	0.038164
RS	29	0.930722	0.924496	26232.620872	0.037179	0.037757
RS	30	1.017063	0.956167	25024.612331	0.035467	0.035959
RS	31	1.110635	0.956167	24538.363370	0.034778	0.035197
RS	32	1.212047	0.986907	23158.219243	0.032822	0.033188
RS	33	1.321953	0.986907	22398.431814	0.031745	0.032071
RS	34	1.441066	1.015971	20882.458631	0.029596	0.029888
RS	35	1.570156	1.015971	19877.420120	0.028172	0.028432
RS	36	1.710060	1.044387	18243.125788	0.025856	0.026090
RS	37	1.861683	1.044387	17048.148091	0.024162	0.024365
RS	38	2.026008	1.072014	15362.242552	0.021773	0.021957
RS	39	2.204097	1.072014	14053.563878	0.019918	0.020075
RS	40	2.397104	1.097267	12410.442830	0.017589	0.017739
RS	41	2.606279	1.097267	11073.947809	0.015695	0.015828
RS	42	2.832976	1.118731	9555.070891	0.013542	0.013677
RS	43	3.078662	1.118731	8278.594985	0.011733	0.011858
RS	44	3.344929	1.136022	6945.363518	0.009844	0.009972
RS	45	3.633501	1.136022	5810.664592	0.008235	0.008357
RS	46	3.946245	1.148950	4711.115636	0.006677	0.006798
RS	47	4.285186	1.148950	3780.554551	0.005358	0.005471
RS	48	4.652520	1.157304	2940.535096	0.004168	0.004275
RS	49	5.050624	1.157304	2245.000248	0.003182	0.003278
RS	50	5.482077	1.160961	1660.186362	0.002353	0.002439
RS	51	5.949670	1.160961	1193.929408	0.001692	0.001764
RS	52	6.456433	1.159288	830.577538	0.001177	0.001236
RS	53	7.005646	1.159288	555.686202	0.000788	0.000834
RS	54	7.600864	1.148511	359.561242	0.000510	0.000544
RS	55	8.245942	1.148511	219.962841	0.000312	0.000336
RS	56	8.945057	1.148511	128.276740	0.000182	0.000198
RS	57	9.702734	1.148511	71.028759	0.000101	0.000110
RS	58	10.523879	1.122493	37.746509	0.000053	0.000059
RS	59	11.413810	1.122493	18.251841	0.000026	0.000029
RS	60	12.378287	1.122493	8.249794	0.000012	0.000013
RS	61	13.423555	1.122493	3.466145	0.000005	0.000006
RS	62	14.556383	1.122493	1.345478	0.000002	0.000002
RS	63	15.784103	1.122493	0.696279	0.000001	0.000001
PA	4+25*2+4+6 0.201912266 0.038325339 15.784103480 0.727196976 3.591794400 2.284689322 1.763357075 1.621588230 1.566192494 1.479795106 1.312468720 1.127008709 0.990588475 0.914988893 0.889411411 0.898063937 0.924495654 0.956167019 0.986906867 1.015970615 1.044386688 1.072014050 1.097266924 1.118731251 1.136021734 1.148949784 1.157304149 1.160960624 1.159288214 1.148510847 1.122493092
//
IT	3455
RD	12
LK	-7667467.564070
QD	-377.086092 -> -370.823540
RI	0.0093373550
TR	0.201751	0.038187
MT	15.823000
MM	C_pi: 1.078547, n_recomb: 703519.466924
RS	0	0.000000	0.721735	7958.890372	0.011313	0.020348
RS	1	0.008381	0.721735	8523.612118	0.012116	0.008970
RS	2	0.017464	0.721735	9119.280849	0.012962	0.006495
RS	3	0.027309	0.721735	9746.010431	0.013853	0.006712
RS	4	0.037978	3.773812	2002.579595	0.002847	0.001678
RS	5	0.049542	3.773812	2163.993018	0.003076	0.002121
RS	6	0.062075	2.292893	3843.316291	0.005463	0.004179
RS	7	0.075659	2.292893	4140.907831	0.005886	0.005001
RS	8	0.090380	1.744131	5855.986451	0.008324	0.007399
RS	9	0.106336	1.744131	6288.559444	0.008939	0.008249
RS	10	0.123629	1.608904	7311.726521	0.010393	0.009794
RS	11	0.142371	1.608904	7831.834621	0.011132	0.010688
RS	12	0.162684	1.567160	8602.339914	0.012228	0.011994
RS	13	0.184699	1.567160	9191.849866	0.013066	0.012891
RS	14	0.208559	1.491940	10300.408539	0.014641	0.014581
RS	15	0.234420	1.491940	10969.514081	0.015592	0.015549
RS	16	0.262447	1.324999	13117.836483	0.018646	0.018696
RS	17	0.292823	1.324999	13890.052416	0.019744	0.019945
RS	18	0.325745	1.133594	17118.807911	0.024333	0.024713
RS	19	0.361427	1.133594	17967.706287	0.025540	0.026159
RS	20	0.400098	0.992036	21435.617659	0.030469	0.031280
RS	21	0.442011	0.992036	22250.294801	0.031627	0.032617
RS	22	0.487437	0.913729	24932.066562	0.035439	0.036535
RS	23	0.536669	0.913729	25571.735181	0.036348	0.037493
RS	24	0.590028	0.887430	26855.633599	0.038173	0.039300
RS	25	0.647858	0.887430	27227.472160	0.038702	0.039752
RS	26	0.710536	0.896586	27180.713612	0.038635	0.039582
RS	27	0.778466	0.896586	27260.013617	0.038748	0.039561
RS	28	0.852089	0.923885	26394.021126	0.037517	0.038215
RS	29	0.931883	0.923885	26186.510897	0.037222	0.037806
RS	30	1.018364	0.956165	24960.332012	0.035479	0.035978
RS	31	1.112093	0.956165	24471.986278	0.034785	0.035216
RS	32	1.213678	0.987110	23087.514782	0.032817	0.033195
RS	33	1.323776	0.987110	22326.793769	0.031736	0.032078
RS	34	1.443101	1.016257	20810.787877	0.029581	0.029887
RS	35	1.572427	1.016257	19805.797131	0.028152	0.028431
RS	36	1.712592	1.044991	18168.903351	0.025826	0.026075
RS	37	1.864503	1.044991	16975.927323	0.024130	0.024349
RS	38	2.029146	1.073322	15285.266812	0.021727	0.021925
RS	39	2.207588	1.073322	13981.736728	0.019874	0.020044
RS	40	2.400985	1.099598	12335.450685	0.017534	0.017694
RS	41	2.610590	1.099598	11007.498964	0.015646	0.015788
RS	42	2.837762	1.122281	9489.187553	0.013488	0.013628
RS	43	3.083973	1.122281	8223.684757	0.011689	0.011818
RS	44	3.350819	1.140908	6894.361876	0.009800	0.009929
RS	45	3.640029	1.140908	5771.314638	0.008203	0.008325
RS	46	3.953477	1.155180	4677.558155	0.006649	0.006769
RS	47	4.293195	1.155180	3757.302827	0.005341	0.005452
RS	48	4.661385	1.164740	2923.053712	0.004155	0.004260
RS	49	5.060432	1.164740	2234.918845	0.003177	0.003270
RS	50	5.492923	1.169326	1654.274763	0.002351	0.002434
RS	51	5.961660	1.169326	1192.053689	0.001694	0.001764
RS	52	6.469682	1.168133	830.777474	0.001181	0.001238
RS	53	7.020281	1.168133	557.214648	0.000792	0.000837
RS	54	7.617025	1.157098	361.566775	0.000514	0.000547
RS	55	8.263782	1.157098	221.816441	0.000315	0.000339
RS	56	8.964742	1.157098	129.751256	0.000184	0.000200
RS	57	9.724450	1.157098	72.079903	0.000102	0.000112
RS	58	10.547828	1.129586	38.469657	0.000055	0.000060
RS	59	11.440212	1.129586	18.655679	0.000027	0.000029
RS	60	12.407387	1.129586	8.458612	0.000012	0.000013
RS	61	13.455619	1.129586	3.565736	0.000005	0.000006
RS	62	14.591702	1.129586	1.389079	0.000002	0.000002
RS	63	15.823000	1.129586	0.722886	0.000001	0.000001
PA	4+25*2+4+6 0.201750830 0.038186723 15.823000158 0.721734552 3.773811702 2.292892690 1.744130561 1.608904108 1.567160371 1.491939554 1.324999165 1.133594004 0.992035754 0.913728856 0.887429995 0.896585686 0.923884659 0.956165195 0.987110164 1.016257411 1.044991263 1.073322150 1.099597858 1.122280844 1.140907845 1.155180070 1.164739717 1.169326463 1.168133434 1.157098040 1.129586110
//
IT	4406
RD	13
LK	-7667455.571735
QD	-374.804797 -> -369.501877
RI	0.0093459294
TR	0.201621	0.038062
MT	15.856296
MM	C_pi: 1.079081, n_recomb: 701599.168825
RS	0	0.000000	0.717108	7991.926490	0.011391	0.020334
RS	1	0.008384	0.717108	8558.557625	0.012199	0.008984
RS	2	0.017472	0.717108	9156.135113	0.013050	0.006520
RS	3	0.027321	0.717108	9784.747990	0.013946	0.006758
RS	4	0.037997	3.961260	1903.221947	0.002713	0.001599
RS	5	0.049567	3.961260	2057.000896	0.002932	0.002022
RS	6	0.062107	2.300686	3822.219303	0.005448	0.004167
RS	7	0.075699	2.300686	4118.380667	0.005870	0.004979
RS	8	0.090431	1.725311	5907.600363	0.008420	0.007467
RS	9	0.106398	1.725311	6343.488226	0.009041	0.008323
RS	10	0.123703	1.595783	7355.425718	0.010484	0.009858
RS	11	0.142459	1.595783	7878.035122	0.011229	0.010766
RS	12	0.162788	1.566743	8584.525431	0.012236	0.011991
RS	13	0.184822	1.566743	9172.959866	0.013074	0.012900
RS	14	0.208703	1.502609	10204.320606	0.014544	0.014492
RS	15	0.234586	1.502609	10868.747440	0.015491	0.015461
RS	16	0.262639	1.336485	12980.079968	0.018501	0.018569
RS	17	0.293045	1.336485	13747.126400	0.019594	0.019811
RS	18	0.326000	1.139630	17002.306492	0.024234	0.024636
RS	19	0.361718	1.139630	17848.483193	0.025440	0.026072
RS	20	0.400430	0.993327	21381.269967	0.030475	0.031306
RS	21	0.442389	0.993327	22194.764943	0.031635	0.032634
RS	22	0.487865	0.912565	24933.233780	0.035538	0.036646
RS	23	0.537155	0.912565	25570.209571	0.036446	0.037596
RS	24	0.590577	0.885668	26869.252726	0.038297	0.039430
RS	25	0.648479	0.885668	27236.145467	0.038820	0.039872
RS	26	0.711235	0.895351	27167.770454	0.038723	0.039671
RS	27	0.779253	0.895351	27242.088500	0.038829	0.039644
RS	28	0.852974	0.923468	26348.034676	0.037554	0.038255
RS	29	0.932876	0.923468	26137.385466	0.037254	0.037844
RS	30	1.019477	0.956254	24896.935055	0.035486	0.035991
RS	31	1.113340	0.956254	24407.202284	0.034788	0.035230
RS	32	1.215072	0.987266	23022.208343	0.032814	0.033202
RS	33	1.325335	0.987266	22260.808864	0.031729	0.032085
RS	34	1.444842	1.016341	20747.800369	0.029572	0.029891
RS	35	1.574369	1.016341	19742.526960	0.028139	0.028433
RS	36	1.714756	1.045237	18104.904165	0.025805	0.026068
RS	37	1.866915	1.045237	16913.022154	0.024106	0.024340
RS	38	2.031831	1.074131	15218.277749	0.021691	0.021900
RS	39	2.210574	1.074131	13918.559074	0.019838	0.020020
RS	40	2.404304	1.101306	12268.915583	0.017487	0.017655
RS	41	2.614277	1.101306	10947.951087	0.015604	0.015753
RS	42	2.841856	1.125117	9429.401904	0.013440	0.013584
RS	43	3.088516	1.125117	8173.370040	0.011650	0.011782
RS	44	3.355857	1.145026	6846.967202	0.009759	0.009890
RS	45	3.645613	1.145026	5734.352241	0.008173	0.008295
RS	46	3.959664	1.160625	4645.517900	0.006621	0.006740
RS	47	4.300047	1.160625	3734.770770	0.005323	0.005432
RS	48	4.668968	1.171406	2905.729815	0.004142	0.004244
RS	49	5.068823	1.171406	2224.623359	0.003171	0.003262
RS	50	5.502202	1.176959	1647.922801	0.002349	0.002429
RS	51	5.971919	1.176959	1189.675142	0.001696	0.001763
RS	52	6.481019	1.176291	830.474836	0.001184	0.001239
RS	53	7.032805	1.176291	558.325531	0.000796	0.000839
RS	54	7.630855	1.165054	363.238882	0.000518	0.000550
RS	55	8.279048	1.165054	223.441703	0.000318	0.000341
RS	56	8.981589	1.165054	131.079832	0.000187	0.000202
RS	57	9.743035	1.165054	73.044225	0.000104	0.000114
RS	58	10.568324	1.136093	39.144233	0.000056	0.000061
RS	59	11.462810	1.136093	19.035444	0.000027	0.000030
RS	60	12.432294	1.136093	8.656450	0.000012	0.000014
RS	61	13.483064	1.136093	3.660757	0.000005	0.000006
RS	62	14.621936	1.136093	1.430963	0.000002	0.000002
RS	63	15.856296	1.136093	0.748701	0.000001	0.000001
PA	4+25*2+4+6 0.201621221 0.038061501 15.856296219 0.717108146 3.961259557 2.300685993 1.725310785 1.595782938 1.566742642 1.502608603 1.336485450 1.139630211 0.993326679 0.912564666 0.885668382 0.895351420 0.923468346 0.956254102 0.987265963 1.016341245 1.045237418 1.074130794 1.101305598 1.125117114 1.145025587 1.160625052 1.171406077 1.176959153 1.176290837 1.165054237 1.136092946
//
IT	3410
RD	14
LK	-7667445.381932
QD	-373.298979 -> -368.746995
RI	0.0093531346
TR	0.201516	0.037948
MT	15.885088
MM	C_pi: 1.079490, n_recomb: 699800.312332
RS	0	0.000000	0.713081	8019.563809	0.011460	0.020321
RS	1	0.008388	0.713081	8587.765174	0.012272	0.008995
RS	2	0.017479	0.713081	9186.905180	0.013128	0.006543
RS	3	0.027332	0.713081	9817.050794	0.014028	0.006800
RS	4	0.038012	4.154737	1810.448443	0.002587	0.001526
RS	5	0.049588	4.154737	1957.060728	0.002797	0.001930
RS	6	0.062135	2.308576	3801.512173	0.005432	0.004155
RS	7	0.075735	2.308576	4096.255776	0.005853	0.004957
RS	8	0.090474	1.707349	5957.957921	0.008514	0.007533
RS	9	0.106451	1.707349	6397.052502	0.009141	0.008395
RS	10	0.123767	1.582677	7400.499095	0.010575	0.009921
RS	11	0.142536	1.582677	7925.661655	0.011326	0.010843
RS	12	0.162879	1.565386	8572.566775	0.012250	0.011994
RS	13	0.184928	1.565386	9160.220478	0.013090	0.012914
RS	14	0.208826	1.512066	10118.273353	0.014459	0.014411
RS	15	0.234730	1.512066	10778.452409	0.015402	0.015382
RS	16	0.262805	1.347059	12853.621115	0.018368	0.018452
RS	17	0.293236	1.347059	13615.829331	0.019457	0.019688
RS	18	0.326219	1.145156	16894.217426	0.024141	0.024563
RS	19	0.361969	1.145156	17737.771150	0.025347	0.025992
RS	20	0.400717	0.994450	21329.632958	0.030480	0.031329
RS	21	0.442715	0.994450	22141.928948	0.031640	0.032650
RS	22	0.488236	0.911459	24931.493155	0.035627	0.036748
RS	23	0.537574	0.911459	25565.903584	0.036533	0.037689
RS	24	0.591052	0.884080	26876.836422	0.038406	0.039546
RS	25	0.649014	0.884080	27239.232912	0.038924	0.039980
RS	26	0.711839	0.894320	27149.014460	0.038795	0.039746
RS	27	0.779932	0.894320	27219.078048	0.038895	0.039714
RS	28	0.853738	0.923224	26298.975025	0.037581	0.038284
RS	29	0.933733	0.923224	26085.981888	0.037276	0.037873
RS	30	1.020439	0.956435	24834.350626	0.035488	0.035998
RS	31	1.114417	0.956435	24343.847274	0.034787	0.035239
RS	32	1.216277	0.987403	22961.396180	0.032811	0.033208
RS	33	1.326681	0.987403	22199.568977	0.031723	0.032092
RS	34	1.446345	1.016283	20691.992570	0.029568	0.029899
RS	35	1.576047	1.016283	19686.214693	0.028131	0.028438
RS	36	1.716627	1.045215	18049.403440	0.025792	0.026066
RS	37	1.868998	1.045215	16857.917002	0.024090	0.024336
RS	38	2.034150	1.074549	15159.748074	0.021663	0.021882
RS	39	2.213154	1.074549	13862.758548	0.019810	0.020001
RS	40	2.407172	1.102518	12209.618856	0.017447	0.017623
RS	41	2.617464	1.102518	10894.364665	0.015568	0.015723
RS	42	2.845394	1.127375	9374.963311	0.013397	0.013545
RS	43	3.092442	1.127375	8127.140500	0.011614	0.011749
RS	44	3.360211	1.148512	6802.845208	0.009721	0.009853
RS	45	3.650440	1.148512	5699.615675	0.008145	0.008266
RS	46	3.965011	1.165417	4614.974577	0.006595	0.006713
RS	47	4.305968	1.165417	3713.024495	0.005306	0.005413
RS	48	4.675523	1.177425	2888.699509	0.004128	0.004228
RS	49	5.076075	1.177425	2214.264559	0.003164	0.003253
RS	50	5.510224	1.183974	1641.284171	0.002345	0.002424
RS	51	5.980787	1.183974	1186.926859	0.001696	0.001762
RS	52	6.490819	1.183872	829.779941	0.001186	0.001240
RS	53	7.043631	1.183872	559.101193	0.000799	0.000841
RS	54	7.642810	1.172487	364.636462	0.000521	0.000553
RS	55	8.292246	1.172487	224.876947	0.000321	0.000344
RS	56	8.996154	1.172487	132.285918	0.000189	0.000204
RS	57	9.759103	1.172487	73.935169	0.000106	0.000115
RS	58	10.586045	1.142153	39.776667	0.000057	0.000062
RS	59	11.482348	1.142153	19.394782	0.000028	0.000031
RS	60	12.453829	1.142153	8.845202	0.000013	0.000014
RS	61	13.506794	1.142153	3.752111	0.000005	0.000006
RS	62	14.648078	1.142153	1.471524	0.000002	0.000002
RS	63	15.885088	1.142153	0.773965	0.000001	0.000001
PA	4+25*2+4+6 0.201516248 0.037947561 15.885088016 0.713080560 4.154737100 2.308575995 1.707348533 1.582676704 1.565385942 1.512066398 1.347059298 1.145155686 0.994450188 0.911459398 0.884080460 0.894319941 0.923223515 0.956434669 0.987403426 1.016283089 1.045215489 1.074548737 1.102517629 1.127374696 1.148512284 1.165416641 1.177425227 1.183974376 1.183871950 1.172487378 1.142152956
//
IT	3798
RD	15
LK	-7667436.609833
QD	-372.337504 -> -368.386209
RI	0.0093599109
TR	0.201431	0.037843
MT	15.910183
MM	C_pi: 1.079794, n_recomb: 698109.462726
RS	0	0.000000	0.709466	8043.676585	0.011522	0.020311
RS	1	0.008390	0.709466	8613.224133	0.012338	0.009006
RS	2	0.017485	0.709466	9213.698058	0.013198	0.006564
RS	3	0.027342	0.709466	9845.145177	0.014103	0.006838
RS	4	0.038026	4.354325	1723.705176	0.002469	0.001458
RS	5	0.049607	4.354325	1863.584011	0.002669	0.001843
RS	6	0.062160	2.316830	3780.703097	0.005416	0.004142
RS	7	0.075765	2.316830	4074.009288	0.005836	0.004935
RS	8	0.090512	1.690454	6006.129442	0.008603	0.007595
RS	9	0.106497	1.690454	6448.268121	0.009237	0.008462
RS	10	0.123823	1.569865	7445.605101	0.010665	0.009983
RS	11	0.142602	1.569865	7973.298809	0.011421	0.010919
RS	12	0.162957	1.563345	8565.057205	0.012269	0.011999
RS	13	0.185020	1.563345	9152.155091	0.013110	0.012931
RS	14	0.208934	1.520501	10040.685733	0.014383	0.014337
RS	15	0.234855	1.520501	10696.986734	0.015323	0.015310
RS	16	0.262950	1.356823	12737.131467	0.018245	0.018342
RS	17	0.293402	1.356823	13494.805365	0.019331	0.019574
RS	18	0.326410	1.150214	16793.915345	0.024056	0.024496
RS	19	0.362187	1.150214	17634.950274	0.025261	0.025918
RS	20	0.400966	0.995408	21281.038595	0.030484	0.031350
RS	21	0.442999	0.995408	22092.125998	0.031646	0.032665
RS	22	0.488558	0.910389	24927.943416	0.035708	0.036842
RS	23	0.537940	0.910389	25559.886680	0.036613	0.037776
RS	24	0.591465	0.882629	26879.819699	0.038504	0.039650
RS	25	0.649481	0.882629	27238.084696	0.039017	0.040077
RS	26	0.712364	0.893455	27125.635284	0.038856	0.039811
RS	27	0.780524	0.893455	27192.047774	0.038951	0.039774
RS	28	0.854403	0.923124	26247.462787	0.037598	0.038305
RS	29	0.934480	0.923124	26032.789487	0.037290	0.037893
RS	30	1.021276	0.956701	24772.368517	0.035485	0.036002
RS	31	1.115354	0.956701	24281.627782	0.034782	0.035243
RS	32	1.217326	0.987539	22904.184079	0.032809	0.033214
RS	33	1.327854	0.987539	22142.172392	0.031717	0.032098
RS	34	1.447655	1.016123	20642.028148	0.029568	0.029909
RS	35	1.577508	1.016123	19635.603558	0.028127	0.028446
RS	36	1.718256	1.044988	18000.898224	0.025785	0.026069
RS	37	1.870813	1.044988	16809.268587	0.024078	0.024335
RS	38	2.036170	1.074659	15108.252721	0.021642	0.021870
RS	39	2.215401	1.074659	13813.128770	0.019786	0.019986
RS	40	2.409670	1.103329	12156.452116	0.017413	0.017595
RS	41	2.620239	1.103329	10845.859861	0.015536	0.015697
RS	42	2.848476	1.129157	9325.134370	0.013358	0.013510
RS	43	3.095861	1.129157	8084.465602	0.011581	0.011719
RS	44	3.364004	1.151472	6761.633182	0.009686	0.009819
RS	45	3.654644	1.151472	5666.890826	0.008117	0.008240
RS	46	3.969670	1.169658	4585.826303	0.006569	0.006686
RS	47	4.311128	1.169658	3692.048688	0.005289	0.005395
RS	48	4.681234	1.182899	2872.005591	0.004114	0.004213
RS	49	5.082394	1.182899	2203.917987	0.003157	0.003244
RS	50	5.517213	1.190467	1634.454647	0.002341	0.002418
RS	51	5.988514	1.190467	1183.898896	0.001696	0.001761
RS	52	6.499358	1.190963	828.774686	0.001187	0.001240
RS	53	7.053064	1.190963	559.604024	0.000802	0.000843
RS	54	7.653228	1.179474	365.806683	0.000524	0.000555
RS	55	8.303747	1.179474	226.152422	0.000324	0.000346
RS	56	9.008846	1.179474	133.387752	0.000191	0.000206
RS	57	9.773106	1.179474	74.763027	0.000107	0.000116
RS	58	10.601489	1.147819	40.372839	0.000058	0.000063
RS	59	11.499376	1.147819	19.736247	0.000028	0.000031
RS	60	12.472598	1.147819	9.025868	0.000013	0.000014
RS	61	13.527477	1.147819	3.840143	0.000006	0.000006
RS	62	14.670863	1.147819	1.510862	0.000002	0.000002
RS	63	15.910183	1.147819	0.798698	0.000001	0.000001
PA	4+25*2+4+6 0.201430751 0.037843317 15.910182667 0.709465773 4.354324862 2.316830455 1.690454172 1.569865272 1.563344818 1.520500946 1.356822682 1.150214319 0.995408054 0.910388500 0.882628599 0.893455111 0.923123583 0.956701010 0.987539496 1.016123413 1.044988468 1.074659412 1.103329343 1.129157292 1.151471803 1.169657850 1.182898566 1.190466850 1.190963376 1.179473850 1.147819261
//
IT	3157
RD	16
LK	-7667428.976872
QD	-371.773187 -> -368.311246
RI	0.0093665122
TR	0.201359	0.037747
MT	15.932518
MM	C_pi: 1.080029, n_recomb: 696518.099427
RS	0	0.000000	0.706149	8065.476630	0.011580	0.020301
RS	1	0.008393	0.706149	8636.224119	0.012399	0.009016
RS	2	0.017490	0.706149	9237.883213	0.013263	0.006584
RS	3	0.027350	0.706149	9870.481948	0.014171	0.006874
RS	4	0.038038	4.560288	1642.447320	0.002358	0.001393
RS	5	0.049624	4.560288	1775.990940	0.002550	0.001762
RS	6	0.062181	2.325598	3759.561024	0.005398	0.004129
RS	7	0.075792	2.325598	4051.397198	0.005817	0.004913
RS	8	0.090546	1.674753	6051.518041	0.008688	0.007655
RS	9	0.106538	1.674753	6496.506840	0.009327	0.008525
RS	10	0.123872	1.557536	7489.861136	0.010753	0.010043
RS	11	0.142661	1.557536	8020.019463	0.011514	0.010992
RS	12	0.163027	1.560848	8560.844188	0.012291	0.012007
RS	13	0.185102	1.560848	9147.556872	0.013133	0.012950
RS	14	0.209030	1.528092	9970.251878	0.014314	0.014269
RS	15	0.234966	1.528092	10622.996774	0.015252	0.015245
RS	16	0.263078	1.365882	12629.490284	0.018132	0.018240
RS	17	0.293550	1.365882	13382.914621	0.019214	0.019468
RS	18	0.326580	1.154856	16700.912230	0.023978	0.024432
RS	19	0.362382	1.154856	17539.545007	0.025182	0.025850
RS	20	0.401188	0.996214	21235.799910	0.030489	0.031371
RS	21	0.443251	0.996214	22045.685962	0.031651	0.032680
RS	22	0.488844	0.909343	24923.559475	0.035783	0.036930
RS	23	0.538264	0.909343	25553.121917	0.036687	0.037857
RS	24	0.591832	0.881296	26879.391098	0.038591	0.039745
RS	25	0.649895	0.881296	27233.836661	0.039100	0.040165
RS	26	0.712832	0.892741	27098.670037	0.038906	0.039865
RS	27	0.781050	0.892741	27161.949059	0.038997	0.039824
RS	28	0.854994	0.923161	26194.083683	0.037607	0.038319
RS	29	0.935144	0.923161	25978.302763	0.037297	0.037906
RS	30	1.022021	0.957060	24711.019496	0.035478	0.036001
RS	31	1.116188	0.957060	24220.508677	0.034774	0.035243
RS	32	1.218259	0.987701	22850.022242	0.032806	0.033219
RS	33	1.328897	0.987701	22088.064177	0.031712	0.032102
RS	34	1.448820	1.015911	20596.936969	0.029571	0.029921
RS	35	1.578808	1.015911	19589.795256	0.028125	0.028455
RS	36	1.719705	1.044624	17958.302389	0.025783	0.026076
RS	37	1.872427	1.044624	16766.120563	0.024071	0.024338
RS	38	2.037967	1.074548	15062.762572	0.021626	0.021862
RS	39	2.217400	1.074548	13768.813701	0.019768	0.019976
RS	40	2.411893	1.103838	12108.610195	0.017384	0.017572
RS	41	2.622708	1.103838	10801.814442	0.015508	0.015675
RS	42	2.851217	1.130567	9279.418970	0.013323	0.013479
RS	43	3.098904	1.130567	8045.004741	0.011550	0.011691
RS	44	3.367378	1.154012	6723.089028	0.009652	0.009788
RS	45	3.658385	1.154012	5636.053698	0.008092	0.008215
RS	46	3.973815	1.173455	4558.038809	0.006544	0.006661
RS	47	4.315718	1.173455	3671.873014	0.005272	0.005378
RS	48	4.686315	1.187928	2855.725102	0.004100	0.004198
RS	49	5.088016	1.187928	2193.677072	0.003149	0.003236
RS	50	5.523431	1.196537	1627.530723	0.002337	0.002412
RS	51	5.995389	1.196537	1180.679319	0.001695	0.001759
RS	52	6.506956	1.197662	827.535356	0.001188	0.001240
RS	53	7.061458	1.197662	559.892655	0.000804	0.000845
RS	54	7.662498	1.186106	366.792998	0.000527	0.000557
RS	55	8.313981	1.186106	227.296904	0.000326	0.000348
RS	56	9.020141	1.186106	134.403248	0.000193	0.000208
RS	57	9.785566	1.186106	75.538247	0.000108	0.000118
RS	58	10.615232	1.153177	40.938577	0.000059	0.000064
RS	59	11.514529	1.153177	20.062688	0.000029	0.000032
RS	60	12.489302	1.153177	9.199739	0.000013	0.000015
RS	61	13.545884	1.153177	3.925389	0.000006	0.000006
RS	62	14.691142	1.153177	1.549182	0.000002	0.000002
RS	63	15.932518	1.153177	0.823000	0.000001	0.000001
PA	4+25*2+4+6 0.201358546 0.037747082 15.932517518 0.706149083 4.560287979 2.325597757 1.674752708 1.557536323 1.560847524 1.528092025 1.365881745 1.154855977 0.996214005 0.909343171 0.881296124 0.892741080 0.923161439 0.957059576 0.987700542 1.015911191 1.044623721 1.074547701 1.103838090 1.130567425 1.154011775 1.173454919 1.187927636 1.196536826 1.197661705 1.186105871 1.153176525
//
IT	3745
RD	17
LK	-7667422.275351
QD	-371.491510 -> -368.434516
RI	0.0093730678
TR	0.201297	0.037658
MT	15.952532
MM	C_pi: 1.080209, n_recomb: 695019.244734
RS	0	0.000000	0.703060	8085.683177	0.011634	0.020293
RS	1	0.008395	0.703060	8657.529327	0.012457	0.009025
RS	2	0.017494	0.703060	9260.270829	0.013324	0.006602
RS	3	0.027358	0.703060	9893.917989	0.014235	0.006908
RS	4	0.038049	4.772625	1566.280013	0.002254	0.001333
RS	5	0.049638	4.772625	1693.861394	0.002437	0.001685
RS	6	0.062200	2.334897	3738.053488	0.005378	0.004115
RS	7	0.075817	2.334897	4028.386204	0.005796	0.004890
RS	8	0.090576	1.660278	6093.796604	0.008768	0.007711
RS	9	0.106575	1.660278	6541.424645	0.009412	0.008584
RS	10	0.123917	1.545798	7532.662405	0.010838	0.010100
RS	11	0.142714	1.545798	8065.187336	0.011604	0.011062
RS	12	0.163090	1.558056	8559.056574	0.012315	0.012017
RS	13	0.185175	1.558056	9145.511114	0.013159	0.012971
RS	14	0.209116	1.534981	9905.885068	0.014253	0.014207
RS	15	0.235065	1.534981	10555.351791	0.015187	0.015186
RS	16	0.263193	1.374322	12529.690583	0.018028	0.018144
RS	17	0.293683	1.374322	13279.126448	0.019106	0.019370
RS	18	0.326732	1.159125	16614.602748	0.023905	0.024374
RS	19	0.362556	1.159125	17450.951484	0.025109	0.025787
RS	20	0.401386	0.996879	21193.981485	0.030494	0.031391
RS	21	0.443477	0.996879	22002.683133	0.031658	0.032696
RS	22	0.489101	0.908314	24918.993017	0.035854	0.037013
RS	23	0.538555	0.908314	25546.251276	0.036756	0.037934
RS	24	0.592161	0.880061	26876.560715	0.038670	0.039832
RS	25	0.650267	0.880061	27227.450569	0.039175	0.040246
RS	26	0.713250	0.892152	27069.120341	0.038947	0.039912
RS	27	0.781522	0.892152	27129.699613	0.039034	0.039867
RS	28	0.855524	0.923316	26139.489576	0.037610	0.038326
RS	29	0.935739	0.923316	25923.080397	0.037298	0.037913
RS	30	1.022687	0.957499	24650.471741	0.035467	0.035996
RS	31	1.116935	0.957499	24160.585141	0.034762	0.035239
RS	32	1.219095	0.987891	22798.569032	0.032803	0.033224
RS	33	1.329831	0.987891	22036.880503	0.031707	0.032106
RS	34	1.449863	1.015664	20556.080480	0.029576	0.029934
RS	35	1.579972	1.015664	19548.179543	0.028126	0.028465
RS	36	1.721003	1.044155	17920.793654	0.025785	0.026086
RS	37	1.873873	1.044155	16727.736711	0.024068	0.024343
RS	38	2.039577	1.074259	15022.497286	0.021615	0.021857
RS	39	2.219191	1.074259	13729.150681	0.019754	0.019968
RS	40	2.413883	1.104101	12065.431982	0.017360	0.017553
RS	41	2.624920	1.104101	10761.705765	0.015484	0.015655
RS	42	2.853673	1.131668	9237.375950	0.013291	0.013450
RS	43	3.101629	1.131668	8008.443303	0.011523	0.011666
RS	44	3.370401	1.156197	6686.992313	0.009621	0.009758
RS	45	3.661735	1.156197	5606.978059	0.008067	0.008191
RS	46	3.977527	1.176872	4531.557420	0.006520	0.006637
RS	47	4.319829	1.176872	3652.497411	0.005255	0.005361
RS	48	4.690867	1.192573	2839.898682	0.004086	0.004183
RS	49	5.093053	1.192573	2183.600434	0.003142	0.003227
RS	50	5.529002	1.202237	1620.584318	0.002332	0.002406
RS	51	6.001548	1.202237	1177.332902	0.001694	0.001756
RS	52	6.513763	1.204021	826.115812	0.001189	0.001240
RS	53	7.068978	1.204021	560.009118	0.000806	0.000846
RS	54	7.670803	1.192432	367.627339	0.000529	0.000559
RS	55	8.323150	1.192432	228.331579	0.000329	0.000350
RS	56	9.030260	1.192432	135.345625	0.000195	0.000209
RS	57	9.796731	1.192432	76.268558	0.000110	0.000119
RS	58	10.627547	1.158271	41.478134	0.000060	0.000065
RS	59	11.528108	1.158271	20.376232	0.000029	0.000032
RS	60	12.504269	1.158271	9.367802	0.000013	0.000015
RS	61	13.562378	1.158271	4.008274	0.000006	0.000006
RS	62	14.709314	1.158271	1.586649	0.000002	0.000003
RS	63	15.952532	1.158271	0.846961	0.000001	0.000001
PA	4+25*2+4+6 0.201297012 0.037657923 15.952532384 0.703059694 4.772624996 2.334897256 1.660278367 1.545798088 1.558056139 1.534980692 1.374321983 1.159124835 0.996879050 0.908313567 0.880060634 0.892151709 0.923315728 0.957499052 0.987890815 1.015664377 1.044155492 1.074259228 1.104101266 1.131668260 1.156196920 1.176871513 1.192572510 1.202237294 1.204020502 1.192432442 1.158271483
//
IT	3893
RD	18
LK	-7667416.347620
QD	-371.414440 -> -368.696933
RI	0.0093794003
TR	0.201245	0.037575
MT	15.970454
MM	C_pi: 1.080340, n_recomb: 693606.052780
RS	0	0.000000	0.700158	8104.654272	0.011685	0.020285
RS	1	0.008397	0.700158	8677.519938	0.012511	0.009033
RS	2	0.017499	0.700158	9281.263679	0.013381	0.006619
RS	3	0.027365	0.700158	9915.878942	0.014296	0.006940
RS	4	0.038059	4.991424	1494.807091	0.002155	0.001276
RS	5	0.049652	4.991424	1616.772674	0.002331	0.001613
RS	6	0.062218	2.344706	3716.211073	0.005358	0.004101
RS	7	0.075839	2.344706	4005.009715	0.005774	0.004866
RS	8	0.090603	1.646973	6132.964584	0.008842	0.007763
RS	9	0.106608	1.646973	6583.023417	0.009491	0.008639
RS	10	0.123956	1.534695	7573.665014	0.010919	0.010156
RS	11	0.142761	1.534695	8108.440780	0.011690	0.011129
RS	12	0.163145	1.555072	8559.109479	0.012340	0.012029
RS	13	0.185241	1.555072	9145.402670	0.013185	0.012992
RS	14	0.209192	1.541261	9846.798493	0.014197	0.014150
RS	15	0.235154	1.541261	10493.231586	0.015129	0.015132
RS	16	0.263296	1.382210	12436.873910	0.017931	0.018055
RS	17	0.293802	1.382210	13182.558950	0.019006	0.019278
RS	18	0.326868	1.163050	16534.481625	0.023838	0.024319
RS	19	0.362711	1.163050	17368.661711	0.025041	0.025729
RS	20	0.401564	0.997408	21155.586800	0.030501	0.031412
RS	21	0.443679	0.997408	21963.124014	0.031665	0.032712
RS	22	0.489331	0.907286	24914.749598	0.035921	0.037092
RS	23	0.538815	0.907286	25539.766092	0.036822	0.038007
RS	24	0.592455	0.878898	26872.125230	0.038743	0.039913
RS	25	0.650599	0.878898	27219.676116	0.039244	0.040320
RS	26	0.713625	0.891661	27037.734867	0.038981	0.039951
RS	27	0.781943	0.891661	27095.974522	0.039065	0.039903
RS	28	0.855998	0.923563	26084.152803	0.037607	0.038328
RS	29	0.936271	0.923563	25867.513650	0.037294	0.037915
RS	30	1.023284	0.958005	24590.776213	0.035454	0.035988
RS	31	1.117604	0.958005	24101.847944	0.034749	0.035233
RS	32	1.219843	0.988105	22749.549704	0.032799	0.033227
RS	33	1.330667	0.988105	21988.316902	0.031701	0.032109
RS	34	1.450797	1.015390	20518.887954	0.029583	0.029948
RS	35	1.581013	1.015390	19510.205229	0.028129	0.028476
RS	36	1.722164	1.043603	17887.665356	0.025789	0.026098
RS	37	1.875167	1.043603	16693.475404	0.024068	0.024350
RS	38	2.041017	1.073827	14986.716894	0.021607	0.021856
RS	39	2.220793	1.073827	13693.508635	0.019742	0.019963
RS	40	2.415665	1.104155	12026.361613	0.017339	0.017537
RS	41	2.626899	1.104155	10725.085322	0.015463	0.015638
RS	42	2.855871	1.132504	9198.598904	0.013262	0.013425
RS	43	3.104068	1.132504	7974.483082	0.011497	0.011644
RS	44	3.373106	1.158069	6653.143005	0.009592	0.009730
RS	45	3.664735	1.158069	5579.539676	0.008044	0.008169
RS	46	3.980851	1.179948	4506.317511	0.006497	0.006614
RS	47	4.323510	1.179948	3633.902757	0.005239	0.005344
RS	48	4.694942	1.196872	2824.539410	0.004072	0.004169
RS	49	5.097562	1.196872	2173.719793	0.003134	0.003218
RS	50	5.533989	1.207604	1613.658130	0.002326	0.002400
RS	51	6.007062	1.207604	1173.902041	0.001692	0.001754
RS	52	6.519857	1.210065	824.559524	0.001189	0.001239
RS	53	7.075711	1.210065	559.985684	0.000807	0.000847
RS	54	7.678239	1.198473	368.333759	0.000531	0.000561
RS	55	8.331359	1.198473	229.271450	0.000331	0.000352
RS	56	9.039320	1.198473	136.223647	0.000196	0.000211
RS	57	9.806728	1.198473	76.958722	0.000111	0.000120
RS	58	10.638572	1.163132	41.993678	0.000061	0.000066
RS	59	11.540265	1.163132	20.677974	0.000030	0.000033
RS	60	12.517671	1.163132	9.530570	0.000014	0.000015
RS	61	13.577147	1.163132	4.089019	0.000006	0.000007
RS	62	14.725584	1.163132	1.623353	0.000002	0.000003
RS	63	15.970454	1.163132	0.870625	0.000001	0.000001
PA	4+25*2+4+6 0.201245012 0.037575250 15.970453911 0.700158484 4.991423865 2.344706009 1.646973352 1.534694505 1.555072496 1.541260701 1.382209508 1.163050208 0.997407638 0.907286212 0.878898216 0.891660838 0.923563380 0.958005162 0.988104619 1.015389957 1.043602832 1.073826892 1.104155493 1.132503864 1.158069332 1.179948301 1.196872028 1.207604261 1.210065214 1.198473207 1.163131646
//
IT	3750
RD	19
LK	-7667411.071772
QD	-371.487292 -> -369.057516
RI	0.0093860107
TR	0.201199	0.037498
MT	15.986842
MM	C_pi: 1.080441, n_recomb: 692271.965164
RS	0	0.000000	0.697404	8122.819023	0.011734	0.020278
RS	1	0.008399	0.697404	8696.653922	0.012562	0.009041
RS	2	0.017502	0.697404	9301.349413	0.013436	0.006636
RS	3	0.027371	0.697404	9936.882745	0.014354	0.006971
RS	4	0.038068	5.216541	1427.739012	0.002062	0.001222
RS	5	0.049664	5.216541	1544.416950	0.002231	0.001545
RS	6	0.062233	2.354936	3694.185957	0.005336	0.004087
RS	7	0.075859	2.354936	3981.432667	0.005751	0.004843
RS	8	0.090628	1.634801	6168.998752	0.008911	0.007811
RS	9	0.106638	1.634801	6621.282920	0.009565	0.008689
RS	10	0.123992	1.524241	7612.703492	0.010997	0.010209
RS	11	0.142805	1.524241	8149.609418	0.011772	0.011192
RS	12	0.163197	1.551986	8560.537804	0.012366	0.012041
RS	13	0.185301	1.551986	9146.745295	0.013213	0.013014
RS	14	0.209262	1.547034	9792.258279	0.014145	0.014097
RS	15	0.235236	1.547034	10435.873663	0.015075	0.015082
RS	16	0.263390	1.389612	12350.306696	0.017840	0.017971
RS	17	0.293910	1.389612	13092.461771	0.018912	0.019191
RS	18	0.326992	1.166675	16459.998420	0.023777	0.024269
RS	19	0.362854	1.166675	17292.125032	0.024979	0.025675
RS	20	0.401726	0.997822	21120.409584	0.030509	0.031433
RS	21	0.443864	0.997822	21926.811289	0.031674	0.032730
RS	22	0.489540	0.906266	24911.076689	0.035985	0.037167
RS	23	0.539053	0.906266	25533.913040	0.036884	0.038077
RS	24	0.592724	0.877806	26866.540219	0.038809	0.039988
RS	25	0.650903	0.877806	27210.947163	0.039307	0.040389
RS	26	0.713967	0.891261	27005.050516	0.039009	0.039985
RS	27	0.782329	0.891261	27061.262460	0.039091	0.039934
RS	28	0.856431	0.923901	26028.392752	0.037599	0.038325
RS	29	0.936757	0.923901	25811.868054	0.037286	0.037913
RS	30	1.023829	0.958580	24531.986366	0.035437	0.035978
RS	31	1.118214	0.958580	24044.305315	0.034732	0.035224
RS	32	1.220526	0.988355	22702.672189	0.032794	0.033230
RS	33	1.331431	0.988355	21942.071074	0.031696	0.032111
RS	34	1.451650	1.015113	20484.837900	0.029591	0.029963
RS	35	1.581966	1.015113	19475.380910	0.028133	0.028487
RS	36	1.723226	1.043003	17858.282337	0.025797	0.026112
RS	37	1.876350	1.043003	16662.771649	0.024070	0.024359
RS	38	2.042334	1.073295	14954.853592	0.021603	0.021857
RS	39	2.222258	1.073295	13661.404672	0.019734	0.019960
RS	40	2.417293	1.104057	11990.893505	0.017321	0.017523
RS	41	2.628709	1.104057	10691.552947	0.015444	0.015624
RS	42	2.857880	1.133135	9162.757030	0.013236	0.013401
RS	43	3.106298	1.133135	7942.885550	0.011474	0.011623
RS	44	3.375579	1.159695	6621.350449	0.009565	0.009704
RS	45	3.667477	1.159695	5553.624636	0.008022	0.008148
RS	46	3.983889	1.182753	4482.258392	0.006475	0.006592
RS	47	4.326875	1.182753	3616.075780	0.005223	0.005329
RS	48	4.698667	1.200888	2809.674766	0.004059	0.004154
RS	49	5.101684	1.200888	2164.076902	0.003126	0.003210
RS	50	5.538548	1.212698	1606.800252	0.002321	0.002394
RS	51	6.012103	1.212698	1170.432698	0.001691	0.001752
RS	52	6.525429	1.215856	822.906494	0.001189	0.001239
RS	53	7.081867	1.215856	559.854417	0.000809	0.000848
RS	54	7.685037	1.204293	368.935175	0.000533	0.000563
RS	55	8.338865	1.204293	230.133017	0.000332	0.000354
RS	56	9.047604	1.204293	137.048370	0.000198	0.000212
RS	57	9.815868	1.204293	77.615642	0.000112	0.000121
RS	58	10.648654	1.167793	42.489908	0.000061	0.000067
RS	59	11.551381	1.167793	20.970009	0.000030	0.000033
RS	60	12.529925	1.167793	9.688889	0.000014	0.000015
RS	61	13.590651	1.167793	4.167929	0.000006	0.000007
RS	62	14.740463	1.167793	1.659387	0.000002	0.000003
RS	63	15.986842	1.167793	0.894021	0.000001	0.000001
PA	4+25*2+4+6 0.201198975 0.037498009 15.986842050 0.697404460 5.216540520 2.354936102 1.634800612 1.524241483 1.551986305 1.547034314 1.389612394 1.166674979 0.997822362 0.906265643 0.877806064 0.891261172 0.923900719 0.958579832 0.988355279 1.015113008 1.043003189 1.073295394 1.104057037 1.133134607 1.159695040 1.182752514 1.200888135 1.212698059 1.215856027 1.204293124 1.167792640
//
IT	3461
RD	20
LK	-7667406.348609
QD	-371.667556 -> -369.484178
RI	0.0093927930
TR	0.201157	0.037426
MT	16.002058
MM	C_pi: 1.080525, n_recomb: 691012.544891
RS	0	0.000000	0.694781	8140.334408	0.011780	0.020271
RS	1	0.008400	0.694781	8715.100051	0.012612	0.009049
RS	2	0.017506	0.694781	9320.709036	0.013488	0.006651
RS	3	0.027377	0.694781	9957.123010	0.014409	0.007000
RS	4	0.038076	5.447992	1364.757280	0.001975	0.001171
RS	5	0.049675	5.447992	1476.454227	0.002137	0.001481
RS	6	0.062248	2.365512	3672.110665	0.005314	0.004072
RS	7	0.075877	2.365512	3957.798285	0.005728	0.004819
RS	8	0.090651	1.623681	6202.056705	0.008975	0.007857
RS	9	0.106666	1.623681	6656.373985	0.009633	0.008736
RS	10	0.124026	1.514449	7649.641334	0.011070	0.010259
RS	11	0.142845	1.514449	8188.552472	0.011850	0.011252
RS	12	0.163244	1.548871	8562.962082	0.012392	0.012054
RS	13	0.185357	1.548871	9149.141804	0.013240	0.013036
RS	14	0.209327	1.552380	9741.704108	0.014098	0.014047
RS	15	0.235311	1.552380	10382.695430	0.015025	0.015036
RS	16	0.263478	1.396599	12269.278852	0.017756	0.017892
RS	17	0.294010	1.396599	13008.106467	0.018825	0.019110
RS	18	0.327108	1.170044	16390.571863	0.023720	0.024222
RS	19	0.362986	1.170044	17220.757807	0.024921	0.025625
RS	20	0.401877	0.998135	21088.426749	0.030518	0.031454
RS	21	0.444035	0.998135	21893.729617	0.031684	0.032747
RS	22	0.489735	0.905253	24908.260517	0.036046	0.037239
RS	23	0.539274	0.905253	25528.977618	0.036944	0.038145
RS	24	0.592974	0.876775	26860.394926	0.038871	0.040057
RS	25	0.651184	0.876775	27201.826568	0.039365	0.040454
RS	26	0.714285	0.890943	26971.589628	0.039032	0.040013
RS	27	0.782686	0.890943	27026.043388	0.039111	0.039960
RS	28	0.856833	0.924318	25972.620186	0.037586	0.038318
RS	29	0.937208	0.924318	25756.499559	0.037274	0.037907
RS	30	1.024335	0.959220	24474.226843	0.035418	0.035965
RS	31	1.118781	0.959220	23988.038601	0.034714	0.035213
RS	32	1.221161	0.988646	22657.820938	0.032789	0.033231
RS	33	1.332140	0.988646	21898.004242	0.031690	0.032113
RS	34	1.452442	1.014847	20453.584414	0.029599	0.029979
RS	35	1.582849	1.014847	19443.372838	0.028138	0.028499
RS	36	1.724211	1.042379	17832.199745	0.025806	0.026127
RS	37	1.877447	1.042379	16635.222473	0.024074	0.024369
RS	38	2.043556	1.072697	14926.433261	0.021601	0.021860
RS	39	2.223618	1.072697	13632.434853	0.019728	0.019960
RS	40	2.418805	1.103843	11958.647794	0.017306	0.017512
RS	41	2.630388	1.103843	10660.803578	0.015428	0.015611
RS	42	2.859745	1.133603	9129.579620	0.013212	0.013380
RS	43	3.108368	1.133603	7913.451885	0.011452	0.011603
RS	44	3.377875	1.161118	6591.466217	0.009539	0.009680
RS	45	3.670022	1.161118	5529.140082	0.008002	0.008128
RS	46	3.986709	1.185327	4459.330956	0.006453	0.006571
RS	47	4.329998	1.185327	3599.000400	0.005208	0.005313
RS	48	4.702125	1.204669	2795.299814	0.004045	0.004141
RS	49	5.105510	1.204669	2154.687164	0.003118	0.003201
RS	50	5.542781	1.217562	1600.040942	0.002316	0.002388
RS	51	6.016782	1.217562	1166.956485	0.001689	0.001749
RS	52	6.530601	1.221436	821.186195	0.001188	0.001238
RS	53	7.087581	1.221436	559.639578	0.000810	0.000849
RS	54	7.691348	1.209928	369.451833	0.000535	0.000564
RS	55	8.345833	1.209928	230.929630	0.000334	0.000355
RS	56	9.055295	1.209928	137.828066	0.000199	0.000214
RS	57	9.824353	1.209928	78.244113	0.000113	0.000122
RS	58	10.658013	1.172303	42.969076	0.000062	0.000067
RS	59	11.561702	1.172303	21.253657	0.000031	0.000034
RS	60	12.541302	1.172303	9.843468	0.000014	0.000016
RS	61	13.603189	1.172303	4.245349	0.000006	0.000007
RS	62	14.754277	1.172303	1.694907	0.000002	0.000003
RS	63	16.002058	1.172303	0.917244	0.000001	0.000001
PA	4+25*2+4+6 0.201156653 0.037425504 16.002057798 0.694781318 5.447991870 2.365511772 1.623681344 1.514449104 1.548870717 1.552380306 1.396599047 1.170044017 0.998135438 0.905252704 0.876774706 0.890943282 0.924318360 0.959219753 0.988646061 1.014846784 1.042378527 1.072696603 1.103843033 1.133602525 1.161117872 1.185327085 1.204668626 1.217562378 1.221435689 1.209927682 1.172303448
//
IT	3428
RD	21
LK	-7667402.099557
QD	-371.922443 -> -369.951892
RI	0.0093992891
TR	0.201118	0.037357
MT	16.016136
MM	C_pi: 1.080592, n_recomb: 689823.595912
RS	0	0.000000	0.692291	8157.117683	0.011825	0.020265
RS	1	0.008402	0.692291	8732.770894	0.012659	0.009056
RS	2	0.017509	0.692291	9339.250361	0.013539	0.006666
RS	3	0.027382	0.692291	9976.502758	0.014462	0.007029
RS	4	0.038084	5.685785	1305.565766	0.001893	0.001124
RS	5	0.049685	5.685785	1412.567664	0.002048	0.001421
RS	6	0.062261	2.376355	3650.100965	0.005291	0.004057
RS	7	0.075894	2.376355	3934.230633	0.005703	0.004796
RS	8	0.090672	1.613547	6232.251220	0.009035	0.007899
RS	9	0.106692	1.613547	6688.417674	0.009696	0.008779
RS	10	0.124057	1.505284	7684.525237	0.011140	0.010307
RS	11	0.142882	1.505284	8225.320345	0.011924	0.011309
RS	12	0.163288	1.545760	8566.159203	0.012418	0.012068
RS	13	0.185408	1.545760	9152.356935	0.013268	0.013058
RS	14	0.209387	1.557358	9694.650080	0.014054	0.014002
RS	15	0.235381	1.557358	10333.188698	0.014979	0.014992
RS	16	0.263558	1.403203	12193.321842	0.017676	0.017817
RS	17	0.294103	1.403203	12929.010065	0.018742	0.019034
RS	18	0.327214	1.173173	16325.887276	0.023667	0.024178
RS	19	0.363108	1.173173	17154.241424	0.024868	0.025578
RS	20	0.402016	0.998357	21059.416983	0.030529	0.031475
RS	21	0.444194	0.998357	21863.659231	0.031695	0.032766
RS	22	0.489915	0.904243	24906.460450	0.036106	0.037309
RS	23	0.539478	0.904243	25525.114497	0.037002	0.038210
RS	24	0.593204	0.875793	26854.029474	0.038929	0.040123
RS	25	0.651445	0.875793	27192.634665	0.039420	0.040515
RS	26	0.714579	0.890690	26937.819038	0.039050	0.040037
RS	27	0.783017	0.890690	26990.741432	0.039127	0.039982
RS	28	0.857205	0.924799	25917.196399	0.037571	0.038308
RS	29	0.937626	0.924799	25701.717538	0.037258	0.037898
RS	30	1.024803	0.959909	24417.671767	0.035397	0.035950
RS	31	1.119305	0.959909	23933.173574	0.034695	0.035200
RS	32	1.221747	0.988967	22614.945402	0.032784	0.033232
RS	33	1.332796	0.988967	21856.035789	0.031684	0.032113
RS	34	1.453174	1.014586	20424.911669	0.029609	0.029995
RS	35	1.583666	1.014586	19413.958175	0.028143	0.028512
RS	36	1.725122	1.041731	17809.077192	0.025817	0.026144
RS	37	1.878463	1.041731	16610.510372	0.024079	0.024380
RS	38	2.044686	1.072040	14901.082435	0.021601	0.021866
RS	39	2.224875	1.072040	13606.272327	0.019724	0.019960
RS	40	2.420203	1.103529	11929.282685	0.017293	0.017503
RS	41	2.631941	1.103529	10632.557844	0.015413	0.015600
RS	42	2.861470	1.133927	9098.820306	0.013190	0.013361
RS	43	3.110282	1.133927	7885.996682	0.011432	0.011586
RS	44	3.379998	1.162358	6563.349602	0.009515	0.009657
RS	45	3.672376	1.162358	5505.993795	0.007982	0.008110
RS	46	3.989317	1.187691	4437.480857	0.006433	0.006551
RS	47	4.332888	1.187691	3582.653096	0.005194	0.005299
RS	48	4.705323	1.208228	2781.419819	0.004032	0.004127
RS	49	5.109050	1.208228	2145.566460	0.003110	0.003193
RS	50	5.546696	1.222209	1593.403376	0.002310	0.002382
RS	51	6.021111	1.222209	1163.496411	0.001687	0.001746
RS	52	6.535385	1.226813	819.420705	0.001188	0.001237
RS	53	7.092867	1.226813	559.358358	0.000811	0.000849
RS	54	7.697187	1.215384	369.896713	0.000536	0.000565
RS	55	8.352279	1.215384	231.669866	0.000336	0.000357
RS	56	9.062410	1.215384	138.568047	0.000201	0.000215
RS	57	9.832203	1.215384	78.847207	0.000114	0.000123
RS	58	10.666672	1.176650	43.433349	0.000063	0.000068
RS	59	11.571250	1.176650	21.529681	0.000031	0.000034
RS	60	12.551827	1.176650	9.994500	0.000014	0.000016
RS	61	13.614789	1.176650	4.321289	0.000006	0.000007
RS	62	14.767058	1.176650	1.729882	0.000003	0.000003
RS	63	16.016136	1.176650	0.940251	0.000001	0.000002
PA	4+25*2+4+6 0.201118178 0.037357475 16.016135841 0.692290955 5.685784545 2.376354889 1.613546652 1.505283632 1.545759906 1.557357630 1.403202610 1.173172835 0.998357229 0.904242624 0.875793057 0.890690080 0.924798777 0.959909499 0.988966629 1.014586437 1.041731375 1.072039835 1.103529326 1.133926851 1.162358080 1.187691491 1.208228373 1.222209332 1.226813227 1.215384366 1.176650145
//
IT	3209
RD	22
LK	-7667398.261553
QD	-372.228639 -> -370.443276
RI	0.0094063464
TR	0.201082	0.037293
MT	16.029340
MM	C_pi: 1.080650, n_recomb: 688699.257572
RS	0	0.000000	0.689897	8173.540236	0.011868	0.020260
RS	1	0.008403	0.689897	8750.060669	0.012705	0.009063
RS	2	0.017512	0.689897	9357.390834	0.013587	0.006681
RS	3	0.027387	0.689897	9995.462862	0.014514	0.007057
RS	4	0.038091	5.929789	1249.917480	0.001815	0.001079
RS	5	0.049695	5.929789	1352.493362	0.001964	0.001364
RS	6	0.062274	2.387376	3628.279474	0.005268	0.004042
RS	7	0.075910	2.387376	3910.861883	0.005679	0.004772
RS	8	0.090692	1.604283	6259.879237	0.009089	0.007938
RS	9	0.106716	1.604283	6717.731529	0.009754	0.008818
RS	10	0.124086	1.496721	7717.352206	0.011206	0.010352
RS	11	0.142916	1.496721	8259.911956	0.011993	0.011362
RS	12	0.163329	1.542682	8569.928572	0.012444	0.012082
RS	13	0.185456	1.542682	9156.180279	0.013295	0.013080
RS	14	0.209444	1.562015	9650.680936	0.014013	0.013959
RS	15	0.235446	1.562015	10286.919995	0.014937	0.014952
RS	16	0.263634	1.409476	12121.810289	0.017601	0.017747
RS	17	0.294190	1.409476	12854.527173	0.018665	0.018962
RS	18	0.327314	1.176095	16265.393906	0.023618	0.024137
RS	19	0.363222	1.176095	17092.016685	0.024818	0.025535
RS	20	0.402147	0.998502	21033.093553	0.030540	0.031497
RS	21	0.444342	0.998502	21836.313666	0.031707	0.032785
RS	22	0.490084	0.903241	24905.584175	0.036163	0.037376
RS	23	0.539669	0.903241	25522.230452	0.037059	0.038274
RS	24	0.593421	0.874858	26847.595396	0.038983	0.040185
RS	25	0.651689	0.874858	27183.506939	0.039471	0.040573
RS	26	0.714854	0.890495	26903.940197	0.039065	0.040058
RS	27	0.783327	0.890495	26955.527355	0.039140	0.040001
RS	28	0.857553	0.925336	25862.238966	0.037552	0.038295
RS	29	0.938017	0.925336	25647.602920	0.037241	0.037887
RS	30	1.025242	0.960647	24362.256918	0.035374	0.035934
RS	31	1.119797	0.960647	23879.618276	0.034674	0.035185
RS	32	1.222297	0.989322	22573.766136	0.032777	0.033232
RS	33	1.333411	0.989322	21815.883159	0.031677	0.032113
RS	34	1.453861	1.014343	20398.443139	0.029619	0.030011
RS	35	1.584433	1.014343	19386.777929	0.028150	0.028524
RS	36	1.725977	1.041078	17788.503962	0.025829	0.026161
RS	37	1.879414	1.041078	16588.261027	0.024086	0.024392
RS	38	2.045746	1.071348	14878.392842	0.021604	0.021872
RS	39	2.226054	1.071348	13582.563869	0.019722	0.019962
RS	40	2.421514	1.103143	11902.462361	0.017283	0.017495
RS	41	2.633398	1.103143	10606.540419	0.015401	0.015591
RS	42	2.863087	1.134138	9070.241917	0.013170	0.013343
RS	43	3.112077	1.134138	7860.338558	0.011413	0.011569
RS	44	3.381990	1.163449	6536.851441	0.009492	0.009635
RS	45	3.674583	1.163449	5484.084276	0.007963	0.008092
RS	46	3.991764	1.189880	4416.640261	0.006413	0.006532
RS	47	4.335597	1.189880	3566.998232	0.005179	0.005285
RS	48	4.708323	1.211600	2768.024070	0.004019	0.004114
RS	49	5.112369	1.211600	2136.718872	0.003103	0.003185
RS	50	5.550367	1.226671	1586.899756	0.002304	0.002375
RS	51	6.025171	1.226671	1160.068576	0.001684	0.001744
RS	52	6.539872	1.232022	817.625823	0.001187	0.001236
RS	53	7.097825	1.232022	559.025142	0.000812	0.000850
RS	54	7.702662	1.220689	370.283216	0.000538	0.000567
RS	55	8.358324	1.220689	232.362713	0.000337	0.000358
RS	56	9.069082	1.220689	139.273956	0.000202	0.000216
RS	57	9.839566	1.220689	79.428228	0.000115	0.000124
RS	58	10.674793	1.180888	43.883797	0.000064	0.000069
RS	59	11.580205	1.180888	21.799047	0.000032	0.000035
RS	60	12.561700	1.180888	10.142647	0.000015	0.000016
RS	61	13.625670	1.180888	4.396131	0.000006	0.000007
RS	62	14.779046	1.180888	1.764508	0.000003	0.000003
RS	63	16.029340	1.180888	0.963183	0.000001	0.000002
PA	4+25*2+4+6 0.201081952 0.037293365 16.029340367 0.689896997 5.929789235 2.387375753 1.604283088 1.496720575 1.542681877 1.562015255 1.409476084 1.176094786 0.998501950 0.903240570 0.874857609 0.890495136 0.925335889 0.960646944 0.989322197 1.014342606 1.041077732 1.071347686 1.103143092 1.134137656 1.163448855 1.189879811 1.211599876 1.226671209 1.232022053 1.220689479 1.180888262
//
IT	4276
RD	23
LK	-7667394.781032
QD	-372.573247 -> -370.950150
RI	0.0094131419
TR	0.201047	0.037233
MT	16.041784
MM	C_pi: 1.080704, n_recomb: 687637.336126
RS	0	0.000000	0.687618	8189.360154	0.011909	0.020254
RS	1	0.008404	0.687618	8766.714603	0.012749	0.009069
RS	2	0.017515	0.687618	9374.862777	0.013633	0.006695
RS	3	0.027392	0.687618	10013.722822	0.014563	0.007083
RS	4	0.038098	6.180154	1197.532557	0.001742	0.001036
RS	5	0.049704	6.180154	1295.931366	0.001885	0.001310
RS	6	0.062286	2.398466	3606.816464	0.005245	0.004027
RS	7	0.075925	2.398466	3887.874940	0.005654	0.004749
RS	8	0.090711	1.595836	6285.072157	0.009140	0.007975
RS	9	0.106739	1.595836	6744.456781	0.009808	0.008855
RS	10	0.124114	1.488719	7748.268141	0.011268	0.010395
RS	11	0.142949	1.488719	8292.483311	0.012059	0.011413
RS	12	0.163368	1.539656	8574.174056	0.012469	0.012096
RS	13	0.185502	1.539656	9160.511445	0.013322	0.013102
RS	14	0.209497	1.566408	9609.418602	0.013975	0.013918
RS	15	0.235508	1.566408	10243.494885	0.014897	0.014914
RS	16	0.263705	1.415455	12054.368681	0.017530	0.017680
RS	17	0.294272	1.415455	12784.271919	0.018592	0.018893
RS	18	0.327409	1.178833	16208.789422	0.023572	0.024099
RS	19	0.363330	1.178833	17033.779661	0.024771	0.025494
RS	20	0.402270	0.998579	21009.371991	0.030553	0.031519
RS	21	0.444482	0.998579	21811.613339	0.031720	0.032805
RS	22	0.490243	0.902247	24905.769928	0.036219	0.037441
RS	23	0.539849	0.902247	25520.465497	0.037113	0.038335
RS	24	0.593624	0.873963	26841.411937	0.039034	0.040243
RS	25	0.651919	0.873963	27174.751391	0.039519	0.040628
RS	26	0.715114	0.890350	26870.340127	0.039076	0.040075
RS	27	0.783619	0.890350	26920.761387	0.039150	0.040017
RS	28	0.857882	0.925921	25808.062818	0.037532	0.038280
RS	29	0.938386	0.925921	25594.436578	0.037221	0.037873
RS	30	1.025655	0.961424	24308.195103	0.035350	0.035916
RS	31	1.120260	0.961424	23827.549366	0.034651	0.035170
RS	32	1.222815	0.989705	22534.394871	0.032771	0.033232
RS	33	1.333990	0.989705	21777.623302	0.031670	0.032113
RS	34	1.454508	1.014115	20374.075472	0.029629	0.030027
RS	35	1.585155	1.014115	19361.721240	0.028157	0.028537
RS	36	1.726781	1.040425	17770.242453	0.025842	0.026180
RS	37	1.880311	1.040425	16568.258333	0.024094	0.024405
RS	38	2.046744	1.070630	14858.152562	0.021608	0.021880
RS	39	2.227165	1.070630	13561.123687	0.019721	0.019965
RS	40	2.422749	1.102700	11877.970123	0.017274	0.017490
RS	41	2.634770	1.102700	10582.575761	0.015390	0.015583
RS	42	2.864611	1.134254	9043.680817	0.013152	0.013327
RS	43	3.113768	1.134254	7836.356448	0.011396	0.011554
RS	44	3.383866	1.164409	6511.890815	0.009470	0.009615
RS	45	3.676663	1.164409	5463.359782	0.007945	0.008075
RS	46	3.994068	1.191912	4396.772272	0.006394	0.006513
RS	47	4.338150	1.191912	3552.020699	0.005166	0.005271
RS	48	4.711149	1.214803	2755.111763	0.004007	0.004101
RS	49	5.115496	1.214803	2128.154156	0.003095	0.003177
RS	50	5.553827	1.230968	1580.544425	0.002299	0.002369
RS	51	6.028996	1.230968	1156.689892	0.001682	0.001741
RS	52	6.544100	1.237074	815.822150	0.001186	0.001235
RS	53	7.102496	1.237074	558.655459	0.000812	0.000850
RS	54	7.707822	1.225859	370.621461	0.000539	0.000568
RS	55	8.364021	1.225859	233.015333	0.000339	0.000359
RS	56	9.075370	1.225859	139.950518	0.000204	0.000217
RS	57	9.846503	1.225859	79.990083	0.000116	0.000125
RS	58	10.682446	1.185006	44.322778	0.000064	0.000070
RS	59	11.588644	1.185006	22.062566	0.000032	0.000035
RS	60	12.571003	1.185006	10.288102	0.000015	0.000016
RS	61	13.635922	1.185006	4.469872	0.000007	0.000007
RS	62	14.790342	1.185006	1.798744	0.000003	0.000003
RS	63	16.041784	1.185006	0.985983	0.000001	0.000002
PA	4+25*2+4+6 0.201047481 0.037232867 16.041783798 0.687617903 6.180154105 2.398465944 1.595836159 1.488718660 1.539655586 1.566408244 1.415455001 1.178832639 0.998579082 0.902247379 0.873963208 0.890349916 0.925920966 0.961423835 0.989705255 1.014115278 1.040425430 1.070629930 1.102700184 1.134254469 1.164408617 1.191912162 1.214802843 1.230968049 1.237074328 1.225859426 1.185005656
//
IT	4037
RD	24
LK	-7667391.614505
QD	-372.939299 -> -371.459225
RI	0.0094200610
TR	0.201014	0.037176
MT	16.053610
MM	C_pi: 1.080756, n_recomb: 686633.979393
RS	0	0.000000	0.685438	8204.715145	0.011949	0.020249
RS	1	0.008406	0.685438	8782.879137	0.012791	0.009075
RS	2	0.017518	0.685438	9391.821531	0.013678	0.006708
RS	3	0.027396	0.685438	10031.446969	0.014610	0.007109
RS	4	0.038104	6.436442	1148.258680	0.001672	0.000996
RS	5	0.049713	6.436442	1242.719182	0.001810	0.001259
RS	6	0.062297	2.409628	3585.692282	0.005222	0.004012
RS	7	0.075939	2.409628	3865.249209	0.005629	0.004727
RS	8	0.090728	1.588112	6308.104573	0.009187	0.008008
RS	9	0.106760	1.588112	6768.886408	0.009858	0.008888
RS	10	0.124140	1.481261	7777.262615	0.011327	0.010436
RS	11	0.142980	1.481261	8323.024843	0.012121	0.011461
RS	12	0.163404	1.536701	8578.752945	0.012494	0.012111
RS	13	0.185545	1.536701	9165.200603	0.013348	0.013123
RS	14	0.209547	1.570552	9570.694672	0.013939	0.013880
RS	15	0.235566	1.570552	10202.737728	0.014859	0.014878
RS	16	0.263773	1.421170	11990.614076	0.017463	0.017616
RS	17	0.294350	1.421170	12717.848929	0.018522	0.018827
RS	18	0.327498	1.181413	16155.646150	0.023529	0.024063
RS	19	0.363432	1.181413	16979.095681	0.024728	0.025456
RS	20	0.402387	0.998602	20987.979522	0.030566	0.031541
RS	21	0.444615	0.998602	21789.286447	0.031733	0.032825
RS	22	0.490394	0.901262	24907.077830	0.036274	0.037505
RS	23	0.540020	0.901262	25519.875960	0.037167	0.038395
RS	24	0.593818	0.873106	26835.618857	0.039083	0.040299
RS	25	0.652138	0.873106	27166.495495	0.039565	0.040680
RS	26	0.715360	0.890249	26837.165651	0.039085	0.040089
RS	27	0.783896	0.890249	26886.569563	0.039157	0.040031
RS	28	0.858193	0.926546	25754.834671	0.037509	0.038263
RS	29	0.938736	0.926546	25542.352777	0.037199	0.037858
RS	30	1.026048	0.962236	24255.490199	0.035325	0.035896
RS	31	1.120700	0.962236	23776.946317	0.034628	0.035153
RS	32	1.223307	0.990117	22496.657151	0.032764	0.033231
RS	33	1.334540	0.990117	21741.077042	0.031663	0.032111
RS	34	1.455122	1.013909	20351.577745	0.029640	0.030042
RS	35	1.585840	1.013909	19338.564185	0.028164	0.028549
RS	36	1.727546	1.039780	17754.058994	0.025857	0.026198
RS	37	1.881163	1.039780	16550.282404	0.024104	0.024419
RS	38	2.047693	1.069902	14840.044408	0.021613	0.021889
RS	39	2.228220	1.069902	13541.679332	0.019722	0.019970
RS	40	2.423922	1.102217	11855.569255	0.017266	0.017485
RS	41	2.636074	1.102217	10560.469485	0.015380	0.015576
RS	42	2.866059	1.134297	9018.966230	0.013135	0.013313
RS	43	3.115375	1.134297	7813.919815	0.011380	0.011540
RS	44	3.385648	1.165261	6488.350781	0.009450	0.009596
RS	45	3.678639	1.165261	5443.741767	0.007928	0.008059
RS	46	3.996258	1.193809	4377.836926	0.006376	0.006495
RS	47	4.340575	1.193809	3537.700951	0.005152	0.005258
RS	48	4.713834	1.217857	2742.677596	0.003994	0.004089
RS	49	5.118468	1.217857	2119.877032	0.003087	0.003169
RS	50	5.557114	1.235118	1574.349181	0.002293	0.002363
RS	51	6.032631	1.235118	1153.373594	0.001680	0.001738
RS	52	6.548118	1.241990	814.020980	0.001186	0.001233
RS	53	7.106935	1.241990	558.259688	0.000813	0.000851
RS	54	7.712724	1.230909	370.921355	0.000540	0.000569
RS	55	8.369434	1.230909	233.634316	0.000340	0.000361
RS	56	9.081345	1.230909	140.601834	0.000205	0.000219
RS	57	9.853096	1.230909	80.535149	0.000117	0.000126
RS	58	10.689718	1.189038	44.751040	0.000065	0.000070
RS	59	11.596663	1.189038	22.320914	0.000033	0.000035
RS	60	12.579843	1.189038	10.431329	0.000015	0.000017
RS	61	13.645666	1.189038	4.542781	0.000007	0.000007
RS	62	14.801078	1.189038	1.832729	0.000003	0.000003
RS	63	16.053610	1.189038	1.008752	0.000001	0.000002
PA	4+25*2+4+6 0.201013976 0.037175646 16.053609645 0.685438473 6.436442463 2.409628238 1.588111715 1.481261409 1.536701306 1.570552165 1.421170406 1.181412730 0.998601937 0.901262163 0.873105978 0.890249297 0.926546149 0.962235736 0.990117248 1.013908794 1.039780482 1.069901934 1.102217492 1.134296655 1.165260900 1.193809166 1.217857298 1.235117936 1.241990413 1.230908642 1.189037816
//
IT	3830
RD	25
LK	-7667388.726112
QD	-373.318022 -> -371.964634
RI	0.0094271417
TR	0.200981	0.037121
MT	16.064909
MM	C_pi: 1.080809, n_recomb: 685685.078348
RS	0	0.000000	0.683352	8219.641306	0.011987	0.020244
RS	1	0.008407	0.683352	8798.592791	0.012832	0.009081
RS	2	0.017520	0.683352	9408.308069	0.013721	0.006721
RS	3	0.027400	0.683352	10048.678727	0.014655	0.007134
RS	4	0.038111	6.698939	1101.817517	0.001607	0.000958
RS	5	0.049721	6.698939	1192.557877	0.001739	0.001211
RS	6	0.062308	2.420716	3565.105977	0.005199	0.003998
RS	7	0.075953	2.420716	3843.198277	0.005605	0.004705
RS	8	0.090745	1.581031	6329.199161	0.009230	0.008040
RS	9	0.106781	1.581031	6791.257737	0.009904	0.008919
RS	10	0.124165	1.474303	7804.474557	0.011382	0.010474
RS	11	0.143010	1.474303	8351.684194	0.012180	0.011505
RS	12	0.163439	1.533819	8583.621906	0.012518	0.012125
RS	13	0.185586	1.533819	9170.201988	0.013374	0.013144
RS	14	0.209595	1.574482	9534.212131	0.013905	0.013844
RS	15	0.235622	1.574482	10164.337418	0.014824	0.014844
RS	16	0.263838	1.426654	11930.152409	0.017399	0.017555
RS	17	0.294425	1.426654	12654.850229	0.018456	0.018765
RS	18	0.327583	1.183850	16105.672793	0.023488	0.024029
RS	19	0.363530	1.183850	16927.667555	0.024687	0.025420
RS	20	0.402498	0.998581	20968.652371	0.030581	0.031563
RS	21	0.444742	0.998581	21769.068253	0.031748	0.032846
RS	22	0.490538	0.900289	24909.363331	0.036328	0.037566
RS	23	0.540184	0.900289	25520.318160	0.037219	0.038454
RS	24	0.594003	0.872282	26830.296109	0.039129	0.040352
RS	25	0.652347	0.872282	27158.808951	0.039608	0.040730
RS	26	0.715595	0.890186	26804.567578	0.039092	0.040101
RS	27	0.784161	0.890186	26853.080786	0.039162	0.040042
RS	28	0.858491	0.927207	25702.581531	0.037485	0.038244
RS	29	0.939070	0.927207	25491.359894	0.037176	0.037841
RS	30	1.026423	0.963078	24204.141862	0.035299	0.035876
RS	31	1.121120	0.963078	23727.787463	0.034604	0.035135
RS	32	1.223778	0.990554	22460.495363	0.032756	0.033229
RS	33	1.335065	0.990554	21706.167896	0.031656	0.032110
RS	34	1.455709	1.013722	20330.791552	0.029650	0.030058
RS	35	1.586495	1.013722	19317.143573	0.028172	0.028562
RS	36	1.728276	1.039148	17739.700105	0.025871	0.026218
RS	37	1.881977	1.039148	16534.097787	0.024113	0.024432
RS	38	2.048599	1.069170	14823.842438	0.021619	0.021899
RS	39	2.229228	1.069170	13524.027018	0.019723	0.019974
RS	40	2.425043	1.101705	11835.049677	0.017260	0.017482
RS	41	2.637319	1.101705	10540.042134	0.015372	0.015570
RS	42	2.867442	1.134278	8995.920882	0.013120	0.013299
RS	43	3.116910	1.134278	7792.887746	0.011365	0.011527
RS	44	3.387351	1.166020	6466.118915	0.009430	0.009578
RS	45	3.680527	1.166020	5425.147483	0.007912	0.008044
RS	46	3.998350	1.195588	4359.766206	0.006358	0.006478
RS	47	4.342892	1.195588	3523.995910	0.005139	0.005245
RS	48	4.716399	1.220779	2730.697407	0.003982	0.004077
RS	49	5.121307	1.220779	2111.877137	0.003080	0.003161
RS	50	5.560254	1.239133	1568.316691	0.002287	0.002357
RS	51	6.036103	1.239133	1150.125177	0.001677	0.001736
RS	52	6.551956	1.246783	812.228338	0.001185	0.001232
RS	53	7.111176	1.246783	557.843695	0.000814	0.000851
RS	54	7.717408	1.235852	371.187323	0.000541	0.000570
RS	55	8.374606	1.235852	234.223276	0.000342	0.000362
RS	56	9.087053	1.235852	141.230539	0.000206	0.000220
RS	57	9.859395	1.235852	81.065172	0.000118	0.000127
RS	58	10.696666	1.192986	45.169978	0.000066	0.000071
RS	59	11.604326	1.192986	22.574651	0.000033	0.000036
RS	60	12.588291	1.192986	10.572518	0.000015	0.000017
RS	61	13.654976	1.192986	4.614907	0.000007	0.000007
RS	62	14.811336	1.192986	1.866465	0.000003	0.000003
RS	63	16.064909	1.192986	1.031480	0.000002	0.000002
PA	4+25*2+4+6 0.200981039 0.037121420 16.064909319 0.683351583 6.698939435 2.420716091 1.581031234 1.474303446 1.533818643 1.574481631 1.426654087 1.183849886 0.998580986 0.900289197 0.872282374 0.890186470 0.927207099 0.963077632 0.990553727 1.013722175 1.039147710 1.069169841 1.101704527 1.134277725 1.166019904 1.195587653 1.220779479 1.239132809 1.246782715 1.235851876 1.192985680
//
