# Supplementary material for: Introgression and disruption of migration routes have shaped the genetic integrity of wildebeest populations
Source: Nat Commun. 2024 Apr 12;15:2921. doi: 10.1038/s41467-024-47015-y (PMC11014984; doi:10.1038/s41467-024-47015-y)
Supplement: Supplementary file 10 — Source Data [file 41467_2024_47015_MOESM10_ESM.zip › source_data/Fig2a.psmc/CTauNaN_2496.psmc]

CC
CC	Brief Description of the file format:
CC	  CC  comments
CC	  MM  useful-messages
CC	  RD  round-of-iterations
CC	  LL  \log[P(sequence)]
CC	  QD  Q-before-opt Q-after-opt
CC	  TR  \theta_0 \rho_0
CC	  RS  k t_k \lambda_k \pi_k \sum_{l\not=k}A_{kl} A_{kk}
CC	  DC  begin end best-k t_k+\Delta_k max-prob
CC
MM	Version: 0.6.5-r67
MM	pattern:4+25*2+4+6, n:63, n_free_lambdas:28
MM	n_iterations:25, skip:1, max_t:15, theta/rho:5
MM	is_decoding:0
MM	n_seqs:28, sum_L:17396627, sum_n:3199098
RD	0
LK	0.000000
QD	0.000000 -> 0.000000
RI	inf
TR	0.203208	0.040642
MT	15.000000
MM	C_pi: 1.000000, n_recomb: 692946.889764
RS	0	0.000000	1.000000	5607.081850	0.008092	0.000000
RS	1	0.008290	1.000000	6020.753506	0.008689	0.000000
RS	2	0.017266	1.000000	6460.413629	0.009323	0.000000
RS	3	0.026987	1.000000	6926.918676	0.009996	0.000000
RS	4	0.037514	1.000000	7421.006442	0.010709	0.000000
RS	5	0.048914	1.000000	7943.261987	0.011463	0.000000
RS	6	0.061258	1.000000	8494.078560	0.012258	0.000000
RS	7	0.074626	1.000000	9073.613191	0.013094	0.000000
RS	8	0.089102	1.000000	9681.736683	0.013972	0.000000
RS	9	0.104778	1.000000	10317.977842	0.014890	0.000000
RS	10	0.121753	1.000000	10981.461942	0.015847	0.000000
RS	11	0.140135	1.000000	11670.843643	0.016842	0.000000
RS	12	0.160042	1.000000	12384.234846	0.017872	0.000000
RS	13	0.181598	1.000000	13119.128332	0.018932	0.000000
RS	14	0.204942	1.000000	13872.318468	0.020019	0.000000
RS	15	0.230221	1.000000	14639.820831	0.021127	0.000000
RS	16	0.257595	1.000000	15416.793212	0.022248	0.000000
RS	17	0.287238	1.000000	16197.461254	0.023375	0.000000
RS	18	0.319339	1.000000	16975.052794	0.024497	0.000000
RS	19	0.354100	1.000000	17741.745956	0.025603	0.000000
RS	20	0.391744	1.000000	18488.637002	0.026681	0.000000
RS	21	0.432507	1.000000	19205.734958	0.027716	0.000000
RS	22	0.476650	1.000000	19881.990948	0.028692	0.000000
RS	23	0.524453	1.000000	20505.370927	0.029592	0.000000
RS	24	0.576218	1.000000	21062.980920	0.030396	0.000000
RS	25	0.632274	1.000000	21541.253887	0.031086	0.000000
RS	26	0.692977	1.000000	21926.206554	0.031642	0.000000
RS	27	0.758711	1.000000	22203.773026	0.032043	0.000000
RS	28	0.829896	1.000000	22360.219170	0.032268	0.000000
RS	29	0.906981	1.000000	22382.637732	0.032301	0.000000
RS	30	0.990456	1.000000	22259.518493	0.032123	0.000000
RS	31	1.080851	1.000000	21981.380592	0.031722	0.000000
RS	32	1.178739	1.000000	21541.445464	0.031087	0.000000
RS	33	1.284742	1.000000	20936.318987	0.030213	0.000000
RS	34	1.399532	1.000000	20166.641121	0.029103	0.000000
RS	35	1.523838	1.000000	19237.651456	0.027762	0.000000
RS	36	1.658449	1.000000	18159.611152	0.026206	0.000000
RS	37	1.804218	1.000000	16948.017433	0.024458	0.000000
RS	38	1.962071	1.000000	15623.548114	0.022547	0.000000
RS	39	2.133009	1.000000	14211.682488	0.020509	0.000000
RS	40	2.318118	1.000000	12741.962916	0.018388	0.000000
RS	41	2.518571	1.000000	11246.889272	0.016231	0.000000
RS	42	2.735641	1.000000	9760.475318	0.014085	0.000000
RS	43	2.970706	1.000000	8316.539457	0.012002	0.000000
RS	44	3.225257	1.000000	6946.847333	0.010025	0.000000
RS	45	3.500909	1.000000	5679.263432	0.008196	0.000000
RS	46	3.799411	1.000000	4536.094950	0.006546	0.000000
RS	47	4.122659	1.000000	3532.815378	0.005098	0.000000
RS	48	4.472702	1.000000	2677.331267	0.003864	0.000000
RS	49	4.851763	1.000000	1969.901472	0.002843	0.000000
RS	50	5.262247	1.000000	1403.737945	0.002026	0.000000
RS	51	5.706758	1.000000	966.222277	0.001394	0.000000
RS	52	6.188118	1.000000	640.579607	0.000924	0.000000
RS	53	6.709380	1.000000	407.781319	0.000588	0.000000
RS	54	7.273854	1.000000	248.417366	0.000358	0.000000
RS	55	7.885120	1.000000	144.297688	0.000208	0.000000
RS	56	8.547059	1.000000	79.607201	0.000115	0.000000
RS	57	9.263869	1.000000	41.534935	0.000060	0.000000
RS	58	10.040101	1.000000	20.400653	0.000029	0.000000
RS	59	10.880679	1.000000	9.386018	0.000014	0.000000
RS	60	11.790939	1.000000	4.023333	0.000006	0.000000
RS	61	12.776655	1.000000	1.597450	0.000002	0.000000
RS	62	13.844085	1.000000	0.583805	0.000001	0.000000
RS	63	15.000000	1.000000	0.275300	0.000000	0.000000
PA	4+25*2+4+6 0.203208401 0.040641680 15.000000000 1.000000000 1.000000000 1.000000000 1.000000000 1.000000000 1.000000000 1.000000000 1.000000000 1.000000000 1.000000000 1.000000000 1.000000000 1.000000000 1.000000000 1.000000000 1.000000000 1.000000000 1.000000000 1.000000000 1.000000000 1.000000000 1.000000000 1.000000000 1.000000000 1.000000000 1.000000000 1.000000000 1.000000000
//
IT	4377
RD	1
LK	-7637514.118227
QD	-1984.791439 -> -1238.734852
RI	0.0158244561
TR	0.206290	0.040979
MT	14.670238
MM	C_pi: 1.036188, n_recomb: 723339.270104
RS	0	0.000000	1.213172	4801.750564	0.006638	0.021558
RS	1	0.008252	1.213172	5162.202754	0.007137	0.005984
RS	2	0.017184	1.213172	5546.551213	0.007668	0.004201
RS	3	0.026854	1.213172	5955.840803	0.008234	0.003740
RS	4	0.037322	1.555761	4988.827930	0.006897	0.003875
RS	5	0.048653	1.555761	5360.985137	0.007411	0.004530
RS	6	0.060919	1.465977	6108.437040	0.008445	0.005315
RS	7	0.074198	1.465977	6552.270825	0.009058	0.006333
RS	8	0.088572	1.357056	7583.513530	0.010484	0.007620
RS	9	0.104133	1.357056	8114.546129	0.011218	0.008889
RS	10	0.120977	1.273337	9240.698377	0.012775	0.010106
RS	11	0.139211	1.273337	9858.999487	0.013630	0.011436
RS	12	0.158950	1.201557	11128.136350	0.015384	0.012908
RS	13	0.180318	1.201557	11830.782087	0.016356	0.014539
RS	14	0.203449	1.136250	13272.989274	0.018350	0.016327
RS	15	0.228489	1.136250	14049.806462	0.019424	0.018262
RS	16	0.255595	1.078161	15633.563096	0.021613	0.020336
RS	17	0.284938	1.078161	16461.068609	0.022757	0.022527
RS	18	0.316701	1.029888	18089.884674	0.025009	0.024785
RS	19	0.351086	1.029888	18927.449617	0.026167	0.027035
RS	20	0.388309	0.994411	20438.629876	0.028256	0.029185
RS	21	0.428602	0.994411	21229.400655	0.029349	0.031150
RS	22	0.472221	0.972308	22463.236518	0.031055	0.032861
RS	23	0.519439	0.972308	23141.221794	0.031992	0.034278
RS	24	0.570553	0.961435	24003.245685	0.033184	0.035383
RS	25	0.625885	0.961435	24501.645450	0.033873	0.036170
RS	26	0.685783	0.958589	24960.920210	0.034508	0.036644
RS	27	0.750624	0.958589	25218.094408	0.034863	0.036818
RS	28	0.820815	0.960703	25279.628976	0.034949	0.036707
RS	29	0.896798	0.960703	25243.496512	0.034899	0.036330
RS	30	0.979050	0.965317	24925.853459	0.034459	0.035705
RS	31	1.068090	0.965317	24558.723919	0.033952	0.034848
RS	32	1.164478	0.970762	23882.250489	0.033017	0.033771
RS	33	1.268818	0.970762	23167.617048	0.032029	0.032486
RS	34	1.381769	0.976127	22157.054632	0.030632	0.031003
RS	35	1.504040	0.976127	21108.033999	0.029181	0.029337
RS	36	1.636401	0.980934	19807.232913	0.027383	0.027507
RS	37	1.779683	0.980934	18473.516068	0.025539	0.025537
RS	38	1.934789	0.984886	16956.489214	0.023442	0.023454
RS	39	2.102694	0.984886	15426.064025	0.021326	0.021292
RS	40	2.284454	0.987810	13796.911068	0.019074	0.019085
RS	41	2.481212	0.987810	12189.770755	0.016852	0.016872
RS	42	2.694205	0.989673	10573.188462	0.014617	0.014691
RS	43	2.924775	0.989673	9025.348370	0.012477	0.012581
RS	44	3.174370	0.990624	7548.300504	0.010435	0.010579
RS	45	3.444561	0.990624	6187.345417	0.008554	0.008720
RS	46	3.737048	0.990957	4955.359101	0.006851	0.007032
RS	47	4.053670	0.990957	3872.904555	0.005354	0.005537
RS	48	4.396418	0.990948	2946.702676	0.004074	0.004249
RS	49	4.767449	0.990948	2177.731929	0.003011	0.003171
RS	50	5.169096	0.990711	1559.871324	0.002156	0.002296
RS	51	5.603886	0.990711	1079.572608	0.001492	0.001609
RS	52	6.074554	0.990170	720.416361	0.000996	0.001088
RS	53	6.584059	0.990170	461.611759	0.000638	0.000708
RS	54	7.135608	0.988730	283.572071	0.000392	0.000442
RS	55	7.732668	0.988730	165.915479	0.000229	0.000264
RS	56	8.378996	0.988730	92.278195	0.000128	0.000150
RS	57	9.078658	0.988730	48.583811	0.000067	0.000080
RS	58	9.836053	0.984932	24.164571	0.000033	0.000041
RS	59	10.655946	0.984932	11.206605	0.000015	0.000019
RS	60	11.543494	0.984932	4.846999	0.000007	0.000008
RS	61	12.504281	0.984932	1.943982	0.000003	0.000003
RS	62	13.544348	0.984932	0.718533	0.000001	0.000001
RS	63	14.670238	0.984932	0.345160	0.000000	0.000001
PA	4+25*2+4+6 0.206289518 0.040979116 14.670238495 1.213171959 1.555761337 1.465976715 1.357055664 1.273337364 1.201557159 1.136249542 1.078161240 1.029888153 0.994411469 0.972308159 0.961435318 0.958588600 0.960702896 0.965316772 0.970762253 0.976126671 0.980934143 0.984886289 0.987810135 0.989672661 0.990624309 0.990957260 0.990947843 0.990711153 0.990169525 0.988730431 0.984931767
//
IT	4281
RD	2
LK	-7636423.092018
QD	-982.087069 -> -775.640408
RI	0.0128086210
TR	0.206288	0.040753
MT	14.702137
MM	C_pi: 1.046096, n_recomb: 726162.731404
RS	0	0.000000	1.142383	5119.986240	0.007051	0.021633
RS	1	0.008255	1.142383	5502.076653	0.007577	0.006102
RS	2	0.017192	1.142383	5909.095190	0.008137	0.004452
RS	3	0.026867	1.142383	6342.056253	0.008734	0.004091
RS	4	0.037340	1.898750	4100.452420	0.005647	0.003379
RS	5	0.048678	1.898750	4412.507920	0.006076	0.004029
RS	6	0.060952	1.751560	5143.280269	0.007083	0.004917
RS	7	0.074240	1.751560	5525.628331	0.007609	0.005780
RS	8	0.088624	1.562124	6648.530527	0.009156	0.007391
RS	9	0.104196	1.562124	7125.426679	0.009812	0.008417
RS	10	0.121053	1.430165	8329.745123	0.011471	0.009913
RS	11	0.139302	1.430165	8901.827124	0.012259	0.010926
RS	12	0.159057	1.318123	10304.308129	0.014190	0.012737
RS	13	0.180443	1.318123	10973.075959	0.015111	0.013999
RS	14	0.203595	1.213526	12664.865352	0.017441	0.016243
RS	15	0.228658	1.213526	13425.843433	0.018489	0.017779
RS	16	0.255790	1.119045	15391.830059	0.021196	0.020452
RS	17	0.285162	1.119045	16223.382778	0.022341	0.022247
RS	18	0.316958	1.040667	18326.123570	0.025237	0.025208
RS	19	0.351380	1.040667	19181.408985	0.026415	0.027098
RS	20	0.388643	0.984316	21143.658863	0.029117	0.029914
RS	21	0.428983	0.984316	21951.803956	0.030230	0.031578
RS	22	0.472652	0.950815	23492.825151	0.032352	0.033754
RS	23	0.519927	0.950815	24173.455734	0.033289	0.034935
RS	24	0.571105	0.936085	25148.148278	0.034632	0.036236
RS	25	0.626507	0.936085	25627.447961	0.035292	0.036851
RS	26	0.686483	0.934493	26028.668531	0.035844	0.037294
RS	27	0.751411	0.934493	26247.352653	0.036145	0.037352
RS	28	0.821698	0.940852	26142.559449	0.036001	0.037073
RS	29	0.897788	0.940852	26057.524183	0.035884	0.036632
RS	30	0.980159	0.951034	25532.899896	0.035161	0.035792
RS	31	1.069331	0.951034	25117.633226	0.034590	0.034912
RS	32	1.165864	0.962269	24243.723226	0.033386	0.033637
RS	33	1.270366	0.962269	23491.552219	0.032350	0.032360
RS	34	1.383495	0.973081	22320.258493	0.030737	0.030725
RS	35	1.505964	0.973081	21250.840549	0.029265	0.029093
RS	36	1.638543	0.982726	19836.876181	0.027317	0.027167
RS	37	1.782067	0.982726	18501.948218	0.025479	0.025248
RS	38	1.937439	0.990720	16919.764801	0.023300	0.023124
RS	39	2.105638	0.990720	15404.254008	0.021213	0.021023
RS	40	2.287722	0.996763	13749.693894	0.018935	0.018819
RS	41	2.484838	0.996763	12166.308418	0.016754	0.016667
RS	42	2.698227	1.000806	10549.564811	0.014528	0.014515
RS	43	2.929232	1.000806	9025.494239	0.012429	0.012459
RS	44	3.179307	1.003143	7557.727672	0.010408	0.010493
RS	45	3.450028	1.003143	6213.660804	0.008557	0.008673
RS	46	3.743097	1.004338	4988.902607	0.006870	0.007013
RS	47	4.060360	1.004338	3913.809539	0.005390	0.005541
RS	48	4.403815	1.004931	2988.443800	0.004115	0.004267
RS	49	4.775623	1.004931	2218.767364	0.003055	0.003197
RS	50	5.178125	1.005128	1596.618095	0.002199	0.002326
RS	51	5.613856	1.005128	1111.153839	0.001530	0.001638
RS	52	6.085558	1.004749	745.846748	0.001027	0.001114
RS	53	6.596201	1.004749	481.046590	0.000662	0.000730
RS	54	7.149000	1.002777	297.718221	0.000410	0.000459
RS	55	7.747434	1.002777	175.471414	0.000242	0.000276
RS	56	8.395272	1.002777	98.366094	0.000135	0.000158
RS	57	9.096591	1.002777	52.231631	0.000072	0.000085
RS	58	9.855807	0.996569	26.258602	0.000036	0.000044
RS	59	10.677699	0.996569	12.274708	0.000017	0.000021
RS	60	11.567442	0.996569	5.354533	0.000007	0.000009
RS	61	12.530636	0.996569	2.167404	0.000003	0.000004
RS	62	13.573347	0.996569	0.809100	0.000001	0.000001
RS	63	14.702137	0.996569	0.394710	0.000001	0.000001
PA	4+25*2+4+6 0.206287920 0.040752779 14.702137131 1.142383271 1.898750320 1.751560017 1.562124462 1.430164788 1.318123247 1.213526249 1.119045112 1.040666573 0.984316102 0.950815076 0.936084973 0.934492609 0.940851641 0.951033697 0.962268583 0.973080743 0.982725610 0.990720037 0.996763370 1.000806497 1.003142965 1.004338230 1.004930677 1.005127624 1.004748561 1.002776740 0.996569452
//
IT	4872
RD	3
LK	-7636078.834468
QD	-711.409320 -> -610.904033
RI	0.0118306288
TR	0.205536	0.040390
MT	14.825964
MM	C_pi: 1.051157, n_recomb: 723246.394985
RS	0	0.000000	1.040053	5609.312230	0.007756	0.021627
RS	1	0.008270	1.040053	6024.158283	0.008329	0.006216
RS	2	0.017223	1.040053	6465.349698	0.008939	0.004725
RS	3	0.026917	1.040053	6933.818637	0.009587	0.004544
RS	4	0.037413	2.128216	3641.354441	0.005035	0.003010
RS	5	0.048777	2.128216	3921.560581	0.005422	0.003697
RS	6	0.061080	1.928125	4658.042787	0.006440	0.004634
RS	7	0.074401	1.928125	5008.499430	0.006925	0.005448
RS	8	0.088824	1.679251	6176.220141	0.008540	0.007212
RS	9	0.104439	1.679251	6624.710617	0.009160	0.008155
RS	10	0.121345	1.525570	7811.246220	0.010800	0.009734
RS	11	0.139650	1.525570	8355.416657	0.011553	0.010608
RS	12	0.159468	1.395642	9753.389711	0.013486	0.012515
RS	13	0.180926	1.395642	10396.936803	0.014375	0.013600
RS	14	0.204157	1.268429	12167.823508	0.016824	0.016032
RS	15	0.229310	1.268429	12911.645431	0.017852	0.017367
RS	16	0.256543	1.149559	15074.494722	0.020843	0.020361
RS	17	0.286029	1.149559	15900.824071	0.021985	0.021958
RS	18	0.317952	1.049591	18304.244008	0.025308	0.025364
RS	19	0.352515	1.049591	19163.845340	0.026497	0.027089
RS	20	0.389937	0.978177	21438.923138	0.029643	0.030359
RS	21	0.430454	0.978177	22251.000235	0.030765	0.031902
RS	22	0.474321	0.936786	24004.495708	0.033190	0.034391
RS	23	0.521815	0.936786	24677.863942	0.034121	0.035491
RS	24	0.573238	0.919860	25712.633384	0.035552	0.036892
RS	25	0.628913	0.919860	26169.410922	0.036183	0.037455
RS	26	0.689192	0.919886	26497.722093	0.036637	0.037815
RS	27	0.754456	0.919886	26682.804193	0.036893	0.037847
RS	28	0.825117	0.930072	26427.968318	0.036541	0.037380
RS	29	0.901622	0.930072	26307.319883	0.036374	0.036934
RS	30	0.984453	0.945025	25613.658472	0.035415	0.035881
RS	31	1.074134	0.945025	25170.357262	0.034802	0.035014
RS	32	1.171232	0.961137	24148.081876	0.033388	0.033549
RS	33	1.276359	0.961137	23382.723231	0.032330	0.032300
RS	34	1.390180	0.976540	22101.588198	0.030559	0.030521
RS	35	1.513414	0.976540	21037.723264	0.029088	0.028926
RS	36	1.646839	0.990314	19557.036601	0.027041	0.026906
RS	37	1.791297	0.990314	18246.364749	0.025228	0.025033
RS	38	1.947702	1.001835	16637.876414	0.023004	0.022863
RS	39	2.117042	1.001835	15161.071366	0.020963	0.020813
RS	40	2.300385	1.010681	13511.964066	0.018682	0.018600
RS	41	2.498890	1.010681	11974.055422	0.016556	0.016500
RS	42	2.713811	1.016769	10381.339906	0.014354	0.014364
RS	43	2.946505	1.016769	8900.659688	0.012307	0.012353
RS	44	3.198443	1.020505	7461.483539	0.010317	0.010411
RS	45	3.471215	1.020505	6151.644132	0.008506	0.008625
RS	46	3.766545	1.022701	4949.725576	0.006844	0.006985
RS	47	4.086297	1.022701	3896.545678	0.005388	0.005534
RS	48	4.432492	1.024123	2984.286269	0.004126	0.004273
RS	49	4.807317	1.024123	2225.085724	0.003077	0.003212
RS	50	5.213138	1.025031	1607.527986	0.002223	0.002344
RS	51	5.652520	1.025031	1124.498378	0.001555	0.001658
RS	52	6.128237	1.025107	758.686297	0.001049	0.001133
RS	53	6.643295	1.025107	492.313480	0.000681	0.000745
RS	54	7.200947	1.022942	306.712819	0.000424	0.000472
RS	55	7.804715	1.022942	182.017689	0.000252	0.000285
RS	56	8.458413	1.022942	102.786375	0.000142	0.000164
RS	57	9.166170	1.022942	55.007530	0.000076	0.000089
RS	58	9.932456	1.014768	27.919355	0.000039	0.000046
RS	59	10.762113	1.014768	13.148566	0.000018	0.000022
RS	60	11.660379	1.014768	5.781362	0.000008	0.000010
RS	61	12.632930	1.014768	2.359990	0.000003	0.000004
RS	62	13.685908	1.014768	0.888932	0.000001	0.000002
RS	63	14.825964	1.014768	0.439663	0.000001	0.000001
PA	4+25*2+4+6 0.205536123 0.040390248 14.825964039 1.040053140 2.128216271 1.928124849 1.679250724 1.525570392 1.395641755 1.268428979 1.149558625 1.049591243 0.978176893 0.936786470 0.919859783 0.919885926 0.930071887 0.945024525 0.961137070 0.976539871 0.990313651 1.001834950 1.010680923 1.016768609 1.020505121 1.022700915 1.024122647 1.025031255 1.025106540 1.022942233 1.014767822
//
IT	3654
RD	4
LK	-7635902.193409
QD	-592.370511 -> -532.803139
RI	0.0114937937
TR	0.204701	0.040024
MT	14.961643
MM	C_pi: 1.054951, n_recomb: 719363.739439
RS	0	0.000000	0.961828	6042.986538	0.008400	0.021601
RS	1	0.008285	0.961828	6486.347310	0.009017	0.006303
RS	2	0.017257	0.961828	6957.163514	0.009671	0.004944
RS	3	0.026972	0.961828	7456.266711	0.010365	0.004932
RS	4	0.037492	2.307526	3339.550477	0.004642	0.002739
RS	5	0.048884	2.307526	3598.551190	0.005002	0.003449
RS	6	0.061219	2.042367	4377.645560	0.006085	0.004442
RS	7	0.074577	2.042367	4709.478430	0.006547	0.005237
RS	8	0.089041	1.744312	5925.097127	0.008237	0.007107
RS	9	0.104703	1.744312	6358.364351	0.008839	0.008026
RS	10	0.121663	1.584707	7500.942600	0.010427	0.009611
RS	11	0.140029	1.584707	8028.044835	0.011160	0.010423
RS	12	0.159916	1.451104	9368.337439	0.013023	0.012320
RS	13	0.181451	1.451104	9993.434072	0.013892	0.013312
RS	14	0.204770	1.311903	11765.867840	0.016356	0.015805
RS	15	0.230021	1.311903	12494.432926	0.017369	0.017026
RS	16	0.257364	1.175888	14759.713536	0.020518	0.020204
RS	17	0.286972	1.175888	15578.557378	0.021656	0.021685
RS	18	0.319034	1.059035	18188.927121	0.025285	0.025405
RS	19	0.353752	1.059035	19048.664883	0.026480	0.027036
RS	20	0.391347	0.975452	21563.213570	0.029975	0.030660
RS	21	0.432056	0.975452	22375.758740	0.031105	0.032140
RS	22	0.476138	0.927668	24298.507865	0.033778	0.034881
RS	23	0.523873	0.927668	24963.842832	0.034703	0.035941
RS	24	0.575563	0.908975	26045.045923	0.036206	0.037418
RS	25	0.631535	0.908975	26482.299605	0.036814	0.037959
RS	26	0.692145	0.910316	26748.792972	0.037184	0.038241
RS	27	0.757776	0.910316	26907.032104	0.037404	0.038265
RS	28	0.828845	0.923591	26530.689835	0.036881	0.037635
RS	29	0.905802	0.923591	26383.760494	0.036677	0.037194
RS	30	0.989136	0.942375	25558.406059	0.035529	0.035960
RS	31	1.079374	0.942375	25096.965592	0.034888	0.035109
RS	32	1.177088	0.962391	23964.035563	0.033313	0.033488
RS	33	1.282898	0.962391	23193.844211	0.032242	0.032263
RS	34	1.397475	0.981486	21834.709239	0.030353	0.030365
RS	35	1.521545	0.981486	20781.696634	0.028889	0.028801
RS	36	1.655895	0.998644	19256.899814	0.026769	0.026702
RS	37	1.801375	0.998644	17972.239164	0.024984	0.024866
RS	38	1.958910	1.013134	16350.486726	0.022729	0.022653
RS	39	2.129496	1.013134	14911.194690	0.020728	0.020644
RS	40	2.314216	1.024413	13272.874346	0.018451	0.018420
RS	41	2.514240	1.024413	11777.692702	0.016372	0.016361
RS	42	2.730837	1.032348	10209.635381	0.014193	0.014234
RS	43	2.965380	1.032348	8769.646115	0.012191	0.012259
RS	44	3.219355	1.037431	7358.014534	0.010229	0.010335
RS	45	3.494373	1.037431	6080.912005	0.008453	0.008578
RS	46	3.792176	1.040689	4901.138501	0.006813	0.006954
RS	47	4.114654	1.040689	3869.917372	0.005380	0.005522
RS	48	4.463850	1.043080	2971.136933	0.004130	0.004271
RS	49	4.841977	1.043080	2223.555838	0.003091	0.003220
RS	50	5.251433	1.044883	1611.716372	0.002240	0.002356
RS	51	5.694814	1.044883	1132.608346	0.001574	0.001672
RS	52	6.174931	1.045596	767.537152	0.001067	0.001146
RS	53	6.694826	1.045596	500.809658	0.000696	0.000758
RS	54	7.257796	1.043434	313.835888	0.000436	0.000482
RS	55	7.867409	1.043434	187.421622	0.000261	0.000293
RS	56	8.527531	1.043434	106.550702	0.000148	0.000169
RS	57	9.242346	1.043434	57.431225	0.000080	0.000093
RS	58	10.016385	1.033521	29.402030	0.000041	0.000048
RS	59	10.854555	1.033521	13.942748	0.000019	0.000023
RS	60	11.762170	1.033521	6.175653	0.000009	0.000011
RS	61	12.744984	1.033521	2.540625	0.000004	0.000004
RS	62	13.809226	1.033521	0.964900	0.000001	0.000002
RS	63	14.961643	1.033521	0.483317	0.000001	0.000001
PA	4+25*2+4+6 0.204701052 0.040024374 14.961643237 0.961827669 2.307525538 2.042366931 1.744311568 1.584706875 1.451104013 1.311903242 1.175888023 1.059034877 0.975452003 0.927667646 0.908974907 0.910315770 0.923591126 0.942374863 0.962390537 0.981486011 0.998643701 1.013133797 1.024413043 1.032348235 1.037431407 1.040689295 1.043079995 1.044883259 1.045596431 1.043433617 1.033520976
//
IT	3994
RD	5
LK	-7635795.188365
QD	-528.540798 -> -490.053275
RI	0.0114094451
TR	0.203960	0.039692
MT	15.085580
MM	C_pi: 1.058124, n_recomb: 715615.994881
RS	0	0.000000	0.908087	6377.112465	0.008911	0.021573
RS	1	0.008299	0.908087	6842.122072	0.009561	0.006366
RS	2	0.017288	0.908087	7335.347368	0.010250	0.005105
RS	3	0.027022	0.908087	7857.524047	0.010980	0.005227
RS	4	0.037564	2.464001	3111.458042	0.004348	0.002533
RS	5	0.048981	2.464001	3354.258210	0.004687	0.003247
RS	6	0.061345	2.118617	4202.037449	0.005872	0.004316
RS	7	0.074736	2.118617	4522.172368	0.006319	0.005096
RS	8	0.089237	1.776371	5797.169904	0.008101	0.007064
RS	9	0.104943	1.776371	6222.770109	0.008696	0.007982
RS	10	0.121952	1.619986	7315.375835	0.010222	0.009543
RS	11	0.140373	1.619986	7832.214939	0.010945	0.010327
RS	12	0.160322	1.491749	9092.567823	0.012706	0.012165
RS	13	0.181927	1.491749	9704.102793	0.013560	0.013105
RS	14	0.205325	1.347741	11439.128330	0.015985	0.015593
RS	15	0.230665	1.347741	12154.634822	0.016985	0.016744
RS	16	0.258108	1.199487	14468.551542	0.020218	0.020026
RS	17	0.287829	1.199487	15279.552498	0.021352	0.021431
RS	18	0.320016	1.068816	18039.022880	0.025208	0.025387
RS	19	0.354875	1.068816	18897.347502	0.026407	0.026955
RS	20	0.392627	0.974858	21605.119872	0.030191	0.030871
RS	21	0.433512	0.974858	22417.228582	0.031326	0.032310
RS	22	0.477790	0.921542	24483.704305	0.034213	0.035268
RS	23	0.525742	0.921542	25142.051602	0.035133	0.036305
RS	24	0.577675	0.901236	26265.644954	0.036704	0.037849
RS	25	0.633918	0.901236	26686.829846	0.037292	0.038376
RS	26	0.694828	0.903549	26905.000583	0.037597	0.038594
RS	27	0.760794	0.903549	27041.821725	0.037788	0.038613
RS	28	0.832234	0.919265	26568.862756	0.037127	0.037848
RS	29	0.909604	0.919265	26401.795079	0.036894	0.037411
RS	30	0.993394	0.941081	25473.969507	0.035597	0.036030
RS	31	1.084139	0.941081	24999.587872	0.034934	0.035191
RS	32	1.182415	0.964166	23783.248843	0.033235	0.033445
RS	33	1.288847	0.964166	23010.976700	0.032155	0.032239
RS	34	1.404113	0.986179	21594.674506	0.030176	0.030245
RS	35	1.528945	0.986179	20551.975201	0.028719	0.028706
RS	36	1.664137	1.006068	18995.684252	0.026545	0.026541
RS	37	1.810549	1.006068	17733.237128	0.024780	0.024733
RS	38	1.969112	1.023028	16103.015211	0.022502	0.022484
RS	39	2.140835	1.023028	14695.070612	0.020535	0.020506
RS	40	2.326810	1.036406	13066.474030	0.018259	0.018270
RS	41	2.528220	1.036406	11606.961853	0.016220	0.016243
RS	42	2.746345	1.046004	10059.409201	0.014057	0.014122
RS	43	2.982574	1.046004	8653.720837	0.012093	0.012177
RS	44	3.238408	1.052377	7264.955374	0.010152	0.010266
RS	45	3.515474	1.052377	6015.995512	0.008407	0.008533
RS	46	3.815535	1.056743	4854.885477	0.006784	0.006922
RS	47	4.140500	1.056743	3843.176726	0.005370	0.005507
RS	48	4.492434	1.060218	2956.158642	0.004131	0.004264
RS	49	4.873577	1.060218	2219.504934	0.003102	0.003222
RS	50	5.286352	1.063061	1613.078014	0.002254	0.002362
RS	51	5.733385	1.063061	1138.176270	0.001590	0.001682
RS	52	6.217519	1.064557	774.216925	0.001082	0.001157
RS	53	6.741832	1.064557	507.684872	0.000709	0.000768
RS	54	7.309661	1.062540	319.794644	0.000447	0.000490
RS	55	7.924615	1.062540	192.083636	0.000268	0.000299
RS	56	8.590607	1.062540	109.873812	0.000154	0.000174
RS	57	9.311872	1.062540	59.611319	0.000083	0.000096
RS	58	10.092997	1.051026	30.759513	0.000043	0.000050
RS	59	10.938951	1.051026	14.679881	0.000021	0.000024
RS	60	11.855113	1.051026	6.546388	0.000009	0.000011
RS	61	12.847311	1.051026	2.712606	0.000004	0.000005
RS	62	13.921855	1.051026	1.038122	0.000001	0.000002
RS	63	15.085580	1.051026	0.526158	0.000001	0.000001
PA	4+25*2+4+6 0.203959930 0.039692083 15.085579731 0.908087494 2.464001181 2.118616587 1.776370639 1.619985772 1.491748587 1.347740565 1.199487064 1.068816479 0.974858495 0.921542033 0.901236394 0.903549396 0.919265492 0.941080708 0.964165576 0.986179205 1.006067509 1.023028165 1.036406160 1.046003583 1.052376856 1.056742638 1.060217696 1.063060519 1.064557399 1.062539581 1.051026047
//
IT	4353
RD	6
LK	-7635725.099246
QD	-491.065215 -> -464.723954
RI	0.0114212650
TR	0.203347	0.039400
MT	15.192157
MM	C_pi: 1.060787, n_recomb: 712209.103001
RS	0	0.000000	0.871625	6621.179592	0.009297	0.021548
RS	1	0.008311	0.871625	7101.833567	0.009972	0.006410
RS	2	0.017314	0.871625	7611.202998	0.010687	0.005220
RS	3	0.027064	0.871625	8149.942268	0.011443	0.005444
RS	4	0.037625	2.609535	2924.855567	0.004107	0.002371
RS	5	0.049063	2.609535	3154.261096	0.004429	0.003076
RS	6	0.061452	2.170547	4086.041898	0.005737	0.004232
RS	7	0.074871	2.170547	4398.452685	0.006176	0.004998
RS	8	0.089406	1.786867	5743.989705	0.008065	0.007067
RS	9	0.105148	1.786867	6166.558523	0.008658	0.007994
RS	10	0.122198	1.638786	7209.748469	0.010123	0.009517
RS	11	0.140666	1.638786	7720.780010	0.010841	0.010293
RS	12	0.160669	1.521564	8892.080615	0.012485	0.012044
RS	13	0.182334	1.521564	9493.572405	0.013330	0.012958
RS	14	0.205800	1.377719	11170.912331	0.015685	0.015402
RS	15	0.231216	1.377719	11875.294451	0.016674	0.016509
RS	16	0.258745	1.220785	14205.126204	0.019945	0.019846
RS	17	0.288562	1.220785	15008.492921	0.021073	0.021198
RS	18	0.320856	1.078523	17878.295157	0.025103	0.025336
RS	19	0.355835	1.078523	18734.511760	0.026305	0.026859
RS	20	0.393722	0.975485	21602.646830	0.030332	0.031022
RS	21	0.434757	0.975485	22414.061991	0.031471	0.032432
RS	22	0.479202	0.917256	24605.865138	0.034549	0.035581
RS	23	0.527342	0.917256	25258.389364	0.035465	0.036598
RS	24	0.579483	0.895443	26422.046281	0.037099	0.038207
RS	25	0.635957	0.895443	26830.015964	0.037672	0.038722
RS	26	0.697126	0.898462	27010.861136	0.037925	0.038889
RS	27	0.763378	0.898462	27130.330117	0.038093	0.038903
RS	28	0.835136	0.916114	26580.115304	0.037321	0.038026
RS	29	0.912859	0.916114	26397.116462	0.037064	0.037592
RS	30	0.997042	0.940324	25388.963080	0.035648	0.036092
RS	31	1.088221	0.940324	24904.688380	0.034968	0.035262
RS	32	1.186979	0.965802	23624.911665	0.033171	0.033416
RS	33	1.293945	0.965802	22851.376268	0.032085	0.032223
RS	34	1.409801	0.990092	21392.546614	0.030037	0.030155
RS	35	1.535286	0.990092	20358.228018	0.028585	0.028633
RS	36	1.671201	1.012160	18778.516726	0.026367	0.026416
RS	37	1.818412	1.012160	17533.782014	0.024619	0.024628
RS	38	1.977859	1.031165	15897.142657	0.022321	0.022348
RS	39	2.150558	1.031165	14514.294894	0.020379	0.020393
RS	40	2.337610	1.046349	12893.143162	0.018103	0.018147
RS	41	2.540209	1.046349	11462.525596	0.016094	0.016145
RS	42	2.759647	1.057445	9931.031970	0.013944	0.014026
RS	43	2.997324	1.057445	8553.615507	0.012010	0.012105
RS	44	3.254754	1.065058	7183.127797	0.010086	0.010204
RS	45	3.533581	1.065058	5957.936581	0.008365	0.008490
RS	46	3.835582	1.070566	4812.116230	0.006757	0.006890
RS	47	4.162683	1.070566	3817.473239	0.005360	0.005489
RS	48	4.516971	1.075221	2940.462844	0.004129	0.004254
RS	49	4.900705	1.075221	2213.887100	0.003108	0.003221
RS	50	5.316333	1.079230	1612.415145	0.002264	0.002365
RS	51	5.766505	1.079230	1141.809881	0.001603	0.001688
RS	52	6.254093	1.081636	779.175951	0.001094	0.001164
RS	53	6.782206	1.081636	513.239189	0.000721	0.000776
RS	54	7.354213	1.079885	324.783037	0.000456	0.000497
RS	55	7.973761	1.079885	196.115298	0.000275	0.000305
RS	56	8.644802	1.079885	112.815615	0.000158	0.000178
RS	57	9.371616	1.079885	61.577599	0.000086	0.000099
RS	58	10.158839	1.066882	32.005544	0.000045	0.000052
RS	59	11.011490	1.066882	15.365487	0.000022	0.000025
RS	60	11.935009	1.066882	6.895552	0.000010	0.000012
RS	61	12.935285	1.066882	2.876557	0.000004	0.000005
RS	62	14.018697	1.066882	1.108765	0.000002	0.000002
RS	63	15.192157	1.066882	0.568230	0.000001	0.000001
PA	4+25*2+4+6 0.203346551 0.039400007 15.192156626 0.871625466 2.609534729 2.170546712 1.786867153 1.638785746 1.521564324 1.377719032 1.220784566 1.078522535 0.975485111 0.917256426 0.895442599 0.898461967 0.916113828 0.940324129 0.965802171 0.990091659 1.012160085 1.031164967 1.046349403 1.057445444 1.065057655 1.070566470 1.075221445 1.079229704 1.081635911 1.079884524 1.066881821
//
IT	4211
RD	7
LK	-7635676.591437
QD	-467.921596 -> -449.011853
RI	0.0114636105
TR	0.202852	0.039145
MT	15.281749
MM	C_pi: 1.062984, n_recomb: 709134.951064
RS	0	0.000000	0.846537	6795.797031	0.009583	0.021526
RS	1	0.008321	0.846537	7287.557758	0.010277	0.006442
RS	2	0.017335	0.846537	7808.358706	0.011011	0.005305
RS	3	0.027099	0.846537	8358.788979	0.011787	0.005603
RS	4	0.037676	2.749826	2764.851703	0.003899	0.002236
RS	5	0.049132	2.749826	2982.654316	0.004206	0.002926
RS	6	0.061542	2.206579	4005.992864	0.005649	0.004175
RS	7	0.074985	2.206579	4313.081523	0.006082	0.004928
RS	8	0.089546	1.783313	5738.121409	0.008092	0.007101
RS	9	0.105319	1.783313	6160.594964	0.008687	0.008040
RS	10	0.122405	1.646112	7157.064945	0.010093	0.009522
RS	11	0.140912	1.646112	7665.265183	0.010809	0.010300
RS	12	0.160959	1.543249	8744.651370	0.012331	0.011952
RS	13	0.182675	1.543249	9338.641164	0.013169	0.012853
RS	14	0.206197	1.402991	10948.001727	0.015439	0.015233
RS	15	0.231677	1.402991	11642.850465	0.016418	0.016310
RS	16	0.259278	1.240019	13968.173071	0.019697	0.019670
RS	17	0.289175	1.240019	14764.283386	0.020820	0.020985
RS	18	0.321559	1.087874	17717.167285	0.024984	0.025265
RS	19	0.356639	1.087874	18570.911343	0.026188	0.026755
RS	20	0.394638	0.976772	21574.529850	0.030424	0.031131
RS	21	0.435799	0.976772	22385.144376	0.031567	0.032517
RS	22	0.480385	0.914135	24687.438045	0.034813	0.035837
RS	23	0.528681	0.914135	25335.087122	0.035727	0.036838
RS	24	0.580997	0.890923	26536.227149	0.037421	0.038507
RS	25	0.637665	0.890923	26933.201674	0.037980	0.039010
RS	26	0.699050	0.894468	27084.702181	0.038194	0.039137
RS	27	0.765542	0.894468	27189.903424	0.038342	0.039144
RS	28	0.837567	0.913676	26577.152447	0.037478	0.038176
RS	29	0.915587	0.913676	26381.289240	0.037202	0.037742
RS	30	1.000098	0.939787	25309.642467	0.035691	0.036146
RS	31	1.091642	0.939787	24817.509984	0.034997	0.035322
RS	32	1.190803	0.967117	23489.400387	0.033124	0.033398
RS	33	1.298217	0.967117	22714.802367	0.032032	0.032215
RS	34	1.414568	0.993158	21224.310725	0.029930	0.030088
RS	35	1.540602	0.993158	20196.394693	0.028480	0.028578
RS	36	1.677123	1.016948	18599.031443	0.026228	0.026319
RS	37	1.825005	1.016948	17368.045216	0.024492	0.024546
RS	38	1.985193	1.037635	15726.134045	0.022177	0.022239
RS	39	2.158711	1.037635	14363.104539	0.020254	0.020302
RS	40	2.346668	1.054373	12747.254414	0.017976	0.018044
RS	41	2.550266	1.054373	11339.906587	0.015991	0.016062
RS	42	2.770806	1.066823	9820.718285	0.013849	0.013943
RS	43	3.009698	1.066823	8466.596242	0.011939	0.012042
RS	44	3.268469	1.075623	7110.602362	0.010027	0.010147
RS	45	3.548774	1.075623	5905.556213	0.008328	0.008451
RS	46	3.852404	1.082302	4772.229426	0.006730	0.006858
RS	47	4.181300	1.082302	3792.610335	0.005348	0.005471
RS	48	4.537566	1.088216	2924.145282	0.004124	0.004242
RS	49	4.923477	1.088216	2206.924791	0.003112	0.003218
RS	50	5.341502	1.093499	1610.017462	0.002270	0.002365
RS	51	5.794313	1.093499	1143.775813	0.001613	0.001693
RS	52	6.284804	1.096922	782.645399	0.001104	0.001170
RS	53	6.816111	1.096922	517.640362	0.000730	0.000782
RS	54	7.391630	1.095547	328.916811	0.000464	0.000503
RS	55	8.015041	1.095547	199.586961	0.000281	0.000309
RS	56	8.690328	1.095547	115.415701	0.000163	0.000182
RS	57	9.421809	1.095547	63.350546	0.000089	0.000101
RS	58	10.214159	1.081142	33.149957	0.000047	0.000054
RS	59	11.072445	1.081142	16.003578	0.000023	0.000026
RS	60	12.002152	1.081142	7.224585	0.000010	0.000012
RS	61	13.009224	1.081142	3.032914	0.000004	0.000005
RS	62	14.100098	1.081142	1.176930	0.000002	0.000002
RS	63	15.281749	1.081142	0.609540	0.000001	0.000001
PA	4+25*2+4+6 0.202852318 0.039145330 15.281749082 0.846536878 2.749825939 2.206579109 1.783312849 1.646111690 1.543249216 1.402991150 1.240018825 1.087874196 0.976771941 0.914135269 0.890923439 0.894468235 0.913676167 0.939786743 0.967116524 0.993157558 1.016947830 1.037635217 1.054373328 1.066823100 1.075622901 1.082301519 1.088216223 1.093498999 1.096922130 1.095546606 1.081142445
//
IT	3631
RD	8
LK	-7635641.423555
QD	-453.162929 -> -439.008370
RI	0.0115106461
TR	0.202459	0.038923
MT	15.356396
MM	C_pi: 1.064759, n_recomb: 706342.927555
RS	0	0.000000	0.828824	6920.419921	0.009798	0.021508
RS	1	0.008330	0.828824	7420.058824	0.010505	0.006466
RS	2	0.017353	0.828824	7948.948539	0.011254	0.005367
RS	3	0.027129	0.828824	8507.626743	0.012045	0.005721
RS	4	0.037718	2.888215	2623.269212	0.003714	0.002120
RS	5	0.049190	2.888215	2830.705947	0.004008	0.002791
RS	6	0.061617	2.232370	3947.948947	0.005589	0.004135
RS	7	0.075079	2.232370	4251.181483	0.006019	0.004874
RS	8	0.089663	1.770896	5762.401962	0.008158	0.007155
RS	9	0.105461	1.770896	6186.636002	0.008759	0.008109
RS	10	0.122576	1.645551	7139.860916	0.010108	0.009549
RS	11	0.141116	1.645551	7647.223459	0.010827	0.010335
RS	12	0.161200	1.558779	8635.234705	0.012225	0.011882
RS	13	0.182957	1.558779	9223.569594	0.013058	0.012779
RS	14	0.206527	1.424404	10760.451967	0.015234	0.015082
RS	15	0.232060	1.424404	11447.058242	0.016206	0.016141
RS	16	0.259720	1.257388	13754.977753	0.019474	0.019503
RS	17	0.289683	1.257388	14544.249711	0.020591	0.020789
RS	18	0.322143	1.096716	17560.496540	0.024861	0.025184
RS	19	0.357306	1.096716	18411.558743	0.026066	0.026647
RS	20	0.395399	0.978378	21531.169361	0.030483	0.031210
RS	21	0.436664	0.978378	22340.898779	0.031629	0.032576
RS	22	0.481367	0.911767	24741.089677	0.035027	0.036051
RS	23	0.529794	0.911767	25384.572862	0.035938	0.037037
RS	24	0.582254	0.887280	26620.078797	0.037687	0.038761
RS	25	0.639084	0.887280	27007.770978	0.038236	0.039253
RS	26	0.700648	0.891235	27135.463448	0.038417	0.039346
RS	27	0.767340	0.891235	27228.786613	0.038549	0.039347
RS	28	0.839587	0.911721	26564.560509	0.037609	0.038303
RS	29	0.917852	0.911721	26358.191006	0.037316	0.037867
RS	30	1.002637	0.939348	25236.025208	0.035728	0.036193
RS	31	1.094484	0.939348	24737.550097	0.035022	0.035373
RS	32	1.193981	0.968099	23372.794152	0.033090	0.033387
RS	33	1.301767	0.968099	22597.185973	0.031992	0.032211
RS	34	1.418530	0.995465	21083.432355	0.029849	0.030039
RS	35	1.545020	0.995465	20060.256629	0.028400	0.028537
RS	36	1.682046	1.020596	18449.689133	0.026120	0.026244
RS	37	1.830486	1.020596	17229.237925	0.024392	0.024481
RS	38	1.991291	1.042660	15582.902455	0.022061	0.022152
RS	39	2.165490	1.042660	14235.459131	0.020154	0.020228
RS	40	2.354200	1.060732	12623.212776	0.017871	0.017959
RS	41	2.558629	1.060732	11234.636184	0.015905	0.015991
RS	42	2.780086	1.074405	9724.793692	0.013768	0.013871
RS	43	3.019990	1.074405	8389.976470	0.011878	0.011986
RS	44	3.279878	1.084343	7045.462138	0.009975	0.010095
RS	45	3.561413	1.084343	5857.647544	0.008293	0.008414
RS	46	3.866400	1.092207	4734.588908	0.006703	0.006827
RS	47	4.196791	1.092207	3768.337763	0.005335	0.005452
RS	48	4.554703	1.099447	2907.238713	0.004116	0.004228
RS	49	4.942428	1.099447	2198.783420	0.003113	0.003213
RS	50	5.362450	1.106092	1606.132842	0.002274	0.002363
RS	51	5.817459	1.106092	1144.307996	0.001620	0.001695
RS	52	6.310368	1.110624	784.831783	0.001111	0.001174
RS	53	6.844336	1.110624	521.041013	0.000738	0.000787
RS	54	7.422782	1.109715	332.304923	0.000470	0.000508
RS	55	8.049411	1.109715	202.565293	0.000287	0.000314
RS	56	8.728237	1.109715	117.711851	0.000167	0.000185
RS	57	9.463607	1.109715	64.949844	0.000092	0.000104
RS	58	10.260232	1.094005	34.201691	0.000048	0.000055
RS	59	11.123214	1.094005	16.598122	0.000023	0.000027
RS	60	12.058080	1.094005	7.535082	0.000011	0.000013
RS	61	13.070818	1.094005	3.182253	0.000005	0.000005
RS	62	14.167914	1.094005	1.242802	0.000002	0.000002
RS	63	15.356396	1.094005	0.650156	0.000001	0.000001
PA	4+25*2+4+6 0.202459241 0.038923018 15.356396145 0.828824267 2.888214635 2.232370119 1.770896041 1.645551252 1.558779198 1.424404448 1.257388178 1.096715581 0.978377886 0.911767494 0.887280136 0.891235246 0.911720859 0.939348477 0.968098789 0.995464812 1.020596356 1.042660234 1.060732292 1.074404778 1.084343175 1.092207189 1.099447336 1.106092358 1.110624033 1.109715066 1.094004827
//
IT	3729
RD	9
LK	-7635614.870902
QD	-443.556328 -> -432.569966
RI	0.0115534847
TR	0.202147	0.038728
MT	15.418667
MM	C_pi: 1.066176, n_recomb: 703785.949571
RS	0	0.000000	0.815910	7010.257041	0.009961	0.021493
RS	1	0.008337	0.815910	7515.542211	0.010679	0.006485
RS	2	0.017368	0.815910	8050.214767	0.011438	0.005414
RS	3	0.027153	0.815910	8614.771750	0.012241	0.005810
RS	4	0.037753	3.026820	2495.284674	0.003546	0.002019
RS	5	0.049237	3.026820	2693.268644	0.003827	0.002667
RS	6	0.061679	2.251799	3903.272816	0.005546	0.004106
RS	7	0.075157	2.251799	4203.532991	0.005973	0.004830
RS	8	0.089760	1.753206	5805.604261	0.008249	0.007223
RS	9	0.105579	1.753206	6232.744684	0.008856	0.008191
RS	10	0.122718	1.639722	7146.383567	0.010154	0.009590
RS	11	0.141285	1.639722	7654.233338	0.010876	0.010388
RS	12	0.161400	1.569686	8553.275367	0.012153	0.011828
RS	13	0.183192	1.569686	9137.303620	0.012983	0.012728
RS	14	0.206801	1.442658	10600.706610	0.015062	0.014948
RS	15	0.232378	1.442658	11280.119166	0.016028	0.015996
RS	16	0.260087	1.273089	13562.742482	0.019271	0.019345
RS	17	0.290106	1.273089	14345.598727	0.020383	0.020610
RS	18	0.322628	1.104976	17410.780877	0.024739	0.025099
RS	19	0.357861	1.104976	18259.052008	0.025944	0.026541
RS	20	0.396032	0.980103	21478.995823	0.030519	0.031267
RS	21	0.437384	0.980103	22287.763428	0.031668	0.032618
RS	22	0.482184	0.909905	24774.871279	0.035202	0.036231
RS	23	0.530719	0.909905	25414.716451	0.036111	0.037204
RS	24	0.583300	0.884270	26681.149112	0.037911	0.038979
RS	25	0.640264	0.884270	27060.897936	0.038450	0.039459
RS	26	0.701977	0.888573	27168.370305	0.038603	0.039524
RS	27	0.768836	0.888573	27251.721798	0.038722	0.039518
RS	28	0.841268	0.910132	26544.400871	0.037717	0.038408
RS	29	0.919738	0.910132	26329.417673	0.037411	0.037970
RS	30	1.004750	0.938983	25166.791675	0.035759	0.036233
RS	31	1.096849	0.938983	24663.203770	0.035044	0.035415
RS	32	1.196627	0.968812	23270.976948	0.033065	0.033382
RS	33	1.304722	0.968812	22494.431948	0.031962	0.032210
RS	34	1.421829	0.997157	20964.105735	0.029788	0.030003
RS	35	1.548699	0.997157	19944.380555	0.028339	0.028507
RS	36	1.686145	1.023314	18324.202212	0.026037	0.026187
RS	37	1.835050	1.023314	17111.760340	0.024314	0.024431
RS	38	1.996369	1.046496	15461.747990	0.021969	0.022082
RS	39	2.171136	1.046496	14126.547080	0.020072	0.020168
RS	40	2.360473	1.065714	12516.607517	0.017785	0.017887
RS	41	2.565595	1.065714	11143.235128	0.015833	0.015932
RS	42	2.787817	1.080491	9640.444766	0.013698	0.013809
RS	43	3.028564	1.080491	8321.744026	0.011824	0.011936
RS	44	3.289382	1.091517	6986.344216	0.009927	0.010048
RS	45	3.571944	1.091517	5813.403032	0.008260	0.008379
RS	46	3.878061	1.100575	4698.823309	0.006676	0.006797
RS	47	4.209699	1.100575	3744.580238	0.005321	0.005433
RS	48	4.568984	1.109189	2889.892146	0.004106	0.004213
RS	49	4.958222	1.109189	2189.696023	0.003111	0.003206
RS	50	5.379909	1.117273	1601.032558	0.002275	0.002359
RS	51	5.836751	1.117273	1143.653806	0.001625	0.001696
RS	52	6.331678	1.122998	785.944629	0.001117	0.001176
RS	53	6.867865	1.122998	523.598436	0.000744	0.000791
RS	54	7.448753	1.122639	335.059216	0.000476	0.000512
RS	55	8.078067	1.122639	205.121938	0.000291	0.000317
RS	56	8.759845	1.122639	119.746873	0.000170	0.000188
RS	57	9.498461	1.122639	66.399265	0.000094	0.000106
RS	58	10.298653	1.105709	35.172973	0.000050	0.000057
RS	59	11.165554	1.105709	17.154866	0.000024	0.000028
RS	60	12.104725	1.105709	7.829533	0.000011	0.000013
RS	61	13.122192	1.105709	3.325562	0.000005	0.000006
RS	62	14.224482	1.105709	1.306739	0.000002	0.000002
RS	63	15.418667	1.105709	0.690249	0.000001	0.000001
PA	4+25*2+4+6 0.202147236 0.038727675 15.418666687 0.815910248 3.026819608 2.251798954 1.753206097 1.639722013 1.569686145 1.442657510 1.273088502 1.104976174 0.980103103 0.909904963 0.884270287 0.888572571 0.910132310 0.938982977 0.968812462 0.997156553 1.023313856 1.046495722 1.065713630 1.080491094 1.091517315 1.100574962 1.109189086 1.117272997 1.122998093 1.122639109 1.105708643
//
IT	3709
RD	10
LK	-7635594.108403
QD	-437.228757 -> -428.436860
RI	0.0115895965
TR	0.201900	0.038555
MT	15.470808
MM	C_pi: 1.067294, n_recomb: 701426.939023
RS	0	0.000000	0.806164	7076.142267	0.010088	0.021481
RS	1	0.008342	0.806164	7585.540685	0.010814	0.006499
RS	2	0.017381	0.806164	8124.414530	0.011583	0.005451
RS	3	0.027173	0.806164	8693.228242	0.012394	0.005879
RS	4	0.037783	3.167088	2377.863616	0.003390	0.001927
RS	5	0.049277	3.167088	2567.105822	0.003660	0.002553
RS	6	0.061730	2.267501	3866.498517	0.005512	0.004083
RS	7	0.075223	2.267501	4164.300649	0.005937	0.004792
RS	8	0.089840	1.732696	5860.156571	0.008355	0.007298
RS	9	0.105678	1.732696	6290.870495	0.008969	0.008281
RS	10	0.122836	1.630502	7168.594299	0.010220	0.009640
RS	11	0.141426	1.630502	7677.795956	0.010946	0.010452
RS	12	0.161567	1.577143	8491.308294	0.012106	0.011788
RS	13	0.183388	1.577143	9072.018735	0.012934	0.012694
RS	14	0.207030	1.458317	10463.074066	0.014917	0.014828
RS	15	0.232643	1.458317	11136.150894	0.015876	0.015871
RS	16	0.260394	1.287303	13388.905702	0.019088	0.019197
RS	17	0.290460	1.287303	14165.757038	0.020196	0.020447
RS	18	0.323033	1.112637	17269.197096	0.024620	0.025012
RS	19	0.358325	1.112637	18114.636927	0.025825	0.026437
RS	20	0.396560	0.981823	21422.294873	0.030541	0.031310
RS	21	0.437985	0.981823	22230.032036	0.031693	0.032647
RS	22	0.482866	0.908379	24794.558191	0.035349	0.036385
RS	23	0.531492	0.908379	25431.153679	0.036256	0.037346
RS	24	0.584173	0.881729	26724.832981	0.038101	0.039167
RS	25	0.641250	0.881729	27097.692853	0.038632	0.039636
RS	26	0.703088	0.886351	27187.157664	0.038760	0.039675
RS	27	0.770085	0.886351	27262.076138	0.038867	0.039662
RS	28	0.842672	0.908838	26517.971386	0.037806	0.038497
RS	29	0.921314	0.908838	26295.925990	0.037489	0.038056
RS	30	1.006516	0.938686	25100.710261	0.035785	0.036266
RS	31	1.098826	0.938686	24593.044020	0.035061	0.035450
RS	32	1.198838	0.969322	23180.654495	0.033048	0.033380
RS	33	1.307192	0.969322	22403.286551	0.031940	0.032211
RS	34	1.424586	0.998364	20861.746076	0.029742	0.029978
RS	35	1.551774	0.998364	19844.499765	0.028292	0.028485
RS	36	1.689572	1.025289	18217.623507	0.025972	0.026144
RS	37	1.838866	1.025289	17011.232523	0.024252	0.024393
RS	38	2.000615	1.049370	15358.260114	0.021896	0.022027
RS	39	2.175857	1.049370	14032.667773	0.020006	0.020119
RS	40	2.365719	1.069570	12424.104012	0.017713	0.017828
RS	41	2.571420	1.069570	11063.092557	0.015772	0.015881
RS	42	2.794282	1.085345	9565.582470	0.013637	0.013755
RS	43	3.035735	1.085345	8260.426888	0.011777	0.011892
RS	44	3.297332	1.097409	6932.267470	0.009883	0.010005
RS	45	3.580752	1.097409	5772.269992	0.008229	0.008347
RS	46	3.887816	1.107659	4664.729654	0.006650	0.006768
RS	47	4.220497	1.107659	3721.352729	0.005305	0.005414
RS	48	4.580932	1.117685	2872.274864	0.004095	0.004197
RS	49	4.971435	1.117685	2179.892334	0.003108	0.003198
RS	50	5.394517	1.127272	1594.974933	0.002274	0.002354
RS	51	5.852893	1.127272	1142.043245	0.001628	0.001696
RS	52	6.349509	1.134257	786.182753	0.001121	0.001178
RS	53	6.887555	1.134257	525.458092	0.000749	0.000794
RS	54	7.470488	1.134519	337.282592	0.000481	0.000516
RS	55	8.102051	1.134519	207.321163	0.000296	0.000321
RS	56	8.786301	1.134519	121.558246	0.000173	0.000191
RS	57	9.527635	1.134519	67.719110	0.000097	0.000108
RS	58	10.330814	1.116428	36.074360	0.000051	0.000058
RS	59	11.200998	1.116428	17.678372	0.000025	0.000029
RS	60	12.143776	1.116428	8.109703	0.000012	0.000013
RS	61	13.165205	1.116428	3.463440	0.000005	0.000006
RS	62	14.271847	1.116428	1.368912	0.000002	0.000002
RS	63	15.470808	1.116428	0.729856	0.000001	0.000001
PA	4+25*2+4+6 0.201899642 0.038554752 15.470808442 0.806164387 3.167088168 2.267501348 1.732695824 1.630502079 1.577142549 1.458317155 1.287303323 1.112637208 0.981822949 0.908378585 0.881729407 0.886350665 0.908838168 0.938685677 0.969322472 0.998364275 1.025289094 1.049370009 1.069569638 1.085345481 1.097409104 1.107658646 1.117685377 1.127271785 1.134257247 1.134518842 1.116427559
//
IT	4011
RD	11
LK	-7635577.391246
QD	-433.051101 -> -425.836037
RI	0.0116197735
TR	0.201702	0.038400
MT	15.514905
MM	C_pi: 1.068174, n_recomb: 699235.306415
RS	0	0.000000	0.798504	7125.934015	0.010191	0.021470
RS	1	0.008347	0.798504	7638.415181	0.010924	0.006511
RS	2	0.017391	0.798504	8180.428232	0.011699	0.005482
RS	3	0.027190	0.798504	8752.410731	0.012517	0.005935
RS	4	0.037807	3.310014	2269.032620	0.003245	0.001843
RS	5	0.049311	3.310014	2450.114623	0.003504	0.002448
RS	6	0.061774	2.281279	3834.081652	0.005483	0.004064
RS	7	0.075278	2.281279	4129.701167	0.005906	0.004758
RS	8	0.089909	1.710994	5920.928455	0.008468	0.007378
RS	9	0.105761	1.710994	6355.561529	0.009089	0.008373
RS	10	0.122936	1.619225	7200.905158	0.010298	0.009697
RS	11	0.141545	1.619225	7712.004504	0.011029	0.010524
RS	12	0.161708	1.582037	8444.013446	0.012076	0.011757
RS	13	0.183554	1.582037	9022.136916	0.012903	0.012672
RS	14	0.207223	1.471840	10343.259735	0.014792	0.014722
RS	15	0.232867	1.471840	11010.711492	0.015747	0.015761
RS	16	0.260653	1.300209	13231.137883	0.018922	0.019059
RS	17	0.290758	1.300209	14002.374325	0.020025	0.020298
RS	18	0.323375	1.119710	17136.178849	0.024507	0.024927
RS	19	0.358716	1.119710	17978.796692	0.025712	0.026339
RS	20	0.397006	0.983468	21363.841595	0.030553	0.031343
RS	21	0.438493	0.983468	22170.489992	0.031707	0.032668
RS	22	0.483442	0.907083	24804.110150	0.035473	0.036520
RS	23	0.532144	0.907083	25437.745941	0.036379	0.037470
RS	24	0.584911	0.879550	26754.975881	0.038263	0.039330
RS	25	0.642082	0.879550	27121.789339	0.038788	0.039790
RS	26	0.704026	0.884485	27194.510873	0.038892	0.039805
RS	27	0.771141	0.884485	27262.257009	0.038989	0.039784
RS	28	0.843857	0.907798	26486.090739	0.037879	0.038570
RS	29	0.922644	0.907798	26258.283172	0.037553	0.038127
RS	30	1.008007	0.938467	25036.720696	0.035806	0.036293
RS	31	1.100496	0.938467	24525.871002	0.035075	0.035478
RS	32	1.200705	0.969698	23099.130868	0.033035	0.033380
RS	33	1.309278	0.969698	22321.108600	0.031922	0.032214
RS	34	1.426915	0.999210	20772.729395	0.029708	0.029961
RS	35	1.554371	0.999210	19757.254413	0.028256	0.028470
RS	36	1.692467	1.026688	18126.128606	0.025923	0.026112
RS	37	1.842089	1.026688	16924.272896	0.024204	0.024364
RS	38	2.004201	1.051486	15268.991623	0.021837	0.021983
RS	39	2.179845	1.051486	13950.934548	0.019952	0.020079
RS	40	2.370150	1.072524	12343.103822	0.017652	0.017778
RS	41	2.576341	1.072524	10992.178247	0.015720	0.015838
RS	42	2.799743	1.089203	9498.574987	0.013584	0.013707
RS	43	3.041794	1.089203	8204.880138	0.011734	0.011853
RS	44	3.304048	1.102255	6882.469207	0.009843	0.009966
RS	45	3.588194	1.102255	5733.825682	0.008200	0.008317
RS	46	3.896059	1.113689	4632.154131	0.006625	0.006740
RS	47	4.229622	1.113689	3698.678605	0.005290	0.005395
RS	48	4.591028	1.125158	2854.538660	0.004082	0.004181
RS	49	4.982603	1.125158	2169.571722	0.003103	0.003189
RS	50	5.406863	1.136300	1588.181167	0.002271	0.002349
RS	51	5.866537	1.136300	1139.673210	0.001630	0.001695
RS	52	6.364581	1.144609	785.710158	0.001124	0.001178
RS	53	6.904199	1.144609	526.743686	0.000753	0.000797
RS	54	7.488861	1.145557	339.063632	0.000485	0.000519
RS	55	8.122325	1.145557	209.220631	0.000299	0.000324
RS	56	8.808667	1.145557	123.181096	0.000176	0.000193
RS	57	9.552300	1.145557	68.929340	0.000099	0.000110
RS	58	10.358007	1.126337	36.916896	0.000053	0.000059
RS	59	11.230968	1.126337	18.173721	0.000026	0.000030
RS	60	12.176797	1.126337	8.377735	0.000012	0.000014
RS	61	13.201578	1.126337	3.596705	0.000005	0.000006
RS	62	14.311901	1.126337	1.429601	0.000002	0.000002
RS	63	15.514905	1.126337	0.769092	0.000001	0.000001
PA	4+25*2+4+6 0.201701500 0.038400185 15.514904796 0.798504458 3.310013617 2.281278907 1.710993668 1.619225451 1.582036827 1.471839858 1.300208570 1.119710457 0.983467629 0.907083254 0.879550259 0.884485322 0.907798085 0.938467248 0.969697555 0.999209515 1.026688070 1.051485610 1.072523874 1.089202913 1.102255250 1.113689323 1.125157791 1.136299519 1.144608826 1.145557081 1.126336865
//
IT	3965
RD	12
LK	-7635563.600104
QD	-430.322086 -> -424.278958
RI	0.0116448619
TR	0.201543	0.038261
MT	15.552369
MM	C_pi: 1.068855, n_recomb: 697190.252404
RS	0	0.000000	0.792243	7164.894552	0.010277	0.021461
RS	1	0.008351	0.792243	7679.761661	0.011015	0.006522
RS	2	0.017400	0.792243	8224.196151	0.011796	0.005508
RS	3	0.027205	0.792243	8798.612749	0.012620	0.005983
RS	4	0.037828	3.456256	2167.481514	0.003109	0.001765
RS	5	0.049339	3.456256	2340.899729	0.003358	0.002348
RS	6	0.061811	2.294306	3803.798664	0.005456	0.004046
RS	7	0.075324	2.294306	4097.360750	0.005877	0.004724
RS	8	0.089966	1.689177	5984.350250	0.008584	0.007458
RS	9	0.105831	1.689177	6423.025567	0.009213	0.008465
RS	10	0.123021	1.606862	7239.240330	0.010383	0.009756
RS	11	0.141647	1.606862	7752.550021	0.011120	0.010598
RS	12	0.161827	1.585053	8407.483557	0.012059	0.011734
RS	13	0.183694	1.585053	8983.558075	0.012885	0.012658
RS	14	0.207386	1.483600	10237.935866	0.014685	0.014626
RS	15	0.233057	1.483600	10900.353827	0.015635	0.015665
RS	16	0.260872	1.311946	13087.572115	0.018772	0.018932
RS	17	0.291010	1.311946	13853.563147	0.019871	0.020162
RS	18	0.323665	1.126218	17011.793140	0.024401	0.024846
RS	19	0.359047	1.126218	17851.634077	0.025605	0.026246
RS	20	0.397384	0.984987	21305.680876	0.030559	0.031369
RS	21	0.438923	0.984987	22111.193886	0.031715	0.032684
RS	22	0.483931	0.905936	24806.680616	0.035581	0.036639
RS	23	0.532697	0.905936	25437.571173	0.036486	0.037579
RS	24	0.585536	0.877644	26774.781244	0.038404	0.039474
RS	25	0.642788	0.877644	27136.219338	0.038922	0.039924
RS	26	0.704822	0.882906	27192.701588	0.039003	0.039916
RS	27	0.772036	0.882906	27254.314101	0.039092	0.039889
RS	28	0.844863	0.906969	26449.749062	0.037938	0.038630
RS	29	0.923773	0.906969	26217.261886	0.037604	0.038185
RS	30	1.009272	0.938326	24974.228411	0.035821	0.036315
RS	31	1.101912	0.938326	24460.969476	0.035085	0.035500
RS	32	1.202289	0.969978	23024.582772	0.033025	0.033381
RS	33	1.311048	0.969978	22246.095892	0.031908	0.032216
RS	34	1.428891	0.999777	20694.419242	0.029683	0.029950
RS	35	1.556575	0.999777	19680.200331	0.028228	0.028460
RS	36	1.694923	1.027632	18046.883699	0.025885	0.026089
RS	37	1.844824	1.027632	16848.381550	0.024166	0.024342
RS	38	2.007245	1.052991	15191.413463	0.021789	0.021949
RS	39	2.183229	1.052991	13879.234815	0.019907	0.020047
RS	40	2.373912	1.074745	12271.665780	0.017602	0.017737
RS	41	2.580518	1.074745	10928.985821	0.015676	0.015801
RS	42	2.804380	1.092239	9438.234018	0.013538	0.013665
RS	43	3.046937	1.092239	8154.282670	0.011696	0.011818
RS	44	3.309750	1.106231	6836.427627	0.009806	0.009930
RS	45	3.594513	1.106231	5697.799211	0.008173	0.008289
RS	46	3.903057	1.118838	4601.020018	0.006599	0.006713
RS	47	4.237369	1.118838	3676.612045	0.005273	0.005377
RS	48	4.599601	1.131767	2836.837815	0.004069	0.004165
RS	49	4.992085	1.131767	2158.917381	0.003097	0.003180
RS	50	5.417346	1.144507	1580.845712	0.002267	0.002342
RS	51	5.878123	1.144507	1136.713769	0.001630	0.001693
RS	52	6.377381	1.154192	784.671694	0.001125	0.001178
RS	53	6.918334	1.154192	527.561741	0.000757	0.000799
RS	54	7.504464	1.155885	340.477971	0.000488	0.000521
RS	55	8.139545	1.155885	210.868338	0.000302	0.000326
RS	56	8.827664	1.155885	124.643950	0.000179	0.000195
RS	57	9.573251	1.155885	70.045764	0.000100	0.000111
RS	58	10.381104	1.135607	37.707797	0.000054	0.000061
RS	59	11.256425	1.135607	18.644838	0.000027	0.000030
RS	60	12.204848	1.135607	8.635602	0.000012	0.000014
RS	61	13.232478	1.135607	3.726276	0.000005	0.000006
RS	62	14.345929	1.135607	1.489202	0.000002	0.000003
RS	63	15.552369	1.135607	0.808200	0.000001	0.000001
PA	4+25*2+4+6 0.201543070 0.038261171 15.552368689 0.792243297 3.456256055 2.294306383 1.689177428 1.606862476 1.585052814 1.483599687 1.311946179 1.126217869 0.984987040 0.905936182 0.877644496 0.882906269 0.906968702 0.938326287 0.969978455 0.999776979 1.027631948 1.052990775 1.074744968 1.092239424 1.106230860 1.118838369 1.131766876 1.144507157 1.154192115 1.155885466 1.135607323
//
IT	4012
RD	13
LK	-7635552.002017
QD	-428.588624 -> -423.442527
RI	0.0116666024
TR	0.201414	0.038135
MT	15.584671
MM	C_pi: 1.069384, n_recomb: 695273.496236
RS	0	0.000000	0.786913	7196.780529	0.010351	0.021454
RS	1	0.008355	0.786913	7713.576335	0.011094	0.006531
RS	2	0.017408	0.786913	8259.961528	0.011880	0.005531
RS	3	0.027217	0.786913	8836.330776	0.012709	0.006024
RS	4	0.037846	3.606105	2072.388117	0.002981	0.001693
RS	5	0.049363	3.606105	2238.588280	0.003220	0.002255
RS	6	0.061843	2.307275	3774.383062	0.005429	0.004028
RS	7	0.075365	2.307275	4065.929494	0.005848	0.004691
RS	8	0.090016	1.667898	6048.109277	0.008699	0.007537
RS	9	0.105892	1.667898	6490.810057	0.009336	0.008556
RS	10	0.123094	1.594044	7280.930568	0.010472	0.009817
RS	11	0.141734	1.594044	7796.614261	0.011214	0.010674
RS	12	0.161930	1.586688	8378.984747	0.012051	0.011717
RS	13	0.183815	1.586688	8953.415343	0.012878	0.012652
RS	14	0.207527	1.493896	10144.573906	0.014591	0.014540
RS	15	0.233221	1.493896	10802.459174	0.015537	0.015580
RS	16	0.261061	1.322656	12956.494668	0.018635	0.018814
RS	17	0.291228	1.322656	13717.586647	0.019730	0.020037
RS	18	0.323915	1.132198	16895.788764	0.024301	0.024768
RS	19	0.359333	1.132198	17732.924125	0.025505	0.026160
RS	20	0.397710	0.986366	21248.985675	0.030562	0.031391
RS	21	0.439293	0.986366	22053.330680	0.031719	0.032697
RS	22	0.484351	0.904893	24804.381696	0.035676	0.036746
RS	23	0.533174	0.904893	25432.692583	0.036579	0.037677
RS	24	0.586075	0.875962	26786.433680	0.038526	0.039601
RS	25	0.643396	0.875962	27143.048168	0.039039	0.040043
RS	26	0.705507	0.881569	27183.467837	0.039098	0.040011
RS	27	0.772807	0.881569	27239.811672	0.039179	0.039978
RS	28	0.845729	0.906332	26409.545183	0.037984	0.038679
RS	29	0.924745	0.906332	26173.304172	0.037645	0.038231
RS	30	1.010362	0.938274	24912.710522	0.035832	0.036331
RS	31	1.103132	0.938274	24397.726120	0.035091	0.035517
RS	32	1.203653	0.970213	22955.480074	0.033016	0.033383
RS	33	1.312573	0.970213	22176.746393	0.031896	0.032219
RS	34	1.430593	1.000150	20624.684286	0.029664	0.029944
RS	35	1.558474	1.000150	19611.364602	0.028207	0.028454
RS	36	1.697038	1.028237	17977.569086	0.025857	0.026074
RS	37	1.847180	1.028237	16781.516081	0.024137	0.024326
RS	38	2.009867	1.054027	15123.432791	0.021752	0.021922
RS	39	2.186145	1.054027	13815.824714	0.019871	0.020022
RS	40	2.377152	1.076389	12208.232374	0.017559	0.017702
RS	41	2.584117	1.076389	10872.305819	0.015637	0.015770
RS	42	2.808374	1.094621	9383.582842	0.013496	0.013628
RS	43	3.051368	1.094621	8107.958104	0.011662	0.011787
RS	44	3.314663	1.109506	6793.687881	0.009771	0.009896
RS	45	3.599957	1.109506	5663.950483	0.008146	0.008263
RS	46	3.909087	1.123270	4571.264401	0.006575	0.006687
RS	47	4.244045	1.123270	3655.197836	0.005257	0.005358
RS	48	4.606989	1.137673	2819.288015	0.004055	0.004149
RS	49	5.000256	1.137673	2148.075566	0.003090	0.003171
RS	50	5.426381	1.152046	1573.129795	0.002263	0.002335
RS	51	5.888108	1.152046	1133.308011	0.001630	0.001691
RS	52	6.388412	1.163154	783.187579	0.001126	0.001178
RS	53	6.930517	1.163154	528.003072	0.000759	0.000800
RS	54	7.517914	1.165646	341.591431	0.000491	0.000523
RS	55	8.154388	1.165646	212.307172	0.000305	0.000329
RS	56	8.844039	1.165646	125.972999	0.000181	0.000197
RS	57	9.591311	1.165646	71.083324	0.000102	0.000113
RS	58	10.401016	1.144356	38.455465	0.000055	0.000062
RS	59	11.278372	1.144356	19.095557	0.000027	0.000031
RS	60	12.229031	1.144356	8.884904	0.000013	0.000015
RS	61	13.259118	1.144356	3.852758	0.000006	0.000006
RS	62	14.375267	1.144356	1.547918	0.000002	0.000003
RS	63	15.584671	1.144356	0.847262	0.000001	0.000001
PA	4+25*2+4+6 0.201414195 0.038134948 15.584670701 0.786912947 3.606105291 2.307274784 1.667898315 1.594043754 1.586688391 1.493896233 1.322656189 1.132198152 0.986365898 0.904892508 0.875962047 0.881569165 0.906331665 0.938274385 0.970212954 1.000149544 1.028236624 1.054027371 1.076389126 1.094620745 1.109505662 1.123269650 1.137673008 1.152046058 1.163154205 1.165645569 1.144355861
//
IT	4008
RD	14
LK	-7635542.092391
QD	-427.553799 -> -423.112200
RI	0.0116851880
TR	0.201308	0.038020
MT	15.612791
MM	C_pi: 1.069797, n_recomb: 693473.976846
RS	0	0.000000	0.782242	7223.811415	0.010417	0.021447
RS	1	0.008358	0.782242	7742.220759	0.011164	0.006539
RS	2	0.017415	0.782242	8290.232454	0.011955	0.005551
RS	3	0.027228	0.782242	8868.223125	0.012788	0.006061
RS	4	0.037862	3.760011	1982.991971	0.002860	0.001625
RS	5	0.049385	3.760011	2142.370798	0.003089	0.002167
RS	6	0.061870	2.320653	3745.030544	0.005400	0.004011
RS	7	0.075399	2.320653	4034.550140	0.005818	0.004657
RS	8	0.090059	1.647567	6110.613930	0.008812	0.007614
RS	9	0.105945	1.647567	6557.228761	0.009456	0.008643
RS	10	0.123158	1.581213	7324.065967	0.010561	0.009878
RS	11	0.141809	1.581213	7842.181566	0.011309	0.010749
RS	12	0.162020	1.587347	8356.394266	0.012050	0.011705
RS	13	0.183919	1.587347	8929.481467	0.012876	0.012649
RS	14	0.207650	1.502980	10061.190556	0.014508	0.014462
RS	15	0.233363	1.502980	10714.971671	0.015451	0.015504
RS	16	0.261226	1.332467	12836.439335	0.018510	0.018704
RS	17	0.291417	1.332467	13592.956189	0.019601	0.019922
RS	18	0.324132	1.137691	16787.877382	0.024208	0.024695
RS	19	0.359581	1.137691	17622.400992	0.025412	0.026079
RS	20	0.397993	0.987596	21194.689493	0.030563	0.031409
RS	21	0.439616	0.987596	21997.852044	0.031721	0.032709
RS	22	0.484717	0.903918	24799.004661	0.035761	0.036843
RS	23	0.533588	0.903918	25424.870635	0.036663	0.037766
RS	24	0.586543	0.874457	26792.037103	0.038635	0.039715
RS	25	0.643925	0.874457	27144.281184	0.039142	0.040149
RS	26	0.706102	0.880436	27168.440134	0.039177	0.040094
RS	27	0.773477	0.880436	27220.243581	0.039252	0.040055
RS	28	0.846483	0.905861	26366.417902	0.038021	0.038718
RS	29	0.925590	0.905861	26127.203801	0.037676	0.038269
RS	30	1.011309	0.938310	24852.139104	0.035837	0.036343
RS	31	1.104193	0.938310	24336.021012	0.035093	0.035529
RS	32	1.204840	0.970426	22890.998868	0.033009	0.033385
RS	33	1.313899	0.970426	22112.228714	0.031886	0.032221
RS	34	1.432073	1.000381	20562.124745	0.029651	0.029942
RS	35	1.560125	1.000381	19549.448106	0.028191	0.028451
RS	36	1.698879	1.028581	17916.611271	0.025836	0.026064
RS	37	1.849230	1.028581	16722.291197	0.024114	0.024315
RS	38	2.012147	1.054693	15063.617668	0.021722	0.021902
RS	39	2.188682	1.054693	13759.512009	0.019841	0.020001
RS	40	2.379971	1.077571	12151.666917	0.017523	0.017673
RS	41	2.587248	1.077571	10821.262557	0.015604	0.015743
RS	42	2.811849	1.096470	9333.911300	0.013460	0.013595
RS	43	3.055223	1.096470	8065.424021	0.011630	0.011759
RS	44	3.318938	1.112200	6753.960710	0.009739	0.009866
RS	45	3.604694	1.112200	5632.141565	0.008122	0.008239
RS	46	3.914334	1.127103	4542.861407	0.006551	0.006663
RS	47	4.249854	1.127103	3634.490208	0.005241	0.005341
RS	48	4.613417	1.142988	2802.004049	0.004041	0.004132
RS	49	5.007367	1.142988	2137.177552	0.003082	0.003161
RS	50	5.434243	1.159026	1565.165150	0.002257	0.002328
RS	51	5.896797	1.159026	1129.573509	0.001629	0.001688
RS	52	6.398012	1.171595	781.360225	0.001127	0.001177
RS	53	6.941119	1.171595	528.144097	0.000762	0.000802
RS	54	7.529619	1.174928	342.460039	0.000494	0.000525
RS	55	8.167306	1.174928	213.572826	0.000308	0.000331
RS	56	8.858291	1.174928	127.189567	0.000183	0.000199
RS	57	9.607029	1.174928	72.053905	0.000104	0.000114
RS	58	10.418347	1.152665	39.166187	0.000056	0.000063
RS	59	11.297476	1.152665	19.528781	0.000028	0.000032
RS	60	12.250082	1.152665	9.126871	0.000013	0.000015
RS	61	13.282307	1.152665	3.976622	0.000006	0.000007
RS	62	14.400807	1.152665	1.605914	0.000002	0.000003
RS	63	15.612791	1.152665	0.886347	0.000001	0.000002
PA	4+25*2+4+6 0.201308369 0.038019587 15.612790930 0.782242468 3.760011376 2.320653147 1.647566860 1.581213278 1.587347383 1.502980060 1.332467227 1.137691371 0.987596297 0.903917781 0.874456688 0.880435861 0.905861461 0.938310177 0.970425765 1.000381321 1.028580754 1.054692812 1.077570656 1.096469512 1.112200396 1.127102524 1.142988274 1.159025952 1.171595336 1.174927815 1.152664868
//
IT	4052
RD	15
LK	-7635533.515483
QD	-427.006479 -> -423.130286
RI	0.0117019022
TR	0.201220	0.037913
MT	15.637582
MM	C_pi: 1.070117, n_recomb: 691779.890640
RS	0	0.000000	0.778025	7247.718264	0.010477	0.021442
RS	1	0.008361	0.778025	7767.536474	0.011228	0.006547
RS	2	0.017421	0.778025	8316.964259	0.012023	0.005570
RS	3	0.027238	0.778025	8896.361583	0.012860	0.006095
RS	4	0.037876	3.917954	1898.883956	0.002745	0.001561
RS	5	0.049403	3.917954	2051.814308	0.002966	0.002084
RS	6	0.061895	2.334692	3715.318035	0.005371	0.003992
RS	7	0.075430	2.334692	4002.772715	0.005786	0.004623
RS	8	0.090097	1.628380	6170.916341	0.008920	0.007689
RS	9	0.105991	1.628380	6621.279852	0.009571	0.008727
RS	10	0.123213	1.568644	7367.381527	0.010650	0.009937
RS	11	0.141876	1.568644	7887.918334	0.011402	0.010823
RS	12	0.162098	1.587300	8338.272850	0.012053	0.011696
RS	13	0.184012	1.587300	8910.246453	0.012880	0.012650
RS	14	0.207757	1.511053	9986.169632	0.014435	0.014392
RS	15	0.233488	1.511053	10636.213506	0.015375	0.015437
RS	16	0.261370	1.341482	12726.150699	0.018396	0.018603
RS	17	0.291584	1.341482	13478.392756	0.019484	0.019817
RS	18	0.324323	1.142738	16687.573848	0.024123	0.024627
RS	19	0.359800	1.142738	17519.589600	0.025325	0.026004
RS	20	0.398242	0.988678	21143.268177	0.030564	0.031427
RS	21	0.439899	0.988678	21945.243459	0.031723	0.032720
RS	22	0.485039	0.902989	24791.711170	0.035838	0.036932
RS	23	0.533953	0.902989	25415.239862	0.036739	0.037848
RS	24	0.586956	0.873096	26792.988742	0.038731	0.039818
RS	25	0.644390	0.873096	27141.237664	0.039234	0.040244
RS	26	0.706627	0.879474	27148.846875	0.039245	0.040165
RS	27	0.774067	0.879474	27196.717083	0.039314	0.040121
RS	28	0.847146	0.905540	26320.887732	0.038048	0.038749
RS	29	0.926334	0.905540	26079.367396	0.037699	0.038298
RS	30	1.012144	0.938432	24792.354660	0.035839	0.036350
RS	31	1.105127	0.938432	24275.616029	0.035092	0.035536
RS	32	1.205885	0.970640	22830.261074	0.033002	0.033386
RS	33	1.315067	0.970640	22051.667714	0.031877	0.032222
RS	34	1.433377	1.000516	20505.485583	0.029642	0.029943
RS	35	1.561579	1.000516	19493.276536	0.028178	0.028451
RS	36	1.700500	1.028731	17862.574346	0.025821	0.026059
RS	37	1.851036	1.028731	16669.433739	0.024096	0.024308
RS	38	2.014157	1.055072	15010.636631	0.021699	0.021887
RS	39	2.190916	1.055072	13709.179220	0.019817	0.019985
RS	40	2.382454	1.078386	12100.951672	0.017492	0.017649
RS	41	2.590006	1.078386	10775.057856	0.015576	0.015720
RS	42	2.814911	1.097887	9288.575750	0.013427	0.013567
RS	43	3.058620	1.097887	8026.225693	0.011602	0.011733
RS	44	3.322704	1.114420	6716.926638	0.009710	0.009837
RS	45	3.608868	1.114420	5602.192681	0.008098	0.008216
RS	46	3.918958	1.130443	4515.732530	0.006528	0.006639
RS	47	4.254973	1.130443	3614.491003	0.005225	0.005324
RS	48	4.619082	1.147813	2785.048873	0.004026	0.004116
RS	49	5.013633	1.147813	2126.310084	0.003074	0.003152
RS	50	5.441171	1.165539	1557.053199	0.002251	0.002320
RS	51	5.904455	1.165539	1125.601533	0.001627	0.001685
RS	52	6.406473	1.179609	779.265140	0.001126	0.001175
RS	53	6.950464	1.179609	528.043581	0.000763	0.000803
RS	54	7.539936	1.183820	343.128012	0.000496	0.000527
RS	55	8.178692	1.183820	214.694588	0.000310	0.000333
RS	56	8.870854	1.183820	128.311828	0.000185	0.000201
RS	57	9.620885	1.183820	72.968047	0.000105	0.000116
RS	58	10.433625	1.160611	39.845860	0.000058	0.000064
RS	59	11.314316	1.160611	19.947335	0.000029	0.000032
RS	60	12.268639	1.160611	9.362751	0.000014	0.000015
RS	61	13.302751	1.160611	4.098376	0.000006	0.000007
RS	62	14.423322	1.160611	1.663378	0.000002	0.000003
RS	63	15.637582	1.160611	0.925550	0.000001	0.000002
PA	4+25*2+4+6 0.201219937 0.037913459 15.637581977 0.778024558 3.917954473 2.334692247 1.628380421 1.568644411 1.587299697 1.511052707 1.341482491 1.142737646 0.988677535 0.902988929 0.873096103 0.879473624 0.905540091 0.938431876 0.970639549 1.000515841 1.028730836 1.055072011 1.078385584 1.097887447 1.114420393 1.130442740 1.147812785 1.165539128 1.179608757 1.183819531 1.160611400
//
IT	3709
RD	16
LK	-7635526.013418
QD	-426.808859 -> -423.394806
RI	0.0117170500
TR	0.201144	0.037815
MT	15.659732
MM	C_pi: 1.070371, n_recomb: 690183.110300
RS	0	0.000000	0.774145	7269.456998	0.010533	0.021437
RS	1	0.008363	0.774145	7790.541974	0.011288	0.006554
RS	2	0.017426	0.774145	8341.240016	0.012086	0.005588
RS	3	0.027246	0.774145	8921.895471	0.012927	0.006127
RS	4	0.037888	4.079953	1819.681019	0.002637	0.001500
RS	5	0.049420	4.079953	1966.512575	0.002849	0.002006
RS	6	0.061916	2.349512	3685.076537	0.005339	0.003973
RS	7	0.075458	2.349512	3970.418665	0.005753	0.004589
RS	8	0.090131	1.610407	6228.539287	0.009024	0.007761
RS	9	0.106032	1.610407	6682.461715	0.009682	0.008806
RS	10	0.123263	1.556526	7409.972498	0.010736	0.009995
RS	11	0.141935	1.556526	7932.872291	0.011494	0.010894
RS	12	0.162169	1.586755	8323.548769	0.012060	0.011689
RS	13	0.184094	1.586755	8894.586468	0.012887	0.012654
RS	14	0.207854	1.518281	9918.246764	0.014370	0.014328
RS	15	0.233600	1.518281	10564.872191	0.015307	0.015376
RS	16	0.261499	1.349799	12624.542918	0.018292	0.018509
RS	17	0.291732	1.349799	13372.789426	0.019376	0.019719
RS	18	0.324494	1.147383	16594.341783	0.024043	0.024563
RS	19	0.359995	1.147383	17423.961582	0.025245	0.025935
RS	20	0.398465	0.989617	21095.030904	0.030564	0.031443
RS	21	0.440152	0.989617	21895.826991	0.031725	0.032731
RS	22	0.485326	0.902093	24783.410309	0.035908	0.037015
RS	23	0.534278	0.902093	25404.695625	0.036809	0.037924
RS	24	0.587324	0.871858	26790.470597	0.038816	0.039911
RS	25	0.644806	0.871858	27135.043933	0.039316	0.040330
RS	26	0.707095	0.878661	27125.720561	0.039302	0.040226
RS	27	0.774594	0.878661	27170.177026	0.039367	0.040178
RS	28	0.847738	0.905351	26273.625768	0.038068	0.038773
RS	29	0.926999	0.905351	26030.365528	0.037715	0.038320
RS	30	1.012889	0.938638	24733.387361	0.035836	0.036354
RS	31	1.105962	0.938638	24216.475623	0.035087	0.035540
RS	32	1.206819	0.970870	22772.780376	0.032995	0.033387
RS	33	1.316110	0.970870	21994.564837	0.031868	0.032224
RS	34	1.434542	1.000589	20453.882988	0.029635	0.029946
RS	35	1.562878	1.000589	19442.025928	0.028169	0.028452
RS	36	1.701948	1.028738	17814.465705	0.025811	0.026058
RS	37	1.852648	1.028738	16622.064600	0.024084	0.024305
RS	38	2.015951	1.055232	14963.530235	0.021681	0.021876
RS	39	2.192912	1.055232	13664.025209	0.019798	0.019973
RS	40	2.384672	1.078912	12055.331959	0.017467	0.017628
RS	41	2.592470	1.078912	10733.106254	0.015551	0.015700
RS	42	2.817646	1.098958	9247.103230	0.013398	0.013541
RS	43	3.061654	1.098958	7990.036420	0.011577	0.011710
RS	44	3.326068	1.116252	6682.364694	0.009682	0.009811
RS	45	3.612596	1.116252	5573.988934	0.008076	0.008194
RS	46	3.923087	1.133372	4489.855191	0.006505	0.006616
RS	47	4.259545	1.133372	3595.229341	0.005209	0.005307
RS	48	4.624142	1.152229	2768.479233	0.004011	0.004101
RS	49	5.019230	1.152229	2115.548244	0.003065	0.003142
RS	50	5.447360	1.171663	1548.878250	0.002244	0.002312
RS	51	5.911296	1.171663	1121.468716	0.001625	0.001682
RS	52	6.414031	1.187265	776.970037	0.001126	0.001174
RS	53	6.958811	1.187265	527.752663	0.000765	0.000803
RS	54	7.549152	1.192392	343.631682	0.000498	0.000528
RS	55	8.188864	1.192392	215.696612	0.000313	0.000335
RS	56	8.882076	1.192392	129.354826	0.000187	0.000203
RS	57	9.633263	1.192392	73.834505	0.000107	0.000117
RS	58	10.447273	1.168267	40.499195	0.000059	0.000065
RS	59	11.329360	1.168267	20.353600	0.000029	0.000033
RS	60	12.285218	1.168267	9.593662	0.000014	0.000016
RS	61	13.321015	1.168267	4.218508	0.000006	0.000007
RS	62	14.443438	1.168267	1.720507	0.000002	0.000003
RS	63	15.659732	1.168267	0.964982	0.000001	0.000002
PA	4+25*2+4+6 0.201144437 0.037815202 15.659731748 0.774145476 4.079953044 2.349512071 1.610406641 1.556526258 1.586754741 1.518281114 1.349798504 1.147383189 0.989616876 0.902093325 0.871857954 0.878660736 0.905350965 0.938638499 0.970869868 1.000588596 1.028738011 1.055232185 1.078912139 1.098958033 1.116251588 1.133371598 1.152228561 1.171662628 1.187264971 1.192391722 1.168267102
//
IT	3599
RD	17
LK	-7635519.392643
QD	-426.858527 -> -423.828100
RI	0.0117314829
TR	0.201078	0.037724
MT	15.679786
MM	C_pi: 1.070576, n_recomb: 688676.057424
RS	0	0.000000	0.770507	7289.863763	0.010585	0.021432
RS	1	0.008365	0.770507	7812.127334	0.011344	0.006560
RS	2	0.017431	0.770507	8364.005335	0.012145	0.005605
RS	3	0.027254	0.770507	8945.827223	0.012990	0.006158
RS	4	0.037899	4.246015	1745.033595	0.002534	0.001443
RS	5	0.049435	4.246015	1886.094282	0.002739	0.001932
RS	6	0.061936	2.365064	3654.402771	0.005306	0.003953
RS	7	0.075482	2.365064	3937.593351	0.005718	0.004554
RS	8	0.090162	1.593680	6283.100472	0.009123	0.007829
RS	9	0.106070	1.593680	6740.373030	0.009787	0.008882
RS	10	0.123308	1.544971	7451.229927	0.010820	0.010052
RS	11	0.141989	1.544971	7976.403407	0.011582	0.010962
RS	12	0.162232	1.585895	8311.266114	0.012068	0.011685
RS	13	0.184169	1.585895	8881.498112	0.012896	0.012659
RS	14	0.207941	1.524798	9856.403805	0.014312	0.014270
RS	15	0.233701	1.524798	10499.889626	0.015246	0.015320
RS	16	0.261616	1.357503	12530.610011	0.018195	0.018422
RS	17	0.291867	1.357503	13275.117185	0.019276	0.019629
RS	18	0.324648	1.151673	16507.588987	0.023970	0.024503
RS	19	0.360171	1.151673	17334.926868	0.025171	0.025871
RS	20	0.398666	0.990429	21049.993021	0.030566	0.031459
RS	21	0.440381	0.990429	21849.627920	0.031727	0.032742
RS	22	0.485586	0.901220	24774.808817	0.035975	0.037093
RS	23	0.534573	0.901220	25393.931737	0.036874	0.037996
RS	24	0.587657	0.870724	26785.400106	0.038894	0.039996
RS	25	0.645182	0.870724	27126.570742	0.039389	0.040409
RS	26	0.707519	0.877977	27099.924218	0.039351	0.040280
RS	27	0.775071	0.877977	27141.408627	0.039411	0.040227
RS	28	0.848274	0.905279	26225.148395	0.038081	0.038791
RS	29	0.927601	0.905279	25980.630067	0.037725	0.038337
RS	30	1.013563	0.938926	24675.280548	0.035830	0.036354
RS	31	1.106717	0.938926	24158.581237	0.035080	0.035541
RS	32	1.207663	0.971126	22718.169207	0.032988	0.033388
RS	33	1.317054	0.971126	21940.513856	0.031859	0.032224
RS	34	1.435595	1.000624	20406.610107	0.029632	0.029950
RS	35	1.564053	1.000624	19395.026678	0.028163	0.028455
RS	36	1.703258	1.028643	17771.412269	0.025805	0.026060
RS	37	1.854107	1.028643	16579.405571	0.024074	0.024304
RS	38	2.017575	1.055225	14921.486330	0.021667	0.021869
RS	39	2.194718	1.055225	13623.362967	0.019782	0.019964
RS	40	2.386679	1.079213	12014.140656	0.017445	0.017612
RS	41	2.594699	1.079213	10694.881424	0.015530	0.015683
RS	42	2.820120	1.099749	9209.052939	0.013372	0.013518
RS	43	3.064399	1.099749	7956.541964	0.011553	0.011689
RS	44	3.329112	1.117765	6650.047760	0.009656	0.009787
RS	45	3.615970	1.117765	5547.399137	0.008055	0.008174
RS	46	3.926825	1.135959	4465.173262	0.006484	0.006595
RS	47	4.263683	1.135959	3576.702809	0.005194	0.005291
RS	48	4.628721	1.156299	2752.339760	0.003997	0.004085
RS	49	5.024296	1.156299	2104.950077	0.003057	0.003132
RS	50	5.452962	1.177460	1540.700509	0.002237	0.002304
RS	51	5.917487	1.177460	1117.232075	0.001622	0.001678
RS	52	6.420872	1.194622	774.526777	0.001125	0.001172
RS	53	6.966367	1.194622	527.311282	0.000766	0.000804
RS	54	7.557494	1.200703	343.999721	0.000500	0.000529
RS	55	8.198071	1.200703	216.598288	0.000315	0.000337
RS	56	8.892235	1.200703	130.330827	0.000189	0.000205
RS	57	9.644468	1.200703	74.660523	0.000108	0.000119
RS	58	10.459628	1.175683	41.130351	0.000060	0.000066
RS	59	11.342980	1.175683	20.749595	0.000030	0.000034
RS	60	12.300227	1.175683	9.820511	0.000014	0.000016
RS	61	13.337551	1.175683	4.337393	0.000006	0.000007
RS	62	14.461651	1.175683	1.777445	0.000003	0.000003
RS	63	15.679786	1.175683	1.004719	0.000001	0.000002
PA	4+25*2+4+6 0.201078389 0.037723737 15.679785691 0.770507404 4.246014990 2.365063996 1.593679725 1.544971168 1.585895217 1.524798228 1.357503447 1.151672707 0.990428579 0.901220118 0.870723831 0.877976963 0.905279302 0.938925844 0.971125646 1.000623664 1.028642600 1.055224889 1.079212587 1.099749309 1.117765364 1.135959195 1.156298704 1.177459619 1.194621857 1.200703460 1.175682930
//
IT	3227
RD	18
LK	-7635513.505711
QD	-427.084808 -> -424.377097
RI	0.0117453876
TR	0.201021	0.037639
MT	15.697939
MM	C_pi: 1.070737, n_recomb: 687252.248856
RS	0	0.000000	0.767059	7309.345271	0.010636	0.021428
RS	1	0.008367	0.767059	7832.724729	0.011397	0.006567
RS	2	0.017435	0.767059	8385.718525	0.012202	0.005621
RS	3	0.027261	0.767059	8968.641778	0.013050	0.006187
RS	4	0.037909	4.415932	1674.698543	0.002437	0.001389
RS	5	0.049449	4.415932	1810.301476	0.002634	0.001862
RS	6	0.061954	2.381344	3623.311987	0.005272	0.003933
RS	7	0.075505	2.381344	3904.313568	0.005681	0.004518
RS	8	0.090190	1.578153	6334.515030	0.009217	0.007894
RS	9	0.106104	1.578153	6794.926390	0.009887	0.008953
RS	10	0.123349	1.534018	7490.839803	0.010900	0.010106
RS	11	0.142037	1.534018	8018.181339	0.011667	0.011027
RS	12	0.162290	1.584818	8300.869686	0.012078	0.011682
RS	13	0.184236	1.584818	8870.397155	0.012907	0.012664
RS	14	0.208019	1.530708	9799.784201	0.014259	0.014216
RS	15	0.233792	1.530708	10440.372368	0.015191	0.015270
RS	16	0.261722	1.364660	12443.527409	0.018106	0.018340
RS	17	0.291988	1.364660	13184.528719	0.019184	0.019546
RS	18	0.324787	1.155635	16426.799666	0.023902	0.024448
RS	19	0.360331	1.155635	17251.966216	0.025103	0.025811
RS	20	0.398848	0.991116	21008.164996	0.030568	0.031475
RS	21	0.440589	0.991116	21806.659091	0.031730	0.032754
RS	22	0.485821	0.900358	24766.315384	0.036037	0.037167
RS	23	0.534839	0.900358	25383.345162	0.036935	0.038065
RS	24	0.587958	0.869669	26778.579955	0.038965	0.040074
RS	25	0.645522	0.869669	27116.573106	0.039457	0.040482
RS	26	0.707902	0.877398	27072.157669	0.039392	0.040326
RS	27	0.775502	0.877398	27111.041726	0.039448	0.040270
RS	28	0.848759	0.905303	26175.889372	0.038088	0.038803
RS	29	0.928145	0.905303	25930.518268	0.037731	0.038349
RS	30	1.014173	0.939279	24618.115591	0.035821	0.036351
RS	31	1.107400	0.939279	24101.952274	0.035070	0.035539
RS	32	1.208427	0.971402	22666.141702	0.032981	0.033388
RS	33	1.317907	0.971402	21889.203302	0.031850	0.032224
RS	34	1.436548	1.000627	20363.108166	0.029630	0.029956
RS	35	1.565117	1.000627	19351.741299	0.028158	0.028458
RS	36	1.704443	1.028462	17732.734443	0.025802	0.026064
RS	37	1.855427	1.028462	16540.841357	0.024068	0.024305
RS	38	2.019044	1.055079	14883.818784	0.021657	0.021865
RS	39	2.196351	1.055079	13586.607321	0.019769	0.019957
RS	40	2.388495	1.079320	11976.852194	0.017427	0.017598
RS	41	2.596716	1.079320	10659.960640	0.015511	0.015668
RS	42	2.822359	1.100301	9174.047535	0.013349	0.013498
RS	43	3.066883	1.100301	7925.466520	0.011532	0.011671
RS	44	3.331867	1.119000	6619.792728	0.009632	0.009764
RS	45	3.619023	1.119000	5522.310214	0.008035	0.008155
RS	46	3.930207	1.138243	4441.627077	0.006463	0.006574
RS	47	4.267428	1.138243	3558.893995	0.005178	0.005276
RS	48	4.632865	1.160060	2736.639880	0.003982	0.004070
RS	49	5.028880	1.160060	2094.543805	0.003048	0.003123
RS	50	5.458031	1.182961	1532.562721	0.002230	0.002296
RS	51	5.923091	1.182961	1112.932516	0.001619	0.001674
RS	52	6.427063	1.201710	771.970802	0.001123	0.001170
RS	53	6.973205	1.201710	526.747942	0.000766	0.000804
RS	54	7.565044	1.208778	344.255082	0.000501	0.000530
RS	55	8.206405	1.208778	217.414680	0.000316	0.000338
RS	56	8.901430	1.208778	131.249083	0.000191	0.000206
RS	57	9.654610	1.208778	75.451402	0.000110	0.000120
RS	58	10.470812	1.182895	41.741835	0.000061	0.000067
RS	59	11.355308	1.182895	21.136725	0.000031	0.000034
RS	60	12.313812	1.182895	10.044033	0.000015	0.000017
RS	61	13.352518	1.182895	4.455390	0.000006	0.000007
RS	62	14.478137	1.182895	1.834356	0.000003	0.000003
RS	63	15.697939	1.182895	1.044875	0.000002	0.000002
PA	4+25*2+4+6 0.201020812 0.037638527 15.697939130 0.767058558 4.415932365 2.381344201 1.578152923 1.534017918 1.584818369 1.530707937 1.364660085 1.155635448 0.991115736 0.900358499 0.869669239 0.877397549 0.905303475 0.939278643 0.971401635 1.000627481 1.028462098 1.055078970 1.079320140 1.100300979 1.118999774 1.138242865 1.160060124 1.182960770 1.201709889 1.208777992 1.182895099
//
IT	3866
RD	19
LK	-7635508.239074
QD	-427.439310 -> -425.006030
RI	0.0117587284
TR	0.200968	0.037559
MT	15.714691
MM	C_pi: 1.070872, n_recomb: 685906.359843
RS	0	0.000000	0.763774	7328.110099	0.010684	0.021424
RS	1	0.008369	0.763774	7852.558781	0.011448	0.006573
RS	2	0.017439	0.763774	8406.620959	0.012256	0.005637
RS	3	0.027267	0.763774	8990.597905	0.013108	0.006216
RS	4	0.037919	4.589727	1608.366129	0.002345	0.001338
RS	5	0.049461	4.589727	1738.804448	0.002535	0.001796
RS	6	0.061970	2.398279	3591.955698	0.005237	0.003912
RS	7	0.075525	2.398279	3870.743319	0.005643	0.004483
RS	8	0.090215	1.563771	6382.809097	0.009306	0.007955
RS	9	0.106135	1.563771	6846.154393	0.009981	0.009020
RS	10	0.123387	1.523695	7528.598293	0.010976	0.010157
RS	11	0.142082	1.523695	8057.994996	0.011748	0.011089
RS	12	0.162343	1.583619	8291.901657	0.012089	0.011680
RS	13	0.184298	1.583619	8860.804828	0.012918	0.012671
RS	14	0.208092	1.536109	9747.701686	0.014211	0.014167
RS	15	0.233877	1.536109	10385.607943	0.015141	0.015223
RS	16	0.261819	1.371338	12362.582778	0.018024	0.018265
RS	17	0.292100	1.371338	13100.296002	0.019099	0.019468
RS	18	0.324916	1.159309	16351.534265	0.023839	0.024396
RS	19	0.360478	1.159309	17174.642817	0.025039	0.025756
RS	20	0.399016	0.991696	20969.477235	0.030572	0.031491
RS	21	0.440780	0.991696	21766.861076	0.031734	0.032767
RS	22	0.486038	0.899510	24758.294052	0.036096	0.037237
RS	23	0.535085	0.899510	25373.298592	0.036992	0.038130
RS	24	0.588236	0.868690	26770.553855	0.039029	0.040147
RS	25	0.645836	0.868690	27105.572159	0.039518	0.040549
RS	26	0.708256	0.876913	27043.066318	0.039427	0.040367
RS	27	0.775900	0.876913	27079.669755	0.039480	0.040307
RS	28	0.849206	0.905417	26126.263094	0.038090	0.038811
RS	29	0.928646	0.905417	25880.386280	0.037732	0.038356
RS	30	1.014735	0.939698	24561.983320	0.035810	0.036346
RS	31	1.108029	0.939698	24046.635264	0.035058	0.035535
RS	32	1.209131	0.971709	22616.455860	0.032973	0.033387
RS	33	1.318695	0.971709	21840.380256	0.031842	0.032223
RS	34	1.437428	1.000624	20322.893867	0.029629	0.029963
RS	35	1.566097	1.000624	19311.717509	0.028155	0.028463
RS	36	1.705536	1.028230	17697.877569	0.025802	0.026071
RS	37	1.856644	1.028230	16505.879117	0.024064	0.024308
RS	38	2.020399	1.054836	14849.999651	0.021650	0.021864
RS	39	2.197859	1.054836	13553.313684	0.019760	0.019953
RS	40	2.390170	1.079285	11943.024148	0.017412	0.017587
RS	41	2.598577	1.079285	10627.997029	0.015495	0.015656
RS	42	2.824425	1.100667	9141.804866	0.013328	0.013480
RS	43	3.069175	1.100667	7896.609993	0.011513	0.011653
RS	44	3.334408	1.120012	6591.450365	0.009610	0.009743
RS	45	3.621840	1.120012	5498.636587	0.008017	0.008137
RS	46	3.933327	1.140281	4419.171042	0.006443	0.006554
RS	47	4.270882	1.140281	3541.797299	0.005164	0.005261
RS	48	4.636689	1.163571	2721.400475	0.003968	0.004055
RS	49	5.033110	1.163571	2084.365596	0.003039	0.003113
RS	50	5.462708	1.188222	1524.508610	0.002223	0.002288
RS	51	5.928261	1.188222	1108.612505	0.001616	0.001671
RS	52	6.432776	1.208583	769.340435	0.001122	0.001167
RS	53	6.979514	1.208583	526.093074	0.000767	0.000804
RS	54	7.572011	1.216664	344.421537	0.000502	0.000531
RS	55	8.214094	1.216664	218.161576	0.000318	0.000340
RS	56	8.909914	1.216664	132.119412	0.000193	0.000208
RS	57	9.663968	1.216664	76.212839	0.000111	0.000121
RS	58	10.481131	1.189938	42.337035	0.000062	0.000068
RS	59	11.366683	1.189938	21.516499	0.000031	0.000035
RS	60	12.326349	1.189938	10.264833	0.000015	0.000017
RS	61	13.366331	1.189938	4.572712	0.000007	0.000008
RS	62	14.493350	1.189938	1.891303	0.000003	0.000003
RS	63	15.714691	1.189938	1.085468	0.000002	0.000002
PA	4+25*2+4+6 0.200968500 0.037558607 15.714691367 0.763773649 4.589726822 2.398279248 1.563770724 1.523695318 1.583618694 1.536109186 1.371338106 1.159309022 0.991696090 0.899509939 0.868689533 0.876912651 0.905417224 0.939697862 0.971709432 1.000623664 1.028229644 1.054836223 1.079285143 1.100666670 1.120011709 1.140281459 1.163570753 1.188221941 1.208582690 1.216663587 1.189938018
//
IT	3492
RD	20
LK	-7635503.499851
QD	-427.879208 -> -425.681702
RI	0.0117721314
TR	0.200920	0.037483
MT	15.730293
MM	C_pi: 1.070987, n_recomb: 684632.441032
RS	0	0.000000	0.760615	7346.463879	0.010731	0.021421
RS	1	0.008371	0.760615	7871.954786	0.011498	0.006579
RS	2	0.017442	0.760615	8427.058131	0.012309	0.005652
RS	3	0.027273	0.760615	9012.061697	0.013163	0.006243
RS	4	0.037927	4.767157	1545.828897	0.002258	0.001290
RS	5	0.049473	4.767157	1671.382785	0.002441	0.001733
RS	6	0.061985	2.415815	3560.425346	0.005200	0.003890
RS	7	0.075545	2.415815	3836.981243	0.005604	0.004447
RS	8	0.090239	1.550459	6428.061247	0.009389	0.008013
RS	9	0.106164	1.550459	6894.143361	0.010070	0.009083
RS	10	0.123422	1.514001	7564.395474	0.011049	0.010206
RS	11	0.142124	1.514001	8095.730399	0.011825	0.011148
RS	12	0.162392	1.582353	8284.029243	0.012100	0.011679
RS	13	0.184356	1.582353	8852.371525	0.012930	0.012678
RS	14	0.208159	1.541075	9699.568235	0.014168	0.014121
RS	15	0.233955	1.541075	10334.983026	0.015096	0.015181
RS	16	0.261910	1.377589	12287.133652	0.017947	0.018194
RS	17	0.292205	1.377589	13021.758064	0.019020	0.019395
RS	18	0.325036	1.162728	16281.238376	0.023781	0.024348
RS	19	0.360615	1.162728	17102.396201	0.024980	0.025705
RS	20	0.399172	0.992181	20933.756846	0.030577	0.031508
RS	21	0.440957	0.992181	21730.063224	0.031740	0.032780
RS	22	0.486240	0.898672	24750.923183	0.036152	0.037303
RS	23	0.535313	0.898672	25363.964200	0.037048	0.038192
RS	24	0.588495	0.867775	26761.708716	0.039089	0.040214
RS	25	0.646128	0.867775	27093.928897	0.039574	0.040612
RS	26	0.708585	0.876510	27013.034588	0.039456	0.040402
RS	27	0.776270	0.876510	27047.633915	0.039507	0.040340
RS	28	0.849622	0.905609	26076.527964	0.038088	0.038815
RS	29	0.929113	0.905609	25830.440953	0.037729	0.038360
RS	30	1.015259	0.940176	24506.912972	0.035796	0.036338
RS	31	1.108616	0.940176	23992.616548	0.035045	0.035528
RS	32	1.209787	0.972049	22568.898118	0.032965	0.033386
RS	33	1.319428	0.972049	21793.811584	0.031833	0.032222
RS	34	1.438246	1.000619	20285.584137	0.029630	0.029970
RS	35	1.567010	1.000619	19274.580768	0.028153	0.028468
RS	36	1.706553	1.027962	17666.328174	0.025804	0.026079
RS	37	1.857778	1.027962	16474.051565	0.024063	0.024312
RS	38	2.021660	1.054520	14819.530456	0.021646	0.021865
RS	39	2.199262	1.054520	13523.050944	0.019752	0.019950
RS	40	2.391730	1.079137	11912.241606	0.017399	0.017579
RS	41	2.600309	1.079137	10598.652121	0.015481	0.015646
RS	42	2.826348	1.100882	9112.015486	0.013309	0.013464
RS	43	3.071308	1.100882	7869.740545	0.011495	0.011638
RS	44	3.336774	1.120838	6564.845719	0.009589	0.009723
RS	45	3.624462	1.120838	5476.263521	0.007999	0.008120
RS	46	3.936231	1.142111	4397.740954	0.006424	0.006535
RS	47	4.274099	1.142111	3525.383907	0.005149	0.005247
RS	48	4.640248	1.166861	2706.624946	0.003953	0.004040
RS	49	5.037048	1.166861	2074.430879	0.003030	0.003104
RS	50	5.467063	1.193272	1516.560681	0.002215	0.002280
RS	51	5.933074	1.193272	1104.295173	0.001613	0.001667
RS	52	6.438094	1.215267	766.657712	0.001120	0.001165
RS	53	6.985389	1.215267	525.364186	0.000767	0.000804
RS	54	7.578497	1.224388	344.511781	0.000503	0.000532
RS	55	8.221254	1.224388	218.847710	0.000320	0.000341
RS	56	8.917814	1.224388	132.947378	0.000194	0.000210
RS	57	9.672683	1.224388	76.948116	0.000112	0.000123
RS	58	10.490740	1.196830	42.917944	0.000063	0.000069
RS	59	11.377277	1.196830	21.889792	0.000032	0.000036
RS	60	12.338023	1.196830	10.483252	0.000015	0.000017
RS	61	13.379193	1.196830	4.689476	0.000007	0.000008
RS	62	14.507518	1.196830	1.948321	0.000003	0.000003
RS	63	15.730293	1.196830	1.126507	0.000002	0.000002
PA	4+25*2+4+6 0.200919986 0.037483406 15.730292519 0.760614798 4.767157134 2.415815036 1.550459130 1.514000537 1.582353099 1.541075359 1.377589437 1.162727548 0.992180790 0.898671830 0.867774720 0.876510396 0.905609346 0.940176414 0.972048602 1.000618893 1.027961942 1.054520349 1.079136926 1.100881592 1.120838172 1.142110562 1.166861472 1.193271943 1.215266584 1.224387710 1.196829952
//
IT	3557
RD	21
LK	-7635499.214957
QD	-428.380051 -> -426.386823
RI	0.0117854854
TR	0.200874	0.037412
MT	15.744994
MM	C_pi: 1.071093, n_recomb: 683426.662226
RS	0	0.000000	0.757582	7364.381045	0.010776	0.021417
RS	1	0.008372	0.757582	7890.887426	0.011546	0.006584
RS	2	0.017446	0.757582	8447.005150	0.012360	0.005666
RS	3	0.027279	0.757582	9033.008883	0.013217	0.006270
RS	4	0.037935	4.948050	1486.867024	0.002176	0.001245
RS	5	0.049484	4.948050	1607.802359	0.002353	0.001674
RS	6	0.061999	2.433774	3529.005151	0.005164	0.003868
RS	7	0.075563	2.433774	3803.332676	0.005565	0.004411
RS	8	0.090262	1.538121	6470.501226	0.009468	0.008068
RS	9	0.106191	1.538121	6939.140178	0.010153	0.009142
RS	10	0.123455	1.504913	7598.247427	0.011118	0.010253
RS	11	0.142163	1.504913	8131.407138	0.011898	0.011204
RS	12	0.162438	1.581067	8277.012224	0.012111	0.011679
RS	13	0.184411	1.581067	8844.845657	0.012942	0.012685
RS	14	0.208223	1.545668	9654.930503	0.014127	0.014079
RS	15	0.234029	1.545668	10288.025615	0.015054	0.015141
RS	16	0.261995	1.383474	12216.541278	0.017875	0.018127
RS	17	0.292303	1.383474	12948.258115	0.018946	0.019327
RS	18	0.325148	1.165923	16215.465646	0.023727	0.024303
RS	19	0.360744	1.165923	17034.777300	0.024926	0.025657
RS	20	0.399319	0.992586	20900.811253	0.030582	0.031524
RS	21	0.441125	0.992586	21696.078864	0.031746	0.032794
RS	22	0.486430	0.897846	24744.348605	0.036206	0.037368
RS	23	0.535529	0.897846	25355.488616	0.037101	0.038252
RS	24	0.588738	0.866917	26752.481173	0.039145	0.040277
RS	25	0.646402	0.866917	27082.059569	0.039627	0.040670
RS	26	0.708895	0.876183	26982.469255	0.039481	0.040433
RS	27	0.776619	0.876183	27015.306821	0.039529	0.040368
RS	28	0.850014	0.905872	26026.999379	0.038083	0.038815
RS	29	0.929553	0.905872	25780.954137	0.037723	0.038360
RS	30	1.015752	0.940711	24452.999623	0.035780	0.036329
RS	31	1.109168	0.940711	23939.956682	0.035029	0.035520
RS	32	1.210405	0.972421	22523.361542	0.032957	0.033384
RS	33	1.320118	0.972421	21749.374094	0.031824	0.032220
RS	34	1.439017	1.000622	20250.910979	0.029631	0.029978
RS	35	1.567870	1.000622	19240.072276	0.028152	0.028474
RS	36	1.707512	1.027675	17637.741302	0.025808	0.026088
RS	37	1.858845	1.027675	16445.046414	0.024063	0.024318
RS	38	2.022849	1.054154	14792.048167	0.021644	0.021867
RS	39	2.200583	1.054154	13495.510042	0.019747	0.019949
RS	40	2.393199	1.078905	11884.184146	0.017389	0.017572
RS	41	2.601941	1.078905	10571.672398	0.015469	0.015637
RS	42	2.828159	1.100977	9084.477857	0.013293	0.013449
RS	43	3.073318	1.100977	7844.712562	0.011478	0.011624
RS	44	3.339003	1.121514	6539.863285	0.009569	0.009705
RS	45	3.626932	1.121514	5455.121711	0.007982	0.008105
RS	46	3.938968	1.143762	4377.309243	0.006405	0.006517
RS	47	4.277129	1.143762	3509.650127	0.005135	0.005233
RS	48	4.643602	1.169966	2692.319987	0.003939	0.004026
RS	49	5.040758	1.169966	2064.758795	0.003021	0.003095
RS	50	5.471166	1.198145	1508.742963	0.002208	0.002271
RS	51	5.937609	1.198145	1100.006367	0.001610	0.001663
RS	52	6.443106	1.221790	763.949155	0.001118	0.001163
RS	53	6.990925	1.221790	524.582304	0.000768	0.000804
RS	54	7.584609	1.231976	344.542012	0.000504	0.000533
RS	55	8.228000	1.231976	219.483929	0.000321	0.000343
RS	56	8.925258	1.231976	133.739769	0.000196	0.000211
RS	57	9.680894	1.231976	77.661192	0.000114	0.000124
RS	58	10.499795	1.203594	43.486785	0.000064	0.000070
RS	59	11.387258	1.203594	22.257674	0.000033	0.000036
RS	60	12.349024	1.203594	10.699765	0.000016	0.000018
RS	61	13.391314	1.203594	4.805874	0.000007	0.000008
RS	62	14.520868	1.203594	2.005480	0.000003	0.000003
RS	63	15.744994	1.203594	1.168030	0.000002	0.000002
PA	4+25*2+4+6 0.200873784 0.037412376 15.744994064 0.757581627 4.948050474 2.433773943 1.538121416 1.504912861 1.581067389 1.545668122 1.383474478 1.165923292 0.992585771 0.897846500 0.866917353 0.876182721 0.905871898 0.940710801 0.972421263 1.000622233 1.027674702 1.054154285 1.078905368 1.100977131 1.121513726 1.143762336 1.169966200 1.198144828 1.221790418 1.231976378 1.203593734
//
IT	3887
RD	22
LK	-7635495.324121
QD	-428.920443 -> -427.105575
RI	0.0117984144
TR	0.200829	0.037345
MT	15.758921
MM	C_pi: 1.071194, n_recomb: 682286.242333
RS	0	0.000000	0.754675	7381.818563	0.010819	0.021414
RS	1	0.008374	0.754675	7909.312024	0.011592	0.006590
RS	2	0.017449	0.754675	8466.415761	0.012409	0.005680
RS	3	0.027284	0.754675	9053.391718	0.013269	0.006296
RS	4	0.037943	5.132288	1431.252953	0.002098	0.001201
RS	5	0.049494	5.132288	1547.820141	0.002269	0.001618
RS	6	0.062013	2.452175	3497.679653	0.005126	0.003846
RS	7	0.075580	2.452175	3769.781480	0.005525	0.004376
RS	8	0.090283	1.526705	6510.202187	0.009542	0.008120
RS	9	0.106217	1.526705	6981.224734	0.010232	0.009198
RS	10	0.123486	1.496418	7630.147928	0.011183	0.010297
RS	11	0.142200	1.496418	8165.020508	0.011967	0.011256
RS	12	0.162482	1.579807	8270.615619	0.012122	0.011678
RS	13	0.184462	1.579807	8837.980495	0.012953	0.012691
RS	14	0.208283	1.549938	9613.424295	0.014090	0.014040
RS	15	0.234099	1.549938	10244.356096	0.015015	0.015105
RS	16	0.262076	1.389032	12150.383871	0.017808	0.018064
RS	17	0.292396	1.389032	12879.362750	0.018877	0.019263
RS	18	0.325255	1.168922	16153.856033	0.023676	0.024260
RS	19	0.360866	1.168922	16971.423728	0.024874	0.025612
RS	20	0.399459	0.992919	20870.583281	0.030589	0.031541
RS	21	0.441283	0.992919	21664.855340	0.031753	0.032808
RS	22	0.486610	0.897032	24738.784487	0.036259	0.037429
RS	23	0.535733	0.897032	25348.084489	0.037152	0.038310
RS	24	0.588969	0.866111	26743.206247	0.039196	0.040336
RS	25	0.646663	0.866111	27070.285394	0.039676	0.040726
RS	26	0.709188	0.875919	26951.811060	0.039502	0.040460
RS	27	0.776949	0.875919	26983.095377	0.039548	0.040393
RS	28	0.850385	0.906193	25978.046547	0.038075	0.038813
RS	29	0.929970	0.906193	25732.250761	0.037715	0.038359
RS	30	1.016219	0.941292	24400.439687	0.035763	0.036318
RS	31	1.109691	0.941292	23888.811038	0.035013	0.035511
RS	32	1.210990	0.972824	22479.820836	0.032948	0.033382
RS	33	1.320772	0.972824	21707.020434	0.031815	0.032218
RS	34	1.439747	1.000636	20218.689291	0.029634	0.029987
RS	35	1.568685	1.000636	19208.008076	0.028152	0.028480
RS	36	1.708420	1.027377	17611.834287	0.025813	0.026099
RS	37	1.859856	1.027377	16418.607178	0.024064	0.024324
RS	38	2.023974	1.053752	14767.265142	0.021644	0.021872
RS	39	2.201835	1.053752	13470.444825	0.019743	0.019950
RS	40	2.394590	1.078608	11858.616047	0.017381	0.017567
RS	41	2.603486	1.078608	10546.868358	0.015458	0.015629
RS	42	2.829875	1.100973	9059.026254	0.013277	0.013436
RS	43	3.075222	1.100973	7821.404197	0.011464	0.011611
RS	44	3.341114	1.122060	6516.411302	0.009551	0.009688
RS	45	3.629272	1.122060	5435.153711	0.007966	0.008090
RS	46	3.941560	1.145261	4357.833592	0.006387	0.006500
RS	47	4.279999	1.145261	3494.579851	0.005122	0.005219
RS	48	4.646778	1.172906	2678.491433	0.003926	0.004012
RS	49	5.044272	1.172906	2055.364738	0.003012	0.003086
RS	50	5.475052	1.202859	1501.077557	0.002200	0.002263
RS	51	5.941905	1.202859	1095.767725	0.001606	0.001659
RS	52	6.447852	1.228173	761.233115	0.001116	0.001160
RS	53	6.996167	1.228173	523.762802	0.000768	0.000803
RS	54	7.590398	1.239447	344.524567	0.000505	0.000533
RS	55	8.234390	1.239447	220.078783	0.000323	0.000344
RS	56	8.932309	1.239447	134.502107	0.000197	0.000212
RS	57	9.688672	1.239447	78.355390	0.000115	0.000125
RS	58	10.508372	1.210268	44.044892	0.000065	0.000071
RS	59	11.396714	1.210268	22.621144	0.000033	0.000037
RS	60	12.359445	1.210268	10.915015	0.000016	0.000018
RS	61	13.402795	1.210268	4.922275	0.000007	0.000008
RS	62	14.533515	1.210268	2.062972	0.000003	0.000003
RS	63	15.758921	1.210268	1.210189	0.000002	0.000002
PA	4+25*2+4+6 0.200829280 0.037345175 15.758921029 0.754675426 5.132287996 2.452175050 1.526704791 1.496417931 1.579806849 1.549937748 1.389031723 1.168922047 0.992918975 0.897031775 0.866111265 0.875918779 0.906193271 0.941291694 0.972823743 1.000636070 1.027377006 1.053752157 1.078608009 1.100973456 1.122059736 1.145260995 1.172906245 1.202858789 1.228173330 1.239446566 1.210267901
//
IT	3694
RD	23
LK	-7635491.778292
QD	-429.479570 -> -427.821426
RI	0.0118109081
TR	0.200786	0.037281
MT	15.772199
MM	C_pi: 1.071294, n_recomb: 681207.135216
RS	0	0.000000	0.751892	7398.773842	0.010861	0.021411
RS	1	0.008375	0.751892	7927.226572	0.011637	0.006595
RS	2	0.017452	0.751892	8485.288605	0.012456	0.005694
RS	3	0.027289	0.751892	9073.209556	0.013319	0.006322
RS	4	0.037950	5.320064	1378.688405	0.002024	0.001160
RS	5	0.049504	5.320064	1491.116456	0.002189	0.001565
RS	6	0.062026	2.470891	3466.633133	0.005089	0.003824
RS	7	0.075596	2.470891	3736.525507	0.005485	0.004341
RS	8	0.090303	1.516106	6547.454469	0.009612	0.008170
RS	9	0.106242	1.516106	7020.706900	0.010306	0.009250
RS	10	0.123515	1.488475	7660.202637	0.011245	0.010339
RS	11	0.142236	1.488475	8196.683521	0.012033	0.011306
RS	12	0.162524	1.578585	8264.736974	0.012132	0.011679
RS	13	0.184511	1.578585	8831.668362	0.012965	0.012698
RS	14	0.208340	1.553930	9574.681894	0.014055	0.014004
RS	15	0.234165	1.553930	10203.590144	0.014979	0.015071
RS	16	0.262153	1.394296	12088.234937	0.017745	0.018005
RS	17	0.292485	1.394296	12814.631857	0.018812	0.019203
RS	18	0.325357	1.171744	16096.066684	0.023629	0.024220
RS	19	0.360982	1.171744	16911.987594	0.024826	0.025570
RS	20	0.399591	0.993192	20842.839979	0.030597	0.031558
RS	21	0.441434	0.993192	21636.160613	0.031762	0.032823
RS	22	0.486782	0.896230	24734.196490	0.036309	0.037489
RS	23	0.535927	0.896230	25341.717349	0.037201	0.038367
RS	24	0.589188	0.865351	26734.071514	0.039245	0.040392
RS	25	0.646911	0.865351	27058.780341	0.039722	0.040778
RS	26	0.709468	0.875709	26921.345748	0.039520	0.040483
RS	27	0.777264	0.875709	26951.254545	0.039564	0.040416
RS	28	0.850738	0.906566	25929.815103	0.038065	0.038808
RS	29	0.930366	0.906566	25684.445692	0.037704	0.038355
RS	30	1.016664	0.941914	24349.253473	0.035744	0.036305
RS	31	1.110189	0.941914	23839.173469	0.034995	0.035500
RS	32	1.211547	0.973254	22438.171550	0.032939	0.033379
RS	33	1.321395	0.973254	21666.630661	0.031806	0.032215
RS	34	1.440442	1.000662	20188.707193	0.029637	0.029996
RS	35	1.569461	1.000662	19178.177687	0.028153	0.028487
RS	36	1.709285	1.027075	17588.334911	0.025819	0.026110
RS	37	1.860820	1.027075	16394.480678	0.024067	0.024332
RS	38	2.025046	1.053326	14744.881564	0.021645	0.021877
RS	39	2.203028	1.053326	13447.593668	0.019741	0.019951
RS	40	2.395916	1.078259	11835.299868	0.017374	0.017563
RS	41	2.604959	1.078259	10524.041873	0.015449	0.015623
RS	42	2.831510	1.100889	9035.464308	0.013264	0.013425
RS	43	3.077036	1.100889	7799.664770	0.011450	0.011599
RS	44	3.343126	1.122495	6494.377669	0.009534	0.009672
RS	45	3.631502	1.122495	5416.281630	0.007951	0.008076
RS	46	3.944030	1.146627	4339.256397	0.006370	0.006483
RS	47	4.282734	1.146627	3480.140878	0.005109	0.005207
RS	48	4.649806	1.175700	2665.127829	0.003912	0.003999
RS	49	5.047622	1.175700	2046.248826	0.003004	0.003077
RS	50	5.478756	1.207430	1493.573732	0.002193	0.002255
RS	51	5.946000	1.207430	1091.590400	0.001602	0.001655
RS	52	6.452377	1.234430	758.520656	0.001113	0.001157
RS	53	7.001165	1.234430	522.915166	0.000768	0.000803
RS	54	7.595917	1.246814	344.466646	0.000506	0.000534
RS	55	8.240481	1.246814	220.637465	0.000324	0.000345
RS	56	8.939031	1.246814	135.237826	0.000199	0.000214
RS	57	9.696087	1.246814	79.032800	0.000116	0.000126
RS	58	10.516549	1.216843	44.594044	0.000065	0.000072
RS	59	11.405728	1.216843	22.980770	0.000034	0.000038
RS	60	12.369380	1.216843	11.129094	0.000016	0.000018
RS	61	13.413741	1.216843	5.038633	0.000007	0.000008
RS	62	14.545573	1.216843	2.120741	0.000003	0.000004
RS	63	15.772199	1.216843	1.252920	0.000002	0.000002
PA	4+25*2+4+6 0.200785827 0.037281459 15.772199043 0.751891930 5.320064240 2.470890677 1.516105991 1.488475432 1.578584979 1.553930193 1.394296017 1.171743532 0.993191688 0.896230194 0.865351356 0.875709108 0.906566179 0.941913790 0.973253759 1.000662312 1.027075233 1.053326064 1.078258786 1.100889458 1.122495258 1.146627345 1.175700434 1.207429551 1.234430293 1.246814149 1.216843314
//
IT	4064
RD	24
LK	-7635488.535510
QD	-430.047233 -> -428.527625
RI	0.0118235375
TR	0.200743	0.037221
MT	15.784868
MM	C_pi: 1.071391, n_recomb: 680185.160902
RS	0	0.000000	0.749211	7415.389516	0.010902	0.021408
RS	1	0.008377	0.749211	7944.782117	0.011680	0.006600
RS	2	0.017455	0.749211	8503.783274	0.012502	0.005707
RS	3	0.027294	0.749211	9092.630599	0.013368	0.006346
RS	4	0.037957	5.510746	1329.107155	0.001954	0.001121
RS	5	0.049514	5.510746	1437.621608	0.002114	0.001514
RS	6	0.062038	2.489816	3435.993506	0.005052	0.003802
RS	7	0.075612	2.489816	3703.701911	0.005445	0.004306
RS	8	0.090322	1.506260	6582.386912	0.009677	0.008216
RS	9	0.106265	1.506260	7057.724297	0.010376	0.009300
RS	10	0.123544	1.481057	7688.439951	0.011303	0.010379
RS	11	0.142269	1.481057	8226.426638	0.012094	0.011353
RS	12	0.162564	1.577412	8259.262820	0.012143	0.011679
RS	13	0.184558	1.577412	8825.789087	0.012976	0.012705
RS	14	0.208395	1.557677	9538.405019	0.014023	0.013970
RS	15	0.234229	1.557677	10165.414912	0.014945	0.015039
RS	16	0.262226	1.399294	12029.708987	0.017686	0.017949
RS	17	0.292569	1.399294	12753.665953	0.018750	0.019146
RS	18	0.325454	1.174406	16041.711711	0.023584	0.024183
RS	19	0.361093	1.174406	16856.074718	0.024782	0.025530
RS	20	0.399718	0.993411	20817.348606	0.030605	0.031575
RS	21	0.441578	0.993411	21609.759594	0.031770	0.032838
RS	22	0.486945	0.895439	24730.586860	0.036359	0.037547
RS	23	0.536112	0.895439	25336.383483	0.037249	0.038421
RS	24	0.589398	0.864633	26725.128697	0.039291	0.040445
RS	25	0.647147	0.864633	27047.584477	0.039765	0.040827
RS	26	0.709734	0.875546	26891.182886	0.039535	0.040504
RS	27	0.777564	0.875546	26919.871832	0.039577	0.040435
RS	28	0.851075	0.906981	25882.396593	0.038052	0.038801
RS	29	0.930745	0.906981	25637.601561	0.037692	0.038349
RS	30	1.017088	0.942569	24299.441514	0.035725	0.036292
RS	31	1.110664	0.942569	23791.017685	0.034977	0.035488
RS	32	1.212079	0.973705	22398.315725	0.032930	0.033376
RS	33	1.321989	0.973705	21628.087878	0.031797	0.032213
RS	34	1.441106	1.000699	20160.739797	0.029640	0.030005
RS	35	1.570201	1.000699	19150.357482	0.028155	0.028493
RS	36	1.710110	1.026773	17566.939417	0.025827	0.026122
RS	37	1.861739	1.026773	16372.387228	0.024070	0.024340
RS	38	2.026069	1.052880	14724.641954	0.021648	0.021883
RS	39	2.204165	1.052880	13426.727397	0.019740	0.019954
RS	40	2.397180	1.077870	11813.958670	0.017369	0.017561
RS	41	2.606364	1.077870	10502.965062	0.015441	0.015618
RS	42	2.833070	1.100737	9013.610537	0.013252	0.013415
RS	43	3.078767	1.100737	7779.353498	0.011437	0.011588
RS	44	3.345045	1.122834	6473.652322	0.009517	0.009657
RS	45	3.633629	1.122834	5398.428090	0.007937	0.008062
RS	46	3.946387	1.147871	4321.537331	0.006353	0.006467
RS	47	4.285344	1.147871	3466.309064	0.005096	0.005194
RS	48	4.652694	1.178360	2652.211927	0.003899	0.003985
RS	49	5.050817	1.178360	2037.405294	0.002995	0.003068
RS	50	5.482290	1.211869	1486.231874	0.002185	0.002248
RS	51	5.949906	1.211869	1087.479585	0.001599	0.001651
RS	52	6.456693	1.240573	755.818835	0.001111	0.001155
RS	53	7.005933	1.240573	522.046639	0.000768	0.000803
RS	54	7.601182	1.254086	344.375519	0.000506	0.000534
RS	55	8.246293	1.254086	221.165019	0.000325	0.000346
RS	56	8.945444	1.254086	135.950163	0.000200	0.000215
RS	57	9.703161	1.254086	79.695342	0.000117	0.000127
RS	58	10.524350	1.223339	45.134974	0.000066	0.000073
RS	59	11.414328	1.223339	23.337098	0.000034	0.000038
RS	60	12.378859	1.223339	11.342353	0.000017	0.000019
RS	61	13.424185	1.223339	5.155151	0.000008	0.000009
RS	62	14.557077	1.223339	2.178891	0.000003	0.000004
RS	63	15.784868	1.223339	1.296310	0.000002	0.000002
PA	4+25*2+4+6 0.200743390 0.037221035 15.784867781 0.749211201 5.510745673 2.489816304 1.506259607 1.481057017 1.577412229 1.557676545 1.399294043 1.174406443 0.993410961 0.895438731 0.864632552 0.875545838 0.906981389 0.942568635 0.973704616 1.000699053 1.026773059 1.052880304 1.077869828 1.100737487 1.122833535 1.147870938 1.178360005 1.211868562 1.240572566 1.254085813 1.223339420
//
IT	4325
RD	25
LK	-7635485.562209
QD	-430.619887 -> -429.223314
RI	0.0118361417
TR	0.200700	0.037163
MT	15.797167
MM	C_pi: 1.071494, n_recomb: 679216.781525
RS	0	0.000000	0.746641	7431.566703	0.010941	0.021405
RS	1	0.008378	0.746641	7961.875589	0.011722	0.006605
RS	2	0.017458	0.746641	8521.792587	0.012546	0.005719
RS	3	0.027299	0.746641	9111.543671	0.013415	0.006370
RS	4	0.037964	5.703807	1282.403197	0.001888	0.001085
RS	5	0.049523	5.703807	1387.223105	0.002042	0.001466
RS	6	0.062050	2.508903	3405.826931	0.005014	0.003780
RS	7	0.075627	2.508903	3671.382487	0.005405	0.004272
RS	8	0.090341	1.497085	6615.259199	0.009740	0.008260
RS	9	0.106288	1.497085	7092.554722	0.010442	0.009347
RS	10	0.123571	1.474118	7715.032916	0.011359	0.010416
RS	11	0.142302	1.474118	8254.434831	0.012153	0.011397
RS	12	0.162603	1.576300	8254.134096	0.012152	0.011680
RS	13	0.184604	1.576300	8820.281800	0.012986	0.012711
RS	14	0.208448	1.561203	9504.401884	0.013993	0.013938
RS	15	0.234290	1.561203	10129.631309	0.014914	0.015009
RS	16	0.262297	1.404059	11974.464572	0.017630	0.017896
RS	17	0.292651	1.404059	12696.113875	0.018692	0.019092
RS	18	0.325548	1.176932	15990.508807	0.023543	0.024147
RS	19	0.361201	1.176932	16803.400196	0.024739	0.025493
RS	20	0.399841	0.993589	20793.931118	0.030615	0.031592
RS	21	0.441718	0.993589	21585.476848	0.031780	0.032854
RS	22	0.487104	0.894665	24727.877670	0.036406	0.037602
RS	23	0.536292	0.894665	25332.008427	0.037296	0.038474
RS	24	0.589601	0.863954	26716.539609	0.039334	0.040495
RS	25	0.647377	0.863954	27036.849519	0.039806	0.040874
RS	26	0.709993	0.875428	26861.458888	0.039548	0.040523
RS	27	0.777855	0.875428	26889.067261	0.039588	0.040452
RS	28	0.851403	0.907438	25835.886226	0.038038	0.038793
RS	29	0.931112	0.907438	25591.792364	0.037678	0.038341
RS	30	1.017500	0.943257	24251.006040	0.035704	0.036277
RS	31	1.111125	0.943257	23744.327393	0.034958	0.035475
RS	32	1.212595	0.974183	22360.097287	0.032920	0.033373
RS	33	1.322565	0.974183	21591.235116	0.031788	0.032209
RS	34	1.441750	1.000756	20134.571914	0.029644	0.030014
RS	35	1.570919	1.000756	19124.343418	0.028156	0.028500
RS	36	1.710910	1.026481	17547.453306	0.025835	0.026134
RS	37	1.862631	1.026481	16352.145132	0.024075	0.024348
RS	38	2.027062	1.052433	14706.284594	0.021652	0.021891
RS	39	2.205270	1.052433	13407.622020	0.019740	0.019957
RS	40	2.398408	1.077460	11794.412109	0.017365	0.017559
RS	41	2.607727	1.077460	10483.488306	0.015435	0.015614
RS	42	2.834584	1.100539	8993.324299	0.013241	0.013406
RS	43	3.080446	1.100539	7760.361582	0.011425	0.011578
RS	44	3.346908	1.123099	6454.139401	0.009502	0.009643
RS	45	3.635693	1.123099	5381.526457	0.007923	0.008050
RS	46	3.948674	1.149019	4304.622966	0.006338	0.006452
RS	47	4.287877	1.149019	3453.054210	0.005084	0.005182
RS	48	4.655498	1.180912	2639.730357	0.003886	0.003973
RS	49	5.053919	1.180912	2028.832362	0.002987	0.003060
RS	50	5.485720	1.216201	1479.058286	0.002178	0.002240
RS	51	5.953698	1.216201	1083.444402	0.001595	0.001647
RS	52	6.460883	1.246621	753.139283	0.001109	0.001152
RS	53	7.010561	1.246621	521.166480	0.000767	0.000802
RS	54	7.606292	1.261284	344.257800	0.000507	0.000535
RS	55	8.251934	1.261284	221.666020	0.000326	0.000347
RS	56	8.951669	1.261284	136.642018	0.000201	0.000216
RS	57	9.710028	1.261284	80.344702	0.000118	0.000129
RS	58	10.531923	1.229786	45.668355	0.000067	0.000074
RS	59	11.422677	1.229786	23.690566	0.000035	0.000039
RS	60	12.388060	1.229786	11.555051	0.000017	0.000019
RS	61	13.434324	1.229786	5.271970	0.000008	0.000009
RS	62	14.568245	1.229786	2.237496	0.000003	0.000004
RS	63	15.797167	1.229786	1.340419	0.000002	0.000002
PA	4+25*2+4+6 0.200700470 0.037163423 15.797166591 0.746640731 5.703807500 2.508902622 1.497084982 1.474118376 1.576299771 1.561203161 1.404059438 1.176931626 0.993589070 0.894664619 0.863953924 0.875428105 0.907438090 0.943257195 0.974182843 1.000756314 1.026481255 1.052433477 1.077459682 1.100539085 1.123099098 1.149019273 1.180912090 1.216201386 1.246621324 1.261283725 1.229786497
//
