# Supplementary material for: Introgression and disruption of migration routes have shaped the genetic integrity of wildebeest populations
Source: Nat Commun. 2024 Apr 12;15:2921. doi: 10.1038/s41467-024-47015-y (PMC11014984; doi:10.1038/s41467-024-47015-y)
Supplement: Supplementary file 10 — Source Data [file 41467_2024_47015_MOESM10_ESM.zip › source_data/Fig2a.psmc/CTauTzN_4502.psmc]

CC
CC	Brief Description of the file format:
CC	  CC  comments
CC	  MM  useful-messages
CC	  RD  round-of-iterations
CC	  LL  \log[P(sequence)]
CC	  QD  Q-before-opt Q-after-opt
CC	  TR  \theta_0 \rho_0
CC	  RS  k t_k \lambda_k \pi_k \sum_{l\not=k}A_{kl} A_{kk}
CC	  DC  begin end best-k t_k+\Delta_k max-prob
CC
MM	Version: 0.6.5-r67
MM	pattern:4+25*2+4+6, n:63, n_free_lambdas:28
MM	n_iterations:25, skip:1, max_t:15, theta/rho:5
MM	is_decoding:0
MM	n_seqs:28, sum_L:17330498, sum_n:2419049
RD	0
LK	0.000000
QD	0.000000 -> 0.000000
RI	inf
TR	0.150339	0.030068
MT	15.000000
MM	C_pi: 1.000000, n_recomb: 513370.392078
RS	0	0.000000	1.000000	4175.557714	0.008134	0.000000
RS	1	0.008290	1.000000	4483.411770	0.008733	0.000000
RS	2	0.017266	1.000000	4810.571288	0.009371	0.000000
RS	3	0.026987	1.000000	5157.665813	0.010047	0.000000
RS	4	0.037514	1.000000	5525.235370	0.010763	0.000000
RS	5	0.048914	1.000000	5913.704966	0.011519	0.000000
RS	6	0.061258	1.000000	6323.355382	0.012317	0.000000
RS	7	0.074626	1.000000	6754.289991	0.013157	0.000000
RS	8	0.089102	1.000000	7206.397413	0.014037	0.000000
RS	9	0.104778	1.000000	7679.309904	0.014959	0.000000
RS	10	0.121753	1.000000	8172.357479	0.015919	0.000000
RS	11	0.140135	1.000000	8684.517933	0.016917	0.000000
RS	12	0.160042	1.000000	9214.363158	0.017949	0.000000
RS	13	0.181598	1.000000	9760.002382	0.019012	0.000000
RS	14	0.204942	1.000000	10319.023317	0.020101	0.000000
RS	15	0.230221	1.000000	10888.432616	0.021210	0.000000
RS	16	0.257595	1.000000	11464.597496	0.022332	0.000000
RS	17	0.287238	1.000000	12043.190981	0.023459	0.000000
RS	18	0.319339	1.000000	12619.143826	0.024581	0.000000
RS	19	0.354100	1.000000	13186.606907	0.025686	0.000000
RS	20	0.391744	1.000000	13738.928578	0.026762	0.000000
RS	21	0.432507	1.000000	14268.652248	0.027794	0.000000
RS	22	0.476650	1.000000	14767.540083	0.028766	0.000000
RS	23	0.524453	1.000000	15226.629312	0.029660	0.000000
RS	24	0.576218	1.000000	15636.327894	0.030458	0.000000
RS	25	0.632274	1.000000	15986.556264	0.031140	0.000000
RS	26	0.692977	1.000000	16266.941300	0.031687	0.000000
RS	27	0.758711	1.000000	16467.067425	0.032076	0.000000
RS	28	0.829896	1.000000	16576.787632	0.032290	0.000000
RS	29	0.906981	1.000000	16586.594163	0.032309	0.000000
RS	30	0.990456	1.000000	16488.044277	0.032117	0.000000
RS	31	1.080851	1.000000	16274.231191	0.031701	0.000000
RS	32	1.178739	1.000000	15940.283739	0.031050	0.000000
RS	33	1.284742	1.000000	15483.871004	0.030161	0.000000
RS	34	1.399532	1.000000	14905.680494	0.029035	0.000000
RS	35	1.523838	1.000000	14209.831239	0.027679	0.000000
RS	36	1.658449	1.000000	13404.177419	0.026110	0.000000
RS	37	1.804218	1.000000	12500.455203	0.024350	0.000000
RS	38	1.962071	1.000000	11514.226767	0.022429	0.000000
RS	39	2.133009	1.000000	10464.582466	0.020384	0.000000
RS	40	2.318118	1.000000	9373.575921	0.018259	0.000000
RS	41	2.518571	1.000000	8265.387886	0.016100	0.000000
RS	42	2.735641	1.000000	7165.242432	0.013957	0.000000
RS	43	2.970706	1.000000	6098.131329	0.011879	0.000000
RS	44	3.225257	1.000000	5087.435673	0.009910	0.000000
RS	45	3.500909	1.000000	4153.562716	0.008091	0.000000
RS	46	3.799411	1.000000	3312.734206	0.006453	0.000000
RS	47	4.122659	1.000000	2576.064434	0.005018	0.000000
RS	48	4.472702	1.000000	1949.046897	0.003797	0.000000
RS	49	4.851763	1.000000	1431.527034	0.002788	0.000000
RS	50	5.262247	1.000000	1018.178184	0.001983	0.000000
RS	51	5.706758	1.000000	699.427427	0.001362	0.000000
RS	52	6.188118	1.000000	462.710219	0.000901	0.000000
RS	53	6.709380	1.000000	293.882380	0.000572	0.000000
RS	54	7.273854	1.000000	178.597634	0.000348	0.000000
RS	55	7.885120	1.000000	103.474999	0.000202	0.000000
RS	56	8.547059	1.000000	56.930255	0.000111	0.000000
RS	57	9.263869	1.000000	29.617555	0.000058	0.000000
RS	58	10.040101	1.000000	14.502831	0.000028	0.000000
RS	59	10.880679	1.000000	6.651039	0.000013	0.000000
RS	60	11.790939	1.000000	2.841308	0.000006	0.000000
RS	61	12.776655	1.000000	1.124106	0.000002	0.000000
RS	62	13.844085	1.000000	0.409278	0.000001	0.000000
RS	63	15.000000	1.000000	0.191931	0.000000	0.000000
PA	4+25*2+4+6 0.150338532 0.030067706 15.000000000 1.000000000 1.000000000 1.000000000 1.000000000 1.000000000 1.000000000 1.000000000 1.000000000 1.000000000 1.000000000 1.000000000 1.000000000 1.000000000 1.000000000 1.000000000 1.000000000 1.000000000 1.000000000 1.000000000 1.000000000 1.000000000 1.000000000 1.000000000 1.000000000 1.000000000 1.000000000 1.000000000 1.000000000
//
IT	4606
RD	1
LK	-5959010.893189
QD	-11324.469514 -> -5054.252305
RI	0.0657337975
TR	0.147796	0.028423
MT	16.154137
MM	C_pi: 1.084926, n_recomb: 526301.063765
RS	0	0.000000	0.267941	16028.557640	0.030455	0.109608
RS	1	0.008416	0.267941	16820.179905	0.031959	0.050725
RS	2	0.017541	0.267941	17602.545818	0.033446	0.022769
RS	3	0.027434	0.267941	18366.599870	0.034898	0.015871
RS	4	0.038159	0.737275	7038.200378	0.013373	0.012119
RS	5	0.049787	0.737275	7507.478783	0.014265	0.009968
RS	6	0.062393	1.069183	5530.394108	0.010508	0.008573
RS	7	0.076061	1.069183	5917.711419	0.011244	0.007643
RS	8	0.090879	1.326832	5104.350689	0.009699	0.007091
RS	9	0.106944	1.326832	5465.868428	0.010385	0.006878
RS	10	0.124361	1.460837	5314.009096	0.010097	0.006960
RS	11	0.143244	1.460837	5685.762374	0.010803	0.007269
RS	12	0.163716	1.495068	5938.672462	0.011284	0.007760
RS	13	0.185911	1.495068	6341.739678	0.012050	0.008427
RS	14	0.209974	1.470890	6873.731221	0.013060	0.009260
RS	15	0.236062	1.470890	7318.606470	0.013906	0.010245
RS	16	0.264347	1.418936	8062.228897	0.015319	0.011374
RS	17	0.295011	1.418936	8550.019999	0.016245	0.012650
RS	18	0.328257	1.357857	9452.232129	0.017960	0.014070
RS	19	0.364300	1.357857	9973.523794	0.018950	0.015623
RS	20	0.403377	1.299511	10963.339552	0.020831	0.017279
RS	21	0.445743	1.299511	11496.274919	0.021844	0.018996
RS	22	0.491674	1.250610	12482.093970	0.023717	0.020729
RS	23	0.541471	1.250610	12992.245269	0.024686	0.022428
RS	24	0.595460	1.213596	13878.163868	0.026369	0.024046
RS	25	0.653992	1.213596	14321.192573	0.027211	0.025531
RS	26	0.717450	1.188538	15018.467520	0.028536	0.026834
RS	27	0.786249	1.188538	15345.139934	0.029157	0.027915
RS	28	0.860839	1.173725	15791.069024	0.030004	0.028750
RS	29	0.941706	1.173725	15953.384131	0.030312	0.029326
RS	30	1.029380	1.166235	16120.695608	0.030630	0.029641
RS	31	1.124432	1.166235	16077.351279	0.030548	0.029703
RS	32	1.227484	1.163048	15963.438570	0.030331	0.029518
RS	33	1.339209	1.163048	15684.820327	0.029802	0.029097
RS	34	1.460338	1.161779	15299.748637	0.029070	0.028450
RS	35	1.591661	1.161779	14773.634150	0.028071	0.027585
RS	36	1.734036	1.160845	14137.944856	0.026863	0.026514
RS	37	1.888395	1.160845	13375.913935	0.025415	0.025247
RS	38	2.055744	1.159343	12525.750613	0.023800	0.023799
RS	39	2.237179	1.159343	11568.536838	0.021981	0.022191
RS	40	2.433883	1.156888	10561.742125	0.020068	0.020446
RS	41	2.647143	1.156888	9480.474128	0.018013	0.018594
RS	42	2.878351	1.153453	8398.163573	0.015957	0.016670
RS	43	3.129019	1.153453	7288.118265	0.013848	0.014712
RS	44	3.400784	1.149271	6227.335276	0.011832	0.012762
RS	45	3.695421	1.149271	5192.475049	0.009866	0.010863
RS	46	4.014856	1.144791	4249.257892	0.008074	0.009055
RS	47	4.361175	1.144791	3379.682071	0.006422	0.007379
RS	48	4.736642	1.140491	2627.182197	0.004992	0.005865
RS	49	5.143709	1.140491	1976.439201	0.003755	0.004538
RS	50	5.585037	1.136590	1445.896527	0.002747	0.003409
RS	51	6.063507	1.136590	1018.804239	0.001936	0.002481
RS	52	6.582248	1.133081	694.000295	0.001319	0.001744
RS	53	7.144647	1.133081	452.755201	0.000860	0.001181
RS	54	7.754380	1.128807	283.824558	0.000539	0.000767
RS	55	8.415430	1.128807	169.028859	0.000321	0.000477
RS	56	9.132116	1.128807	95.726439	0.000182	0.000282
RS	57	9.909120	1.128807	51.337614	0.000098	0.000158
RS	58	10.751520	1.121148	26.068010	0.000050	0.000083
RS	59	11.664819	1.121148	12.291391	0.000023	0.000041
RS	60	12.654984	1.121148	5.404766	0.000010	0.000019
RS	61	13.728484	1.121148	2.203459	0.000004	0.000008
RS	62	14.892334	1.121148	0.827647	0.000002	0.000003
RS	63	16.154137	1.121148	0.406256	0.000001	0.000002
PA	4+25*2+4+6 0.147795535 0.028422891 16.154136658 0.267941475 0.737275124 1.069183350 1.326831818 1.460837245 1.495067596 1.470890045 1.418935776 1.357856750 1.299510956 1.250610352 1.213595867 1.188537598 1.173725128 1.166234970 1.163047791 1.161779404 1.160844803 1.159342766 1.156888008 1.153453350 1.149271011 1.144790649 1.140491486 1.136590004 1.133081436 1.128807068 1.121148169
//
IT	3921
RD	2
LK	-5950326.864274
QD	-3500.863754 -> -2478.686781
RI	0.0454293636
TR	0.144402	0.027480
MT	17.053326
MM	C_pi: 1.090225, n_recomb: 511550.535649
RS	0	0.000000	0.174878	23937.505736	0.046794	0.108393
RS	1	0.008509	0.174878	24693.049232	0.048271	0.051676
RS	2	0.017742	0.174878	25363.069196	0.049581	0.028306
RS	3	0.027761	0.174878	25929.924908	0.050689	0.024634
RS	4	0.038632	0.710500	6657.884089	0.013015	0.008792
RS	5	0.050428	0.710500	7101.646336	0.013883	0.009020
RS	6	0.063228	1.166586	4624.353834	0.009040	0.006399
RS	7	0.077117	1.166586	4956.933089	0.009690	0.006582
RS	8	0.092188	1.573989	3941.168016	0.007704	0.005523
RS	9	0.108542	1.573989	4231.443376	0.008272	0.005878
RS	10	0.126286	1.795182	3982.725744	0.007786	0.005798
RS	11	0.145541	1.795182	4274.741036	0.008356	0.006369
RS	12	0.166434	1.840657	4471.358893	0.008741	0.006875
RS	13	0.189105	1.840657	4791.481621	0.009367	0.007632
RS	14	0.213705	1.778853	5305.927989	0.010372	0.008632
RS	15	0.240399	1.778853	5670.210253	0.011084	0.009596
RS	16	0.269363	1.668468	6448.253069	0.012605	0.011032
RS	17	0.300792	1.668468	6863.960820	0.013418	0.012210
RS	18	0.334896	1.546022	7865.396404	0.015376	0.014087
RS	19	0.371901	1.546022	8328.749179	0.016281	0.015501
RS	20	0.412055	1.435158	9470.692971	0.018514	0.017732
RS	21	0.455626	1.435158	9962.626117	0.019475	0.019277
RS	22	0.502905	1.348106	11114.686649	0.021727	0.021598
RS	23	0.554206	1.348106	11599.902894	0.022676	0.023080
RS	24	0.609872	1.287570	12620.369908	0.024671	0.025179
RS	25	0.670276	1.287570	13051.980289	0.025515	0.026397
RS	26	0.735819	1.251934	13815.194524	0.027007	0.027974
RS	27	0.806939	1.251934	14143.254205	0.027648	0.028743
RS	28	0.884110	1.236551	14580.827239	0.028503	0.029621
RS	29	0.967848	1.236551	14760.975002	0.028855	0.029876
RS	30	1.058712	1.234799	14875.649855	0.029080	0.030077
RS	31	1.157307	1.234799	14873.489757	0.029075	0.029853
RS	32	1.264291	1.240301	14705.704373	0.028747	0.029497
RS	33	1.380379	1.240301	14498.056027	0.028341	0.028858
RS	34	1.506345	1.248226	14092.073551	0.027548	0.028064
RS	35	1.643029	1.248226	13668.778961	0.026720	0.027060
RS	36	1.791344	1.255457	13061.422535	0.025533	0.025909
RS	37	1.952279	1.255457	12429.175290	0.024297	0.024578
RS	38	2.126907	1.260286	11654.676493	0.022783	0.023131
RS	39	2.316396	1.260286	10841.839611	0.021194	0.021522
RS	40	2.522007	1.262045	9941.815975	0.019435	0.019843
RS	41	2.745114	1.262045	9001.689672	0.017597	0.018034
RS	42	2.987206	1.260785	8033.189825	0.015704	0.016216
RS	43	3.249897	1.260785	7042.318368	0.013767	0.014320
RS	44	3.534940	1.257101	6078.382914	0.011882	0.012483
RS	45	3.844238	1.257101	5127.068565	0.010023	0.010645
RS	46	4.179854	1.252036	4247.781188	0.008304	0.008930
RS	47	4.544028	1.252036	3422.373646	0.006690	0.007298
RS	48	4.939189	1.246642	2698.202075	0.005275	0.005844
RS	49	5.367975	1.246642	2059.015980	0.004025	0.004540
RS	50	5.833246	1.241419	1530.143130	0.002991	0.003439
RS	51	6.338107	1.241419	1095.132757	0.002141	0.002516
RS	52	6.885927	1.236437	758.942744	0.001484	0.001784
RS	53	7.480361	1.236437	503.580598	0.000984	0.001216
RS	54	8.125375	1.229809	321.753600	0.000629	0.000798
RS	55	8.825274	1.229809	195.073660	0.000381	0.000499
RS	56	9.584728	1.229809	112.568525	0.000220	0.000297
RS	57	10.408803	1.229809	61.569084	0.000120	0.000168
RS	58	11.303000	1.216536	32.000141	0.000063	0.000090
RS	59	12.273283	1.216536	15.368338	0.000030	0.000045
RS	60	13.326129	1.216536	6.887955	0.000013	0.000021
RS	61	14.468561	1.216536	2.864236	0.000006	0.000009
RS	62	15.708203	1.216536	1.098087	0.000002	0.000003
RS	63	17.053326	1.216536	0.555515	0.000001	0.000002
PA	4+25*2+4+6 0.144401831 0.027480125 17.053326124 0.174877593 0.710499598 1.166585674 1.573989320 1.795182424 1.840656973 1.778852598 1.668467690 1.546021854 1.435158417 1.348105567 1.287569504 1.251933577 1.236550970 1.234799277 1.240301398 1.248225703 1.255457037 1.260286174 1.262045202 1.260785488 1.257100659 1.252036166 1.246641685 1.241419080 1.236437164 1.229808870 1.216536355
//
IT	3866
RD	3
LK	-5948798.084502
QD	-2242.582251 -> -1953.426468
RI	0.0415340051
TR	0.141430	0.026857
MT	17.752511
MM	C_pi: 1.096996, n_recomb: 503186.115947
RS	0	0.000000	0.149379	27674.589039	0.054999	0.106702
RS	1	0.008578	0.149379	28305.901963	0.056253	0.052192
RS	2	0.017892	0.149379	28803.697188	0.057243	0.030730
RS	3	0.028004	0.149379	29147.697270	0.057926	0.028630
RS	4	0.038984	0.737592	6128.052451	0.012179	0.007538
RS	5	0.050906	0.737592	6543.594320	0.013004	0.008390
RS	6	0.063850	1.259123	4103.425506	0.008155	0.005620
RS	7	0.077905	1.259123	4404.715898	0.008754	0.006093
RS	8	0.093166	1.764356	3377.236403	0.006712	0.004902
RS	9	0.109735	1.764356	3632.035924	0.007218	0.005390
RS	10	0.127726	2.043768	3371.828496	0.006701	0.005260
RS	11	0.147260	2.043768	3625.739859	0.007206	0.005876
RS	12	0.168470	2.090975	3808.065728	0.007568	0.006394
RS	13	0.191499	2.090975	4088.815638	0.008126	0.007135
RS	14	0.216503	1.993412	4599.268783	0.009140	0.008226
RS	15	0.243652	1.993412	4925.231773	0.009788	0.009127
RS	16	0.273130	1.831964	5728.268004	0.011384	0.010746
RS	17	0.305137	1.831964	6110.072173	0.012143	0.011825
RS	18	0.339889	1.657221	7185.778312	0.014281	0.013999
RS	19	0.377622	1.657221	7623.115989	0.015150	0.015306
RS	20	0.418591	1.503045	8886.686323	0.017661	0.017938
RS	21	0.463075	1.503045	9361.557170	0.018605	0.019388
RS	22	0.511375	1.386284	10649.153582	0.021163	0.022133
RS	23	0.563818	1.386284	11123.551250	0.022106	0.023531
RS	24	0.620759	1.309119	12247.185384	0.024339	0.025962
RS	25	0.682585	1.309119	12669.721349	0.025179	0.027100
RS	26	0.749714	1.268068	13463.088378	0.026756	0.028814
RS	27	0.822601	1.268068	13781.653555	0.027389	0.029498
RS	28	0.901741	1.255861	14168.492207	0.028158	0.030297
RS	29	0.987668	1.255861	14341.870164	0.028502	0.030469
RS	30	1.080967	1.262671	14355.563758	0.028529	0.030447
RS	31	1.182269	1.262671	14356.585837	0.028531	0.030158
RS	32	1.292260	1.279214	14080.830671	0.027983	0.029536
RS	33	1.411686	1.279214	13893.940384	0.027612	0.028861
RS	34	1.541356	1.298493	13406.407654	0.026643	0.027835
RS	35	1.682149	1.298493	13026.221317	0.025887	0.026827
RS	36	1.835019	1.316007	12380.311967	0.024604	0.025514
RS	37	2.001003	1.316007	11813.549146	0.023477	0.024210
RS	38	2.181223	1.329268	11045.358149	0.021951	0.022681
RS	39	2.376904	1.329268	10314.972941	0.020499	0.021123
RS	40	2.589369	1.337305	9456.860005	0.018794	0.019433
RS	41	2.820059	1.337305	8606.022203	0.017103	0.017690
RS	42	3.070537	1.340207	7699.008911	0.015301	0.015906
RS	43	3.342501	1.340207	6791.690911	0.013497	0.014080
RS	44	3.637794	1.338882	5890.736706	0.011707	0.012298
RS	45	3.958417	1.338882	5005.880968	0.009948	0.010519
RS	46	4.306542	1.334943	4176.158680	0.008299	0.008856
RS	47	4.684529	1.334943	3393.812510	0.006745	0.007265
RS	48	5.094939	1.329968	2698.867633	0.005364	0.005846
RS	49	5.540553	1.329968	2079.898526	0.004133	0.004563
RS	50	6.024391	1.324702	1561.536396	0.003103	0.003477
RS	51	6.549733	1.324702	1130.070057	0.002246	0.002558
RS	52	7.120137	1.319275	792.439376	0.001575	0.001827
RS	53	7.739470	1.319275	532.334448	0.001058	0.001253
RS	54	8.411929	1.311230	344.775407	0.000685	0.000830
RS	55	9.142069	1.311230	211.835039	0.000421	0.000523
RS	56	9.934841	1.311230	123.964473	0.000246	0.000314
RS	57	10.795615	1.311230	68.806400	0.000137	0.000179
RS	58	11.730225	1.293277	36.390124	0.000072	0.000097
RS	59	12.745005	1.293277	17.722445	0.000035	0.000049
RS	60	13.846831	1.293277	8.059341	0.000016	0.000023
RS	61	15.043169	1.293277	3.402341	0.000007	0.000010
RS	62	16.342129	1.293277	1.324986	0.000003	0.000004
RS	63	17.752511	1.293277	0.686157	0.000001	0.000002
PA	4+25*2+4+6 0.141430352 0.026857366 17.752510609 0.149379253 0.737592165 1.259122533 1.764356172 2.043767637 2.090975200 1.993412307 1.831964081 1.657221203 1.503044634 1.386284338 1.309119457 1.268068440 1.255860581 1.262671217 1.279214438 1.298493055 1.316007347 1.329268169 1.337305065 1.340207413 1.338882407 1.334942923 1.329967950 1.324702377 1.319275471 1.311229569 1.293277369
//
IT	3833
RD	4
LK	-5948321.384303
QD	-1881.261829 -> -1748.705782
RI	0.0401473242
TR	0.139060	0.026434
MT	18.294308
MM	C_pi: 1.107588, n_recomb: 500081.117920
RS	0	0.000000	0.139972	29469.490386	0.058929	0.105332
RS	1	0.008629	0.139972	30023.008058	0.060036	0.052613
RS	2	0.018003	0.139972	30418.113867	0.060826	0.031958
RS	3	0.028186	0.139972	30633.714509	0.061257	0.030635
RS	4	0.039248	0.774369	5736.795443	0.011472	0.006897
RS	5	0.051264	0.774369	6132.809154	0.012264	0.007967
RS	6	0.064318	1.327150	3834.680322	0.007668	0.005288
RS	7	0.078497	1.327150	4120.229199	0.008239	0.005861
RS	8	0.093900	1.900017	3095.209243	0.006189	0.004616
RS	9	0.110633	1.900017	3332.330227	0.006664	0.005137
RS	10	0.128809	2.225148	3063.360872	0.006126	0.004977
RS	11	0.148554	2.225148	3297.947707	0.006595	0.005590
RS	12	0.170003	2.277229	3467.023186	0.006933	0.006108
RS	13	0.193302	2.277229	3727.420113	0.007454	0.006812
RS	14	0.218613	2.154566	4230.288361	0.008459	0.007943
RS	15	0.246107	2.154566	4536.289729	0.009071	0.008781
RS	16	0.275974	1.954004	5353.606099	0.010705	0.010500
RS	17	0.308418	1.954004	5718.286932	0.011435	0.011491
RS	18	0.343662	1.736866	6853.021024	0.013704	0.013858
RS	19	0.381948	1.736866	7279.020046	0.014556	0.015074
RS	20	0.423537	1.546722	8651.370024	0.017300	0.018001
RS	21	0.468715	1.546722	9121.602826	0.018240	0.019381
RS	22	0.517791	1.405256	10540.148204	0.021077	0.022459
RS	23	0.571103	1.405256	11013.581028	0.022024	0.023814
RS	24	0.629015	1.314298	12244.725055	0.024485	0.026517
RS	25	0.691925	1.314298	12664.621079	0.025325	0.027633
RS	26	0.760263	1.268836	13497.409163	0.026990	0.029456
RS	27	0.834499	1.268836	13808.379025	0.027612	0.030127
RS	28	0.915140	1.259528	14153.869590	0.028303	0.030840
RS	29	1.002741	1.259528	14316.831152	0.028629	0.031004
RS	30	1.097900	1.273955	14236.366977	0.028468	0.030767
RS	31	1.201272	1.273955	14230.378112	0.028456	0.030479
RS	32	1.313564	1.300423	13848.502549	0.027693	0.029606
RS	33	1.435546	1.300423	13664.676678	0.027325	0.028946
RS	34	1.568054	1.330094	13089.510984	0.026175	0.027699
RS	35	1.711997	1.330094	12726.914085	0.025450	0.026721
RS	36	1.868361	1.357252	12026.369540	0.024049	0.025249
RS	37	2.038219	1.357252	11492.783973	0.022982	0.023988
RS	38	2.222734	1.378685	10705.265475	0.021407	0.022366
RS	39	2.423172	1.378685	10020.989603	0.020039	0.020864
RS	40	2.640907	1.393106	9172.858686	0.018343	0.019139
RS	41	2.877430	1.393106	8375.105324	0.016747	0.017457
RS	42	3.134365	1.400572	7496.705239	0.014991	0.015681
RS	43	3.413471	1.400572	6641.423058	0.013281	0.013914
RS	44	3.716662	1.402229	5775.101152	0.011548	0.012161
RS	45	4.046017	1.402229	4933.374142	0.009865	0.010432
RS	46	4.403793	1.400166	4133.181765	0.008265	0.008801
RS	47	4.792443	1.400166	3379.964286	0.006759	0.007246
RS	48	5.214631	1.396396	2703.321396	0.005406	0.005850
RS	49	5.673251	1.396396	2098.688940	0.004197	0.004586
RS	50	6.171448	1.391815	1587.051367	0.003174	0.003510
RS	51	6.712636	1.391815	1158.334657	0.002316	0.002596
RS	52	7.300525	1.386558	819.387383	0.001639	0.001865
RS	53	7.939146	1.386558	555.783742	0.001111	0.001287
RS	54	8.632875	1.377665	363.751092	0.000727	0.000858
RS	55	9.386469	1.377665	225.887655	0.000452	0.000544
RS	56	10.205094	1.377665	133.680899	0.000267	0.000329
RS	57	11.094361	1.377665	75.082611	0.000150	0.000189
RS	58	12.060367	1.355594	40.272713	0.000081	0.000104
RS	59	13.109733	1.355594	19.837946	0.000040	0.000052
RS	60	14.249653	1.355594	9.129418	0.000018	0.000025
RS	61	15.487941	1.355594	3.902294	0.000008	0.000011
RS	62	16.833085	1.355594	1.539510	0.000003	0.000004
RS	63	18.294308	1.355594	0.813046	0.000002	0.000002
PA	4+25*2+4+6 0.139059863 0.026433993 18.294308099 0.139972461 0.774368862 1.327150449 1.900016662 2.225147882 2.277229001 2.154565682 1.954004054 1.736866365 1.546721507 1.405255953 1.314298126 1.268835756 1.259527884 1.273954958 1.300423338 1.330093621 1.357252433 1.378684585 1.393105607 1.400572447 1.402229236 1.400166422 1.396395573 1.391814503 1.386558047 1.377665075 1.355594467
//
IT	4099
RD	5
LK	-5948090.067521
QD	-1709.325796 -> -1633.243159
RI	0.0392757954
TR	0.137210	0.026144
MT	18.715622
MM	C_pi: 1.118451, n_recomb: 499458.373626
RS	0	0.000000	0.135813	30439.226053	0.060944	0.104303
RS	1	0.008668	0.135813	30951.441146	0.061970	0.052938
RS	2	0.018088	0.135813	31291.616853	0.062651	0.032660
RS	3	0.028325	0.135813	31438.259442	0.062945	0.031757
RS	4	0.039449	0.808407	5467.518430	0.010947	0.006512
RS	5	0.051537	0.808407	5850.467488	0.011714	0.007669
RS	6	0.064672	1.368095	3707.562297	0.007423	0.005148
RS	7	0.078947	1.368095	3986.107047	0.007981	0.005767
RS	8	0.094459	1.987940	2952.248650	0.005911	0.004478
RS	9	0.111315	1.987940	3180.637325	0.006368	0.005009
RS	10	0.129633	2.352688	2895.519421	0.005797	0.004817
RS	11	0.149539	2.352688	3119.709135	0.006246	0.005421
RS	12	0.171170	2.416425	3270.602350	0.006548	0.005923
RS	13	0.194676	2.416425	3519.351083	0.007046	0.006597
RS	14	0.220220	2.280892	4007.264986	0.008023	0.007732
RS	15	0.247978	2.280892	4301.317453	0.008612	0.008520
RS	16	0.278143	2.053089	5119.678354	0.010250	0.010284
RS	17	0.310922	2.053089	5474.014510	0.010960	0.011205
RS	18	0.346542	1.802327	6649.140013	0.013313	0.013693
RS	19	0.385250	1.802327	7069.146384	0.014154	0.014834
RS	20	0.427314	1.581828	8532.076203	0.017083	0.017978
RS	21	0.473024	1.581828	9001.941607	0.018023	0.019301
RS	22	0.522696	1.418910	10540.586327	0.021104	0.022653
RS	23	0.576674	1.418910	11016.728464	0.022057	0.023976
RS	24	0.635332	1.315552	12355.517462	0.024738	0.026920
RS	25	0.699074	1.315552	12775.892265	0.025579	0.028026
RS	26	0.768341	1.265595	13657.748787	0.027345	0.029958
RS	27	0.843612	1.265595	13963.215545	0.027957	0.030632
RS	28	0.925409	1.258072	14282.184423	0.028595	0.031285
RS	29	1.014296	1.258072	14435.080061	0.028901	0.031456
RS	30	1.110888	1.278431	14276.726969	0.028584	0.031043
RS	31	1.215854	1.278431	14261.405540	0.028554	0.030770
RS	32	1.329918	1.312967	13787.822458	0.027606	0.029687
RS	33	1.453869	1.312967	13601.000667	0.027231	0.029051
RS	34	1.588566	1.351285	12947.473196	0.025923	0.027618
RS	35	1.734938	1.351285	12591.896841	0.025211	0.026674
RS	36	1.893999	1.386648	11838.465575	0.023703	0.025065
RS	37	2.066848	1.386648	11323.029522	0.022671	0.023846
RS	38	2.254680	1.415213	10509.949333	0.021043	0.022141
RS	39	2.458794	1.415213	9853.453890	0.019728	0.020685
RS	40	2.680602	1.435402	9002.749415	0.018025	0.018923
RS	41	2.921637	1.435402	8238.618979	0.016495	0.017291
RS	42	3.183566	1.447209	7373.106382	0.014762	0.015512
RS	43	3.468200	1.447209	6551.947797	0.013118	0.013793
RS	44	3.777508	1.451946	5705.049712	0.011422	0.012056
RS	45	4.113627	1.451946	4892.447559	0.009796	0.010368
RS	46	4.478884	1.452084	4110.071166	0.008229	0.008758
RS	47	4.875802	1.452084	3377.082034	0.006761	0.007232
RS	48	5.307127	1.449963	2711.793522	0.005429	0.005852
RS	49	5.775841	1.449963	2117.368659	0.004239	0.004604
RS	50	6.285185	1.446539	1609.712213	0.003223	0.003537
RS	51	6.838682	1.446539	1182.889338	0.002368	0.002627
RS	52	7.440158	1.441883	842.439030	0.001687	0.001896
RS	53	8.093772	1.441883	575.956513	0.001153	0.001315
RS	54	8.804045	1.432555	380.148046	0.000761	0.000883
RS	55	9.575888	1.432555	238.177158	0.000477	0.000563
RS	56	10.414637	1.432555	142.285101	0.000285	0.000343
RS	57	11.326093	1.432555	80.713460	0.000162	0.000199
RS	58	12.316559	1.406783	43.811244	0.000088	0.000110
RS	59	13.392882	1.406783	21.790965	0.000044	0.000056
RS	60	14.562505	1.406783	10.130723	0.000020	0.000027
RS	61	15.833517	1.406783	4.376771	0.000009	0.000012
RS	62	17.214706	1.406783	1.746135	0.000003	0.000005
RS	63	18.715622	1.406783	0.938152	0.000002	0.000003
PA	4+25*2+4+6 0.137209595 0.026144185 18.715622433 0.135813154 0.808406868 1.368095483 1.987940084 2.352688184 2.416425258 2.280892212 2.053089198 1.802326656 1.581828139 1.418910473 1.315551538 1.265595226 1.258071904 1.278430791 1.312966522 1.351284783 1.386647730 1.415212805 1.435401931 1.447209398 1.451946261 1.452084329 1.449963471 1.446539311 1.441882795 1.432554841 1.406782791
//
IT	4592
RD	6
LK	-5947954.006461
QD	-1607.686054 -> -1559.569838
RI	0.0386333706
TR	0.135755	0.025945
MT	19.047455
MM	C_pi: 1.128319, n_recomb: 500011.565562
RS	0	0.000000	0.133764	31028.388456	0.062055	0.103532
RS	1	0.008699	0.133764	31519.398680	0.063037	0.053179
RS	2	0.018154	0.133764	31830.252125	0.063659	0.033099
RS	3	0.028432	0.133764	31939.163482	0.063877	0.032438
RS	4	0.039603	0.837446	5279.462631	0.010559	0.006255
RS	5	0.051747	0.837446	5653.458979	0.011307	0.007446
RS	6	0.064947	1.386879	3663.213048	0.007326	0.005106
RS	7	0.079295	1.386879	3939.873845	0.007880	0.005752
RS	8	0.094891	2.038559	2885.786534	0.005771	0.004418
RS	9	0.111844	2.038559	3110.421285	0.006221	0.004955
RS	10	0.130271	2.438404	2802.993340	0.005606	0.004725
RS	11	0.150302	2.438404	3021.628626	0.006043	0.005324
RS	12	0.172074	2.519498	3150.691944	0.006301	0.005797
RS	13	0.195741	2.519498	3392.438930	0.006785	0.006452
RS	14	0.221467	2.381510	3859.953641	0.007720	0.007569
RS	15	0.249430	2.381510	4146.189900	0.008292	0.008323
RS	16	0.279825	2.136679	4954.917353	0.009910	0.010094
RS	17	0.312865	2.136679	5302.088943	0.010604	0.010963
RS	18	0.348778	1.859691	6500.912582	0.013002	0.013521
RS	19	0.387816	1.859691	6916.957362	0.013834	0.014603
RS	20	0.430249	1.613357	8451.622200	0.016903	0.017908
RS	21	0.476373	1.613357	8922.366586	0.017844	0.019182
RS	22	0.526510	1.431452	10566.806337	0.021133	0.022761
RS	23	0.581007	1.431452	11046.810594	0.022093	0.024055
RS	24	0.640245	1.316676	12488.507879	0.024976	0.027216
RS	25	0.704636	1.316676	12910.844461	0.025821	0.028313
RS	26	0.774628	1.262066	13847.252300	0.027694	0.030358
RS	27	0.850709	1.262066	14148.893993	0.028297	0.031034
RS	28	0.933407	1.255341	14453.848563	0.028907	0.031652
RS	29	1.023299	1.255341	14598.018640	0.029195	0.031831
RS	30	1.121011	1.280140	14377.534229	0.028754	0.031279
RS	31	1.227222	1.280140	14353.078276	0.028705	0.031021
RS	32	1.342672	1.321030	13803.355961	0.027606	0.029768
RS	33	1.468164	1.321030	13611.649057	0.027223	0.029155
RS	34	1.604573	1.366306	12891.895047	0.025783	0.027570
RS	35	1.752847	1.366306	12538.629104	0.025077	0.026656
RS	36	1.914019	1.408375	11738.928867	0.023477	0.024935
RS	37	2.089210	1.408375	11233.924237	0.022467	0.023751
RS	38	2.279641	1.442897	10395.677882	0.020791	0.021976
RS	39	2.486637	1.442897	9756.809684	0.019513	0.020559
RS	40	2.711638	1.468052	8898.681729	0.017797	0.018763
RS	41	2.956211	1.468052	8156.860567	0.016313	0.017170
RS	42	3.222059	1.483768	7296.223929	0.014592	0.015384
RS	43	3.511032	1.483768	6498.402765	0.012997	0.013703
RS	44	3.825142	1.491473	5662.298770	0.011324	0.011975
RS	45	4.166574	1.491473	4870.153285	0.009740	0.010319
RS	46	4.537707	1.493947	4098.527970	0.008197	0.008722
RS	47	4.941123	1.493947	3380.153579	0.006760	0.007221
RS	48	5.379631	1.493757	2721.885089	0.005444	0.005852
RS	49	5.856282	1.493757	2135.065241	0.004270	0.004619
RS	50	6.374396	1.491830	1629.679450	0.003259	0.003557
RS	51	6.937578	1.491830	1204.294479	0.002409	0.002653
RS	52	7.549750	1.488102	862.313773	0.001725	0.001922
RS	53	8.215171	1.488102	593.486300	0.001187	0.001340
RS	54	8.938476	1.478675	394.466749	0.000789	0.000904
RS	55	9.724697	1.478675	249.041470	0.000498	0.000580
RS	56	10.579309	1.478675	149.985077	0.000300	0.000356
RS	57	11.508260	1.478675	85.815520	0.000172	0.000207
RS	58	12.518018	1.449561	47.064344	0.000094	0.000116
RS	59	13.615610	1.449561	23.608185	0.000047	0.000059
RS	60	14.808677	1.449561	11.074130	0.000022	0.000028
RS	61	16.105524	1.449561	4.829673	0.000010	0.000013
RS	62	17.515179	1.449561	1.946060	0.000004	0.000005
RS	63	19.047455	1.449561	1.061846	0.000002	0.000003
PA	4+25*2+4+6 0.135754728 0.025944652 19.047454836 0.133764156 0.837445536 1.386878523 2.038559209 2.438404190 2.519497856 2.381510117 2.136679213 1.859691406 1.613356811 1.431452069 1.316675667 1.262066058 1.255341180 1.280140118 1.321030319 1.366305702 1.408374931 1.442896869 1.468051707 1.483767592 1.491473446 1.493946610 1.493756695 1.491830402 1.488102205 1.478674709 1.449560528
//
IT	4316
RD	7
LK	-5947866.656983
QD	-1542.124322 -> -1509.712378
RI	0.0381365679
TR	0.134589	0.025807
MT	19.313428
MM	C_pi: 1.137046, n_recomb: 501181.480255
RS	0	0.000000	0.132728	31417.786412	0.062687	0.102944
RS	1	0.008722	0.132728	31898.838309	0.063647	0.053358
RS	2	0.018206	0.132728	32194.612737	0.064237	0.033389
RS	3	0.028516	0.132728	32283.071492	0.064414	0.032868
RS	4	0.039726	0.862274	5142.131950	0.010260	0.006069
RS	5	0.051913	0.862274	5509.701983	0.010993	0.007270
RS	6	0.065164	1.389965	3669.241232	0.007321	0.005120
RS	7	0.079570	1.389965	3947.138006	0.007876	0.005787
RS	8	0.095233	2.062312	2864.846994	0.005716	0.004404
RS	9	0.112262	2.062312	3088.714036	0.006163	0.004947
RS	10	0.130776	2.492810	2755.286492	0.005498	0.004674
RS	11	0.150905	2.492810	2971.280836	0.005929	0.005273
RS	12	0.172790	2.594541	3076.956903	0.006139	0.005712
RS	13	0.196584	2.594541	3314.538349	0.006613	0.006356
RS	14	0.222454	2.461801	3758.851851	0.007500	0.007442
RS	15	0.250579	2.461801	4039.805942	0.008061	0.008174
RS	16	0.281158	2.208161	4831.863714	0.009641	0.009927
RS	17	0.314404	2.208161	5173.734940	0.010323	0.010759
RS	18	0.350551	1.911099	6383.574825	0.012737	0.013351
RS	19	0.389849	1.911099	6796.619280	0.013561	0.014387
RS	20	0.432576	1.642695	8386.805594	0.016734	0.017811
RS	21	0.479030	1.642695	8858.725206	0.017676	0.019044
RS	22	0.529535	1.443878	10594.603553	0.021139	0.022811
RS	23	0.584446	1.443878	11078.745532	0.022105	0.024079
RS	24	0.644146	1.318567	12616.215833	0.025173	0.027435
RS	25	0.709053	1.318567	13041.309841	0.026021	0.028521
RS	26	0.779622	1.259291	14034.221626	0.028002	0.030679
RS	27	0.856346	1.259291	14333.392037	0.028599	0.031354
RS	28	0.939763	1.252681	14633.401049	0.029198	0.031957
RS	29	1.030455	1.252681	14770.353718	0.029471	0.032140
RS	30	1.129058	1.280791	14500.622620	0.028933	0.031480
RS	31	1.236262	1.280791	14468.014294	0.028868	0.031232
RS	32	1.352816	1.326669	13855.621043	0.027646	0.029844
RS	33	1.479537	1.326669	13658.697272	0.027253	0.029248
RS	34	1.617310	1.377480	12883.950240	0.025707	0.027544
RS	35	1.767101	1.377480	12530.724815	0.025002	0.026653
RS	36	1.929958	1.424944	11691.822597	0.023329	0.024843
RS	37	2.107019	1.424944	11192.835678	0.022333	0.023686
RS	38	2.299524	1.464336	10331.768238	0.020615	0.021854
RS	39	2.508821	1.464336	9704.286834	0.019363	0.020467
RS	40	2.736373	1.493670	8836.913781	0.017632	0.018642
RS	41	2.983773	1.493670	8110.160682	0.016182	0.017080
RS	42	3.252752	1.512823	7249.870141	0.014466	0.015285
RS	43	3.545193	1.512823	6468.285729	0.012906	0.013634
RS	44	3.863142	1.523309	5637.575084	0.011249	0.011910
RS	45	4.208824	1.523309	4860.045606	0.009697	0.010280
RS	46	4.584657	1.528157	4094.503965	0.008170	0.008693
RS	47	4.993272	1.528157	3386.890400	0.006758	0.007212
RS	48	5.437529	1.530089	2732.674014	0.005452	0.005850
RS	49	5.920535	1.530089	2151.658873	0.004293	0.004631
RS	50	6.445671	1.529919	1647.357850	0.003287	0.003573
RS	51	7.016611	1.529919	1223.123722	0.002440	0.002674
RS	52	7.637351	1.527386	879.619856	0.001755	0.001944
RS	53	8.312235	1.527386	608.881924	0.001215	0.001361
RS	54	9.045985	1.518149	407.096195	0.000812	0.000922
RS	55	9.843735	1.518149	258.741827	0.000516	0.000595
RS	56	10.711069	1.518149	156.941682	0.000313	0.000367
RS	57	11.654055	1.518149	90.479337	0.000181	0.000215
RS	58	12.679292	1.485991	50.078260	0.000100	0.000121
RS	59	13.793955	1.485991	25.310647	0.000051	0.000062
RS	60	15.005843	1.485991	11.968185	0.000024	0.000030
RS	61	16.323437	1.485991	5.264032	0.000011	0.000013
RS	62	17.755957	1.485991	2.140193	0.000004	0.000006
RS	63	19.313428	1.485991	1.184363	0.000002	0.000003
PA	4+25*2+4+6 0.134589228 0.025806637 19.313427769 0.132728053 0.862273977 1.389964881 2.062311514 2.492810265 2.594541493 2.461801051 2.208160573 1.911099235 1.642695159 1.443877565 1.318566721 1.259290557 1.252681031 1.280791435 1.326669330 1.377480321 1.424943795 1.464335785 1.493669697 1.512823132 1.523309153 1.528157431 1.530088963 1.529918759 1.527386107 1.518149448 1.485991057
//
IT	4133
RD	8
LK	-5947807.080969
QD	-1497.296027 -> -1474.273838
RI	0.0377374659
TR	0.133633	0.025711
MT	19.531192
MM	C_pi: 1.144787, n_recomb: 502693.766573
RS	0	0.000000	0.132243	31690.545695	0.063041	0.102488
RS	1	0.008742	0.132243	32168.292077	0.063992	0.053492
RS	2	0.018247	0.132243	32457.427274	0.064567	0.033587
RS	3	0.028584	0.132243	32535.679709	0.064723	0.033147
RS	4	0.039825	0.884237	5035.462310	0.010017	0.005923
RS	5	0.052048	0.884237	5398.105549	0.010738	0.007122
RS	6	0.065339	1.382950	3706.305602	0.007373	0.005167
RS	7	0.079793	1.382950	3987.350640	0.007932	0.005851
RS	8	0.095509	2.067960	2871.922082	0.005713	0.004417
RS	9	0.112600	2.067960	3096.864155	0.006161	0.004968
RS	10	0.131185	2.524734	2735.663977	0.005442	0.004650
RS	11	0.151394	2.524734	2950.857054	0.005870	0.005253
RS	12	0.173371	2.648151	3033.159931	0.006034	0.005654
RS	13	0.197268	2.648151	3268.436315	0.006502	0.006295
RS	14	0.223254	2.525744	3688.761595	0.007338	0.007343
RS	15	0.251512	2.525744	3966.156664	0.007890	0.008061
RS	16	0.282240	2.269525	4737.627930	0.009424	0.009783
RS	17	0.315654	2.269525	5075.489666	0.010097	0.010588
RS	18	0.351989	1.957436	6287.457994	0.012508	0.013191
RS	19	0.391500	1.957436	6698.104571	0.013324	0.014190
RS	20	0.434465	1.670167	8330.843007	0.016572	0.017702
RS	21	0.481187	1.670167	8803.959334	0.017514	0.018900
RS	22	0.531992	1.456254	10618.333594	0.021123	0.022824
RS	23	0.587239	1.456254	11106.577312	0.022094	0.024067
RS	24	0.647315	1.321258	12731.842405	0.025327	0.027597
RS	25	0.712642	1.321258	13160.142940	0.026179	0.028671
RS	26	0.783681	1.257441	14209.105545	0.028266	0.030940
RS	27	0.860929	1.257441	14506.873169	0.028858	0.031610
RS	28	0.944931	1.250528	14807.963915	0.029457	0.032211
RS	29	1.036275	1.250528	14939.092817	0.029718	0.032395
RS	30	1.135604	1.281146	14629.987896	0.029103	0.031651
RS	31	1.243617	1.281146	14590.384234	0.029024	0.031409
RS	32	1.361071	1.330974	13926.203983	0.027703	0.029913
RS	33	1.488793	1.330974	13724.335824	0.027302	0.029330
RS	34	1.627680	1.386194	12904.001551	0.025670	0.027531
RS	35	1.778708	1.386194	12549.700352	0.024965	0.026658
RS	36	1.942938	1.437966	11677.968357	0.023231	0.024778
RS	37	2.121525	1.437966	11182.297632	0.022245	0.023643
RS	38	2.315723	1.481294	10301.169001	0.020492	0.021766
RS	39	2.526898	1.481294	9680.981453	0.019258	0.020402
RS	40	2.756532	1.514104	8803.857154	0.017513	0.018552
RS	41	3.006241	1.514104	8087.254364	0.016088	0.017014
RS	42	3.277778	1.536246	7224.593627	0.014372	0.015210
RS	43	3.573052	1.536246	6454.307617	0.012839	0.013582
RS	44	3.894138	1.549307	5625.382055	0.011190	0.011859
RS	45	4.243292	1.549307	4858.334242	0.009665	0.010250
RS	46	4.622968	1.556524	4095.621478	0.008147	0.008667
RS	47	5.035834	1.556524	3395.998999	0.006756	0.007204
RS	48	5.484792	1.560709	2743.704938	0.005458	0.005848
RS	49	5.972996	1.560709	2167.189462	0.004311	0.004639
RS	50	6.503877	1.562498	1663.106049	0.003308	0.003585
RS	51	7.081165	1.562498	1239.831051	0.002466	0.002692
RS	52	7.708919	1.561382	894.822175	0.001780	0.001962
RS	53	8.391548	1.561382	622.528512	0.001238	0.001379
RS	54	9.133851	1.552584	418.332062	0.000832	0.000938
RS	55	9.941043	1.552584	267.476651	0.000532	0.000608
RS	56	10.818798	1.552584	163.277322	0.000325	0.000377
RS	57	11.773283	1.552584	94.774045	0.000189	0.000222
RS	58	12.811205	1.517685	52.887198	0.000105	0.000126
RS	59	13.939859	1.517685	26.914607	0.000054	0.000065
RS	60	15.167177	1.517685	12.819860	0.000026	0.000032
RS	61	16.501782	1.517685	5.682517	0.000011	0.000014
RS	62	17.953055	1.517685	2.329432	0.000005	0.000006
RS	63	19.531192	1.517685	1.306046	0.000003	0.000003
PA	4+25*2+4+6 0.133632788 0.025710623 19.531192296 0.132242875 0.884236727 1.382949944 2.067960088 2.524734229 2.648150708 2.525743958 2.269524983 1.957435704 1.670166989 1.456253942 1.321258049 1.257441389 1.250528273 1.281145963 1.330973576 1.386194207 1.437965764 1.481294176 1.514103783 1.536246025 1.549307403 1.556524302 1.560708953 1.562498488 1.561382369 1.552584402 1.517684676
//
IT	4221
RD	9
LK	-5947764.293906
QD	-1464.990468 -> -1447.868240
RI	0.0374020061
TR	0.132830	0.025644
MT	19.713144
MM	C_pi: 1.151716, n_recomb: 504395.101643
RS	0	0.000000	0.132079	31890.516124	0.063225	0.102124
RS	1	0.008758	0.132079	32369.004513	0.064174	0.053596
RS	2	0.018282	0.132079	32656.674258	0.064744	0.033726
RS	3	0.028641	0.132079	32731.034321	0.064892	0.033329
RS	4	0.039907	0.904568	4946.357643	0.009807	0.005802
RS	5	0.052159	0.904568	5304.894018	0.010517	0.006988
RS	6	0.065485	1.370074	3761.952444	0.007458	0.005233
RS	7	0.079977	1.370074	4047.271287	0.008024	0.005931
RS	8	0.095739	2.062241	2896.100983	0.005742	0.004447
RS	9	0.112881	2.062241	3123.236845	0.006192	0.005005
RS	10	0.131524	2.541165	2733.903305	0.005420	0.004643
RS	11	0.151800	2.541165	2949.467271	0.005848	0.005252
RS	12	0.173851	2.685669	3009.456332	0.005966	0.005616
RS	13	0.197834	2.685669	3243.686561	0.006431	0.006258
RS	14	0.223917	2.576467	3640.644168	0.007218	0.007265
RS	15	0.252285	2.576467	3915.718802	0.007763	0.007976
RS	16	0.283136	2.322258	4664.738444	0.009248	0.009659
RS	17	0.316690	2.322258	4999.562690	0.009912	0.010444
RS	18	0.353182	1.999225	6207.707123	0.012307	0.013042
RS	19	0.392870	1.999225	6616.412883	0.013118	0.014012
RS	20	0.436033	1.695814	8281.727744	0.016419	0.017588
RS	21	0.482977	1.695814	8755.995741	0.017359	0.018757
RS	22	0.534031	1.468423	10637.699698	0.021090	0.022811
RS	23	0.589557	1.468423	11129.892688	0.022066	0.024034
RS	24	0.649946	1.324549	12835.057021	0.025446	0.027718
RS	25	0.715623	1.324549	13266.802354	0.026302	0.028780
RS	26	0.787052	1.256410	14369.884630	0.028489	0.031152
RS	27	0.864736	1.256410	14667.065592	0.029079	0.031816
RS	28	0.949224	1.248964	14972.954021	0.029685	0.032423
RS	29	1.041111	1.248964	15099.450543	0.029936	0.032606
RS	30	1.141044	1.281530	14758.331886	0.029259	0.031795
RS	31	1.249730	1.281530	14712.843164	0.029169	0.031558
RS	32	1.367934	1.334533	14005.459106	0.027767	0.029974
RS	33	1.496490	1.334533	13799.145538	0.027358	0.029402
RS	34	1.636304	1.393280	12940.946885	0.025656	0.027526
RS	35	1.788362	1.393280	12585.040098	0.024951	0.026668
RS	36	1.953737	1.448481	11685.916544	0.023168	0.024732
RS	37	2.133595	1.448481	11191.837283	0.022189	0.023614
RS	38	2.329204	1.494969	10293.308339	0.020407	0.021701
RS	39	2.541944	1.494969	9677.620317	0.019187	0.020356
RS	40	2.773314	1.530646	8790.873076	0.017429	0.018485
RS	41	3.024947	1.530646	8080.953825	0.016021	0.016966
RS	42	3.298617	1.555373	7214.248167	0.014303	0.015153
RS	43	3.596254	1.555373	6451.710383	0.012791	0.013543
RS	44	3.919957	1.570807	5622.087562	0.011146	0.011818
RS	45	4.272009	1.570807	4862.505154	0.009640	0.010227
RS	46	4.654891	1.580360	4100.287418	0.008129	0.008646
RS	47	5.071305	1.580360	3406.612295	0.006754	0.007197
RS	48	5.524187	1.586887	2754.677739	0.005461	0.005844
RS	49	6.016730	1.586887	2181.695490	0.004325	0.004646
RS	50	6.552408	1.590799	1677.185314	0.003325	0.003594
RS	51	7.134999	1.590799	1254.744535	0.002488	0.002706
RS	52	7.768610	1.591285	908.258216	0.001801	0.001976
RS	53	8.457711	1.591285	634.707343	0.001258	0.001394
RS	54	9.207160	1.583140	428.392646	0.000849	0.000952
RS	55	10.022243	1.583140	275.393595	0.000546	0.000620
RS	56	10.908708	1.583140	169.083921	0.000335	0.000386
RS	57	11.872806	1.583140	98.752101	0.000196	0.000229
RS	58	12.921335	1.545748	55.518659	0.000110	0.000131
RS	59	14.061690	1.545748	28.432594	0.000056	0.000068
RS	60	15.301913	1.545748	13.634228	0.000027	0.000033
RS	61	16.650750	1.545748	6.086902	0.000012	0.000015
RS	62	18.117712	1.545748	2.514285	0.000005	0.000006
RS	63	19.713144	1.545748	1.426989	0.000003	0.000004
PA	4+25*2+4+6 0.132829640 0.025643709 19.713144250 0.132078797 0.904568060 1.370073681 2.062240823 2.541165181 2.685669139 2.576467145 2.322258124 1.999224674 1.695814180 1.468422537 1.324549299 1.256410086 1.248963586 1.281529607 1.334532736 1.393280008 1.448481455 1.494969020 1.530645810 1.555372623 1.570807010 1.580359590 1.586887074 1.590798745 1.591285477 1.583140409 1.545747957
//
IT	4190
RD	10
LK	-5947732.172626
QD	-1440.547567 -> -1427.308432
RI	0.0371087633
TR	0.132139	0.025597
MT	19.868507
MM	C_pi: 1.157993, n_recomb: 506190.884603
RS	0	0.000000	0.132106	32043.764374	0.063304	0.101827
RS	1	0.008771	0.132106	32525.432437	0.064255	0.053678
RS	2	0.018311	0.132106	32814.796649	0.064827	0.033828
RS	3	0.028689	0.132106	32889.158491	0.064974	0.033451
RS	4	0.039976	0.924180	4866.640438	0.009614	0.005694
RS	5	0.052253	0.924180	5221.460166	0.010315	0.006864
RS	6	0.065608	1.354179	3828.200072	0.007563	0.005310
RS	7	0.080133	1.354179	4118.412639	0.008136	0.006021
RS	8	0.095933	2.049969	2930.276204	0.005789	0.004486
RS	9	0.113118	2.049969	3160.248938	0.006243	0.005052
RS	10	0.131811	2.547401	2743.338057	0.005420	0.004647
RS	11	0.152143	2.547401	2960.004046	0.005848	0.005263
RS	12	0.174259	2.711387	2999.355040	0.005925	0.005592
RS	13	0.198315	2.711387	3233.394626	0.006388	0.006237
RS	14	0.224480	2.616673	3608.349919	0.007128	0.007204
RS	15	0.252940	2.616673	3882.006381	0.007669	0.007912
RS	16	0.283897	2.367632	4608.161182	0.009104	0.009551
RS	17	0.317569	2.367632	4940.705700	0.009761	0.010324
RS	18	0.354194	2.036932	6141.129742	0.012132	0.012906
RS	19	0.394032	2.036932	6548.269887	0.012936	0.013854
RS	20	0.437364	1.719690	8238.548839	0.016276	0.017475
RS	21	0.484496	1.719690	8713.914934	0.017215	0.018620
RS	22	0.535763	1.480240	10653.578109	0.021047	0.022783
RS	23	0.591526	1.480240	11149.526159	0.022026	0.023986
RS	24	0.652181	1.328248	12927.135534	0.025538	0.027808
RS	25	0.718155	1.328248	13362.428744	0.026398	0.028858
RS	26	0.789916	1.256051	14516.890394	0.028679	0.031328
RS	27	0.867971	1.256051	14814.097529	0.029266	0.031985
RS	28	0.952873	1.247967	15126.861782	0.029884	0.032603
RS	29	1.045221	1.247967	15249.718175	0.030126	0.032782
RS	30	1.145669	1.282099	14882.009145	0.029400	0.031918
RS	31	1.254928	1.282099	14831.639264	0.029300	0.031682
RS	32	1.373769	1.337702	14087.819484	0.027831	0.030027
RS	33	1.503035	1.337702	13877.636568	0.027416	0.029462
RS	34	1.643638	1.399293	12987.841174	0.025658	0.027526
RS	35	1.796574	1.399293	12630.136629	0.024951	0.026679
RS	36	1.962924	1.457219	11708.227885	0.023130	0.024701
RS	37	2.143864	1.457219	11214.630409	0.022155	0.023596
RS	38	2.340675	1.506225	10301.148029	0.020350	0.021655
RS	39	2.554749	1.506225	9688.014015	0.019139	0.020324
RS	40	2.787599	1.544253	8792.093765	0.017369	0.018437
RS	41	3.040872	1.544253	8086.364087	0.015975	0.016932
RS	42	3.316361	1.571210	7214.590059	0.014253	0.015109
RS	43	3.616012	1.571210	6457.199498	0.012756	0.013515
RS	44	3.941947	1.588825	5625.156244	0.011113	0.011786
RS	45	4.296469	1.588825	4870.798592	0.009622	0.010209
RS	46	4.682086	1.600668	4107.373410	0.008114	0.008628
RS	47	5.101527	1.600668	3418.116623	0.006753	0.007191
RS	48	5.557757	1.609599	2765.383590	0.005463	0.005840
RS	49	6.054003	1.609599	2195.213063	0.004337	0.004651
RS	50	6.593775	1.615763	1689.796663	0.003338	0.003601
RS	51	7.180891	1.615763	1268.114551	0.002505	0.002718
RS	52	7.819503	1.618010	920.187541	0.001818	0.001989
RS	53	8.514129	1.618010	645.635629	0.001275	0.001408
RS	54	9.269681	1.610707	437.447584	0.000864	0.000964
RS	55	10.091502	1.610707	282.608529	0.000558	0.000630
RS	56	10.985407	1.610707	174.434449	0.000345	0.000394
RS	57	11.957716	1.610707	102.455718	0.000202	0.000235
RS	58	13.015308	1.571048	57.994664	0.000115	0.000135
RS	59	14.165661	1.571048	29.875108	0.000059	0.000071
RS	60	15.416913	1.571048	14.415806	0.000028	0.000035
RS	61	16.777913	1.571048	6.478914	0.000013	0.000016
RS	62	18.258288	1.571048	2.695327	0.000005	0.000007
RS	63	19.868507	1.571048	1.547400	0.000003	0.000004
PA	4+25*2+4+6 0.132139254 0.025596852 19.868506783 0.132105500 0.924179848 1.354178843 2.049968577 2.547400702 2.711386687 2.616672844 2.367632446 2.036931684 1.719689707 1.480240486 1.328247916 1.256050625 1.247966631 1.282099134 1.337701783 1.399292536 1.457218681 1.506225028 1.544252754 1.571210019 1.588825415 1.600668414 1.609598648 1.615762690 1.618009851 1.610707099 1.571047795
//
IT	4012
RD	11
LK	-5947707.135392
QD	-1421.218139 -> -1410.650091
RI	0.0368446250
TR	0.131535	0.025564
MT	20.003474
MM	C_pi: 1.163715, n_recomb: 508015.595302
RS	0	0.000000	0.132240	32167.112338	0.063319	0.101578
RS	1	0.008783	0.132240	32653.307054	0.064276	0.053746
RS	2	0.018337	0.132240	32946.168247	0.064853	0.033905
RS	3	0.028730	0.132240	33022.801785	0.065004	0.033536
RS	4	0.040036	0.943689	4791.256108	0.009431	0.005593
RS	5	0.052335	0.943689	5142.477206	0.010123	0.006743
RS	6	0.065714	1.337116	3899.650664	0.007676	0.005393
RS	7	0.080268	1.337116	4195.033409	0.008258	0.006113
RS	8	0.096101	2.034385	2969.696989	0.005846	0.004529
RS	9	0.113324	2.034385	3202.828809	0.006305	0.005102
RS	10	0.132059	2.547234	2759.488895	0.005432	0.004658
RS	11	0.152440	2.547234	2977.687308	0.005861	0.005280
RS	12	0.174611	2.728546	2998.439819	0.005902	0.005577
RS	13	0.198730	2.728546	3232.863978	0.006364	0.006227
RS	14	0.224966	2.648489	3587.603336	0.007062	0.007156
RS	15	0.253507	2.648489	3860.503085	0.007599	0.007864
RS	16	0.284554	2.406748	4564.137531	0.008984	0.009459
RS	17	0.318329	2.406748	4894.991755	0.009636	0.010222
RS	18	0.355069	2.070946	6085.305600	0.011979	0.012782
RS	19	0.395037	2.070946	6491.189879	0.012778	0.013712
RS	20	0.438514	1.741851	8200.543782	0.016142	0.017366
RS	21	0.485810	1.741851	8676.949800	0.017080	0.018490
RS	22	0.537260	1.491589	10666.760649	0.020997	0.022745
RS	23	0.593229	1.491589	11166.246203	0.021980	0.023932
RS	24	0.654113	1.332177	13009.443123	0.025608	0.027875
RS	25	0.720345	1.332177	13448.284938	0.026472	0.028914
RS	26	0.792393	1.256205	14650.972738	0.028840	0.031474
RS	27	0.870770	1.256205	14948.647897	0.029426	0.032124
RS	28	0.956029	1.247453	15269.310689	0.030057	0.032754
RS	29	1.048777	1.247453	15389.330307	0.030293	0.032930
RS	30	1.149671	1.282893	14999.021632	0.029525	0.032021
RS	31	1.259426	1.282893	14944.642956	0.029418	0.031787
RS	32	1.378821	1.340664	14169.750756	0.027892	0.030073
RS	33	1.508701	1.340664	13956.274585	0.027472	0.029514
RS	34	1.649989	1.404565	13040.017858	0.025669	0.027529
RS	35	1.803685	1.404565	12680.512203	0.024961	0.026692
RS	36	1.970880	1.464652	11739.693521	0.023109	0.024680
RS	37	2.152759	1.464652	11245.869547	0.022137	0.023587
RS	38	2.350612	1.515648	10319.664593	0.020314	0.021624
RS	39	2.565843	1.515648	9707.716122	0.019109	0.020304
RS	40	2.799976	1.555593	8803.235029	0.017329	0.018402
RS	41	3.054672	1.555593	8099.883812	0.015944	0.016909
RS	42	3.331738	1.584470	7222.473096	0.014217	0.015077
RS	43	3.633137	1.584470	6468.304689	0.012732	0.013494
RS	44	3.961008	1.604087	5632.654912	0.011088	0.011761
RS	45	4.317674	1.604087	4881.846179	0.009610	0.010195
RS	46	4.705665	1.618162	4115.989649	0.008102	0.008612
RS	47	5.127733	1.618162	3430.001098	0.006752	0.007186
RS	48	5.586869	1.629535	2775.613546	0.005464	0.005835
RS	49	6.086330	1.629535	2207.722716	0.004346	0.004655
RS	50	6.629657	1.638052	1701.057364	0.003348	0.003606
RS	51	7.220703	1.638052	1280.102188	0.002520	0.002728
RS	52	7.863659	1.642188	930.789010	0.001832	0.001999
RS	53	8.563084	1.642188	655.464252	0.001290	0.001419
RS	54	9.323937	1.635896	445.616417	0.000877	0.000975
RS	55	10.151614	1.635896	289.202871	0.000569	0.000640
RS	56	11.051983	1.635896	179.379932	0.000353	0.000402
RS	57	12.031429	1.635896	105.914170	0.000208	0.000241
RS	58	13.096897	1.594183	60.330041	0.000119	0.000139
RS	59	14.255941	1.594183	31.249144	0.000062	0.000073
RS	60	15.516782	1.594183	15.167548	0.000030	0.000036
RS	61	16.888358	1.594183	6.859651	0.000014	0.000016
RS	62	18.380395	1.594183	2.872906	0.000006	0.000007
RS	63	20.003474	1.594183	1.667387	0.000003	0.000004
PA	4+25*2+4+6 0.131534865 0.025564166 20.003473990 0.132240053 0.943688898 1.337116264 2.034385253 2.547234289 2.728545922 2.648488631 2.406748047 2.070946075 1.741851351 1.491588527 1.332177268 1.256205149 1.247453377 1.282892670 1.340664033 1.404565024 1.464652250 1.515648128 1.555593022 1.584469561 1.604087488 1.618162292 1.629534504 1.638052166 1.642188164 1.635895519 1.594183393
//
IT	3836
RD	12
LK	-5947687.022319
QD	-1405.355496 -> -1396.698865
RI	0.0366001878
TR	0.130996	0.025541
MT	20.122895
MM	C_pi: 1.168985, n_recomb: 509831.803200
RS	0	0.000000	0.132434	32271.062841	0.063297	0.101365
RS	1	0.008793	0.132434	32762.478336	0.064261	0.053804
RS	2	0.018359	0.132434	33059.818253	0.064845	0.033967
RS	3	0.028766	0.132434	33140.003974	0.065002	0.033599
RS	4	0.040089	0.963454	4717.544487	0.009253	0.005495
RS	5	0.052406	0.963454	5065.144788	0.009935	0.006624
RS	6	0.065807	1.320094	3972.614148	0.007792	0.005476
RS	7	0.080387	1.320094	4273.212572	0.008382	0.006205
RS	8	0.096248	2.017601	3011.264485	0.005906	0.004574
RS	9	0.113504	2.017601	3247.669967	0.006370	0.005154
RS	10	0.132277	2.543386	2779.325515	0.005451	0.004672
RS	11	0.152701	2.543386	2999.283470	0.005883	0.005301
RS	12	0.174921	2.739694	3003.612367	0.005891	0.005570
RS	13	0.199095	2.739694	3238.798733	0.006353	0.006226
RS	14	0.225394	2.673716	3575.323511	0.007013	0.007120
RS	15	0.254006	2.673716	3847.953060	0.007547	0.007829
RS	16	0.285133	2.440598	4529.903371	0.008885	0.009379
RS	17	0.318998	2.440598	4859.532843	0.009532	0.010137
RS	18	0.355840	2.101705	6038.309148	0.011844	0.012669
RS	19	0.395922	2.101705	6443.198291	0.012638	0.013585
RS	20	0.439528	1.762400	8167.236704	0.016019	0.017261
RS	21	0.486968	1.762400	8644.637801	0.016956	0.018369
RS	22	0.538580	1.502422	10678.043023	0.020944	0.022700
RS	23	0.594730	1.502422	11180.855648	0.021930	0.023873
RS	24	0.655817	1.336221	13083.548093	0.025662	0.027925
RS	25	0.722275	1.336221	13525.884382	0.026530	0.028954
RS	26	0.794577	1.256754	14773.571739	0.028977	0.031596
RS	27	0.873237	1.256754	15072.034320	0.029563	0.032240
RS	28	0.958813	1.247357	15400.831594	0.030208	0.032884
RS	29	1.051914	1.247357	15518.671089	0.030439	0.033055
RS	30	1.153201	1.283925	15108.740214	0.029635	0.032109
RS	31	1.263394	1.283925	15051.105167	0.029522	0.031875
RS	32	1.383276	1.343545	14249.383777	0.027949	0.030112
RS	33	1.513700	1.343545	14033.162876	0.027525	0.029558
RS	34	1.655591	1.409340	13094.650847	0.025684	0.027534
RS	35	1.809959	1.409340	12733.450586	0.024976	0.026705
RS	36	1.977901	1.471135	11777.005885	0.023100	0.024667
RS	37	2.160609	1.471135	11282.506895	0.022130	0.023583
RS	38	2.359383	1.523688	10345.545820	0.020292	0.021603
RS	39	2.575635	1.523688	9733.809039	0.019092	0.020292
RS	40	2.810901	1.565183	8821.461813	0.017303	0.018378
RS	41	3.066855	1.565183	8119.146322	0.015925	0.016894
RS	42	3.345315	1.595707	7235.811451	0.014193	0.015054
RS	43	3.648259	1.595707	6483.408559	0.012717	0.013480
RS	44	3.977841	1.617166	5643.321411	0.011069	0.011742
RS	45	4.336403	1.617166	4894.779294	0.009601	0.010185
RS	46	4.726492	1.633412	4125.582627	0.008092	0.008599
RS	47	5.150883	1.633412	3441.979826	0.006751	0.007181
RS	48	5.612589	1.647248	2785.297919	0.005463	0.005830
RS	49	6.114894	1.647248	2219.281599	0.004353	0.004657
RS	50	6.661365	1.658198	1711.114465	0.003356	0.003609
RS	51	7.255887	1.658198	1290.875552	0.002532	0.002736
RS	52	7.902686	1.664336	940.230948	0.001844	0.002008
RS	53	8.606356	1.664336	664.333683	0.001303	0.001429
RS	54	9.371901	1.659198	453.011369	0.000889	0.000984
RS	55	10.204759	1.659198	295.253241	0.000579	0.000648
RS	56	11.110849	1.659198	183.968814	0.000361	0.000409
RS	57	12.096612	1.659198	109.155685	0.000214	0.000246
RS	58	13.169052	1.615597	62.540571	0.000123	0.000143
RS	59	14.335791	1.615597	32.561824	0.000064	0.000075
RS	60	15.605120	1.615597	15.892287	0.000031	0.000037
RS	61	16.986061	1.615597	7.230064	0.000014	0.000017
RS	62	18.488427	1.615597	3.047268	0.000006	0.000007
RS	63	20.122895	1.615597	1.786954	0.000004	0.000004
PA	4+25*2+4+6 0.130996016 0.025541273 20.122894754 0.132433638 0.963454080 1.320093973 2.017601093 2.543386385 2.739693508 2.673716277 2.440598450 2.101704851 1.762399886 1.502422208 1.336221153 1.256753838 1.247357015 1.283925271 1.343544621 1.409340333 1.471134805 1.523687636 1.565182554 1.595707373 1.617165552 1.633412192 1.647247511 1.658197888 1.664336129 1.659198125 1.615597170
//
IT	3899
RD	13
LK	-5947670.458969
QD	-1391.912189 -> -1384.672457
RI	0.0363716695
TR	0.130509	0.025525
MT	20.230075
MM	C_pi: 1.173853, n_recomb: 511607.517127
RS	0	0.000000	0.132650	32363.188240	0.063258	0.101178
RS	1	0.008802	0.132650	32860.017457	0.064229	0.053855
RS	2	0.018379	0.132650	33162.192489	0.064820	0.034021
RS	3	0.028799	0.132650	33246.461293	0.064984	0.033649
RS	4	0.040136	0.983691	4643.933862	0.009077	0.005399
RS	5	0.052470	0.983691	4987.806074	0.009749	0.006506
RS	6	0.065891	1.303688	4044.952787	0.007906	0.005559
RS	7	0.080493	1.303688	4350.679035	0.008504	0.006295
RS	8	0.096380	2.000976	3052.772426	0.005967	0.004618
RS	9	0.113665	2.000976	3292.417462	0.006435	0.005203
RS	10	0.132472	2.537675	2800.748978	0.005474	0.004687
RS	11	0.152935	2.537675	3022.551230	0.005908	0.005323
RS	12	0.175198	2.746649	3012.672792	0.005889	0.005567
RS	13	0.199421	2.746649	3248.856092	0.006350	0.006229
RS	14	0.225777	2.693725	3569.232346	0.006977	0.007091
RS	15	0.254452	2.693725	3841.944675	0.007510	0.007803
RS	16	0.285651	2.469956	4503.330497	0.008802	0.009311
RS	17	0.319596	2.469956	4832.099518	0.009445	0.010064
RS	18	0.356529	2.129553	5998.521674	0.011725	0.012567
RS	19	0.396713	2.129553	6402.626692	0.012515	0.013472
RS	20	0.440434	1.781446	8137.878566	0.015906	0.017162
RS	21	0.488003	1.781446	8616.223729	0.016841	0.018257
RS	22	0.539760	1.512713	10687.719374	0.020890	0.022653
RS	23	0.596072	1.512713	11193.644129	0.021879	0.023814
RS	24	0.657340	1.340289	13150.364431	0.025704	0.027962
RS	25	0.724002	1.340289	13596.090752	0.026575	0.028983
RS	26	0.796531	1.257595	14885.563727	0.029096	0.031700
RS	27	0.875444	1.257595	15185.030092	0.029681	0.032338
RS	28	0.961303	1.247598	15521.788551	0.030339	0.032995
RS	29	1.054720	1.247598	15637.972430	0.030566	0.033162
RS	30	1.156359	1.285179	15210.595468	0.029731	0.032183
RS	31	1.266945	1.285179	15150.348052	0.029613	0.031949
RS	32	1.387264	1.346402	14325.243584	0.028000	0.030144
RS	33	1.518174	1.346402	14106.784794	0.027573	0.029595
RS	34	1.660607	1.413767	13149.494965	0.025702	0.027540
RS	35	1.815576	1.413767	12786.774329	0.024993	0.026718
RS	36	1.984186	1.476902	11817.514160	0.023099	0.024660
RS	37	2.167638	1.476902	11322.079888	0.022130	0.023583
RS	38	2.367237	1.530654	10376.139110	0.020281	0.021591
RS	39	2.584404	1.530654	9763.932308	0.019085	0.020287
RS	40	2.820687	1.573390	8844.453306	0.017288	0.018364
RS	41	3.077768	1.573390	8142.189442	0.015915	0.016886
RS	42	3.357477	1.605330	7252.847834	0.014177	0.015039
RS	43	3.661806	1.605330	6501.122712	0.012707	0.013471
RS	44	3.992923	1.628478	5656.061933	0.011055	0.011727
RS	45	4.353185	1.628478	4908.817116	0.009595	0.010177
RS	46	4.745157	1.646831	4135.638000	0.008084	0.008588
RS	47	5.171630	1.646831	3453.753892	0.006751	0.007178
RS	48	5.635643	1.663138	2794.315803	0.005462	0.005824
RS	49	6.140497	1.663138	2229.878563	0.004359	0.004659
RS	50	6.689790	1.676583	1720.037926	0.003362	0.003611
RS	51	7.287431	1.676583	1300.532022	0.002542	0.002743
RS	52	7.937678	1.684817	948.624780	0.001854	0.002015
RS	53	8.645159	1.684817	672.338612	0.001314	0.001438
RS	54	9.414913	1.680962	459.709278	0.000899	0.000993
RS	55	10.252422	1.680962	300.812269	0.000588	0.000656
RS	56	11.163649	1.680962	188.234334	0.000368	0.000415
RS	57	12.155082	1.680962	112.199515	0.000219	0.000251
RS	58	13.233782	1.635622	64.636292	0.000126	0.000146
RS	59	14.407430	1.635622	33.817841	0.000066	0.000078
RS	60	15.684382	1.635622	16.591975	0.000032	0.000039
RS	61	17.073734	1.635622	7.590857	0.000015	0.000018
RS	62	18.585376	1.635622	3.218621	0.000006	0.000008
RS	63	20.230075	1.635622	1.906145	0.000004	0.000005
PA	4+25*2+4+6 0.130508923 0.025525257 20.230074746 0.132649861 0.983690662 1.303687786 2.000975610 2.537674793 2.746649369 2.693724986 2.469955662 2.129553178 1.781446207 1.512712732 1.340288782 1.257595209 1.247598200 1.285179105 1.346401929 1.413767303 1.476902470 1.530654169 1.573390024 1.605329621 1.628477565 1.646831371 1.663137545 1.676583416 1.684817011 1.680961555 1.635622248
//
IT	3758
RD	14
LK	-5947656.549871
QD	-1380.235182 -> -1374.077239
RI	0.0361543893
TR	0.130063	0.025514
MT	20.327624
MM	C_pi: 1.178385, n_recomb: 513328.879189
RS	0	0.000000	0.132870	32447.892295	0.063211	0.101012
RS	1	0.008810	0.132870	32950.075409	0.064189	0.053901
RS	2	0.018397	0.132870	33257.117778	0.064787	0.034068
RS	3	0.028828	0.132870	33345.604108	0.064960	0.033693
RS	4	0.040178	1.004567	4569.556679	0.008902	0.005304
RS	5	0.052528	1.004567	4909.549541	0.009564	0.006388
RS	6	0.065967	1.288251	4115.260821	0.008017	0.005639
RS	7	0.080589	1.288251	4425.943006	0.008622	0.006382
RS	8	0.096499	1.985267	3092.947747	0.006025	0.004660
RS	9	0.113812	1.985267	3335.714760	0.006498	0.005251
RS	10	0.132649	2.531286	2822.450074	0.005498	0.004703
RS	11	0.153146	2.531286	3046.094002	0.005934	0.005344
RS	12	0.175449	2.750746	3024.153138	0.005891	0.005568
RS	13	0.199717	2.750746	3261.473775	0.006354	0.006235
RS	14	0.226123	2.709633	3567.710072	0.006950	0.007070
RS	15	0.254856	2.709633	3840.764057	0.007482	0.007785
RS	16	0.286120	2.495544	4482.792058	0.008733	0.009252
RS	17	0.320138	2.495544	4810.988513	0.009372	0.010002
RS	18	0.357154	2.154851	5964.695183	0.011620	0.012475
RS	19	0.397430	2.154851	6368.192767	0.012406	0.013371
RS	20	0.441256	1.799121	8112.005996	0.015803	0.017070
RS	21	0.488942	1.799121	8591.253071	0.016736	0.018152
RS	22	0.540830	1.522465	10696.262734	0.020837	0.022604
RS	23	0.597289	1.522465	11205.101882	0.021828	0.023754
RS	24	0.658723	1.344320	13211.070739	0.025736	0.027989
RS	25	0.725569	1.344320	13660.063694	0.026611	0.029003
RS	26	0.798304	1.258653	14988.260167	0.029198	0.031790
RS	27	0.877447	1.258653	15288.877186	0.029784	0.032422
RS	28	0.963564	1.248121	15633.070144	0.030454	0.033090
RS	29	1.057267	1.248121	15748.026208	0.030678	0.033254
RS	30	1.159226	1.286634	15304.869762	0.029815	0.032245
RS	31	1.270168	1.286634	15242.557995	0.029694	0.032012
RS	32	1.390884	1.349277	14396.827318	0.028046	0.030172
RS	33	1.522236	1.349277	14176.589891	0.027617	0.029626
RS	34	1.665161	1.417952	13203.434689	0.025721	0.027546
RS	35	1.820677	1.417952	12839.392982	0.025012	0.026729
RS	36	1.989895	1.482133	11859.690238	0.023103	0.024658
RS	37	2.174022	1.482133	11363.176275	0.022136	0.023587
RS	38	2.374371	1.536789	10409.814487	0.020279	0.021586
RS	39	2.592371	1.536789	9796.652190	0.019085	0.020287
RS	40	2.829578	1.580505	8870.761449	0.017281	0.018356
RS	41	3.087683	1.580505	8167.810447	0.015911	0.016883
RS	42	3.368528	1.613653	7272.513435	0.014167	0.015029
RS	43	3.674117	1.613653	6520.626651	0.012703	0.013466
RS	44	4.006629	1.638357	5670.226880	0.011046	0.011716
RS	45	4.368437	1.638357	4923.524700	0.009591	0.010172
RS	46	4.762121	1.658752	4145.896813	0.008076	0.008578
RS	47	5.190490	1.658752	3465.208569	0.006750	0.007175
RS	48	5.656599	1.677528	2802.667695	0.005460	0.005819
RS	49	6.163775	1.677528	2239.581759	0.004363	0.004660
RS	50	6.715634	1.693517	1727.945682	0.003366	0.003612
RS	51	7.316113	1.693517	1309.196137	0.002550	0.002748
RS	52	7.969498	1.703928	956.091952	0.001863	0.002020
RS	53	8.680447	1.703928	679.578723	0.001324	0.001446
RS	54	9.454033	1.701471	465.788547	0.000907	0.001000
RS	55	10.295775	1.701471	305.933887	0.000596	0.000663
RS	56	11.211677	1.701471	192.210979	0.000374	0.000421
RS	57	12.208273	1.701471	115.066066	0.000224	0.000255
RS	58	13.292672	1.654542	66.628032	0.000130	0.000150
RS	59	14.472611	1.654542	35.022636	0.000068	0.000080
RS	60	15.756506	1.654542	17.269117	0.000034	0.000040
RS	61	17.153516	1.654542	7.943079	0.000015	0.000019
RS	62	18.673608	1.654542	3.387363	0.000007	0.000008
RS	63	20.327624	1.654542	2.025161	0.000004	0.000005
PA	4+25*2+4+6 0.130062910 0.025513944 20.327624485 0.132869853 1.004566658 1.288250742 1.985266657 2.531285688 2.750746125 2.709633124 2.495543820 2.154850578 1.799121341 1.522464947 1.344320221 1.258652723 1.248120821 1.286633942 1.349276870 1.417952344 1.482132875 1.536788750 1.580504653 1.613653459 1.638357211 1.658752169 1.677528154 1.693517120 1.703927693 1.701471487 1.654541582
//
IT	4055
RD	15
LK	-5947644.676666
QD	-1369.873743 -> -1364.563054
RI	0.0359477501
TR	0.129651	0.025506
MT	20.417381
MM	C_pi: 1.182613, n_recomb: 514982.567573
RS	0	0.000000	0.133079	32528.311625	0.063164	0.100861
RS	1	0.008818	0.133079	33035.593913	0.064149	0.053944
RS	2	0.018413	0.133079	33347.288192	0.064754	0.034113
RS	3	0.028855	0.133079	33439.825583	0.064934	0.033735
RS	4	0.040217	1.026073	4494.454357	0.008727	0.005210
RS	5	0.052581	1.026073	4830.423903	0.009380	0.006270
RS	6	0.066036	1.273857	4182.892754	0.008122	0.005717
RS	7	0.080677	1.273857	4498.321694	0.008735	0.006465
RS	8	0.096609	1.970857	3130.987272	0.006080	0.004699
RS	9	0.113945	1.970857	3376.706150	0.006557	0.005294
RS	10	0.132811	2.525030	2843.456197	0.005521	0.004718
RS	11	0.153340	2.525030	3068.873539	0.005959	0.005364
RS	12	0.175679	2.752916	3036.988940	0.005897	0.005571
RS	13	0.199988	2.752916	3275.517866	0.006360	0.006244
RS	14	0.226441	2.722305	3569.493595	0.006931	0.007054
RS	15	0.255226	2.722305	3843.072563	0.007463	0.007773
RS	16	0.286550	2.517939	4466.977886	0.008674	0.009201
RS	17	0.320635	2.517939	4794.824670	0.009311	0.009950
RS	18	0.357727	2.177904	5935.704480	0.011526	0.012392
RS	19	0.398089	2.177904	6338.733939	0.012309	0.013280
RS	20	0.442010	1.815540	8089.057306	0.015707	0.016983
RS	21	0.489803	1.815540	8569.161055	0.016640	0.018056
RS	22	0.541812	1.531696	10703.760790	0.020785	0.022555
RS	23	0.598406	1.531696	11215.322021	0.021778	0.023697
RS	24	0.659991	1.348280	13266.262349	0.025761	0.028009
RS	25	0.727006	1.348280	13718.380440	0.026639	0.029017
RS	26	0.799931	1.259867	15082.457237	0.029287	0.031867
RS	27	0.879286	1.259867	15384.315096	0.029873	0.032494
RS	28	0.965638	1.248865	15735.339295	0.030555	0.033173
RS	29	1.059605	1.248865	15849.406697	0.030777	0.033334
RS	30	1.161858	1.288261	15391.679571	0.029888	0.032298
RS	31	1.273127	1.288261	15327.768786	0.029764	0.032065
RS	32	1.394208	1.352184	14463.668524	0.028086	0.030194
RS	33	1.525966	1.352184	14242.064841	0.027655	0.029651
RS	34	1.669342	1.421963	13255.485940	0.025740	0.027552
RS	35	1.825361	1.421963	12890.338540	0.025031	0.026740
RS	36	1.995138	1.486949	11902.234765	0.023112	0.024659
RS	37	2.179885	1.486949	11404.584953	0.022146	0.023593
RS	38	2.380923	1.542263	10445.203149	0.020283	0.021586
RS	39	2.599688	1.542263	9830.751363	0.019089	0.020291
RS	40	2.837744	1.586739	8899.148594	0.017280	0.018355
RS	41	3.096791	1.586739	8194.966996	0.015913	0.016885
RS	42	3.378681	1.620920	7293.853363	0.014163	0.015024
RS	43	3.685428	1.620920	6541.172746	0.012702	0.013465
RS	44	4.019223	1.647052	5685.240140	0.011040	0.011708
RS	45	4.382452	1.647052	4938.499218	0.009590	0.010169
RS	46	4.777710	1.669424	4156.097038	0.008070	0.008569
RS	47	5.207822	1.669424	3476.203608	0.006750	0.007172
RS	48	5.675861	1.690661	2810.314232	0.005457	0.005813
RS	49	6.185170	1.690661	2248.412780	0.004366	0.004660
RS	50	6.739391	1.709227	1734.907847	0.003369	0.003611
RS	51	7.342481	1.709227	1316.948667	0.002557	0.002752
RS	52	7.998752	1.721882	962.717974	0.001869	0.002025
RS	53	8.712892	1.721882	686.124716	0.001332	0.001453
RS	54	9.490004	1.720924	471.307298	0.000915	0.001007
RS	55	10.335641	1.720924	310.656994	0.000603	0.000670
RS	56	11.255846	1.720924	195.922831	0.000380	0.000427
RS	57	12.257193	1.720924	117.769010	0.000229	0.000260
RS	58	13.346839	1.672534	68.522949	0.000133	0.000153
RS	59	14.532568	1.672534	36.179323	0.000070	0.000082
RS	60	15.822853	1.672534	17.924865	0.000035	0.000041
RS	61	17.226915	1.672534	8.287059	0.000016	0.000019
RS	62	18.754785	1.672534	3.553542	0.000007	0.000008
RS	63	20.417381	1.672534	2.143946	0.000004	0.000005
PA	4+25*2+4+6 0.129650500 0.025505854 20.417381357 0.133079312 1.026072502 1.273857411 1.970856531 2.525029750 2.752915607 2.722305265 2.517939018 2.177903856 1.815539600 1.531695628 1.348280454 1.259867472 1.248864759 1.288260984 1.352183685 1.421963161 1.486948575 1.542262750 1.586738791 1.620920144 1.647052297 1.669423729 1.690661039 1.709226846 1.721882231 1.720923811 1.672534207
//
IT	4470
RD	16
LK	-5947634.407909
QD	-1360.540788 -> -1355.907943
RI	0.0357490898
TR	0.129266	0.025500
MT	20.500718
MM	C_pi: 1.186581, n_recomb: 516566.288719
RS	0	0.000000	0.133273	32605.890012	0.063120	0.100721
RS	1	0.008825	0.133273	33117.958299	0.064112	0.053984
RS	2	0.018429	0.133273	33434.007197	0.064724	0.034156
RS	3	0.028880	0.133273	33530.323006	0.064910	0.033777
RS	4	0.040253	1.048234	4418.683233	0.008554	0.005115
RS	5	0.052631	1.048234	4750.494718	0.009196	0.006154
RS	6	0.066100	1.260538	4247.478646	0.008223	0.005791
RS	7	0.080758	1.260538	4567.426443	0.008842	0.006544
RS	8	0.096710	1.957936	3166.466058	0.006130	0.004735
RS	9	0.114069	1.957936	3414.940563	0.006611	0.005334
RS	10	0.132961	2.519348	2863.276353	0.005543	0.004731
RS	11	0.153519	2.519348	3090.366989	0.005983	0.005382
RS	12	0.175892	2.753898	3050.419789	0.005905	0.005576
RS	13	0.200239	2.753898	3290.179018	0.006369	0.006253
RS	14	0.226735	2.732416	3573.724959	0.006918	0.007042
RS	15	0.255569	2.732416	3847.961984	0.007449	0.007765
RS	16	0.286948	2.537629	4454.958141	0.008624	0.009157
RS	17	0.321096	2.537629	4782.633708	0.009259	0.009905
RS	18	0.358257	2.198977	5910.788476	0.011442	0.012316
RS	19	0.398698	2.198977	6313.468160	0.012222	0.013199
RS	20	0.442708	1.830832	8068.638108	0.015620	0.016903
RS	21	0.490601	1.830832	8549.558982	0.016551	0.017967
RS	22	0.542721	1.540429	10710.512417	0.020734	0.022507
RS	23	0.599440	1.540429	11224.622749	0.021729	0.023641
RS	24	0.661165	1.352143	13316.794786	0.025779	0.028024
RS	25	0.728337	1.352143	13771.896503	0.026660	0.029026
RS	26	0.801437	1.261188	15169.299945	0.029366	0.031934
RS	27	0.880988	1.261188	15472.450292	0.029952	0.032557
RS	28	0.967560	1.249785	15829.553528	0.030644	0.033245
RS	29	1.061771	1.249785	15943.007624	0.030863	0.033403
RS	30	1.164296	1.290033	15471.633793	0.029951	0.032343
RS	31	1.275869	1.290033	15406.518169	0.029825	0.032110
RS	32	1.397288	1.355126	14525.903805	0.028120	0.030211
RS	33	1.529422	1.355126	14303.295914	0.027689	0.029672
RS	34	1.673217	1.425844	13305.331811	0.025757	0.027557
RS	35	1.829702	1.425844	12939.288366	0.025049	0.026750
RS	36	1.999996	1.491438	11944.518371	0.023123	0.024662
RS	37	2.185319	1.491438	11445.725179	0.022157	0.023600
RS	38	2.386996	1.547208	10481.539972	0.020291	0.021590
RS	39	2.606471	1.547208	9865.565144	0.019098	0.020299
RS	40	2.845314	1.592255	8928.919047	0.017285	0.018357
RS	41	3.105236	1.592255	8223.092546	0.015919	0.016891
RS	42	3.388094	1.627312	7316.352223	0.014163	0.015023
RS	43	3.695915	1.627312	6562.379765	0.012704	0.013467
RS	44	4.030901	1.654760	5700.797569	0.011036	0.011703
RS	45	4.395449	1.654760	4953.555650	0.009589	0.010168
RS	46	4.792169	1.679042	4166.151492	0.008065	0.008562
RS	47	5.223898	1.679042	3486.729318	0.006750	0.007169
RS	48	5.693727	1.702725	2817.310401	0.005454	0.005807
RS	49	6.205017	1.702725	2256.457912	0.004368	0.004660
RS	50	6.761429	1.723899	1741.026597	0.003370	0.003610
RS	51	7.366944	1.723899	1323.892021	0.002563	0.002756
RS	52	8.025894	1.738856	968.601429	0.001875	0.002029
RS	53	8.742996	1.738856	692.056537	0.001340	0.001459
RS	54	9.523382	1.739485	476.328481	0.000922	0.001013
RS	55	10.372637	1.739485	315.025050	0.000610	0.000676
RS	56	11.296837	1.739485	199.397931	0.000386	0.000432
RS	57	12.302596	1.739485	120.325182	0.000233	0.000264
RS	58	13.397114	1.689765	70.330229	0.000136	0.000156
RS	59	14.588221	1.689765	37.292621	0.000072	0.000084
RS	60	15.884442	1.689765	18.561459	0.000036	0.000042
RS	61	17.295054	1.689765	8.623777	0.000017	0.000020
RS	62	18.830151	1.689765	3.717551	0.000007	0.000009
RS	63	20.500718	1.689765	2.262724	0.000004	0.000005
PA	4+25*2+4+6 0.129266160 0.025499919 20.500718298 0.133273427 1.048234086 1.260538457 1.957936351 2.519347942 2.753897501 2.732416137 2.537629027 2.198977209 1.830831620 1.540429385 1.352143059 1.261187924 1.249785410 1.290032598 1.355125777 1.425844205 1.491438167 1.547207635 1.592254521 1.627312344 1.654759974 1.679042320 1.702724668 1.723898887 1.738855951 1.739484869 1.689764865
//
IT	3628
RD	17
LK	-5947625.428508
QD	-1352.023823 -> -1347.943259
RI	0.0355586854
TR	0.128905	0.025495
MT	20.578922
MM	C_pi: 1.190320, n_recomb: 518075.317689
RS	0	0.000000	0.133448	32681.672815	0.063083	0.100592
RS	1	0.008831	0.133448	33198.165619	0.064080	0.054021
RS	2	0.018443	0.133448	33518.204571	0.064698	0.034198
RS	3	0.028903	0.133448	33617.939123	0.064890	0.033820
RS	4	0.040287	1.070987	4342.655324	0.008382	0.005021
RS	5	0.052676	1.070987	4670.204828	0.009015	0.006038
RS	6	0.066160	1.248212	4309.004794	0.008317	0.005862
RS	7	0.080834	1.248212	4633.246764	0.008943	0.006619
RS	8	0.096805	1.946509	3199.227771	0.006175	0.004768
RS	9	0.114185	1.946509	3450.253672	0.006660	0.005370
RS	10	0.133101	2.514485	2881.598532	0.005562	0.004743
RS	11	0.153687	2.514485	3110.242643	0.006003	0.005398
RS	12	0.176091	2.754165	3063.935998	0.005914	0.005581
RS	13	0.200474	2.754165	3304.915096	0.006379	0.006263
RS	14	0.227011	2.740524	3579.677030	0.006910	0.007034
RS	15	0.255890	2.740524	3854.661938	0.007440	0.007761
RS	16	0.287321	2.555026	4445.938031	0.008582	0.009119
RS	17	0.321527	2.555026	4773.581470	0.009214	0.009867
RS	18	0.358754	2.218313	5889.220930	0.011367	0.012248
RS	19	0.399268	2.218313	6291.645621	0.012144	0.013125
RS	20	0.443361	1.845104	8050.361738	0.015539	0.016828
RS	21	0.491347	1.845104	8532.060674	0.016469	0.017884
RS	22	0.543572	1.548706	10716.527342	0.020685	0.022460
RS	23	0.600409	1.548706	11233.023852	0.021682	0.023587
RS	24	0.662265	1.355898	13363.149562	0.025794	0.028035
RS	25	0.729584	1.355898	13821.090496	0.026678	0.029032
RS	26	0.802848	1.262588	15249.433116	0.029435	0.031993
RS	27	0.882583	1.262588	15553.898895	0.030022	0.032612
RS	28	0.969359	1.250851	15916.345874	0.030722	0.033309
RS	29	1.063799	1.250851	16029.407392	0.030940	0.033464
RS	30	1.166579	1.291928	15545.107564	0.030005	0.032380
RS	31	1.278436	1.291928	15479.119304	0.029878	0.032148
RS	32	1.400172	1.358110	14583.503156	0.028149	0.030225
RS	33	1.532659	1.358110	14360.211465	0.027718	0.029689
RS	34	1.676847	1.429635	13352.582854	0.025773	0.027562
RS	35	1.833768	1.429635	12985.848514	0.025066	0.026759
RS	36	2.004548	1.495677	11985.911513	0.023135	0.024667
RS	37	2.190410	1.495677	11486.007036	0.022171	0.023609
RS	38	2.392686	1.551735	10518.085893	0.020302	0.021598
RS	39	2.612827	1.551735	9900.438310	0.019110	0.020309
RS	40	2.852408	1.597193	8959.376796	0.017294	0.018364
RS	41	3.113149	1.597193	8251.604940	0.015927	0.016899
RS	42	3.396917	1.632990	7339.475588	0.014167	0.015025
RS	43	3.705745	1.632990	6583.833472	0.012708	0.013471
RS	44	4.041847	1.661653	5716.559605	0.011034	0.011700
RS	45	4.407632	1.661653	4968.462581	0.009590	0.010167
RS	46	4.805722	1.687781	4175.919415	0.008060	0.008555
RS	47	5.238968	1.687781	3496.718935	0.006749	0.007167
RS	48	5.710476	1.713887	2823.652200	0.005450	0.005801
RS	49	6.223626	1.713887	2263.748398	0.004370	0.004659
RS	50	6.782093	1.737689	1746.364217	0.003371	0.003609
RS	51	7.389882	1.737689	1330.090831	0.002567	0.002758
RS	52	8.051347	1.754998	973.805928	0.001880	0.002032
RS	53	8.771229	1.754998	697.425972	0.001346	0.001464
RS	54	9.554687	1.757301	480.892162	0.000928	0.001018
RS	55	10.407336	1.757301	319.065645	0.000616	0.000681
RS	56	11.335286	1.757301	202.653872	0.000391	0.000437
RS	57	12.345187	1.757301	122.744902	0.000237	0.000268
RS	58	13.444278	1.706344	72.056186	0.000139	0.000159
RS	59	14.640434	1.706344	38.365097	0.000074	0.000086
RS	60	15.942227	1.706344	19.179729	0.000037	0.000043
RS	61	17.358989	1.706344	8.953384	0.000017	0.000020
RS	62	18.900870	1.706344	3.879348	0.000007	0.000009
RS	63	20.578922	1.706344	2.381363	0.000005	0.000006
PA	4+25*2+4+6 0.128904755 0.025495201 20.578922332 0.133448316 1.070986665 1.248211681 1.946508881 2.514485004 2.754165386 2.740524193 2.555025712 2.218312546 1.845103564 1.548706114 1.355898095 1.262587940 1.250850958 1.291928446 1.358109810 1.429635303 1.495676759 1.551734568 1.597192848 1.632990065 1.661653124 1.687781194 1.713886977 1.737689079 1.754997658 1.757301063 1.706343927
//
IT	3655
RD	18
LK	-5947617.503176
QD	-1344.180268 -> -1340.556861
RI	0.0353759081
TR	0.128564	0.025491
MT	20.652598
MM	C_pi: 1.193848, n_recomb: 519509.834594
RS	0	0.000000	0.133603	32756.160253	0.063052	0.100470
RS	1	0.008838	0.133603	33276.704334	0.064054	0.054057
RS	2	0.018456	0.133603	33600.349042	0.064677	0.034240
RS	3	0.028925	0.133603	33703.114448	0.064875	0.033864
RS	4	0.040319	1.094274	4266.738286	0.008213	0.004928
RS	5	0.052720	1.094274	4589.949238	0.008835	0.005923
RS	6	0.066216	1.236763	4367.640048	0.008407	0.005930
RS	7	0.080906	1.236763	4695.964653	0.009039	0.006691
RS	8	0.096894	1.936503	3229.269713	0.006216	0.004799
RS	9	0.114294	1.936503	3482.644106	0.006704	0.005403
RS	10	0.133233	2.510596	2898.223214	0.005579	0.004753
RS	11	0.153845	2.510596	3128.288024	0.006022	0.005412
RS	12	0.176279	2.753997	3077.249638	0.005923	0.005586
RS	13	0.200695	2.753997	3319.419655	0.006390	0.006273
RS	14	0.227269	2.747006	3586.879951	0.006904	0.007029
RS	15	0.256192	2.747006	3862.674224	0.007435	0.007760
RS	16	0.287671	2.570445	4439.332905	0.008545	0.009086
RS	17	0.321931	2.570445	4767.053596	0.009176	0.009834
RS	18	0.359220	2.236120	5870.399840	0.011300	0.012185
RS	19	0.399804	2.236120	6272.643395	0.012074	0.013058
RS	20	0.443975	1.858459	8033.851542	0.015464	0.016757
RS	21	0.492049	1.858459	8516.287806	0.016393	0.017807
RS	22	0.544372	1.556553	10721.864248	0.020638	0.022415
RS	23	0.601319	1.556553	11240.594715	0.021637	0.023536
RS	24	0.663298	1.359534	13405.772777	0.025805	0.028042
RS	25	0.730755	1.359534	13866.410567	0.026691	0.029035
RS	26	0.804174	1.264032	15323.588537	0.029496	0.032046
RS	27	0.884081	1.264032	15629.369147	0.030085	0.032662
RS	28	0.971051	1.252022	15996.423758	0.030791	0.033365
RS	29	1.065706	1.252022	16109.268059	0.031009	0.033519
RS	30	1.168726	1.293917	15612.605417	0.030053	0.032412
RS	31	1.280851	1.293917	15546.023440	0.029924	0.032180
RS	32	1.402885	1.361120	14636.682431	0.028174	0.030236
RS	33	1.535704	1.361120	14412.983738	0.027743	0.029703
RS	34	1.680261	1.433346	13397.129796	0.025788	0.027566
RS	35	1.837593	1.433346	13029.896226	0.025081	0.026767
RS	36	2.008829	1.499702	12026.079359	0.023149	0.024674
RS	37	2.195199	1.499702	11525.118320	0.022185	0.023619
RS	38	2.398039	1.555908	10554.407783	0.020316	0.021608
RS	39	2.618806	1.555908	9934.992956	0.019124	0.020321
RS	40	2.859083	1.601641	8990.100208	0.017305	0.018374
RS	41	3.120595	1.601641	8280.160948	0.015938	0.016909
RS	42	3.405218	1.638058	7362.893684	0.014173	0.015030
RS	43	3.714994	1.638058	6605.291383	0.012714	0.013477
RS	44	4.052148	1.667840	5732.354231	0.011034	0.011699
RS	45	4.419098	1.667840	4983.118979	0.009592	0.010168
RS	46	4.818478	1.695752	4185.349782	0.008056	0.008550
RS	47	5.253153	1.695752	3506.171449	0.006749	0.007166
RS	48	5.726242	1.724256	2829.378424	0.005446	0.005795
RS	49	6.241142	1.724256	2270.344829	0.004370	0.004658
RS	50	6.801546	1.750698	1750.998241	0.003370	0.003606
RS	51	7.411477	1.750698	1335.620397	0.002571	0.002760
RS	52	8.075311	1.770399	978.403327	0.001883	0.002034
RS	53	8.797811	1.770399	702.290702	0.001352	0.001468
RS	54	9.584164	1.774449	485.045477	0.000934	0.001022
RS	55	10.440011	1.774449	322.810358	0.000621	0.000686
RS	56	11.371494	1.774449	205.710423	0.000396	0.000442
RS	57	12.385298	1.774449	125.039653	0.000241	0.000271
RS	58	13.488698	1.722347	73.706862	0.000142	0.000162
RS	59	14.689611	1.722347	39.399674	0.000076	0.000087
RS	60	15.996657	1.722347	19.780955	0.000038	0.000044
RS	61	17.419214	1.722347	9.276382	0.000018	0.000021
RS	62	18.967491	1.722347	4.039103	0.000008	0.000009
RS	63	20.652598	1.722347	2.499935	0.000005	0.000006
PA	4+25*2+4+6 0.128563831 0.025491311 20.652598022 0.133602817 1.094273893 1.236762535 1.936503232 2.510595598 2.753997285 2.747005840 2.570444911 2.236119640 1.858459140 1.556553209 1.359534250 1.264031653 1.252022390 1.293917021 1.361119842 1.433346495 1.499702384 1.555907743 1.601640597 1.638057652 1.667839699 1.695751901 1.724256182 1.750697809 1.770398801 1.774448799 1.722346862
//
IT	3429
RD	19
LK	-5947610.454619
QD	-1336.909319 -> -1333.669443
RI	0.0351999257
TR	0.128240	0.025488
MT	20.722617
MM	C_pi: 1.197199, n_recomb: 520872.709554
RS	0	0.000000	0.133739	32829.355605	0.063028	0.100354
RS	1	0.008843	0.133739	33353.612616	0.064034	0.054092
RS	2	0.018469	0.133739	33680.513517	0.064662	0.034281
RS	3	0.028946	0.133739	33785.955555	0.064864	0.033910
RS	4	0.040349	1.118062	4191.229967	0.008047	0.004836
RS	5	0.052760	1.118062	4510.050850	0.008659	0.005811
RS	6	0.066270	1.226092	4423.608424	0.008493	0.005995
RS	7	0.080974	1.226092	4755.822189	0.009130	0.006759
RS	8	0.096978	1.927886	3256.594736	0.006252	0.004826
RS	9	0.114397	1.927886	3512.117509	0.006743	0.005432
RS	10	0.133357	2.507742	2913.104943	0.005593	0.004762
RS	11	0.153994	2.507742	3144.456492	0.006037	0.005423
RS	12	0.176456	2.753711	3090.073320	0.005932	0.005592
RS	13	0.200904	2.753711	3333.387813	0.006400	0.006282
RS	14	0.227514	2.752224	3594.947814	0.006902	0.007026
RS	15	0.256478	2.752224	3871.591041	0.007433	0.007760
RS	16	0.288002	2.584207	4434.656308	0.008514	0.009058
RS	17	0.322315	2.584207	4762.540612	0.009143	0.009806
RS	18	0.359662	2.252583	5853.928428	0.011239	0.012128
RS	19	0.400312	2.252583	6256.054958	0.012011	0.012997
RS	20	0.444557	1.871000	8018.892879	0.015395	0.016692
RS	21	0.492714	1.871000	8502.032106	0.016323	0.017736
RS	22	0.545130	1.564011	10726.671035	0.020594	0.022371
RS	23	0.602182	1.564011	11247.500872	0.021594	0.023488
RS	24	0.664278	1.363053	13445.212777	0.025813	0.028047
RS	25	0.731867	1.363053	13908.415125	0.026702	0.029037
RS	26	0.805432	1.265506	15392.508792	0.029551	0.032094
RS	27	0.885503	1.265506	15699.592913	0.030141	0.032707
RS	28	0.972655	1.253280	16070.580641	0.030853	0.033415
RS	29	1.067515	1.253280	16183.348353	0.031070	0.033567
RS	30	1.170763	1.295986	15674.731998	0.030093	0.032439
RS	31	1.283141	1.295986	15607.792256	0.029965	0.032208
RS	32	1.405458	1.364159	14685.786686	0.028195	0.030244
RS	33	1.538592	1.364159	14461.921367	0.027765	0.029714
RS	34	1.683500	1.437000	13439.059601	0.025801	0.027569
RS	35	1.841222	1.437000	13071.501087	0.025095	0.026774
RS	36	2.012892	1.503563	12064.892110	0.023163	0.024681
RS	37	2.199744	1.503563	11562.940463	0.022199	0.023629
RS	38	2.403120	1.559797	10590.274383	0.020332	0.021620
RS	39	2.624481	1.559797	9969.033370	0.019139	0.020334
RS	40	2.865418	1.605690	9020.827805	0.017319	0.018386
RS	41	3.127662	1.605690	8308.555899	0.015951	0.016921
RS	42	3.413098	1.642620	7386.413414	0.014181	0.015038
RS	43	3.723775	1.642620	6626.620159	0.012722	0.013484
RS	44	4.061927	1.673437	5748.065664	0.011035	0.011699
RS	45	4.429984	1.673437	4997.465854	0.009594	0.010170
RS	46	4.830589	1.703073	4194.427586	0.008053	0.008545
RS	47	5.266621	1.703073	3515.108113	0.006748	0.007164
RS	48	5.741214	1.733948	2834.538660	0.005442	0.005790
RS	49	6.257776	1.733948	2276.310397	0.004370	0.004657
RS	50	6.820021	1.763038	1754.999572	0.003369	0.003604
RS	51	7.431987	1.763038	1340.548157	0.002574	0.002762
RS	52	8.098071	1.785171	982.453978	0.001886	0.002036
RS	53	8.823060	1.785171	706.700014	0.001357	0.001473
RS	54	9.612163	1.791029	488.828824	0.000938	0.001027
RS	55	10.471050	1.791029	326.286782	0.000626	0.000691
RS	56	11.405891	1.791029	208.585186	0.000400	0.000446
RS	57	12.423405	1.791029	127.219852	0.000244	0.000275
RS	58	13.530901	1.737862	75.288177	0.000145	0.000164
RS	59	14.736338	1.737862	40.399111	0.000078	0.000089
RS	60	16.048376	1.737862	20.366279	0.000039	0.000045
RS	61	17.476444	1.737862	9.593176	0.000018	0.000022
RS	62	19.030801	1.737862	4.196933	0.000008	0.000010
RS	63	20.722617	1.737862	2.618451	0.000005	0.000006
PA	4+25*2+4+6 0.128239916 0.025487664 20.722616777 0.133738895 1.118062320 1.226091882 1.927886094 2.507741604 2.753711005 2.752224380 2.584206887 2.252582770 1.871000393 1.564011060 1.363053095 1.265506024 1.253279695 1.295986398 1.364158612 1.437000341 1.503562569 1.559796860 1.605689850 1.642619784 1.673436935 1.703072842 1.733948151 1.763037789 1.785171316 1.791029322 1.737862362
//
IT	3710
RD	20
LK	-5947604.142380
QD	-1330.125191 -> -1327.210932
RI	0.0350303398
TR	0.127931	0.025484
MT	20.789494
MM	C_pi: 1.200389, n_recomb: 522165.151173
RS	0	0.000000	0.133857	32901.468167	0.063010	0.100244
RS	1	0.008849	0.133857	33429.106561	0.064020	0.054126
RS	2	0.018481	0.133857	33758.917647	0.064652	0.034323
RS	3	0.028965	0.133857	33866.681894	0.064858	0.033957
RS	4	0.040377	1.142348	4116.247220	0.007883	0.004746
RS	5	0.052799	1.142348	4430.638743	0.008485	0.005700
RS	6	0.066320	1.216108	4477.097604	0.008574	0.006058
RS	7	0.081038	1.216108	4813.021196	0.009217	0.006825
RS	8	0.097058	1.920517	3281.367497	0.006284	0.004850
RS	9	0.114496	1.920517	3538.851250	0.006777	0.005458
RS	10	0.133476	2.505943	2926.214380	0.005604	0.004768
RS	11	0.154136	2.505943	3158.717650	0.006049	0.005432
RS	12	0.176625	2.753438	3102.283361	0.005941	0.005597
RS	13	0.201103	2.753438	3346.688527	0.006409	0.006291
RS	14	0.227748	2.756403	3603.627326	0.006901	0.007025
RS	15	0.256750	2.756403	3881.144295	0.007433	0.007763
RS	16	0.288318	2.596534	4431.538749	0.008487	0.009033
RS	17	0.322681	2.596534	4759.654477	0.009115	0.009781
RS	18	0.360083	2.267865	5839.389267	0.011183	0.012075
RS	19	0.400796	2.267865	6241.448409	0.011953	0.012942
RS	20	0.445111	1.882811	8005.219974	0.015331	0.016630
RS	21	0.493348	1.882811	8489.027266	0.016257	0.017670
RS	22	0.545853	1.571111	10730.956594	0.020551	0.022329
RS	23	0.603004	1.571111	11253.760393	0.021552	0.023442
RS	24	0.665213	1.366456	13481.761248	0.025819	0.028051
RS	25	0.732926	1.366456	13947.400830	0.026711	0.029038
RS	26	0.806631	1.266992	15456.728413	0.029601	0.032137
RS	27	0.886858	1.266992	15765.091256	0.030192	0.032748
RS	28	0.974185	1.254600	16139.360216	0.030909	0.033460
RS	29	1.069239	1.254600	16252.161449	0.031125	0.033610
RS	30	1.172704	1.298118	15731.904230	0.030128	0.032462
RS	31	1.285326	1.298118	15664.804619	0.030000	0.032232
RS	32	1.407912	1.367218	14731.032656	0.028211	0.030249
RS	33	1.541347	1.367218	14507.208403	0.027783	0.029722
RS	34	1.686589	1.440605	13478.372402	0.025812	0.027571
RS	35	1.844683	1.440605	13110.648291	0.025108	0.026780
RS	36	2.016767	1.507285	12102.174605	0.023177	0.024690
RS	37	2.204079	1.507285	11599.308507	0.022214	0.023640
RS	38	2.407966	1.563450	10625.414423	0.020349	0.021634
RS	39	2.629894	1.563450	10002.323756	0.019155	0.020349
RS	40	2.871461	1.609403	9051.298956	0.017334	0.018400
RS	41	3.134405	1.609403	8336.578024	0.015965	0.016935
RS	42	3.420616	1.646755	7409.811693	0.014191	0.015047
RS	43	3.732153	1.646755	6647.656420	0.012731	0.013493
RS	44	4.071259	1.678525	5763.584039	0.011038	0.011701
RS	45	4.440371	1.678525	5011.439662	0.009597	0.010173
RS	46	4.842147	1.709829	4203.117107	0.008049	0.008541
RS	47	5.279475	1.709829	3523.527666	0.006748	0.007162
RS	48	5.755502	1.743043	2839.163679	0.005437	0.005784
RS	49	6.273652	1.743043	2281.688901	0.004370	0.004655
RS	50	6.837654	1.774784	1758.422516	0.003368	0.003601
RS	51	7.451564	1.774784	1344.925990	0.002576	0.002763
RS	52	8.119798	1.799380	986.008671	0.001888	0.002037
RS	53	8.847164	1.799380	710.693569	0.001361	0.001476
RS	54	9.638894	1.807110	492.271280	0.000943	0.001030
RS	55	10.500684	1.807110	329.514944	0.000631	0.000695
RS	56	11.438733	1.807110	211.290993	0.000405	0.000450
RS	57	12.459790	1.807110	129.293102	0.000248	0.000278
RS	58	13.571200	1.752961	76.804059	0.000147	0.000167
RS	59	14.780958	1.752961	41.365400	0.000079	0.000091
RS	60	16.097767	1.752961	20.936622	0.000040	0.000047
RS	61	17.531100	1.752961	9.904153	0.000019	0.000022
RS	62	19.091267	1.752961	4.352983	0.000008	0.000010
RS	63	20.789494	1.752961	2.736991	0.000005	0.000006
PA	4+25*2+4+6 0.127930942 0.025483969 20.789493508 0.133856745 1.142347625 1.216108464 1.920517084 2.505943144 2.753437887 2.756402943 2.596534275 2.267865281 1.882810840 1.571110872 1.366456256 1.266992297 1.254600414 1.298118101 1.367217827 1.440604573 1.507284996 1.563450253 1.609403265 1.646755409 1.678525108 1.709829316 1.743043071 1.774783797 1.799380147 1.807109840 1.752960759
//
IT	3558
RD	21
LK	-5947598.456803
QD	-1323.767375 -> -1321.132375
RI	0.0348669362
TR	0.127636	0.025480
MT	20.853335
MM	C_pi: 1.203427, n_recomb: 523391.131382
RS	0	0.000000	0.133959	32972.114991	0.062997	0.100138
RS	1	0.008854	0.133959	33502.845681	0.064011	0.054158
RS	2	0.018492	0.133959	33835.270387	0.064646	0.034364
RS	3	0.028984	0.133959	33945.058523	0.064856	0.034006
RS	4	0.040405	1.166996	4042.371872	0.007723	0.004657
RS	5	0.052836	1.166996	4352.336308	0.008316	0.005592
RS	6	0.066369	1.206695	4528.446389	0.008652	0.006118
RS	7	0.081099	1.206695	4867.922888	0.009301	0.006889
RS	8	0.097134	1.914240	3303.811011	0.006312	0.004872
RS	9	0.114589	1.914240	3563.084217	0.006808	0.005481
RS	10	0.133589	2.505116	2937.655620	0.005613	0.004773
RS	11	0.154272	2.505116	3171.183181	0.006059	0.005438
RS	12	0.176786	2.753259	3113.814559	0.005949	0.005602
RS	13	0.201293	2.753259	3359.252508	0.006418	0.006299
RS	14	0.227970	2.759747	3612.691669	0.006902	0.007026
RS	15	0.257009	2.759747	3891.093172	0.007434	0.007766
RS	16	0.288620	2.607615	4429.683134	0.008463	0.009011
RS	17	0.323029	2.607615	4758.082552	0.009091	0.009760
RS	18	0.360485	2.282097	5826.469478	0.011132	0.012027
RS	19	0.401257	2.282097	6228.499840	0.011900	0.012891
RS	20	0.445639	1.893958	7992.635038	0.015271	0.016572
RS	21	0.493952	1.893958	8477.075764	0.016196	0.017608
RS	22	0.546541	1.577877	10734.751390	0.020510	0.022289
RS	23	0.603788	1.577877	11259.413091	0.021512	0.023398
RS	24	0.666103	1.369738	13515.753834	0.025823	0.028053
RS	25	0.733935	1.369738	13983.709834	0.026718	0.029037
RS	26	0.807773	1.268471	15516.760221	0.029647	0.032176
RS	27	0.888150	1.268471	15826.369911	0.030238	0.032786
RS	28	0.975643	1.255957	16203.356009	0.030958	0.033501
RS	29	1.070883	1.255957	16316.275952	0.031174	0.033650
RS	30	1.174555	1.300282	15784.672383	0.030158	0.032481
RS	31	1.287407	1.300282	15717.572794	0.030030	0.032252
RS	32	1.410251	1.370277	14772.764032	0.028225	0.030252
RS	33	1.543972	1.370277	14549.156227	0.027798	0.029729
RS	34	1.689533	1.444149	13515.229292	0.025822	0.027573
RS	35	1.847983	1.444149	13147.478764	0.025120	0.026785
RS	36	2.020461	1.510873	12137.938820	0.023191	0.024698
RS	37	2.208212	1.510873	11634.231645	0.022229	0.023651
RS	38	2.412586	1.566886	10659.744986	0.020367	0.021649
RS	39	2.635056	1.566886	10034.796868	0.019173	0.020364
RS	40	2.877224	1.612813	9081.392529	0.017351	0.018415
RS	41	3.140834	1.612813	8364.137768	0.015981	0.016950
RS	42	3.427785	1.650503	7433.005482	0.014202	0.015057
RS	43	3.740143	1.650503	6668.350529	0.012741	0.013503
RS	44	4.080158	1.683152	5778.862245	0.011041	0.011704
RS	45	4.450278	1.683152	5025.027472	0.009601	0.010176
RS	46	4.853170	1.716066	4211.438372	0.008046	0.008537
RS	47	5.291735	1.716066	3531.468855	0.006747	0.007161
RS	48	5.769131	1.751587	2843.301514	0.005432	0.005778
RS	49	6.288797	1.751587	2286.536317	0.004369	0.004653
RS	50	6.854476	1.785979	1761.327495	0.003365	0.003597
RS	51	7.470241	1.785979	1348.810567	0.002577	0.002763
RS	52	8.140527	1.813062	989.120420	0.001890	0.002037
RS	53	8.870162	1.813062	714.313772	0.001365	0.001479
RS	54	9.664400	1.822716	495.407521	0.000947	0.001034
RS	55	10.528962	1.822716	332.518349	0.000635	0.000699
RS	56	11.470074	1.822716	213.842800	0.000409	0.000454
RS	57	12.494514	1.822716	131.268279	0.000251	0.000281
RS	58	13.609661	1.767662	78.259513	0.000150	0.000169
RS	59	14.823545	1.767662	42.300957	0.000081	0.000093
RS	60	16.144909	1.767662	21.493047	0.000041	0.000048
RS	61	17.583270	1.767662	10.209731	0.000020	0.000023
RS	62	19.148986	1.767662	4.507401	0.000009	0.000010
RS	63	20.853335	1.767662	2.855614	0.000005	0.000006
PA	4+25*2+4+6 0.127636378 0.025480251 20.853334535 0.133959253 1.166995924 1.206694599 1.914240370 2.505116254 2.753259326 2.759746663 2.607615485 2.282096537 1.893957853 1.577877322 1.369737598 1.268471254 1.255957222 1.300282093 1.370276730 1.444149151 1.510872894 1.566885569 1.612812927 1.650503331 1.683152123 1.716066439 1.751587269 1.785978850 1.813061567 1.822716037 1.767662265
//
IT	3899
RD	22
LK	-5947593.311962
QD	-1317.798948 -> -1315.405552
RI	0.0347102247
TR	0.127354	0.025476
MT	20.914746
MM	C_pi: 1.206332, n_recomb: 524552.419389
RS	0	0.000000	0.134048	33041.327377	0.062990	0.100036
RS	1	0.008859	0.134048	33574.882458	0.064007	0.054190
RS	2	0.018503	0.134048	33909.644813	0.064645	0.034405
RS	3	0.029002	0.134048	34021.177915	0.064858	0.034054
RS	4	0.040431	1.192009	3969.641787	0.007568	0.004570
RS	5	0.052872	1.192009	4275.189676	0.008150	0.005486
RS	6	0.066415	1.197752	4577.959139	0.008727	0.006177
RS	7	0.081158	1.197752	4920.853126	0.009381	0.006951
RS	8	0.097208	1.908937	3324.106231	0.006337	0.004891
RS	9	0.114679	1.908937	3585.011424	0.006834	0.005501
RS	10	0.133698	2.505207	2947.509007	0.005619	0.004776
RS	11	0.154402	2.505207	3181.940363	0.006066	0.005443
RS	12	0.176940	2.753267	3124.596730	0.005957	0.005607
RS	13	0.201475	2.753267	3371.006192	0.006426	0.006307
RS	14	0.228183	2.762422	3621.975614	0.006905	0.007028
RS	15	0.257258	2.762422	3901.263554	0.007437	0.007771
RS	16	0.288908	2.617625	4428.840963	0.008443	0.008992
RS	17	0.323363	2.617625	4757.564675	0.009070	0.009742
RS	18	0.360870	2.295402	5814.903596	0.011085	0.011982
RS	19	0.401700	2.295402	6216.935940	0.011852	0.012844
RS	20	0.446147	1.904516	7980.949653	0.015215	0.016518
RS	21	0.494531	1.904516	8465.990443	0.016139	0.017550
RS	22	0.547202	1.584347	10738.047796	0.020471	0.022250
RS	23	0.604540	1.584347	11264.460478	0.021474	0.023356
RS	24	0.666957	1.372911	13547.392047	0.025827	0.028054
RS	25	0.734904	1.372911	14017.551210	0.026723	0.029037
RS	26	0.808871	1.269942	15572.974995	0.029688	0.032213
RS	27	0.889390	1.269942	15883.795386	0.030281	0.032820
RS	28	0.977043	1.257346	16262.966443	0.031004	0.033538
RS	29	1.072461	1.257346	16376.073417	0.031219	0.033686
RS	30	1.176333	1.302478	15833.345322	0.030184	0.032497
RS	31	1.289407	1.302478	15766.383745	0.030057	0.032269
RS	32	1.412498	1.373340	14811.188064	0.028236	0.030253
RS	33	1.546494	1.373340	14587.949467	0.027810	0.029733
RS	34	1.692362	1.447650	13549.684312	0.025831	0.027574
RS	35	1.851152	1.447650	13182.034848	0.025130	0.026789
RS	36	2.024011	1.514357	12172.108517	0.023205	0.024707
RS	37	2.212183	1.514357	11667.638593	0.022243	0.023662
RS	38	2.417025	1.570149	10693.110978	0.020385	0.021664
RS	39	2.640016	1.570149	10066.320132	0.019190	0.020380
RS	40	2.882761	1.615978	9110.944745	0.017369	0.018432
RS	41	3.147013	1.615978	8391.104761	0.015997	0.016966
RS	42	3.434675	1.653933	7455.859167	0.014214	0.015069
RS	43	3.747821	1.653933	6688.605600	0.012751	0.013513
RS	44	4.088711	1.687395	5793.820411	0.011045	0.011708
RS	45	4.459800	1.687395	5038.184566	0.009605	0.010180
RS	46	4.863766	1.721865	4219.368490	0.008044	0.008533
RS	47	5.303520	1.721865	3538.934009	0.006747	0.007160
RS	48	5.782233	1.759661	2846.973128	0.005427	0.005772
RS	49	6.303356	1.759661	2290.885019	0.004367	0.004651
RS	50	6.870648	1.796697	1763.757976	0.003362	0.003593
RS	51	7.488197	1.796697	1352.243061	0.002578	0.002763
RS	52	8.160457	1.826289	991.826393	0.001891	0.002038
RS	53	8.892274	1.826289	717.590849	0.001368	0.001482
RS	54	9.688925	1.837921	498.261066	0.000950	0.001036
RS	55	10.556153	1.837921	335.313505	0.000639	0.000703
RS	56	11.500212	1.837921	216.251389	0.000412	0.000457
RS	57	12.527907	1.837921	133.151897	0.000254	0.000284
RS	58	13.646649	1.782014	79.658872	0.000152	0.000172
RS	59	14.864503	1.782014	43.207564	0.000082	0.000094
RS	60	16.190251	1.782014	22.036130	0.000042	0.000049
RS	61	17.633450	1.782014	10.510009	0.000020	0.000023
RS	62	19.204506	1.782014	4.660144	0.000009	0.000010
RS	63	20.914746	1.782014	2.974210	0.000006	0.000007
PA	4+25*2+4+6 0.127353820 0.025476153 20.914746486 0.134047594 1.192008560 1.197751782 1.908937112 2.505206740 2.753267204 2.762421989 2.617624919 2.295401817 1.904516105 1.584347128 1.372910561 1.269942259 1.257346041 1.302478214 1.373339864 1.447650116 1.514356943 1.570149117 1.615977564 1.653933170 1.687394611 1.721864801 1.759661359 1.796697353 1.826288954 1.837920750 1.782013576
//
IT	3917
RD	23
LK	-5947588.633786
QD	-1312.178280 -> -1309.995593
RI	0.0345595317
TR	0.127082	0.025472
MT	20.974046
MM	C_pi: 1.209120, n_recomb: 525652.683668
RS	0	0.000000	0.134124	33108.888289	0.062986	0.099938
RS	1	0.008864	0.134124	33645.036317	0.064006	0.054220
RS	2	0.018514	0.134124	33981.901079	0.064647	0.034445
RS	3	0.029019	0.134124	34094.944751	0.064862	0.034103
RS	4	0.040456	1.217344	3898.241947	0.007416	0.004485
RS	5	0.052906	1.217344	4199.400924	0.007989	0.005383
RS	6	0.066460	1.189192	4625.943025	0.008800	0.006234
RS	7	0.081215	1.189192	4972.139938	0.009459	0.007011
RS	8	0.097278	1.904524	3342.393238	0.006359	0.004908
RS	9	0.114765	1.904524	3604.783649	0.006858	0.005519
RS	10	0.133802	2.506176	2955.847952	0.005623	0.004778
RS	11	0.154527	2.506176	3191.068563	0.006071	0.005445
RS	12	0.177089	2.753484	3134.643322	0.005963	0.005611
RS	13	0.201650	2.753484	3381.964900	0.006434	0.006313
RS	14	0.228389	2.764557	3631.366724	0.006908	0.007031
RS	15	0.257498	2.764557	3911.536958	0.007441	0.007777
RS	16	0.289187	2.626720	4428.800723	0.008425	0.008975
RS	17	0.323685	2.626720	4757.879050	0.009051	0.009726
RS	18	0.361241	2.307897	5804.462420	0.011042	0.011941
RS	19	0.402126	2.307897	6206.520411	0.011807	0.012800
RS	20	0.446635	1.914555	7970.002225	0.015162	0.016467
RS	21	0.495090	1.914555	8455.611047	0.016086	0.017495
RS	22	0.547840	1.590547	10740.897440	0.020433	0.022213
RS	23	0.605265	1.590547	11268.964189	0.021438	0.023316
RS	24	0.667781	1.375984	13576.910237	0.025829	0.028054
RS	25	0.735838	1.375984	14049.168418	0.026727	0.029035
RS	26	0.809928	1.271400	15625.784343	0.029726	0.032247
RS	27	0.890585	1.271400	15937.777642	0.030320	0.032853
RS	28	0.978392	1.258756	16318.675954	0.031045	0.033572
RS	29	1.073983	1.258756	16432.022167	0.031260	0.033719
RS	30	1.178046	1.304696	15878.351138	0.030207	0.032511
RS	31	1.291334	1.304696	15811.641271	0.030080	0.032284
RS	32	1.414664	1.376402	14846.608641	0.028244	0.030253
RS	33	1.548926	1.376402	14623.868328	0.027820	0.029736
RS	34	1.695090	1.451112	13581.888565	0.025838	0.027575
RS	35	1.854209	1.451112	13214.453847	0.025139	0.026793
RS	36	2.027433	1.517753	12204.716325	0.023218	0.024716
RS	37	2.216012	1.517753	11699.561253	0.022257	0.023673
RS	38	2.421307	1.573268	10725.475819	0.020404	0.021681
RS	39	2.644799	1.573268	10096.868655	0.019208	0.020397
RS	40	2.888103	1.618936	9139.886972	0.017388	0.018450
RS	41	3.152972	1.618936	8417.433281	0.016013	0.016982
RS	42	3.441321	1.657094	7478.310875	0.014227	0.015082
RS	43	3.755229	1.657094	6708.388724	0.012762	0.013524
RS	44	4.096962	1.691305	5808.443225	0.011050	0.011712
RS	45	4.468987	1.691305	5050.918648	0.009609	0.010184
RS	46	4.873989	1.727276	4226.933791	0.008041	0.008531
RS	47	5.314891	1.727276	3545.962031	0.006746	0.007159
RS	48	5.794875	1.767317	2850.224395	0.005422	0.005766
RS	49	6.317406	1.767317	2294.784469	0.004366	0.004648
RS	50	6.886254	1.806990	1765.764271	0.003359	0.003589
RS	51	7.505526	1.806990	1355.269575	0.002578	0.002763
RS	52	8.179691	1.839106	994.169432	0.001891	0.002037
RS	53	8.913616	1.839106	720.558434	0.001371	0.001484
RS	54	9.712596	1.852760	500.858864	0.000953	0.001039
RS	55	10.582399	1.852760	337.918413	0.000643	0.000706
RS	56	11.529303	1.852760	218.527986	0.000416	0.000461
RS	57	12.560142	1.852760	134.950436	0.000257	0.000287
RS	58	13.682356	1.796088	81.004371	0.000154	0.000174
RS	59	14.904045	1.796088	44.086808	0.000084	0.000096
RS	60	16.234026	1.796088	22.566873	0.000043	0.000050
RS	61	17.681899	1.796088	10.805563	0.000021	0.000024
RS	62	19.258113	1.796088	4.811515	0.000009	0.000011
RS	63	20.974046	1.796088	3.093033	0.000006	0.000007
PA	4+25*2+4+6 0.127081975 0.025471531 20.974045517 0.134124105 1.217343585 1.189191647 1.904524210 2.506175541 2.753483826 2.764557212 2.626720413 2.307897004 1.914555184 1.590547316 1.375983838 1.271400437 1.258755582 1.304695744 1.376401660 1.451111937 1.517752988 1.573267849 1.618935736 1.657093712 1.691304625 1.727276336 1.767317471 1.806989704 1.839106449 1.852760424 1.796087553
//
IT	3484
RD	24
LK	-5947584.363170
QD	-1306.874451 -> -1304.876774
RI	0.0344146924
TR	0.126820	0.025466
MT	21.031312
MM	C_pi: 1.211797, n_recomb: 526694.639036
RS	0	0.000000	0.134190	33174.659244	0.062987	0.099842
RS	1	0.008869	0.134190	33713.190674	0.064009	0.054250
RS	2	0.018524	0.134190	34051.947585	0.064652	0.034485
RS	3	0.029036	0.134190	34166.295289	0.064869	0.034152
RS	4	0.040480	1.242954	3828.323537	0.007269	0.004402
RS	5	0.052939	1.242954	4125.135329	0.007832	0.005283
RS	6	0.066503	1.180949	4672.612533	0.008872	0.006290
RS	7	0.081270	1.180949	5022.011834	0.009535	0.007070
RS	8	0.097346	1.900892	3358.849998	0.006377	0.004924
RS	9	0.114849	1.900892	3622.591392	0.006878	0.005535
RS	10	0.133903	2.507954	2962.765266	0.005625	0.004778
RS	11	0.154648	2.507954	3198.667275	0.006073	0.005446
RS	12	0.177232	2.753946	3143.929165	0.005969	0.005615
RS	13	0.201819	2.753946	3392.102001	0.006440	0.006319
RS	14	0.228587	2.766255	3640.758541	0.006912	0.007034
RS	15	0.257729	2.766255	3921.800445	0.007446	0.007783
RS	16	0.289455	2.635002	4429.418402	0.008410	0.008961
RS	17	0.323995	2.635002	4758.874213	0.009035	0.009713
RS	18	0.361599	2.319661	5794.968451	0.011003	0.011902
RS	19	0.402537	2.319661	6197.069396	0.011766	0.012760
RS	20	0.447107	1.924121	7959.661578	0.015112	0.016418
RS	21	0.495629	1.924121	8445.806048	0.016035	0.017444
RS	22	0.548454	1.596503	10743.260454	0.020398	0.022177
RS	23	0.605964	1.596503	11272.889687	0.021403	0.023277
RS	24	0.668575	1.378952	13604.540677	0.025830	0.028054
RS	25	0.736739	1.378952	14078.797759	0.026730	0.029034
RS	26	0.810948	1.272831	15675.551045	0.029762	0.032279
RS	27	0.891738	1.272831	15988.673088	0.030357	0.032884
RS	28	0.979694	1.260169	16370.867146	0.031082	0.033603
RS	29	1.075450	1.260169	16484.487875	0.031298	0.033750
RS	30	1.179699	1.306917	15920.028819	0.030226	0.032522
RS	31	1.293193	1.306917	15853.660368	0.030100	0.032297
RS	32	1.416754	1.379450	14879.238187	0.028250	0.030251
RS	33	1.551272	1.379450	14657.104643	0.027828	0.029737
RS	34	1.697721	1.454529	13611.939257	0.025844	0.027575
RS	35	1.857158	1.454529	13244.820098	0.025147	0.026796
RS	36	2.030735	1.521062	12235.777398	0.023231	0.024725
RS	37	2.219706	1.521062	11730.010822	0.022271	0.023684
RS	38	2.425437	1.576252	10756.786570	0.020423	0.021698
RS	39	2.649414	1.576252	10126.398109	0.019226	0.020414
RS	40	2.893256	1.621707	9168.140563	0.017407	0.018468
RS	41	3.158723	1.621707	8443.063346	0.016030	0.016999
RS	42	3.447733	1.660008	7500.306906	0.014240	0.015095
RS	43	3.762376	1.660008	6727.665375	0.012773	0.013536
RS	44	4.104924	1.694908	5822.705676	0.011055	0.011717
RS	45	4.477852	1.694908	5063.221683	0.009613	0.010189
RS	46	4.883855	1.732331	4234.131160	0.008039	0.008528
RS	47	5.325865	1.732331	3552.564042	0.006745	0.007158
RS	48	5.807076	1.774578	2853.086015	0.005417	0.005760
RS	49	6.330965	1.774578	2298.267130	0.004364	0.004646
RS	50	6.901317	1.816878	1767.378507	0.003356	0.003585
RS	51	7.522253	1.816878	1357.919686	0.002578	0.002762
RS	52	8.198258	1.851537	996.175057	0.001891	0.002037
RS	53	8.934217	1.851537	723.237483	0.001373	0.001486
RS	54	9.735447	1.867254	503.218194	0.000955	0.001041
RS	55	10.607737	1.867254	340.345004	0.000646	0.000709
RS	56	11.557389	1.867254	220.680255	0.000419	0.000464
RS	57	12.591265	1.867254	136.668439	0.000259	0.000290
RS	58	13.716833	1.809888	82.298882	0.000156	0.000176
RS	59	14.942225	1.809888	44.939850	0.000085	0.000097
RS	60	16.276296	1.809888	23.085641	0.000044	0.000050
RS	61	17.728684	1.809888	11.096447	0.000021	0.000024
RS	62	19.309881	1.809888	4.961484	0.000009	0.000011
RS	63	21.031312	1.809888	3.212011	0.000006	0.000007
PA	4+25*2+4+6 0.126820406 0.025466430 21.031312413 0.134190235 1.242954126 1.180948997 1.900891618 2.507953757 2.753945989 2.766255109 2.635002061 2.319661253 1.924120875 1.596502524 1.378952126 1.272831190 1.260168503 1.306916739 1.379449607 1.454528757 1.521061840 1.576252116 1.621706718 1.660007836 1.694907964 1.732330950 1.774578369 1.816877882 1.851536618 1.867253667 1.809887927
//
IT	4625
RD	25
LK	-5947580.451929
QD	-1301.866088 -> -1300.031736
RI	0.0342758847
TR	0.126568	0.025461
MT	21.086900
MM	C_pi: 1.214375, n_recomb: 527680.624573
RS	0	0.000000	0.134248	33238.447468	0.062990	0.099749
RS	1	0.008873	0.134248	33779.182573	0.064014	0.054279
RS	2	0.018534	0.134248	34119.654458	0.064660	0.034524
RS	3	0.029052	0.134248	34235.135580	0.064879	0.034200
RS	4	0.040503	1.268793	3760.023466	0.007126	0.004321
RS	5	0.052971	1.268793	4052.543825	0.007680	0.005185
RS	6	0.066544	1.172953	4718.240172	0.008941	0.006344
RS	7	0.081323	1.172953	5070.759729	0.009610	0.007128
RS	8	0.097412	1.897940	3373.656332	0.006393	0.004937
RS	9	0.114929	1.897940	3638.627820	0.006896	0.005549
RS	10	0.134001	2.510470	2968.371297	0.005625	0.004777
RS	11	0.154764	2.510470	3204.855398	0.006073	0.005445
RS	12	0.177371	2.754670	3152.465555	0.005974	0.005619
RS	13	0.201983	2.754670	3401.430500	0.006446	0.006324
RS	14	0.228779	2.767590	3650.096202	0.006917	0.007039
RS	15	0.257953	2.767590	3931.996758	0.007451	0.007790
RS	16	0.289715	2.642571	4430.570172	0.008396	0.008948
RS	17	0.324296	2.642571	4760.420839	0.009021	0.009701
RS	18	0.361945	2.330771	5786.283863	0.010966	0.011866
RS	19	0.402936	2.330771	6188.441475	0.011728	0.012723
RS	20	0.447563	1.933255	7949.851773	0.015066	0.016372
RS	21	0.496150	1.933255	8436.501927	0.015988	0.017395
RS	22	0.549049	1.602229	10745.199056	0.020363	0.022142
RS	23	0.606642	1.602229	11276.306487	0.021370	0.023241
RS	24	0.669345	1.381830	13630.373766	0.025831	0.028053
RS	25	0.737611	1.381830	14106.536770	0.026733	0.029032
RS	26	0.811936	1.274242	15722.456189	0.029795	0.032309
RS	27	0.892855	1.274242	16036.665683	0.030391	0.032913
RS	28	0.980955	1.261584	16419.821085	0.031117	0.033632
RS	29	1.076873	1.261584	16533.743522	0.031333	0.033779
RS	30	1.181301	1.309142	15958.625685	0.030243	0.032532
RS	31	1.294996	1.309142	15892.675351	0.030118	0.032308
RS	32	1.418779	1.382486	14909.269496	0.028254	0.030249
RS	33	1.553546	1.382486	14687.836151	0.027835	0.029737
RS	34	1.700271	1.457908	13639.945708	0.025849	0.027574
RS	35	1.860016	1.457908	13273.231662	0.025154	0.026799
RS	36	2.033936	1.524302	12265.287332	0.023244	0.024734
RS	37	2.223288	1.524302	11758.985185	0.022284	0.023695
RS	38	2.429442	1.579126	10787.013057	0.020442	0.021715
RS	39	2.653889	1.579126	10154.885554	0.019244	0.020431
RS	40	2.898253	1.624323	9195.653066	0.017427	0.018487
RS	41	3.164299	1.624323	8467.956989	0.016048	0.017016
RS	42	3.453952	1.662717	7521.790914	0.014254	0.015109
RS	43	3.769308	1.662717	6746.399800	0.012785	0.013548
RS	44	4.112647	1.698254	5836.567675	0.011061	0.011723
RS	45	4.486451	1.698254	5075.076128	0.009618	0.010193
RS	46	4.893424	1.737076	4240.967187	0.008037	0.008526
RS	47	5.336509	1.737076	3558.757948	0.006744	0.007157
RS	48	5.818912	1.781497	2855.575783	0.005412	0.005754
RS	49	6.344119	1.781497	2301.358577	0.004361	0.004643
RS	50	6.915930	1.826411	1768.633159	0.003352	0.003580
RS	51	7.538480	1.826411	1360.224515	0.002578	0.002761
RS	52	8.216272	1.863630	997.870790	0.001891	0.002036
RS	53	8.954206	1.863630	725.651161	0.001375	0.001488
RS	54	9.757620	1.881448	505.358227	0.000958	0.001043
RS	55	10.632324	1.881448	342.606992	0.000649	0.000712
RS	56	11.584644	1.881448	222.717366	0.000422	0.000467
RS	57	12.621467	1.881448	138.311614	0.000262	0.000293
RS	58	13.750291	1.823431	83.546661	0.000158	0.000179
RS	59	14.979280	1.823431	45.768407	0.000087	0.000099
RS	60	16.317322	1.823431	23.592964	0.000045	0.000051
RS	61	17.774093	1.823431	11.382728	0.000022	0.000025
RS	62	19.360129	1.823431	5.109990	0.000010	0.000011
RS	63	21.086900	1.823431	3.331011	0.000006	0.000007
PA	4+25*2+4+6 0.126567699 0.025460674 21.086900451 0.134247887 1.268793489 1.172952688 1.897940329 2.510469900 2.754669553 2.767589991 2.642571018 2.330770929 1.933255429 1.602229191 1.381830159 1.274241702 1.261584212 1.309141515 1.382485887 1.457907846 1.524302475 1.579126293 1.624322758 1.662716532 1.698253790 1.737075723 1.781496777 1.826411035 1.863629887 1.881448041 1.823430573
//
