# Supplementary material for: Introgression and disruption of migration routes have shaped the genetic integrity of wildebeest populations
Source: Nat Commun. 2024 Apr 12;15:2921. doi: 10.1038/s41467-024-47015-y (PMC11014984; doi:10.1038/s41467-024-47015-y)
Supplement: Supplementary file 10 — Source Data [file 41467_2024_47015_MOESM10_ESM.zip › source_data/Fig2a.psmc/CTauKeS__718.psmc]

CC
CC	Brief Description of the file format:
CC	  CC  comments
CC	  MM  useful-messages
CC	  RD  round-of-iterations
CC	  LL  \log[P(sequence)]
CC	  QD  Q-before-opt Q-after-opt
CC	  TR  \theta_0 \rho_0
CC	  RS  k t_k \lambda_k \pi_k \sum_{l\not=k}A_{kl} A_{kk}
CC	  DC  begin end best-k t_k+\Delta_k max-prob
CC
MM	Version: 0.6.5-r67
MM	pattern:4+25*2+4+6, n:63, n_free_lambdas:28
MM	n_iterations:25, skip:1, max_t:15, theta/rho:5
MM	is_decoding:0
MM	n_seqs:28, sum_L:17440745, sum_n:2267702
RD	0
LK	0.000000
QD	0.000000 -> 0.000000
RI	inf
TR	0.139289	0.027858
MT	15.000000
MM	C_pi: 1.000000, n_recomb: 479185.464734
RS	0	0.000000	1.000000	3901.740287	0.008142	0.000000
RS	1	0.008290	1.000000	4189.366477	0.008743	0.000000
RS	2	0.017266	1.000000	4495.022779	0.009381	0.000000
RS	3	0.026987	1.000000	4819.295842	0.010057	0.000000
RS	4	0.037514	1.000000	5162.688441	0.010774	0.000000
RS	5	0.048914	1.000000	5525.595628	0.011531	0.000000
RS	6	0.061258	1.000000	5908.277412	0.012330	0.000000
RS	7	0.074626	1.000000	6310.827739	0.013170	0.000000
RS	8	0.089102	1.000000	6733.139570	0.014051	0.000000
RS	9	0.104778	1.000000	7174.865987	0.014973	0.000000
RS	10	0.121753	1.000000	7635.377309	0.015934	0.000000
RS	11	0.140135	1.000000	8113.714393	0.016932	0.000000
RS	12	0.160042	1.000000	8608.538473	0.017965	0.000000
RS	13	0.181598	1.000000	9118.078146	0.019028	0.000000
RS	14	0.204942	1.000000	9640.074416	0.020118	0.000000
RS	15	0.230221	1.000000	10171.725117	0.021227	0.000000
RS	16	0.257595	1.000000	10709.630451	0.022350	0.000000
RS	17	0.287238	1.000000	11249.741947	0.023477	0.000000
RS	18	0.319339	1.000000	11787.317691	0.024599	0.000000
RS	19	0.354100	1.000000	12316.887394	0.025704	0.000000
RS	20	0.391744	1.000000	12832.231480	0.026779	0.000000
RS	21	0.432507	1.000000	13326.379134	0.027810	0.000000
RS	22	0.476650	1.000000	13791.630814	0.028781	0.000000
RS	23	0.524453	1.000000	14219.611280	0.029675	0.000000
RS	24	0.576218	1.000000	14601.359457	0.030471	0.000000
RS	25	0.632274	1.000000	14927.461394	0.031152	0.000000
RS	26	0.692977	1.000000	15188.232037	0.031696	0.000000
RS	27	0.758711	1.000000	15373.950385	0.032084	0.000000
RS	28	0.829896	1.000000	15475.150600	0.032295	0.000000
RS	29	0.906981	1.000000	15482.968752	0.032311	0.000000
RS	30	0.990456	1.000000	15389.540909	0.032116	0.000000
RS	31	1.080851	1.000000	15188.443195	0.031696	0.000000
RS	32	1.178739	1.000000	14875.158406	0.031043	0.000000
RS	33	1.284742	1.000000	14447.546884	0.030150	0.000000
RS	34	1.399532	1.000000	13906.292250	0.029021	0.000000
RS	35	1.523838	1.000000	13255.285829	0.027662	0.000000
RS	36	1.658449	1.000000	12501.908308	0.026090	0.000000
RS	37	1.804218	1.000000	11657.164417	0.024327	0.000000
RS	38	1.962071	1.000000	10735.627764	0.022404	0.000000
RS	39	2.133009	1.000000	9755.159501	0.020358	0.000000
RS	40	2.318118	1.000000	8736.377527	0.018232	0.000000
RS	41	2.518571	1.000000	7701.872677	0.016073	0.000000
RS	42	2.735641	1.000000	6675.194266	0.013930	0.000000
RS	43	2.970706	1.000000	5679.657587	0.011853	0.000000
RS	44	3.225257	1.000000	4737.056870	0.009886	0.000000
RS	45	3.500909	1.000000	3866.394096	0.008069	0.000000
RS	46	3.799411	1.000000	3082.751033	0.006433	0.000000
RS	47	4.122659	1.000000	2396.433315	0.005001	0.000000
RS	48	4.472702	1.000000	1812.497159	0.003782	0.000000
RS	49	4.851763	1.000000	1330.730306	0.002777	0.000000
RS	50	5.262247	1.000000	946.102346	0.001974	0.000000
RS	51	5.706758	1.000000	649.633729	0.001356	0.000000
RS	52	6.188118	1.000000	429.569703	0.000896	0.000000
RS	53	6.709380	1.000000	272.698748	0.000569	0.000000
RS	54	7.273854	1.000000	165.636508	0.000346	0.000000
RS	55	7.885120	1.000000	95.911707	0.000200	0.000000
RS	56	8.547059	1.000000	52.737499	0.000110	0.000000
RS	57	9.263869	1.000000	27.418871	0.000057	0.000000
RS	58	10.040101	1.000000	13.417149	0.000028	0.000000
RS	59	10.880679	1.000000	6.148747	0.000013	0.000000
RS	60	11.790939	1.000000	2.624745	0.000005	0.000000
RS	61	12.776655	1.000000	1.037599	0.000002	0.000000
RS	62	13.844085	1.000000	0.377463	0.000001	0.000000
RS	63	15.000000	1.000000	0.176789	0.000000	0.000000
PA	4+25*2+4+6 0.139288769 0.027857754 15.000000000 1.000000000 1.000000000 1.000000000 1.000000000 1.000000000 1.000000000 1.000000000 1.000000000 1.000000000 1.000000000 1.000000000 1.000000000 1.000000000 1.000000000 1.000000000 1.000000000 1.000000000 1.000000000 1.000000000 1.000000000 1.000000000 1.000000000 1.000000000 1.000000000 1.000000000 1.000000000 1.000000000 1.000000000
//
IT	4851
RD	1
LK	-5511669.881281
QD	-20158.811671 -> -8034.979253
RI	0.1046443576
TR	0.135465	0.025293
MT	16.834338
MM	C_pi: 1.123588, n_recomb: 488696.830380
RS	0	0.000000	0.204894	19552.039300	0.040009	0.153955
RS	1	0.008487	0.204894	20317.540364	0.041575	0.072024
RS	2	0.017694	0.204894	21036.030958	0.043045	0.026896
RS	3	0.027683	0.204894	21693.794586	0.044391	0.017023
RS	4	0.038519	0.678609	6861.075328	0.014040	0.012681
RS	5	0.050275	0.678609	7311.304470	0.014961	0.010090
RS	6	0.063029	1.015786	5214.596994	0.010670	0.008566
RS	7	0.076865	1.015786	5578.419610	0.011415	0.007578
RS	8	0.091875	1.310765	4627.476097	0.009469	0.006960
RS	9	0.108159	1.310765	4956.677385	0.010143	0.006624
RS	10	0.125825	1.508479	4612.841275	0.009439	0.006519
RS	11	0.144991	1.508479	4939.737338	0.010108	0.006580
RS	12	0.165783	1.603676	4972.506987	0.010175	0.006749
RS	13	0.188340	1.603676	5317.582959	0.010881	0.007049
RS	14	0.212811	1.620316	5621.827501	0.011504	0.007506
RS	15	0.239359	1.620316	5997.766270	0.012273	0.008115
RS	16	0.268160	1.589027	6514.348780	0.013330	0.008871
RS	17	0.299405	1.589027	6926.689138	0.014174	0.009771
RS	18	0.333302	1.534972	7608.424312	0.015569	0.010809
RS	19	0.370076	1.534972	8054.475370	0.016482	0.011976
RS	20	0.409971	1.474074	8855.368569	0.018120	0.013266
RS	21	0.453252	1.474074	9322.672229	0.019077	0.014667
RS	22	0.500206	1.416110	10183.200724	0.020837	0.016154
RS	23	0.551144	1.416110	10648.055369	0.021789	0.017689
RS	24	0.606406	1.367245	11487.454096	0.023506	0.019226
RS	25	0.666358	1.367245	11915.054233	0.024381	0.020715
RS	26	0.731398	1.330083	12646.497518	0.025878	0.022111
RS	27	0.801958	1.330083	12993.900077	0.026589	0.023369
RS	28	0.878506	1.304249	13544.346915	0.027715	0.024456
RS	29	0.961551	1.304249	13765.487390	0.028168	0.025344
RS	30	1.051644	1.287564	14086.511956	0.028825	0.026017
RS	31	1.149383	1.287564	14137.870090	0.028930	0.026464
RS	32	1.255416	1.277122	14206.184648	0.029070	0.026684
RS	33	1.370449	1.277122	14052.370056	0.028755	0.026679
RS	34	1.495245	1.270144	13863.549037	0.028368	0.026450
RS	35	1.630631	1.270144	13483.102009	0.027590	0.026003
RS	36	1.777508	1.264522	13046.284728	0.026696	0.025341
RS	37	1.936850	1.264522	12438.162149	0.025452	0.024471
RS	38	2.109716	1.258943	11777.342977	0.024099	0.023402
RS	39	2.297252	1.258943	10967.246646	0.022442	0.022143
RS	40	2.500704	1.252821	10126.481434	0.020721	0.020712
RS	41	2.721423	1.252821	9170.520947	0.018765	0.019129
RS	42	2.960874	1.246065	8218.444826	0.016817	0.017423
RS	43	3.220647	1.246065	7200.280101	0.014734	0.015630
RS	44	3.502467	1.238796	6227.013367	0.012742	0.013790
RS	45	3.808205	1.238796	5245.452466	0.010734	0.011947
RS	46	4.139890	1.231297	4347.531951	0.008896	0.010146
RS	47	4.499725	1.231297	3495.667432	0.007153	0.008430
RS	48	4.890098	1.224005	2753.917714	0.005635	0.006838
RS	49	5.313603	1.224005	2095.704296	0.004288	0.005403
RS	50	5.773050	1.217453	1554.344390	0.003181	0.004149
RS	51	6.271489	1.217453	1108.506733	0.002268	0.003088
RS	52	6.812230	1.212249	765.497609	0.001566	0.002221
RS	53	7.398864	1.212249	505.866492	0.001035	0.001540
RS	54	8.035285	1.207881	321.411428	0.000658	0.001026
RS	55	8.725718	1.207881	194.191962	0.000397	0.000655
RS	56	9.474747	1.207881	111.657174	0.000228	0.000400
RS	57	10.287345	1.207881	60.843263	0.000125	0.000232
RS	58	11.168908	1.200838	31.398107	0.000064	0.000128
RS	59	12.125289	1.200838	15.080825	0.000031	0.000066
RS	60	13.162836	1.200838	6.761363	0.000014	0.000032
RS	61	14.288439	1.200838	2.813285	0.000006	0.000014
RS	62	15.509570	1.200838	1.079534	0.000002	0.000006
RS	63	16.834338	1.200838	0.547240	0.000001	0.000003
PA	4+25*2+4+6 0.135465073 0.025292688 16.834337711 0.204893589 0.678609371 1.015786409 1.310765028 1.508479118 1.603675842 1.620315552 1.589027405 1.534972191 1.474074364 1.416110039 1.367244720 1.330082893 1.304248810 1.287564278 1.277121544 1.270143509 1.264521599 1.258942604 1.252820969 1.246065140 1.238796234 1.231296539 1.224005461 1.217453003 1.212249041 1.207880974 1.200838149
//
IT	4558
RD	2
LK	-5495159.585749
QD	-5041.768496 -> -3306.623674
RI	0.0675487865
TR	0.131109	0.024012
MT	18.176845
MM	C_pi: 1.129321, n_recomb: 466625.063582
RS	0	0.000000	0.130891	29338.337605	0.062873	0.150376
RS	1	0.008618	0.130891	29755.817642	0.063768	0.073315
RS	2	0.017979	0.130891	30001.583540	0.064295	0.034434
RS	3	0.028147	0.130891	30056.030564	0.064412	0.028144
RS	4	0.039192	0.659842	6151.385707	0.013183	0.008476
RS	5	0.051188	0.659842	6557.022242	0.014052	0.008841
RS	6	0.064217	1.092255	4233.415907	0.009072	0.006197
RS	7	0.078370	1.092255	4537.344249	0.009724	0.006514
RS	8	0.093743	1.533076	3468.374979	0.007433	0.005340
RS	9	0.110440	1.533076	3725.515545	0.007984	0.005696
RS	10	0.128577	1.859042	3300.595813	0.007073	0.005344
RS	11	0.148276	1.859042	3546.520561	0.007600	0.005813
RS	12	0.169674	2.020959	3503.941199	0.007509	0.005905
RS	13	0.192915	2.020959	3761.636631	0.008061	0.006371
RS	14	0.218159	2.037078	4002.505300	0.008578	0.006865
RS	15	0.245579	2.037078	4288.314618	0.009190	0.007529
RS	16	0.275363	1.959397	4769.551961	0.010221	0.008462
RS	17	0.307713	1.959397	5094.219436	0.010917	0.009358
RS	18	0.342851	1.840970	5779.001258	0.012385	0.010713
RS	19	0.381017	1.840970	6145.713534	0.013171	0.011821
RS	20	0.422473	1.716041	6992.532977	0.014985	0.013548
RS	21	0.467502	1.716041	7394.291042	0.015846	0.014859
RS	22	0.516411	1.604416	8334.904204	0.017862	0.016873
RS	23	0.569535	1.604416	8751.741002	0.018755	0.018271
RS	24	0.627238	1.517923	9674.034941	0.020732	0.020309
RS	25	0.689914	1.517923	10072.778375	0.021586	0.021580
RS	26	0.757992	1.459708	10856.105895	0.023265	0.023332
RS	27	0.831936	1.459708	11195.290242	0.023992	0.024287
RS	28	0.912254	1.426648	11751.836181	0.025185	0.025524
RS	29	0.999493	1.426648	11989.139517	0.025693	0.026050
RS	30	1.094252	1.412424	12283.458971	0.026324	0.026691
RS	31	1.197176	1.412424	12381.726328	0.026535	0.026771
RS	32	1.308972	1.409842	12422.453998	0.026622	0.026862
RS	33	1.430402	1.409842	12352.800080	0.026473	0.026537
RS	34	1.562297	1.412578	12168.014203	0.026077	0.026172
RS	35	1.705559	1.412578	11911.733966	0.025527	0.025484
RS	36	1.861169	1.416111	11529.736760	0.024709	0.024737
RS	37	2.030189	1.416111	11081.429038	0.023748	0.023715
RS	38	2.213776	1.417778	10527.373740	0.022561	0.022638
RS	39	2.413186	1.417778	9899.747019	0.021216	0.021311
RS	40	2.629781	1.416518	9202.182901	0.019721	0.019947
RS	41	2.865043	1.416518	8431.016477	0.018068	0.018364
RS	42	3.120580	1.412265	7632.817392	0.016357	0.016778
RS	43	3.398141	1.412265	6778.404143	0.014526	0.015032
RS	44	3.699623	1.405371	5941.908010	0.012734	0.013334
RS	45	4.027088	1.405371	5083.273165	0.010894	0.011557
RS	46	4.382775	1.396568	4283.544082	0.009180	0.009887
RS	47	4.769116	1.396568	3504.419061	0.007510	0.008231
RS	48	5.188753	1.386954	2814.282554	0.006031	0.006736
RS	49	5.644557	1.386954	2183.018597	0.004678	0.005341
RS	50	6.139642	1.377835	1653.891465	0.003544	0.004141
RS	51	6.677397	1.377835	1204.461103	0.002581	0.003097
RS	52	7.261496	1.370603	851.019023	0.001824	0.002250
RS	53	7.895936	1.370603	575.406458	0.001233	0.001570
RS	54	8.585053	1.364535	374.758761	0.000803	0.001058
RS	55	9.333561	1.364535	232.148656	0.000498	0.000681
RS	56	10.146578	1.364535	137.029694	0.000294	0.000419
RS	57	11.029664	1.364535	76.753909	0.000164	0.000246
RS	58	11.988858	1.352388	40.855808	0.000088	0.000137
RS	59	13.030717	1.352388	20.180198	0.000043	0.000071
RS	60	14.162368	1.352388	9.315617	0.000020	0.000035
RS	61	15.391549	1.352388	3.995767	0.000009	0.000016
RS	62	16.726665	1.352388	1.582581	0.000003	0.000006
RS	63	18.176845	1.352388	0.841391	0.000002	0.000004
PA	4+25*2+4+6 0.131108930 0.024012346 18.176845062 0.130891232 0.659842021 1.092255003 1.533076415 1.859041663 2.020959217 2.037078100 1.959397012 1.840970177 1.716040507 1.604416064 1.517923466 1.459708057 1.426647762 1.412423788 1.409841820 1.412578235 1.416111494 1.417777589 1.416518212 1.412265229 1.405371239 1.396567771 1.386954479 1.377835150 1.370602840 1.364534719 1.352388099
//
IT	4785
RD	3
LK	-5492633.691452
QD	-2863.615289 -> -2449.758120
RI	0.0588681112
TR	0.127475	0.023214
MT	19.193348
MM	C_pi: 1.140404, n_recomb: 455683.183141
RS	0	0.000000	0.112776	33434.310979	0.073372	0.146212
RS	1	0.008712	0.112776	33537.029767	0.073597	0.074791
RS	2	0.018182	0.112776	33405.227737	0.073308	0.037623
RS	3	0.028478	0.112776	33021.530025	0.072466	0.032830
RS	4	0.039671	0.699234	5460.423783	0.011983	0.007093
RS	5	0.051838	0.699234	5830.167844	0.012794	0.008075
RS	6	0.065066	1.165137	3745.248467	0.008219	0.005487
RS	7	0.079446	1.165137	4020.124384	0.008822	0.006104
RS	8	0.095079	1.684719	2987.735182	0.006557	0.004820
RS	9	0.112074	1.684719	3214.668663	0.007055	0.005334
RS	10	0.130549	2.095121	2782.047358	0.006105	0.004889
RS	11	0.150634	2.095121	2995.034999	0.006573	0.005454
RS	12	0.172468	2.306906	2927.350648	0.006424	0.005514
RS	13	0.196205	2.306906	3149.290345	0.006911	0.005993
RS	14	0.222009	2.321098	3364.400579	0.007383	0.006497
RS	15	0.250062	2.321098	3612.885065	0.007929	0.007129
RS	16	0.280558	2.201052	4085.364533	0.008965	0.008158
RS	17	0.313711	2.201052	4373.761994	0.009598	0.009001
RS	18	0.349753	2.025085	5078.692952	0.011145	0.010556
RS	19	0.388934	2.025085	5413.347869	0.011880	0.011596
RS	20	0.431528	1.844761	6316.168874	0.013861	0.013623
RS	21	0.477833	1.844761	6692.652050	0.014687	0.014868
RS	22	0.528172	1.688663	7719.297835	0.016940	0.017264
RS	23	0.582897	1.688663	8118.132302	0.017815	0.018607
RS	24	0.642389	1.573471	9123.459850	0.020021	0.021008
RS	25	0.707064	1.573471	9509.336403	0.020868	0.022220
RS	26	0.777373	1.502172	10332.144768	0.022674	0.024193
RS	27	0.853807	1.502172	10661.360875	0.023396	0.025071
RS	28	0.936900	1.468661	11193.473370	0.024564	0.026323
RS	29	1.027231	1.468661	11424.770482	0.025072	0.026756
RS	30	1.125432	1.462712	11642.421739	0.025549	0.027232
RS	31	1.232188	1.462712	11743.906210	0.025772	0.027219
RS	32	1.348245	1.473185	11689.166552	0.025652	0.027057
RS	33	1.474412	1.473185	11639.160086	0.025542	0.026660
RS	34	1.611570	1.490473	11374.237059	0.024961	0.026042
RS	35	1.760677	1.490473	11159.885574	0.024490	0.025314
RS	36	1.922773	1.507775	10734.827765	0.023558	0.024371
RS	37	2.098991	1.507775	10352.650179	0.022719	0.023345
RS	38	2.290561	1.521125	9799.574279	0.021505	0.022152
RS	39	2.498820	1.521125	9258.871178	0.020319	0.020853
RS	40	2.725221	1.528972	8600.918390	0.018875	0.019449
RS	41	2.971346	1.528972	7928.656402	0.017399	0.017920
RS	42	3.238913	1.531192	7195.259409	0.015790	0.016356
RS	43	3.529789	1.531192	6438.903584	0.014130	0.014680
RS	44	3.846006	1.528266	5674.937666	0.012454	0.013039
RS	45	4.189770	1.528266	4899.799107	0.010753	0.011334
RS	46	4.563482	1.521303	4163.099288	0.009136	0.009730
RS	47	4.969751	1.521303	3442.774437	0.007555	0.008132
RS	48	5.411413	1.512034	2794.594403	0.006133	0.006691
RS	49	5.891551	1.512034	2194.647083	0.004816	0.005332
RS	50	6.413517	1.502575	1684.096165	0.003696	0.004162
RS	51	6.980956	1.502575	1243.669313	0.002729	0.003132
RS	52	7.597828	1.495073	891.576771	0.001957	0.002293
RS	53	8.268440	1.495073	612.358625	0.001344	0.001612
RS	54	8.997474	1.488710	405.429969	0.000890	0.001096
RS	55	9.790019	1.488710	255.599062	0.000561	0.000712
RS	56	10.651608	1.488710	153.686736	0.000337	0.000442
RS	57	11.588257	1.488710	87.773809	0.000193	0.000262
RS	58	12.606503	1.472474	47.753785	0.000105	0.000148
RS	59	13.713456	1.472474	24.065161	0.000053	0.000078
RS	60	14.916844	1.472474	11.344452	0.000025	0.000038
RS	61	16.225068	1.472474	4.973776	0.000011	0.000017
RS	62	17.647259	1.472474	2.015470	0.000004	0.000007
RS	63	19.193348	1.472474	1.109673	0.000002	0.000004
PA	4+25*2+4+6 0.127474547 0.023214002 19.193348498 0.112776469 0.699233811 1.165137297 1.684719360 2.095121069 2.306905665 2.321098280 2.201051542 2.025085454 1.844761220 1.688662841 1.573470951 1.502172251 1.468660752 1.462712398 1.473185314 1.490473213 1.507775278 1.521124867 1.528971948 1.531192306 1.528266302 1.521302800 1.512034223 1.502575053 1.495073249 1.488709765 1.472474215
//
IT	3928
RD	4
LK	-5491969.153867
QD	-2330.347873 -> -2162.287353
RI	0.0551349925
TR	0.124681	0.022689
MT	19.963004
MM	C_pi: 1.156653, n_recomb: 451772.725335
RS	0	0.000000	0.106712	35219.301888	0.077958	0.143055
RS	1	0.008779	0.106712	35163.840997	0.077835	0.076077
RS	2	0.018329	0.106712	34845.400704	0.077130	0.039235
RS	3	0.028718	0.106712	34248.522043	0.075809	0.035058
RS	4	0.040018	0.749375	4988.901877	0.011043	0.006393
RS	5	0.052310	0.749375	5335.538418	0.011810	0.007549
RS	6	0.065682	1.212784	3533.673755	0.007822	0.005240
RS	7	0.080228	1.212784	3796.734569	0.008404	0.005954
RS	8	0.096050	1.773889	2792.242776	0.006181	0.004641
RS	9	0.113262	1.773889	3007.384801	0.006657	0.005201
RS	10	0.131985	2.247117	2557.827718	0.005662	0.004691
RS	11	0.152351	2.247117	2756.849905	0.006102	0.005278
RS	12	0.174506	2.507184	2662.466436	0.005893	0.005303
RS	13	0.198605	2.507184	2868.113310	0.006349	0.005767
RS	14	0.224821	2.529924	3059.409036	0.006772	0.006253
RS	15	0.253337	2.529924	3290.182593	0.007283	0.006842
RS	16	0.284358	2.379936	3756.011273	0.008314	0.007911
RS	17	0.318101	2.379936	4027.342094	0.008915	0.008694
RS	18	0.354807	2.157339	4753.714173	0.010522	0.010368
RS	19	0.394736	2.157339	5074.504999	0.011232	0.011339
RS	20	0.438170	1.930390	6036.038949	0.013361	0.013573
RS	21	0.485417	1.930390	6403.912930	0.014175	0.014757
RS	22	0.536812	1.736164	7525.585079	0.016658	0.017446
RS	23	0.592719	1.736164	7920.932533	0.017533	0.018754
RS	24	0.653535	1.596346	9026.097153	0.019979	0.021454
RS	25	0.719689	1.596346	9410.251272	0.020830	0.022654
RS	26	0.791652	1.513925	10292.739683	0.022783	0.024814
RS	27	0.869932	1.513925	10617.994852	0.023503	0.025689
RS	28	0.955084	1.480245	11143.042122	0.024665	0.026942
RS	29	1.047712	1.480245	11367.464553	0.025162	0.027370
RS	30	1.148473	1.481871	11519.048269	0.025497	0.027683
RS	31	1.258079	1.481871	11614.575194	0.025709	0.027666
RS	32	1.377308	1.504375	11466.525060	0.025381	0.027259
RS	33	1.507004	1.504375	11417.530845	0.025273	0.026867
RS	34	1.648086	1.535348	11064.476234	0.024491	0.026003
RS	35	1.801555	1.535348	10863.406993	0.024046	0.025293
RS	36	1.968497	1.565981	10375.475943	0.022966	0.024153
RS	37	2.150095	1.565981	10021.560312	0.022183	0.023160
RS	38	2.347636	1.591109	9437.991354	0.020891	0.021834
RS	39	2.562519	1.591109	8939.857075	0.019788	0.020583
RS	40	2.796268	1.608693	8281.413873	0.018331	0.019110
RS	41	3.050538	1.608693	7661.901010	0.016960	0.017639
RS	42	3.327130	1.618450	6950.405953	0.015385	0.016059
RS	43	3.628006	1.618450	6249.884741	0.013834	0.014447
RS	44	3.955296	1.620830	5519.619095	0.012218	0.012827
RS	45	4.311320	1.620830	4794.822865	0.010613	0.011183
RS	46	4.698600	1.617152	4091.955897	0.009058	0.009616
RS	47	5.119879	1.617152	3409.090419	0.007546	0.008067
RS	48	5.578144	1.609648	2785.542366	0.006166	0.006659
RS	49	6.076642	1.609648	2206.779843	0.004885	0.005331
RS	50	6.618903	1.601142	1707.802219	0.003780	0.004181
RS	51	7.208771	1.601142	1274.098512	0.002820	0.003164
RS	52	7.850424	1.594447	922.702337	0.002042	0.002331
RS	53	8.548410	1.594447	641.254898	0.001419	0.001650
RS	54	9.307674	1.588635	429.692067	0.000951	0.001130
RS	55	10.133595	1.588635	274.586571	0.000608	0.000740
RS	56	11.032025	1.588635	167.480282	0.000371	0.000464
RS	57	12.009331	1.588635	97.105226	0.000215	0.000278
RS	58	13.072437	1.568879	53.737312	0.000119	0.000158
RS	59	14.228875	1.568879	27.510633	0.000061	0.000084
RS	60	15.486839	1.568879	13.185129	0.000029	0.000042
RS	61	16.855243	1.568879	5.882088	0.000013	0.000019
RS	62	18.343782	1.568879	2.427339	0.000005	0.000008
RS	63	19.963004	1.568879	1.374888	0.000003	0.000005
PA	4+25*2+4+6 0.124681434 0.022688891 19.963003647 0.106711933 0.749374944 1.212783903 1.773888940 2.247117230 2.507183804 2.529924431 2.379935679 2.157338960 1.930389937 1.736164214 1.596345774 1.513925163 1.480244964 1.481870659 1.504374960 1.535347633 1.565981107 1.591108947 1.608692906 1.618450434 1.620830297 1.617151713 1.609648172 1.601142421 1.594446709 1.588634916 1.568879442
//
IT	4298
RD	5
LK	-5491679.661539
QD	-2105.435335 -> -2013.948916
RI	0.0528392742
TR	0.122565	0.022335
MT	20.549913
MM	C_pi: 1.172288, n_recomb: 450757.599107
RS	0	0.000000	0.104262	36128.056041	0.080150	0.140766
RS	1	0.008829	0.104262	35996.290641	0.079857	0.077063
RS	2	0.018438	0.104262	35586.795994	0.078949	0.040172
RS	3	0.028894	0.104262	34885.088829	0.077392	0.036274
RS	4	0.040275	0.798035	4658.682042	0.010335	0.005951
RS	5	0.052659	0.798035	4989.233507	0.011069	0.007152
RS	6	0.066138	1.235074	3458.808884	0.007673	0.005176
RS	7	0.080806	1.235074	3718.436613	0.008249	0.005932
RS	8	0.096770	1.814781	2723.753233	0.006043	0.004601
RS	9	0.114142	1.814781	2935.348269	0.006512	0.005182
RS	10	0.133049	2.338145	2456.286854	0.005449	0.004603
RS	11	0.153625	2.338145	2649.338952	0.005878	0.005198
RS	12	0.176018	2.648523	2522.234136	0.005596	0.005175
RS	13	0.200387	2.648523	2719.450050	0.006033	0.005627
RS	14	0.226909	2.691751	2882.876837	0.006396	0.006073
RS	15	0.255771	2.691751	3103.519992	0.006885	0.006628
RS	16	0.287183	2.524932	3556.886331	0.007891	0.007700
RS	17	0.321367	2.524932	3818.109857	0.008470	0.008432
RS	18	0.358570	2.266155	4556.838025	0.010109	0.010171
RS	19	0.399057	2.266155	4869.807661	0.010804	0.011083
RS	20	0.443119	1.999949	5879.279957	0.013043	0.013459
RS	21	0.491071	1.999949	6243.665264	0.013851	0.014587
RS	22	0.543256	1.772074	7453.576235	0.016536	0.017506
RS	23	0.600050	1.772074	7849.920368	0.017415	0.018782
RS	24	0.661857	1.609810	9057.119849	0.020093	0.021743
RS	25	0.729122	1.609810	9443.448817	0.020950	0.022936
RS	26	0.802325	1.516538	10396.677487	0.023065	0.025275
RS	27	0.881992	1.516538	10720.777760	0.023784	0.026159
RS	28	0.968692	1.481478	11254.675382	0.024968	0.027435
RS	29	1.063047	1.481478	11473.127566	0.025453	0.027876
RS	30	1.165733	1.488539	11575.403251	0.025680	0.028063
RS	31	1.277485	1.488539	11663.075294	0.025874	0.028062
RS	32	1.399103	1.520557	11436.532084	0.025372	0.027452
RS	33	1.531459	1.520557	11382.842505	0.025253	0.027081
RS	34	1.675501	1.562774	10951.782963	0.024296	0.026011
RS	35	1.832261	1.562774	10753.587790	0.023857	0.025331
RS	36	2.002860	1.604683	10205.794135	0.022641	0.024021
RS	37	2.188522	1.604683	9864.753996	0.021885	0.023065
RS	38	2.390577	1.640106	9245.406044	0.020511	0.021622
RS	39	2.610470	1.640106	8770.271287	0.019457	0.020413
RS	40	2.849778	1.666592	8098.632846	0.017967	0.018872
RS	41	3.110215	1.666592	7510.119183	0.016661	0.017450
RS	42	3.393645	1.683670	6803.244233	0.015093	0.015844
RS	43	3.702100	1.683670	6137.505561	0.013616	0.014283
RS	44	4.037789	1.691627	5423.072758	0.012031	0.012667
RS	45	4.403115	1.691627	4731.208645	0.010496	0.011072
RS	46	4.800696	1.691836	4047.442113	0.008979	0.009526
RS	47	5.233380	1.691836	3390.257137	0.007521	0.008017
RS	48	5.704265	1.686878	2781.932831	0.006172	0.006632
RS	49	6.216725	1.686878	2218.478674	0.004922	0.005331
RS	50	6.774430	1.680143	1727.019741	0.003831	0.004195
RS	51	7.381375	1.680143	1298.638297	0.002881	0.003191
RS	52	8.041907	1.674980	947.530986	0.002102	0.002362
RS	53	8.760758	1.674980	664.709792	0.001475	0.001682
RS	54	9.543077	1.670320	449.561565	0.000997	0.001159
RS	55	10.394466	1.670320	290.464175	0.000644	0.000765
RS	56	11.321025	1.670320	179.244005	0.000398	0.000484
RS	57	12.329390	1.670320	105.218510	0.000233	0.000292
RS	58	13.426784	1.647484	59.048270	0.000131	0.000168
RS	59	14.621067	1.647484	30.627532	0.000068	0.000090
RS	60	15.920794	1.647484	14.883032	0.000033	0.000045
RS	61	17.335274	1.647484	6.736936	0.000015	0.000021
RS	62	18.874638	1.647484	2.823099	0.000006	0.000009
RS	63	20.549913	1.647484	1.638404	0.000004	0.000005
PA	4+25*2+4+6 0.122564968 0.022335335 20.549913395 0.104261731 0.798034689 1.235073915 1.814781434 2.338145134 2.648522771 2.691750652 2.524931574 2.266154780 1.999948895 1.772073799 1.609809827 1.516538426 1.481478412 1.488538947 1.520556758 1.562773967 1.604682753 1.640105785 1.666592448 1.683669954 1.691627218 1.691835843 1.686877669 1.680143186 1.674980200 1.670319829 1.647483526
//
IT	4066
RD	6
LK	-5491516.817757
QD	-1979.568913 -> -1922.814180
RI	0.0512544379
TR	0.120936	0.022092
MT	21.005800
MM	C_pi: 1.185856, n_recomb: 451002.331610
RS	0	0.000000	0.103151	36669.590451	0.081307	0.139083
RS	1	0.008867	0.103151	36499.253805	0.080929	0.077800
RS	2	0.018520	0.103151	36042.390399	0.079916	0.040776
RS	3	0.029029	0.103151	35284.953338	0.078237	0.037009
RS	4	0.040469	0.843327	4410.736062	0.009780	0.005630
RS	5	0.052924	0.843327	4729.018189	0.010486	0.006828
RS	6	0.066484	1.238644	3457.023804	0.007665	0.005199
RS	7	0.081245	1.238644	3717.635175	0.008243	0.005979
RS	8	0.097316	1.822440	2720.397961	0.006032	0.004629
RS	9	0.114811	1.822440	2932.658245	0.006503	0.005226
RS	10	0.133858	2.386274	2415.616344	0.005356	0.004572
RS	11	0.154594	2.386274	2606.669935	0.005780	0.005175
RS	12	0.177168	2.747222	2443.001666	0.005417	0.005091
RS	13	0.201744	2.747222	2635.632320	0.005844	0.005541
RS	14	0.228499	2.819880	2768.339761	0.006138	0.005934
RS	15	0.257626	2.819880	2982.467353	0.006613	0.006467
RS	16	0.289336	2.647216	3418.201671	0.007579	0.007519
RS	17	0.323857	2.647216	3672.410733	0.008143	0.008214
RS	18	0.361440	2.361316	4413.933766	0.009787	0.009980
RS	19	0.402354	2.361316	4721.363444	0.010469	0.010846
RS	20	0.446897	2.062135	5765.311722	0.012783	0.013316
RS	21	0.495389	2.062135	6127.679738	0.013587	0.014394
RS	22	0.548180	1.804293	7413.007878	0.016437	0.017497
RS	23	0.605653	1.804293	7811.456741	0.017320	0.018740
RS	24	0.668221	1.621290	9114.680121	0.020210	0.021930
RS	25	0.736338	1.621290	9504.421467	0.021074	0.023113
RS	26	0.810494	1.517337	10531.625336	0.023352	0.025626
RS	27	0.891225	1.517337	10855.976839	0.024071	0.026515
RS	28	0.979114	1.479850	11409.340780	0.025298	0.027832
RS	29	1.074797	1.479850	11622.996441	0.025771	0.028285
RS	30	1.178963	1.490450	11690.596542	0.025921	0.028381
RS	31	1.292366	1.490450	11770.695138	0.026099	0.028396
RS	32	1.415823	1.529642	11481.062094	0.025457	0.027626
RS	33	1.550227	1.529642	11421.223409	0.025324	0.027277
RS	34	1.696549	1.580673	10925.396780	0.024225	0.026041
RS	35	1.855845	1.580673	10726.056944	0.023783	0.025388
RS	36	2.029265	1.631625	10126.986260	0.022454	0.023942
RS	37	2.218061	1.631625	9791.777381	0.021711	0.023017
RS	38	2.423598	1.675530	9139.202694	0.020264	0.021477
RS	39	2.647359	1.675530	8677.218271	0.019240	0.020303
RS	40	2.890961	1.709655	7989.110813	0.017714	0.018702
RS	41	3.156162	1.709655	7419.949726	0.016452	0.017318
RS	42	3.444877	1.733362	6710.241964	0.014879	0.015683
RS	43	3.759193	1.733362	6067.477740	0.013453	0.014162
RS	44	4.101378	1.746710	5359.771177	0.011884	0.012544
RS	45	4.473904	1.746710	4690.694071	0.010401	0.010987
RS	46	4.879460	1.751010	4017.808906	0.008909	0.009452
RS	47	5.320977	1.751010	3379.222237	0.007493	0.007977
RS	48	5.801641	1.749042	2780.576622	0.006165	0.006607
RS	49	6.324925	1.749042	2228.821373	0.004942	0.005329
RS	50	6.894608	1.744638	1742.412980	0.003863	0.004204
RS	51	7.514802	1.744638	1318.538673	0.002924	0.003211
RS	52	8.189988	1.741542	967.536206	0.002145	0.002386
RS	53	8.925040	1.741542	684.006219	0.001517	0.001709
RS	54	9.725268	1.738510	466.054148	0.001033	0.001184
RS	55	10.596451	1.738510	303.928734	0.000674	0.000786
RS	56	11.544878	1.738510	189.413810	0.000420	0.000501
RS	57	12.577401	1.738510	112.361491	0.000249	0.000304
RS	58	13.701475	1.713002	63.812235	0.000141	0.000177
RS	59	14.925217	1.713002	33.473185	0.000074	0.000095
RS	60	16.257466	1.713002	16.461086	0.000036	0.000048
RS	61	17.707842	1.713002	7.546054	0.000017	0.000023
RS	62	19.286819	1.713002	3.204774	0.000007	0.000010
RS	63	21.005800	1.713002	1.900385	0.000004	0.000006
PA	4+25*2+4+6 0.120936293 0.022091922 21.005800317 0.103151227 0.843327201 1.238644003 1.822439827 2.386273762 2.747222032 2.819879992 2.647216332 2.361315576 2.062134500 1.804293292 1.621290309 1.517336774 1.479850104 1.490449703 1.529641734 1.580673400 1.631624855 1.675530128 1.709655283 1.733362315 1.746710416 1.751010310 1.749042287 1.744637741 1.741541660 1.738510453 1.713002485
//
IT	4151
RD	7
LK	-5491413.906240
QD	-1900.025066 -> -1862.002697
RI	0.0501009451
TR	0.119647	0.021920
MT	21.369113
MM	C_pi: 1.197497, n_recomb: 451874.992291
RS	0	0.000000	0.102637	37033.459613	0.081955	0.137812
RS	1	0.008896	0.102637	36843.330906	0.081534	0.078355
RS	2	0.018584	0.102637	36360.872483	0.080467	0.041194
RS	3	0.029133	0.102637	35572.186211	0.078721	0.037485
RS	4	0.040621	0.886206	4210.716089	0.009318	0.005371
RS	5	0.053132	0.886206	4518.854160	0.010000	0.006547
RS	6	0.066754	1.230471	3496.349171	0.007737	0.005267
RS	7	0.081589	1.230471	3760.391014	0.008322	0.006065
RS	8	0.097744	1.809339	2753.683579	0.006094	0.004694
RS	9	0.115336	1.809339	2968.959252	0.006570	0.005307
RS	10	0.134493	2.405485	2409.053639	0.005331	0.004573
RS	11	0.155354	2.405485	2600.335066	0.005755	0.005186
RS	12	0.178071	2.814678	2398.664889	0.005308	0.005036
RS	13	0.202808	2.814678	2588.920500	0.005729	0.005491
RS	14	0.229747	2.921835	2690.172103	0.005953	0.005823
RS	15	0.259082	2.921835	2899.909734	0.006418	0.006345
RS	16	0.291027	2.751532	3315.263284	0.007337	0.007364
RS	17	0.325814	2.751532	3564.256120	0.007888	0.008033
RS	18	0.363695	2.446044	4301.596502	0.009519	0.009804
RS	19	0.404947	2.446044	4604.661375	0.010190	0.010633
RS	20	0.449868	2.119388	5671.398975	0.012551	0.013164
RS	21	0.498786	2.119388	6032.215814	0.013349	0.014201
RS	22	0.552055	1.834872	7379.745742	0.016331	0.017448
RS	23	0.610064	1.834872	7780.425021	0.017218	0.018659
RS	24	0.673233	1.632768	9170.554392	0.020294	0.022049
RS	25	0.742021	1.632768	9564.070111	0.021165	0.023218
RS	26	0.816930	1.518523	10663.859784	0.023599	0.025897
RS	27	0.898502	1.518523	10989.326359	0.024319	0.026783
RS	28	0.987331	1.478013	11568.183968	0.025600	0.028156
RS	29	1.084063	1.478013	11778.220302	0.026065	0.028613
RS	30	1.189400	1.490813	11822.116178	0.026162	0.028648
RS	31	1.304108	1.490813	11895.622007	0.026325	0.028673
RS	32	1.429021	1.535381	11555.814993	0.025573	0.027780
RS	33	1.565047	1.535381	11489.907087	0.025427	0.027447
RS	34	1.713173	1.593230	10941.372629	0.024213	0.026082
RS	35	1.874478	1.593230	10739.360624	0.023766	0.025449
RS	36	2.050132	1.651282	10097.874777	0.022347	0.023896
RS	37	2.241414	1.651282	9764.927942	0.021610	0.022996
RS	38	2.449712	1.701982	9083.582976	0.020102	0.021378
RS	39	2.676540	1.701982	8629.165188	0.019096	0.020232
RS	40	2.923548	1.742467	7924.551785	0.017537	0.018580
RS	41	3.192531	1.742467	7367.721916	0.016305	0.017225
RS	42	3.485442	1.771996	6651.684131	0.014720	0.015563
RS	43	3.804412	1.771996	6024.468354	0.013332	0.014073
RS	44	4.151758	1.790378	5318.241330	0.011769	0.012447
RS	45	4.530005	1.790378	4665.344653	0.010324	0.010921
RS	46	4.941902	1.798778	3998.181955	0.008848	0.009392
RS	47	5.390443	1.798778	3373.418006	0.007465	0.007943
RS	48	5.878886	1.800064	2780.747167	0.006154	0.006584
RS	49	6.410783	1.800064	2238.158363	0.004953	0.005326
RS	50	6.989998	1.798390	1755.050969	0.003884	0.004209
RS	51	7.620742	1.798390	1335.059266	0.002954	0.003227
RS	52	8.307598	1.797782	983.979371	0.002178	0.002404
RS	53	9.055559	1.797782	700.193034	0.001550	0.001731
RS	54	9.870061	1.796782	479.979089	0.001062	0.001204
RS	55	10.757022	1.796782	315.534644	0.000698	0.000805
RS	56	11.722890	1.796782	198.338956	0.000439	0.000516
RS	57	12.774684	1.796782	118.735644	0.000263	0.000316
RS	58	13.920048	1.768983	68.133819	0.000151	0.000185
RS	59	15.167306	1.768983	36.096786	0.000080	0.000101
RS	60	16.525524	1.768983	17.939814	0.000040	0.000051
RS	61	18.004572	1.768983	8.316836	0.000018	0.000024
RS	62	19.615200	1.768983	3.574550	0.000008	0.000011
RS	63	21.369113	1.768983	2.161292	0.000005	0.000007
PA	4+25*2+4+6 0.119647344 0.021920066 21.369113224 0.102636837 0.886206296 1.230470771 1.809338677 2.405485458 2.814678016 2.921834561 2.751532070 2.446044293 2.119388263 1.834871997 1.632767721 1.518523261 1.478012598 1.490812872 1.535380575 1.593230439 1.651282292 1.701981931 1.742466546 1.771996260 1.790378343 1.798778450 1.800064417 1.798389820 1.797781822 1.796781667 1.768982751
//
IT	4343
RD	8
LK	-5491344.006834
QD	-1845.925849 -> -1818.941070
RI	0.0492213458
TR	0.118595	0.021795
MT	21.666815
MM	C_pi: 1.207621, n_recomb: 453087.965834
RS	0	0.000000	0.102426	37299.902569	0.082324	0.136824
RS	1	0.008920	0.102426	37100.235036	0.081883	0.078785
RS	2	0.018636	0.102426	36604.133153	0.080788	0.041499
RS	3	0.029218	0.102426	35797.687319	0.079008	0.037808
RS	4	0.040744	0.928123	4038.564369	0.008913	0.005149
RS	5	0.053299	0.928123	4337.713827	0.009574	0.006291
RS	6	0.066973	1.215899	3558.638256	0.007854	0.005359
RS	7	0.081867	1.215899	3827.441964	0.008447	0.006171
RS	8	0.098090	1.784686	2807.912130	0.006197	0.004779
RS	9	0.115760	1.784686	3027.522037	0.006682	0.005407
RS	10	0.135006	2.406219	2422.605298	0.005347	0.004594
RS	11	0.155968	2.406219	2615.423144	0.005772	0.005218
RS	12	0.178801	2.859495	2376.069032	0.005244	0.005000
RS	13	0.203670	2.859495	2565.336152	0.005662	0.005464
RS	14	0.230758	3.002977	2635.923058	0.005818	0.005736
RS	15	0.260261	3.002977	2842.687765	0.006274	0.006253
RS	16	0.292397	2.840634	3236.929846	0.007144	0.007233
RS	17	0.327399	2.840634	3481.962143	0.007685	0.007884
RS	18	0.365523	2.521624	4210.812443	0.009294	0.009645
RS	19	0.407048	2.521624	4510.329543	0.009955	0.010447
RS	20	0.452277	2.172287	5590.953180	0.012340	0.013013
RS	21	0.501541	2.172287	5950.443425	0.013133	0.014015
RS	22	0.555198	1.864116	7348.520777	0.016219	0.017377
RS	23	0.613642	1.864116	7751.301497	0.017108	0.018559
RS	24	0.677300	1.644524	9218.659258	0.020346	0.022122
RS	25	0.746635	1.644524	9615.995765	0.021223	0.023275
RS	26	0.822156	1.520574	10784.514443	0.023802	0.026107
RS	27	0.904412	1.520574	11111.669713	0.024524	0.026988
RS	28	0.994007	1.476803	11718.782369	0.025864	0.028421
RS	29	1.091593	1.476803	11926.241622	0.026322	0.028878
RS	30	1.197883	1.490944	11954.077073	0.026384	0.028872
RS	31	1.313655	1.490944	12022.112804	0.026534	0.028902
RS	32	1.439754	1.539595	11642.171532	0.025695	0.027914
RS	33	1.577101	1.539595	11570.817825	0.025538	0.027591
RS	34	1.726699	1.602734	10979.488036	0.024233	0.026125
RS	35	1.889642	1.602734	10774.347146	0.023780	0.025508
RS	36	2.067119	1.666310	10098.256295	0.022288	0.023872
RS	37	2.260427	1.666310	9765.652018	0.021554	0.022991
RS	38	2.470979	1.722372	9060.053967	0.019996	0.021312
RS	39	2.700312	1.722372	8609.788558	0.019002	0.020186
RS	40	2.950101	1.768068	7889.759697	0.017413	0.018493
RS	41	3.222172	1.768068	7340.708067	0.016202	0.017160
RS	42	3.518511	1.802638	6616.663777	0.014603	0.015473
RS	43	3.841284	1.802638	5999.999281	0.013242	0.014007
RS	44	4.192849	1.825647	5292.005067	0.011680	0.012371
RS	45	4.575774	1.825647	4650.708417	0.010264	0.010869
RS	46	4.992855	1.838059	3985.810070	0.008797	0.009341
RS	47	5.447141	1.838059	3371.453417	0.007441	0.007915
RS	48	5.941949	1.842755	2782.126091	0.006140	0.006562
RS	49	6.480894	1.842755	2246.822723	0.004959	0.005321
RS	50	7.067914	1.844110	1765.696138	0.003897	0.004211
RS	51	7.707296	1.844110	1349.078435	0.002978	0.003239
RS	52	8.403711	1.846326	997.739162	0.002202	0.002419
RS	53	9.162246	1.846326	714.003774	0.001576	0.001749
RS	54	9.988444	1.847712	491.905727	0.001086	0.001221
RS	55	10.888339	1.847712	325.676568	0.000719	0.000821
RS	56	11.868505	1.847712	206.271474	0.000455	0.000529
RS	57	12.936102	1.847712	124.488610	0.000275	0.000326
RS	58	14.098930	1.817981	72.090913	0.000159	0.000193
RS	59	15.365482	1.817981	38.535719	0.000085	0.000105
RS	60	16.745012	1.817981	19.335207	0.000043	0.000054
RS	61	18.247596	1.817981	9.055234	0.000020	0.000026
RS	62	19.884212	1.817981	3.934276	0.000009	0.000011
RS	63	21.666815	1.817981	2.421601	0.000005	0.000007
PA	4+25*2+4+6 0.118594957 0.021795409 21.666814752 0.102426292 0.928122569 1.215898567 1.784686176 2.406219267 2.859494857 3.002976817 2.840634181 2.521624441 2.172287018 1.864115830 1.644524042 1.520573879 1.476803211 1.490943673 1.539594695 1.602734429 1.666310273 1.722371771 1.768067606 1.802637660 1.825647180 1.838058904 1.842754695 1.844110374 1.846326128 1.847711531 1.817981476
//
IT	3560
RD	9
LK	-5491293.840646
QD	-1806.912552 -> -1786.853291
RI	0.0485185280
TR	0.117709	0.021702
MT	21.917572
MM	C_pi: 1.216588, n_recomb: 454483.713442
RS	0	0.000000	0.102381	37508.716147	0.082530	0.136030
RS	1	0.008940	0.102381	37305.354539	0.082083	0.079129
RS	2	0.018679	0.102381	36802.482950	0.080976	0.041732
RS	3	0.029289	0.102381	35986.090146	0.079180	0.038038
RS	4	0.040847	0.970286	3882.733791	0.008543	0.004946
RS	5	0.053438	0.970286	4173.487624	0.009183	0.006051
RS	6	0.067156	1.198555	3632.593812	0.007993	0.005462
RS	7	0.082099	1.198555	3906.797429	0.008596	0.006285
RS	8	0.098378	1.754632	2873.519555	0.006323	0.004874
RS	9	0.116113	1.754632	3098.151924	0.006817	0.005515
RS	10	0.135433	2.396049	2447.798303	0.005386	0.004625
RS	11	0.156481	2.396049	2642.899657	0.005815	0.005261
RS	12	0.179410	2.888371	2367.372560	0.005209	0.004977
RS	13	0.204389	2.888371	2556.540474	0.005625	0.005453
RS	14	0.231601	3.067659	2598.214417	0.005717	0.005666
RS	15	0.261245	3.067659	2803.000575	0.006167	0.006183
RS	16	0.293540	2.916704	3176.716412	0.006990	0.007122
RS	17	0.328722	2.916704	3418.736257	0.007522	0.007762
RS	18	0.367049	2.588911	4136.771759	0.009102	0.009505
RS	19	0.408803	2.588911	4433.396160	0.009755	0.010285
RS	20	0.454289	2.221035	5521.426549	0.012149	0.012870
RS	21	0.503842	2.221035	5879.763524	0.012937	0.013843
RS	22	0.557824	1.891941	7318.762522	0.016103	0.017295
RS	23	0.616633	1.891941	7723.467035	0.016994	0.018451
RS	24	0.680699	1.656414	9258.896610	0.020372	0.022164
RS	25	0.750492	1.656414	9659.966339	0.021255	0.023300
RS	26	0.826525	1.523436	10892.288583	0.023966	0.026272
RS	27	0.909355	1.523436	11221.505311	0.024691	0.027146
RS	28	0.999590	1.476412	11857.432127	0.026090	0.028639
RS	29	1.097892	1.476412	12063.176678	0.026543	0.029094
RS	30	1.204982	1.491370	12080.054115	0.026580	0.029060
RS	31	1.321645	1.491370	12143.681395	0.026720	0.029092
RS	32	1.448739	1.543199	11731.211299	0.025812	0.028029
RS	33	1.587194	1.543199	11655.199069	0.025645	0.027713
RS	34	1.738026	1.610481	11029.022061	0.024267	0.026168
RS	35	1.902343	1.610481	10820.784538	0.023809	0.025563
RS	36	2.081350	1.678343	10116.609332	0.022260	0.023863
RS	37	2.276360	1.678343	9783.306726	0.021526	0.022996
RS	38	2.488803	1.738587	9057.576785	0.019929	0.021270
RS	39	2.720238	1.738587	8609.286137	0.018943	0.020160
RS	40	2.972364	1.788511	7875.309443	0.017328	0.018432
RS	41	3.247029	1.788511	7330.956466	0.016130	0.017116
RS	42	3.546249	1.827414	6598.172243	0.014518	0.015406
RS	43	3.872218	1.827414	5988.565262	0.013177	0.013958
RS	44	4.227329	1.854643	5276.742660	0.011610	0.012311
RS	45	4.614186	1.854643	4643.759473	0.010218	0.010829
RS	46	5.035628	1.870936	3978.721828	0.008754	0.009299
RS	47	5.494746	1.870936	3372.265394	0.007420	0.007892
RS	48	5.994908	1.879126	2784.374684	0.006126	0.006542
RS	49	6.539785	1.879126	2254.935808	0.004962	0.005316
RS	50	7.133372	1.883735	1774.789151	0.003905	0.004210
RS	51	7.780026	1.883735	1361.138502	0.002995	0.003248
RS	52	8.484489	1.889048	1009.380076	0.002221	0.002430
RS	53	9.251930	1.889048	725.920083	0.001597	0.001764
RS	54	10.087980	1.893137	502.215988	0.001105	0.001236
RS	55	10.998771	1.893137	334.622733	0.000736	0.000835
RS	56	11.990986	1.893137	213.384653	0.000470	0.000541
RS	57	13.071903	1.893137	129.722936	0.000285	0.000335
RS	58	14.249453	1.861802	75.738384	0.000167	0.000200
RS	59	15.532274	1.861802	40.816220	0.000090	0.000110
RS	60	16.929777	1.861802	20.658362	0.000045	0.000057
RS	61	18.452216	1.861802	9.765267	0.000021	0.000027
RS	62	20.110758	1.861802	4.285121	0.000009	0.000012
RS	63	21.917572	1.861802	2.681484	0.000006	0.000008
PA	4+25*2+4+6 0.117709306 0.021702289 21.917571617 0.102380821 0.970285577 1.198555440 1.754632094 2.396048937 2.888371344 3.067658569 2.916704020 2.588910982 2.221035116 1.891941320 1.656414415 1.523436440 1.476411678 1.491370235 1.543199303 1.610480800 1.678343069 1.738587337 1.788510618 1.827413750 1.854643006 1.870936476 1.879125594 1.883735209 1.889048268 1.893137094 1.861802209
//
IT	4293
RD	10
LK	-5491256.204475
QD	-1777.326976 -> -1761.846164
RI	0.0479307592
TR	0.116944	0.021631
MT	22.134202
MM	C_pi: 1.224662, n_recomb: 455967.236049
RS	0	0.000000	0.102425	37682.267492	0.082642	0.135372
RS	1	0.008957	0.102425	37478.510361	0.082196	0.079414
RS	2	0.018716	0.102425	36972.807678	0.081087	0.041919
RS	3	0.029349	0.102425	36150.998459	0.079284	0.038212
RS	4	0.040934	1.013579	3736.663240	0.008195	0.004757
RS	5	0.053558	1.013579	4019.293529	0.008815	0.005821
RS	6	0.067312	1.180650	3711.117228	0.008139	0.005569
RS	7	0.082297	1.180650	3990.926336	0.008753	0.006400
RS	8	0.098625	1.723087	2944.254843	0.006457	0.004972
RS	9	0.116416	1.723087	3174.186607	0.006961	0.005626
RS	10	0.135800	2.380156	2479.207986	0.005437	0.004661
RS	11	0.156920	2.380156	2676.977625	0.005871	0.005309
RS	12	0.179931	2.906400	2367.493709	0.005192	0.004964
RS	13	0.205004	2.906400	2557.124061	0.005608	0.005451
RS	14	0.232323	3.119476	2572.175377	0.005641	0.005610
RS	15	0.262088	3.119476	2775.692089	0.006087	0.006129
RS	16	0.294520	2.981682	3130.214642	0.006865	0.007028
RS	17	0.329856	2.981682	3369.956392	0.007391	0.007661
RS	18	0.368358	2.648707	4076.172074	0.008940	0.009381
RS	19	0.410307	2.648707	4370.450897	0.009585	0.010145
RS	20	0.456015	2.265817	5461.301974	0.011977	0.012737
RS	21	0.505816	2.265817	5818.648762	0.012761	0.013687
RS	22	0.560077	1.918250	7290.789241	0.015990	0.017208
RS	23	0.619199	1.918250	7697.247333	0.016881	0.018342
RS	24	0.683616	1.668238	9292.529215	0.020380	0.022183
RS	25	0.753803	1.668238	9697.182000	0.021267	0.023305
RS	26	0.830277	1.526941	10988.022583	0.024098	0.026403
RS	27	0.913599	1.526941	11319.528833	0.024825	0.027268
RS	28	1.004385	1.476800	11983.538338	0.026282	0.028821
RS	29	1.103303	1.476800	12188.256279	0.026731	0.029271
RS	30	1.211080	1.492279	12197.463711	0.026751	0.029218
RS	31	1.328511	1.492279	12257.619472	0.026883	0.029249
RS	32	1.456460	1.546656	11818.358307	0.025919	0.028126
RS	33	1.595869	1.546656	11738.485636	0.025744	0.027816
RS	34	1.747764	1.617225	11083.777149	0.024308	0.026208
RS	35	1.913265	1.617225	10872.706555	0.023845	0.025612
RS	36	2.093589	1.688404	10145.862737	0.022251	0.023863
RS	37	2.290064	1.688404	9811.318454	0.021518	0.023007
RS	38	2.504137	1.751878	9069.055279	0.019890	0.021245
RS	39	2.737384	1.751878	8621.321797	0.018908	0.020147
RS	40	2.991523	1.805203	7874.949281	0.017271	0.018390
RS	41	3.268424	1.805203	7333.158659	0.016083	0.017088
RS	42	3.570127	1.847814	6591.444579	0.014456	0.015356
RS	43	3.898852	1.847814	5986.388589	0.013129	0.013923
RS	44	4.257021	1.878879	5269.419072	0.011557	0.012263
RS	45	4.647270	1.878879	4642.337559	0.010181	0.010797
RS	46	5.072474	1.898900	3975.474316	0.008719	0.009264
RS	47	5.535761	1.898900	3375.040020	0.007402	0.007871
RS	48	6.040545	1.910623	2787.178172	0.006113	0.006524
RS	49	6.590541	1.910623	2262.519468	0.004962	0.005311
RS	50	7.189798	1.918655	1782.592782	0.003909	0.004208
RS	51	7.842731	1.918655	1371.590153	0.003008	0.003254
RS	52	8.554144	1.927297	1019.281860	0.002235	0.002438
RS	53	9.329278	1.927297	736.274722	0.001615	0.001776
RS	54	10.173839	1.934361	511.184287	0.001121	0.001248
RS	55	11.094046	1.934361	342.567531	0.000751	0.000847
RS	56	12.096673	1.934361	219.805164	0.000482	0.000552
RS	57	13.189104	1.934361	134.514217	0.000295	0.000344
RS	58	14.379381	1.901728	79.116768	0.000174	0.000206
RS	59	15.676269	1.901728	42.957874	0.000094	0.000114
RS	60	17.089317	1.901728	21.917643	0.000048	0.000059
RS	61	18.628928	1.901728	10.449995	0.000023	0.000029
RS	62	20.306440	1.901728	4.627979	0.000010	0.000013
RS	63	22.134202	1.901728	2.941077	0.000006	0.000008
PA	4+25*2+4+6 0.116943612 0.021630523 22.134202278 0.102424710 1.013578830 1.180649851 1.723086983 2.380156412 2.906399975 3.119475861 2.981681862 2.648707158 2.265816920 1.918249757 1.668238319 1.526940744 1.476800291 1.492279073 1.546656348 1.617224823 1.688404395 1.751878235 1.805203027 1.847814470 1.878878966 1.898900355 1.910623083 1.918654541 1.927296696 1.934360620 1.901728291
//
IT	3958
RD	11
LK	-5491226.936561
QD	-1753.897117 -> -1741.580112
RI	0.0474194859
TR	0.116266	0.021573
MT	22.325533
MM	C_pi: 1.232019, n_recomb: 457475.253919
RS	0	0.000000	0.102513	37834.016900	0.082702	0.134809
RS	1	0.008972	0.102513	37631.581789	0.082259	0.079657
RS	2	0.018748	0.102513	37125.163416	0.081152	0.042077
RS	3	0.029402	0.102513	36300.429746	0.079349	0.038353
RS	4	0.041011	1.058586	3596.809690	0.007862	0.004576
RS	5	0.053662	1.058586	3871.419188	0.008463	0.005598
RS	6	0.067448	1.163410	3789.764498	0.008284	0.005675
RS	7	0.082471	1.163410	4075.117484	0.008908	0.006512
RS	8	0.098841	1.692325	3016.036515	0.006593	0.005069
RS	9	0.116681	1.692325	3251.278404	0.007107	0.005735
RS	10	0.136121	2.361909	2513.276694	0.005494	0.004699
RS	11	0.157304	2.361909	2713.860770	0.005932	0.005358
RS	12	0.180389	2.917262	2373.046397	0.005187	0.004956
RS	13	0.205544	2.917262	2563.479294	0.005604	0.005456
RS	14	0.232956	3.161316	2554.420502	0.005584	0.005564
RS	15	0.262828	3.161316	2757.173398	0.006027	0.006088
RS	16	0.295379	3.037279	3094.197493	0.006764	0.006950
RS	17	0.330851	3.037279	3332.232277	0.007284	0.007579
RS	18	0.369506	2.701814	4026.417535	0.008801	0.009273
RS	19	0.411628	2.701814	4318.806027	0.009441	0.010025
RS	20	0.457529	2.306873	5409.262506	0.011824	0.012614
RS	21	0.507548	2.306873	5765.770267	0.012603	0.013545
RS	22	0.562055	1.942998	7264.822568	0.015880	0.017121
RS	23	0.621452	1.942998	7672.879528	0.016772	0.018236
RS	24	0.686178	1.679820	9320.856372	0.020375	0.022188
RS	25	0.756711	1.679820	9728.907980	0.021267	0.023297
RS	26	0.833572	1.530896	11073.056027	0.024205	0.026508
RS	27	0.917328	1.530896	11406.967634	0.024935	0.027364
RS	28	1.008599	1.477854	12097.530870	0.026444	0.028972
RS	29	1.108058	1.477854	12301.753995	0.026891	0.029417
RS	30	1.216441	1.493697	12305.339219	0.026898	0.029350
RS	31	1.334547	1.493697	12362.818678	0.027024	0.029381
RS	32	1.463249	1.550188	11901.079643	0.026015	0.028209
RS	33	1.603497	1.550188	11818.091525	0.025833	0.027902
RS	34	1.756328	1.623403	11139.903634	0.024351	0.026245
RS	35	1.922871	1.623403	10926.363714	0.023884	0.025656
RS	36	2.104355	1.697148	10181.309377	0.022255	0.023869
RS	37	2.302121	1.697148	9845.280136	0.021521	0.023023
RS	38	2.517630	1.763079	9089.623304	0.019869	0.021233
RS	39	2.752474	1.763079	8641.520457	0.018890	0.020143
RS	40	3.008387	1.819113	7884.287390	0.017234	0.018365
RS	41	3.287259	1.819113	7343.553708	0.016052	0.017071
RS	42	3.591151	1.864894	6593.025165	0.014412	0.015321
RS	43	3.922307	1.864894	5990.697274	0.013095	0.013898
RS	44	4.283173	1.899439	5267.766469	0.011515	0.012226
RS	45	4.676414	1.899439	4644.794425	0.010153	0.010772
RS	46	5.104936	1.923029	3974.916714	0.008689	0.009234
RS	47	5.571902	1.923029	3379.089386	0.007386	0.007854
RS	48	6.080763	1.938287	2790.233352	0.006099	0.006507
RS	49	6.635277	1.938287	2269.524852	0.004961	0.005305
RS	50	7.239540	1.949867	1789.246149	0.003911	0.004204
RS	51	7.898015	1.949867	1380.649599	0.003018	0.003259
RS	52	8.615566	1.962027	1027.699801	0.002246	0.002444
RS	53	9.397493	1.962027	745.295274	0.001629	0.001786
RS	54	10.249572	1.972311	519.000171	0.001134	0.001258
RS	55	11.178095	1.972311	349.646826	0.000764	0.000858
RS	56	12.189922	1.972311	225.622335	0.000493	0.000561
RS	57	13.292526	1.972311	138.916086	0.000304	0.000352
RS	58	14.494052	1.938668	82.254987	0.000180	0.000212
RS	59	15.803373	1.938668	44.974508	0.000098	0.000118
RS	60	17.230162	1.938668	23.118833	0.000051	0.000062
RS	61	18.784958	1.938668	11.111434	0.000024	0.000030
RS	62	20.479243	1.938668	4.963373	0.000011	0.000014
RS	63	22.325533	1.938668	3.200353	0.000007	0.000009
PA	4+25*2+4+6 0.116266363 0.021573402 22.325532625 0.102512622 1.058585815 1.163410347 1.692325084 2.361909018 2.917262499 3.161315755 3.037279018 2.701813865 2.306873096 1.942997685 1.679820478 1.530895794 1.477853764 1.493696529 1.550187790 1.623403300 1.697147715 1.763078750 1.819113467 1.864893841 1.899438522 1.923029219 1.938286732 1.949866784 1.962027107 1.972310817 1.938668182
//
IT	3947
RD	12
LK	-5491203.502661
QD	-1734.653581 -> -1724.605332
RI	0.0469596646
TR	0.115657	0.021527
MT	22.497524
MM	C_pi: 1.238791, n_recomb: 458970.951567
RS	0	0.000000	0.102618	37972.054018	0.082733	0.134315
RS	1	0.008985	0.102618	37771.724624	0.082297	0.079872
RS	2	0.018777	0.102618	37265.623937	0.081194	0.042216
RS	3	0.029449	0.102618	36439.243363	0.079393	0.038474
RS	4	0.041080	1.105657	3461.519251	0.007542	0.004401
RS	5	0.053755	1.105657	3728.142325	0.008123	0.005383
RS	6	0.067570	1.147451	3865.896970	0.008423	0.005776
RS	7	0.082626	1.147451	4156.577875	0.009056	0.006618
RS	8	0.099034	1.663550	3086.307113	0.006724	0.005162
RS	9	0.116917	1.663550	3326.706354	0.007248	0.005838
RS	10	0.136407	2.343425	2547.692502	0.005551	0.004736
RS	11	0.157648	2.343425	2751.082487	0.005994	0.005406
RS	12	0.180797	2.923600	2381.750475	0.005189	0.004953
RS	13	0.206026	2.923600	2573.175468	0.005606	0.005463
RS	14	0.233522	3.195450	2542.592351	0.005540	0.005528
RS	15	0.263489	3.195450	2744.942862	0.005981	0.006055
RS	16	0.296147	3.085020	3066.254521	0.006681	0.006883
RS	17	0.331740	3.085020	3303.027333	0.007197	0.007511
RS	18	0.370532	2.748992	3985.500728	0.008684	0.009178
RS	19	0.412808	2.748992	4276.379704	0.009317	0.009921
RS	20	0.458883	2.344491	5364.186658	0.011687	0.012502
RS	21	0.509098	2.344491	5719.995338	0.012463	0.013417
RS	22	0.563824	1.966217	7240.948861	0.015776	0.017036
RS	23	0.623468	1.966217	7650.470215	0.016669	0.018135
RS	24	0.688470	1.691054	9344.999311	0.020361	0.022183
RS	25	0.759313	1.691054	9756.256568	0.021257	0.023280
RS	26	0.836520	1.535149	11148.839868	0.024291	0.026592
RS	27	0.920665	1.535149	11485.199892	0.025024	0.027441
RS	28	1.012370	1.479441	12200.473138	0.026582	0.029099
RS	29	1.112315	1.479441	12404.608849	0.027027	0.029540
RS	30	1.221239	1.495583	12403.764700	0.027025	0.029462
RS	31	1.339950	1.495583	12459.234578	0.027146	0.029491
RS	32	1.469327	1.553884	11978.305513	0.026098	0.028278
RS	33	1.610328	1.553884	11892.869512	0.025912	0.027974
RS	34	1.763998	1.629267	11195.236539	0.024392	0.026278
RS	35	1.931475	1.629267	10979.623339	0.023922	0.025695
RS	36	2.114000	1.704982	10220.075473	0.022267	0.023880
RS	37	2.312924	1.704982	9882.488406	0.021532	0.023041
RS	38	2.529721	1.772747	9116.128414	0.019862	0.021231
RS	39	2.765997	1.772747	8667.045424	0.018884	0.020148
RS	40	3.023502	1.830913	7900.395955	0.017213	0.018351
RS	41	3.304143	1.830913	7359.637058	0.016035	0.017064
RS	42	3.610000	1.879395	6600.587656	0.014381	0.015297
RS	43	3.943337	1.879395	5999.630463	0.013072	0.013882
RS	44	4.306624	1.917102	5270.233246	0.011483	0.012198
RS	45	4.702552	1.917102	4650.012327	0.010131	0.010753
RS	46	5.134053	1.944094	3976.293795	0.008663	0.009208
RS	47	5.604323	1.944094	3383.978215	0.007373	0.007840
RS	48	6.116847	1.962869	2793.358552	0.006086	0.006490
RS	49	6.675420	1.962869	2275.951881	0.004959	0.005299
RS	50	7.284180	1.978090	1794.886612	0.003911	0.004199
RS	51	7.947636	1.978090	1388.506311	0.003025	0.003262
RS	52	8.670702	1.993924	1034.849308	0.002255	0.002449
RS	53	9.458734	1.993924	753.172233	0.001641	0.001795
RS	54	10.317570	2.007647	525.823198	0.001146	0.001266
RS	55	11.253571	2.007647	355.975376	0.000776	0.000867
RS	56	12.273670	2.007647	230.912229	0.000503	0.000570
RS	57	13.385423	2.007647	142.974805	0.000312	0.000359
RS	58	14.597065	1.973248	85.179044	0.000186	0.000217
RS	59	15.917571	1.973248	46.878630	0.000102	0.000122
RS	60	17.356723	1.973248	24.267219	0.000053	0.000064
RS	61	18.925179	1.973248	11.751466	0.000026	0.000032
RS	62	20.634559	1.973248	5.291814	0.000012	0.000014
RS	63	22.497524	1.973248	3.459316	0.000008	0.000010
PA	4+25*2+4+6 0.115656688 0.021526545 22.497523641 0.102618451 1.105656912 1.147450535 1.663549573 2.343425069 2.923600165 3.195450063 3.085020367 2.748992336 2.344490993 1.966216538 1.691053714 1.535148704 1.479441443 1.495582567 1.553884373 1.629267487 1.704982191 1.772746817 1.830913319 1.879394851 1.917101930 1.944093895 1.962869395 1.978090385 1.993924109 2.007647255 1.973248414
//
IT	3860
RD	13
LK	-5491184.285872
QD	-1718.362694 -> -1709.992219
RI	0.0465373685
TR	0.115099	0.021487
MT	22.654577
MM	C_pi: 1.245068, n_recomb: 460426.568267
RS	0	0.000000	0.102725	38101.646465	0.082753	0.133872
RS	1	0.008997	0.102725	37903.578768	0.082323	0.080065
RS	2	0.018803	0.102725	37398.100602	0.081225	0.042343
RS	3	0.029492	0.102725	36570.531995	0.079428	0.038585
RS	4	0.041142	1.155008	3330.033272	0.007232	0.004232
RS	5	0.053840	1.155008	3588.683754	0.007794	0.005174
RS	6	0.067681	1.132971	3938.127341	0.008553	0.005872
RS	7	0.082766	1.132971	4233.842565	0.009195	0.006717
RS	8	0.099210	1.637303	3153.464741	0.006849	0.005251
RS	9	0.117132	1.637303	3398.768942	0.007382	0.005935
RS	10	0.136667	2.325935	2580.966370	0.005606	0.004771
RS	11	0.157960	2.325935	2787.054790	0.006053	0.005450
RS	12	0.181168	2.927193	2392.075161	0.005195	0.004951
RS	13	0.206464	2.927193	2584.580184	0.005613	0.005473
RS	14	0.234036	3.223645	2534.966702	0.005506	0.005498
RS	15	0.264088	3.223645	2737.168782	0.005945	0.006030
RS	16	0.296845	3.126145	3044.574255	0.006613	0.006828
RS	17	0.332548	3.126145	3280.432297	0.007125	0.007454
RS	18	0.371464	2.790970	3951.716793	0.008583	0.009096
RS	19	0.413880	2.790970	4241.397645	0.009212	0.009832
RS	20	0.460113	2.378991	5324.953687	0.011565	0.012401
RS	21	0.510506	2.378991	5680.182389	0.012337	0.013302
RS	22	0.565432	1.987972	7219.023698	0.015679	0.016954
RS	23	0.625299	1.987972	7629.886509	0.016571	0.018039
RS	24	0.690553	1.701885	9365.628001	0.020341	0.022171
RS	25	0.761677	1.701885	9779.891799	0.021241	0.023258
RS	26	0.839201	1.539579	11216.513404	0.024361	0.026661
RS	27	0.923699	1.539579	11555.307282	0.025097	0.027503
RS	28	1.015799	1.481453	12293.252347	0.026700	0.029207
RS	29	1.116186	1.481453	12497.606473	0.027144	0.029643
RS	30	1.225604	1.497882	12492.966220	0.027133	0.029556
RS	31	1.344866	1.497882	12546.980114	0.027251	0.029583
RS	32	1.474858	1.557782	12049.396148	0.026170	0.028336
RS	33	1.616544	1.557782	11962.100406	0.025980	0.028035
RS	34	1.770979	1.634968	11248.297010	0.024430	0.026307
RS	35	1.939307	1.634968	11031.005824	0.023958	0.025729
RS	36	2.122780	1.712189	10260.041600	0.022284	0.023894
RS	37	2.322759	1.712189	9920.935840	0.021547	0.023060
RS	38	2.540730	1.781281	9146.201910	0.019865	0.021236
RS	39	2.778312	1.781281	8695.751713	0.018886	0.020158
RS	40	3.037268	1.841100	7921.018896	0.017204	0.018346
RS	41	3.319522	1.841100	7379.465735	0.016027	0.017064
RS	42	3.627170	1.891878	6612.308933	0.014361	0.015282
RS	43	3.962496	1.891878	6011.715427	0.013057	0.013873
RS	44	4.327991	1.932454	5275.603827	0.011458	0.012176
RS	45	4.726369	1.932454	4657.098332	0.010115	0.010739
RS	46	5.160588	1.962686	3978.963567	0.008642	0.009187
RS	47	5.633874	1.962686	3389.315324	0.007361	0.007827
RS	48	6.149739	1.984942	2796.374937	0.006073	0.006475
RS	49	6.712017	1.984942	2281.764767	0.004956	0.005293
RS	50	7.324881	2.003868	1799.590677	0.003909	0.004194
RS	51	7.992883	2.003868	1395.282302	0.003030	0.003264
RS	52	8.720985	2.023512	1040.875139	0.002261	0.002451
RS	53	9.514592	2.023512	760.038276	0.001651	0.001802
RS	54	10.379599	2.040865	531.770096	0.001155	0.001273
RS	55	11.322428	2.040865	361.637426	0.000785	0.000875
RS	56	12.350082	2.040865	235.730714	0.000512	0.000578
RS	57	13.470193	2.040865	146.724239	0.000319	0.000365
RS	58	14.691077	2.005932	87.908027	0.000191	0.000223
RS	59	16.021803	2.005932	48.679110	0.000106	0.000125
RS	60	17.472251	2.005932	25.366313	0.000055	0.000066
RS	61	19.053193	2.005932	12.371172	0.000027	0.000033
RS	62	20.776369	2.005932	5.613473	0.000012	0.000015
RS	63	22.654577	2.005932	3.717760	0.000008	0.000010
PA	4+25*2+4+6 0.115099452 0.021486857 22.654576514 0.102724927 1.155007708 1.132970562 1.637303170 2.325935021 2.927192712 3.223644781 3.126145107 2.790970090 2.378990634 1.987971799 1.701884705 1.539578865 1.481453394 1.497881760 1.557781769 1.634968345 1.712188613 1.781281083 1.841100037 1.891878434 1.932454088 1.962686132 1.984941885 2.003868308 2.023512293 2.040865330 2.005932265
//
IT	4485
RD	14
LK	-5491168.208648
QD	-1704.228774 -> -1697.131763
RI	0.0461422365
TR	0.114584	0.021452
MT	22.799979
MM	C_pi: 1.250935, n_recomb: 461829.601394
RS	0	0.000000	0.102825	38225.406981	0.082770	0.133467
RS	1	0.009008	0.102825	38029.483016	0.082345	0.080241
RS	2	0.018827	0.102825	37524.604765	0.081252	0.042462
RS	3	0.029531	0.102825	36695.930159	0.079458	0.038691
RS	4	0.041199	1.206757	3202.217544	0.006934	0.004069
RS	5	0.053918	1.206757	3452.925893	0.007477	0.004971
RS	6	0.067782	1.119970	4005.914049	0.008674	0.005962
RS	7	0.082896	1.119970	4306.345321	0.009325	0.006810
RS	8	0.099371	1.613724	3216.706333	0.006965	0.005334
RS	9	0.117330	1.613724	3466.617519	0.007506	0.006026
RS	10	0.136907	2.310093	2612.264670	0.005656	0.004803
RS	11	0.158247	2.310093	2820.890637	0.006108	0.005490
RS	12	0.181509	2.929303	2403.007808	0.005203	0.004952
RS	13	0.206867	2.929303	2596.614292	0.005622	0.005482
RS	14	0.234509	3.247305	2530.326584	0.005479	0.005474
RS	15	0.264641	3.247305	2732.558474	0.005917	0.006011
RS	16	0.297487	3.161718	3027.828968	0.006556	0.006781
RS	17	0.333292	3.161718	3263.047779	0.007065	0.007407
RS	18	0.372322	2.828415	3923.780921	0.008496	0.009024
RS	19	0.414868	2.828415	4212.523430	0.009121	0.009755
RS	20	0.461247	2.410686	5290.729835	0.011456	0.012308
RS	21	0.511803	2.410686	5645.486391	0.012224	0.013198
RS	22	0.566913	2.008371	7198.952355	0.015588	0.016876
RS	23	0.626988	2.008371	7611.052165	0.016480	0.017949
RS	24	0.692474	1.712285	9383.512988	0.020318	0.022155
RS	25	0.763858	1.712285	9800.595524	0.021221	0.023233
RS	26	0.841673	1.544108	11277.260378	0.024419	0.026718
RS	27	0.926497	1.544108	11618.444152	0.025157	0.027554
RS	28	1.018963	1.483799	12377.066729	0.026800	0.029300
RS	29	1.119757	1.483799	12581.870211	0.027244	0.029732
RS	30	1.229631	1.500532	12573.731200	0.027226	0.029636
RS	31	1.349401	1.500532	12626.744555	0.027341	0.029662
RS	32	1.479961	1.561888	12114.410246	0.026231	0.028385
RS	33	1.622281	1.561888	12025.766218	0.026039	0.028086
RS	34	1.777422	1.640603	11298.430543	0.024465	0.026332
RS	35	1.946536	1.640603	11079.837592	0.023991	0.025759
RS	36	2.130885	1.718962	10300.020251	0.022303	0.023910
RS	37	2.331839	1.718962	9959.495953	0.021565	0.023080
RS	38	2.550895	1.788973	9178.378119	0.019874	0.021246
RS	39	2.789684	1.788973	8726.320710	0.018895	0.020172
RS	40	3.049981	1.850041	7944.731983	0.017203	0.018349
RS	41	3.333726	1.850041	7401.824938	0.016027	0.017070
RS	42	3.643031	1.902769	6627.012801	0.014349	0.015274
RS	43	3.980197	1.902769	6026.018013	0.013048	0.013869
RS	44	4.347734	1.945952	5283.084685	0.011439	0.012160
RS	45	4.748378	1.945952	4665.490365	0.010102	0.010729
RS	46	5.185112	1.979266	3982.546206	0.008623	0.009168
RS	47	5.661186	1.979266	3394.896296	0.007351	0.007817
RS	48	6.180144	2.004951	2799.222733	0.006061	0.006461
RS	49	6.745849	2.004951	2287.001067	0.004952	0.005288
RS	50	7.362511	2.027628	1803.468850	0.003905	0.004187
RS	51	8.034721	2.027628	1401.114429	0.003034	0.003264
RS	52	8.767483	2.051193	1045.929212	0.002265	0.002452
RS	53	9.566251	2.051193	766.025494	0.001659	0.001807
RS	54	10.436971	2.072351	536.950906	0.001163	0.001279
RS	55	11.386124	2.072351	366.712404	0.000794	0.000882
RS	56	12.420774	2.072351	240.130815	0.000520	0.000585
RS	57	13.548624	2.072351	150.196971	0.000325	0.000371
RS	58	14.778069	2.037091	90.460348	0.000196	0.000227
RS	59	16.118261	2.037091	50.385018	0.000109	0.000129
RS	60	17.579174	2.037091	26.420068	0.000057	0.000069
RS	61	19.171685	2.037091	12.972020	0.000028	0.000034
RS	62	20.907645	2.037091	5.928783	0.000013	0.000016
RS	63	22.799979	2.037091	3.975734	0.000009	0.000011
PA	4+25*2+4+6 0.114583545 0.021452124 22.799978755 0.102824853 1.206757335 1.119970167 1.613723654 2.310092747 2.929303153 3.247304649 3.161718268 2.828414555 2.410685522 2.008371442 1.712285169 1.544108437 1.483798682 1.500531612 1.561888013 1.640603392 1.718961759 1.788973077 1.850040620 1.902768915 1.945951721 1.979266212 2.004950770 2.027628359 2.051192697 2.072351084 2.037091428
//
IT	4363
RD	15
LK	-5491154.525955
QD	-1691.714635 -> -1685.606358
RI	0.0457692438
TR	0.114101	0.021421
MT	22.936182
MM	C_pi: 1.256449, n_recomb: 463168.888275
RS	0	0.000000	0.102913	38345.111585	0.082789	0.133092
RS	1	0.009018	0.102913	38151.011494	0.082370	0.080406
RS	2	0.018849	0.102913	37646.470018	0.081280	0.042575
RS	3	0.029567	0.102913	36816.495382	0.079488	0.038795
RS	4	0.041252	1.260889	3078.305871	0.006646	0.003910
RS	5	0.053990	1.260889	3321.140509	0.007170	0.004775
RS	6	0.067877	1.108358	4069.057103	0.008785	0.006047
RS	7	0.083016	1.108358	4373.880417	0.009443	0.006896
RS	8	0.099521	1.592734	3275.624941	0.007072	0.005411
RS	9	0.117514	1.592734	3529.824494	0.007621	0.006109
RS	10	0.137130	2.296196	2641.091128	0.005702	0.004833
RS	11	0.158514	2.296196	2852.062568	0.006158	0.005526
RS	12	0.181827	2.930733	2413.876442	0.005212	0.004952
RS	13	0.207243	2.930733	2608.561565	0.005632	0.005492
RS	14	0.234950	3.267484	2527.763744	0.005458	0.005454
RS	15	0.265156	3.267484	2730.146209	0.005894	0.005995
RS	16	0.298086	3.192727	3014.852266	0.006509	0.006742
RS	17	0.333986	3.192727	3249.641156	0.007016	0.007368
RS	18	0.373123	2.861911	3900.598622	0.008422	0.008962
RS	19	0.415790	2.861911	4188.614890	0.009043	0.009689
RS	20	0.462305	2.439892	5260.657859	0.011358	0.012224
RS	21	0.513014	2.439892	5615.030288	0.012123	0.013104
RS	22	0.568296	2.027532	7180.463046	0.015503	0.016803
RS	23	0.628563	2.027532	7593.703275	0.016395	0.017866
RS	24	0.694266	1.722264	9398.998065	0.020293	0.022136
RS	25	0.765894	1.722264	9818.718019	0.021199	0.023206
RS	26	0.843981	1.548679	11331.910690	0.024466	0.026765
RS	27	0.929110	1.548679	11675.415886	0.025208	0.027597
RS	28	1.021916	1.486400	12452.830154	0.026886	0.029379
RS	29	1.123091	1.486400	12658.250514	0.027330	0.029808
RS	30	1.233391	1.503477	12646.638642	0.027305	0.029703
RS	31	1.353637	1.503477	12699.025852	0.027418	0.029729
RS	32	1.484727	1.566190	12173.440390	0.026283	0.028425
RS	33	1.627639	1.566190	12083.887299	0.026090	0.028128
RS	34	1.783440	1.646225	11345.166941	0.024495	0.026354
RS	35	1.953290	1.646225	11125.619479	0.024021	0.025785
RS	36	2.138458	1.725431	10339.090093	0.022323	0.023926
RS	37	2.340324	1.725431	9997.283169	0.021585	0.023100
RS	38	2.560394	1.796029	9211.492194	0.019888	0.021261
RS	39	2.800311	1.796029	8757.692707	0.018908	0.020189
RS	40	3.061864	1.858012	7970.344145	0.017208	0.018358
RS	41	3.347004	1.858012	7425.688772	0.016032	0.017080
RS	42	3.657858	1.912390	6643.709149	0.014344	0.015272
RS	43	3.996745	1.912390	6041.739827	0.013044	0.013870
RS	44	4.366193	1.957942	5292.002189	0.011426	0.012148
RS	45	4.768958	1.957942	4674.696659	0.010093	0.010722
RS	46	5.208046	1.994189	3986.688548	0.008607	0.009153
RS	47	5.686730	1.994189	3400.511376	0.007342	0.007808
RS	48	6.208583	2.023244	2801.809734	0.006049	0.006448
RS	49	6.777497	2.023244	2291.653302	0.004948	0.005282
RS	50	7.397716	2.049703	1806.579343	0.003900	0.004180
RS	51	8.073867	2.049703	1406.088896	0.003036	0.003264
RS	52	8.810993	2.077276	1050.116545	0.002267	0.002453
RS	53	9.614595	2.077276	771.228136	0.001665	0.001812
RS	54	10.490666	2.102397	541.447947	0.001169	0.001284
RS	55	11.445742	2.102397	371.259825	0.000802	0.000889
RS	56	12.486948	2.102397	244.152205	0.000527	0.000592
RS	57	13.622051	2.102397	153.417232	0.000331	0.000377
RS	58	14.859518	2.067005	92.849572	0.000200	0.000232
RS	59	16.208581	2.067005	52.002827	0.000112	0.000132
RS	60	17.679304	2.067005	27.431145	0.000059	0.000071
RS	61	19.282658	2.067005	13.554886	0.000029	0.000035
RS	62	21.030604	2.067005	6.237921	0.000013	0.000017
RS	63	22.936182	2.067005	4.233127	0.000009	0.000011
PA	4+25*2+4+6 0.114100793 0.021420751 22.936181631 0.102912961 1.260889454 1.108357928 1.592733686 2.296195743 2.930733476 3.267483861 3.192727094 2.861910698 2.439892131 2.027532426 1.722264202 1.548679315 1.486399564 1.503476648 1.566189783 1.646225005 1.725430554 1.796028644 1.858011892 1.912390040 1.957942072 1.994189383 2.023243544 2.049703445 2.077276265 2.102396514 2.067005336
//
IT	4313
RD	16
LK	-5491142.711596
QD	-1680.462335 -> -1675.137171
RI	0.0454131086
TR	0.113646	0.021392
MT	23.064632
MM	C_pi: 1.261659, n_recomb: 464444.612453
RS	0	0.000000	0.102989	38461.343685	0.082811	0.132739
RS	1	0.009028	0.102989	38268.727429	0.082397	0.080560
RS	2	0.018870	0.102989	37764.226224	0.081311	0.042683
RS	3	0.029602	0.102989	36932.710728	0.079520	0.038897
RS	4	0.041302	1.317474	2958.360090	0.006370	0.003757
RS	5	0.054058	1.317474	3193.414743	0.006876	0.004587
RS	6	0.067966	1.097975	4127.808860	0.008888	0.006125
RS	7	0.083130	1.097975	4436.721369	0.009553	0.006976
RS	8	0.099662	1.574127	3330.229354	0.007170	0.005482
RS	9	0.117687	1.574127	3588.404726	0.007726	0.006186
RS	10	0.137339	2.284355	2667.231108	0.005743	0.004858
RS	11	0.158765	2.284355	2880.343733	0.006202	0.005558
RS	12	0.182126	2.932020	2424.285708	0.005220	0.004954
RS	13	0.207595	2.932020	2620.001037	0.005641	0.005501
RS	14	0.235364	3.284976	2526.675618	0.005440	0.005437
RS	15	0.265640	3.284976	2729.291497	0.005876	0.005982
RS	16	0.298649	3.219869	3004.913502	0.006470	0.006708
RS	17	0.334638	3.219869	3239.441221	0.006975	0.007335
RS	18	0.373876	2.891999	3881.321686	0.008357	0.008907
RS	19	0.416656	2.891999	4168.786892	0.008976	0.009631
RS	20	0.463298	2.466884	5234.144988	0.011270	0.012147
RS	21	0.514151	2.466884	5588.211097	0.012032	0.013020
RS	22	0.569595	2.045561	7163.455153	0.015424	0.016733
RS	23	0.630044	2.045561	7577.754171	0.016316	0.017787
RS	24	0.695950	1.731823	9412.603564	0.020266	0.022115
RS	25	0.767806	1.731823	9834.796959	0.021175	0.023180
RS	26	0.846149	1.553240	11381.434324	0.024505	0.026805
RS	27	0.931565	1.553240	11727.184438	0.025250	0.027633
RS	28	1.024692	1.489186	12521.642250	0.026960	0.029448
RS	29	1.126226	1.489186	12727.804495	0.027404	0.029874
RS	30	1.236926	1.506652	12712.635980	0.027372	0.029761
RS	31	1.357620	1.506652	12764.703711	0.027484	0.029786
RS	32	1.489210	1.570653	12227.032659	0.026326	0.028458
RS	33	1.632679	1.570653	12136.943826	0.026132	0.028163
RS	34	1.789100	1.651846	11388.586156	0.024521	0.026373
RS	35	1.959643	1.651846	11168.394086	0.024047	0.025808
RS	36	2.145581	1.731667	10376.925314	0.022343	0.023943
RS	37	2.348306	1.731667	10033.982527	0.021604	0.023120
RS	38	2.569332	1.802577	9244.990782	0.019905	0.021279
RS	39	2.810312	1.802577	8789.374436	0.018924	0.020209
RS	40	3.073047	1.865194	7997.245598	0.017219	0.018371
RS	41	3.359500	1.865194	7450.547966	0.016042	0.017094
RS	42	3.671814	1.920959	6661.879101	0.014344	0.015274
RS	43	4.012323	1.920959	6058.483432	0.013045	0.013874
RS	44	4.383571	1.968669	5302.004828	0.011416	0.012140
RS	45	4.788335	1.968669	4684.487536	0.010086	0.010718
RS	46	5.229640	2.007701	3991.257852	0.008594	0.009139
RS	47	5.710785	2.007701	3406.117441	0.007334	0.007800
RS	48	6.235366	2.040061	2804.160635	0.006038	0.006436
RS	49	6.807305	2.040061	2295.795405	0.004943	0.005276
RS	50	7.430877	2.070313	1809.038306	0.003895	0.004173
RS	51	8.110743	2.070313	1410.327354	0.003037	0.003263
RS	52	8.851986	2.101973	1053.556165	0.002268	0.002452
RS	53	9.660145	2.101973	775.748293	0.001670	0.001815
RS	54	10.541264	2.131196	545.346941	0.001174	0.001288
RS	55	11.501927	2.131196	375.341619	0.000808	0.000895
RS	56	12.549316	2.131196	247.836522	0.000534	0.000597
RS	57	13.691260	2.131196	156.410946	0.000337	0.000382
RS	58	14.936295	2.095853	95.090927	0.000205	0.000236
RS	59	16.293729	2.095853	53.540136	0.000115	0.000135
RS	60	17.773708	2.095853	28.402927	0.000061	0.000073
RS	61	19.387296	2.095853	14.121073	0.000030	0.000037
RS	62	21.146554	2.095853	6.541299	0.000014	0.000017
RS	63	23.064632	2.095853	4.490025	0.000010	0.000012
PA	4+25*2+4+6 0.113646334 0.021391842 23.064631891 0.102989060 1.317474006 1.097974828 1.574126558 2.284355370 2.932019510 3.284976175 3.219868636 2.891998840 2.466883735 2.045560882 1.731823431 1.553240092 1.489186449 1.506651858 1.570652577 1.651846059 1.731666995 1.802576779 1.865193557 1.920959151 1.968669360 2.007700534 2.040060718 2.070313347 2.101973458 2.131196357 2.095852730
//
IT	4607
RD	17
LK	-5491132.385658
QD	-1670.218993 -> -1665.524925
RI	0.0450728422
TR	0.113215	0.021364
MT	23.187062
MM	C_pi: 1.266614, n_recomb: 465653.595733
RS	0	0.000000	0.103053	38574.299271	0.082839	0.132405
RS	1	0.009037	0.103053	38382.825910	0.082428	0.080707
RS	2	0.018890	0.103053	37878.057262	0.081344	0.042789
RS	3	0.029634	0.103053	37044.737957	0.079554	0.038998
RS	4	0.041349	1.376469	2842.636028	0.006105	0.003610
RS	5	0.054123	1.376469	3070.042464	0.006593	0.004406
RS	6	0.068050	1.088622	4182.631563	0.008982	0.006199
RS	7	0.083237	1.088622	4495.363966	0.009654	0.007051
RS	8	0.099796	1.557666	3380.643829	0.007260	0.005548
RS	9	0.117851	1.557666	3642.496126	0.007822	0.006256
RS	10	0.137538	2.274502	2690.671005	0.005778	0.004881
RS	11	0.159004	2.274502	2905.722527	0.006240	0.005585
RS	12	0.182409	2.933475	2433.998648	0.005227	0.004954
RS	13	0.207930	2.933475	2630.681482	0.005649	0.005508
RS	14	0.235757	3.300390	2526.602853	0.005426	0.005423
RS	15	0.266099	3.300390	2729.506616	0.005862	0.005972
RS	16	0.299183	3.243789	2997.358340	0.006437	0.006680
RS	17	0.335256	3.243789	3231.756810	0.006940	0.007308
RS	18	0.374590	2.919130	3865.262095	0.008301	0.008859
RS	19	0.417478	2.919130	4152.321292	0.008917	0.009581
RS	20	0.464241	2.491939	5210.588168	0.011190	0.012077
RS	21	0.515231	2.491939	5564.411745	0.011950	0.012943
RS	22	0.570828	2.062588	7147.674227	0.015350	0.016667
RS	23	0.631450	2.062588	7562.957614	0.016242	0.017714
RS	24	0.697550	1.740998	9424.560428	0.020239	0.022093
RS	25	0.769623	1.740998	9849.075398	0.021151	0.023153
RS	26	0.848210	1.557772	11426.462315	0.024539	0.026839
RS	27	0.933898	1.557772	11774.373792	0.025286	0.027663
RS	28	1.027330	1.492121	12584.272520	0.027025	0.029509
RS	29	1.129205	1.492121	12791.265373	0.027469	0.029932
RS	30	1.240286	1.510022	12772.370414	0.027429	0.029811
RS	31	1.361405	1.510022	12824.368226	0.027541	0.029835
RS	32	1.493470	1.575264	12275.523642	0.026362	0.028485
RS	33	1.637470	1.575264	12185.215425	0.026168	0.028193
RS	34	1.794482	1.657496	11428.629130	0.024543	0.026389
RS	35	1.965683	1.657496	11208.070844	0.024070	0.025827
RS	36	2.152356	1.737749	10413.141316	0.022362	0.023960
RS	37	2.355897	1.737749	10069.217515	0.021624	0.023140
RS	38	2.577833	1.808750	9278.275050	0.019925	0.021299
RS	39	2.819824	1.808750	8820.821998	0.018943	0.020230
RS	40	3.083684	1.871766	8024.788554	0.017233	0.018388
RS	41	3.371389	1.871766	7475.847484	0.016055	0.017111
RS	42	3.685092	1.928697	6680.952270	0.014347	0.015281
RS	43	4.027145	1.928697	6075.793952	0.013048	0.013881
RS	44	4.400108	1.978373	5312.706534	0.011409	0.012136
RS	45	4.806776	1.978373	4694.586890	0.010082	0.010715
RS	46	5.250193	2.020052	3996.049643	0.008582	0.009128
RS	47	5.733682	2.020052	3411.600366	0.007326	0.007794
RS	48	6.260862	2.055648	2806.237835	0.006026	0.006424
RS	49	6.835683	2.055648	2299.441377	0.004938	0.005270
RS	50	7.462449	2.089698	1810.897260	0.003889	0.004166
RS	51	8.145855	2.089698	1413.898445	0.003036	0.003261
RS	52	8.891020	2.125512	1056.326926	0.002268	0.002450
RS	53	9.703524	2.125512	779.657033	0.001674	0.001818
RS	54	10.589453	2.158968	548.709968	0.001178	0.001291
RS	55	11.555441	2.158968	379.003589	0.000814	0.000899
RS	56	12.608724	2.158968	251.215019	0.000539	0.000603
RS	57	13.757191	2.158968	159.197753	0.000342	0.000387
RS	58	15.009443	2.123828	97.196328	0.000209	0.000240
RS	59	16.374859	2.123828	55.002698	0.000118	0.000138
RS	60	17.863666	2.123828	29.337816	0.000063	0.000075
RS	61	19.487013	2.123828	14.671390	0.000032	0.000038
RS	62	21.257060	2.123828	6.839091	0.000015	0.000018
RS	63	23.187062	2.123828	4.746327	0.000010	0.000013
PA	4+25*2+4+6 0.113214529 0.021364383 23.187062445 0.103053492 1.376468942 1.088622038 1.557665855 2.274501874 2.933474928 3.300389538 3.243789436 2.919129532 2.491938964 2.062588429 1.740998044 1.557772084 1.492120580 1.510022001 1.575264396 1.657495956 1.737749272 1.808749964 1.871766176 1.928696703 1.978373061 2.020052215 2.055648492 2.089698052 2.125512451 2.158967989 2.123827513
//
IT	3783
RD	18
LK	-5491123.259452
QD	-1660.802757 -> -1656.625789
RI	0.0447459534
TR	0.112803	0.021338
MT	23.304195
MM	C_pi: 1.271339, n_recomb: 466797.445129
RS	0	0.000000	0.103107	38684.083498	0.082871	0.132085
RS	1	0.009046	0.103107	38493.431845	0.082463	0.080847
RS	2	0.018909	0.103107	37988.104532	0.081380	0.042891
RS	3	0.029665	0.103107	37152.730977	0.079591	0.039098
RS	4	0.041394	1.437900	2731.177966	0.005851	0.003468
RS	5	0.054184	1.437900	2951.089135	0.006322	0.004232
RS	6	0.068131	1.080136	4233.951012	0.009070	0.006269
RS	7	0.083339	1.080136	4550.262993	0.009748	0.007121
RS	8	0.099923	1.543108	3427.096728	0.007342	0.005608
RS	9	0.118007	1.543108	3692.345441	0.007910	0.006320
RS	10	0.137727	2.266519	2711.476365	0.005809	0.004900
RS	11	0.159231	2.266519	2928.270470	0.006273	0.005608
RS	12	0.182679	2.935319	2442.856152	0.005233	0.004955
RS	13	0.208249	2.935319	2640.433613	0.005656	0.005515
RS	14	0.236132	3.314190	2527.206352	0.005414	0.005411
RS	15	0.266537	3.314190	2730.430701	0.005849	0.005963
RS	16	0.299692	3.264972	2991.716316	0.006409	0.006656
RS	17	0.335846	3.264972	3226.090174	0.006911	0.007285
RS	18	0.375271	2.943710	3851.827477	0.008252	0.008817
RS	19	0.418261	2.943710	4138.597744	0.008866	0.009537
RS	20	0.465141	2.515276	5189.526018	0.011117	0.012012
RS	21	0.516261	2.515276	5543.159478	0.011875	0.012873
RS	22	0.572005	2.078714	7132.938406	0.015281	0.016605
RS	23	0.632791	2.078714	7549.138249	0.016172	0.017645
RS	24	0.699076	1.749803	9435.120772	0.020212	0.022071
RS	25	0.771357	1.749803	9861.817829	0.021127	0.023126
RS	26	0.850175	1.562249	11467.581876	0.024567	0.026868
RS	27	0.936124	1.562249	11817.569397	0.025316	0.027690
RS	28	1.029846	1.495151	12641.509137	0.027081	0.029563
RS	29	1.132047	1.495151	12849.393011	0.027527	0.029984
RS	30	1.243492	1.513536	12826.554455	0.027478	0.029853
RS	31	1.365018	1.513536	12878.684490	0.027589	0.029877
RS	32	1.497536	1.579988	12319.392809	0.026391	0.028508
RS	33	1.642042	1.579988	12229.131118	0.026198	0.028217
RS	34	1.799619	1.663162	11465.485477	0.024562	0.026402
RS	35	1.971449	1.663162	11244.803026	0.024089	0.025844
RS	36	2.158823	1.743700	10447.640355	0.022382	0.023976
RS	37	2.363145	1.743700	10102.884516	0.021643	0.023159
RS	38	2.585949	1.814611	9311.052669	0.019947	0.021321
RS	39	2.828907	1.814611	8851.772944	0.018963	0.020253
RS	40	3.093842	1.877829	8052.612399	0.017251	0.018408
RS	41	3.382742	1.877829	7501.286230	0.016070	0.017130
RS	42	3.697774	1.935728	6700.615509	0.014354	0.015291
RS	43	4.041303	1.935728	6093.431915	0.013054	0.013890
RS	44	4.415905	1.987197	5323.892422	0.011405	0.012134
RS	45	4.824392	1.987197	4704.854982	0.010079	0.010715
RS	46	5.269829	2.031391	4000.980580	0.008571	0.009119
RS	47	5.755558	2.031391	3416.933919	0.007320	0.007788
RS	48	6.285224	2.070151	2808.058928	0.006016	0.006413
RS	49	6.862801	2.070151	2302.640782	0.004933	0.005265
RS	50	7.492623	2.107993	1812.229836	0.003882	0.004158
RS	51	8.179415	2.107993	1416.881996	0.003035	0.003259
RS	52	8.928332	2.148010	1058.514058	0.002268	0.002448
RS	53	9.744991	2.148010	783.026584	0.001677	0.001820
RS	54	10.635522	2.185813	551.598111	0.001182	0.001293
RS	55	11.606606	2.185813	382.289437	0.000819	0.000904
RS	56	12.665530	2.185813	254.316793	0.000545	0.000608
RS	57	13.820239	2.185813	161.795548	0.000347	0.000392
RS	58	15.079397	2.151040	99.175516	0.000212	0.000243
RS	59	16.452453	2.151040	56.395495	0.000121	0.000140
RS	60	17.949708	2.151040	30.238093	0.000065	0.000076
RS	61	19.582399	2.151040	15.206748	0.000033	0.000039
RS	62	21.362774	2.151040	7.131600	0.000015	0.000019
RS	63	23.304195	2.151040	5.002124	0.000011	0.000013
PA	4+25*2+4+6 0.112802934 0.021337977 23.304194508 0.103107054 1.437899508 1.080136385 1.543107712 2.266519461 2.935318533 3.314189738 3.264972305 2.943709967 2.515276177 2.078714204 1.749803061 1.562248961 1.495150853 1.513535770 1.579987781 1.663161620 1.743700445 1.814611265 1.877829116 1.935727612 1.987197031 2.031391429 2.070150938 2.107992795 2.148009628 2.185812995 2.151040435
//
IT	3725
RD	19
LK	-5491115.123079
QD	-1652.087705 -> -1648.340367
RI	0.0444319930
TR	0.112409	0.021312
MT	23.416829
MM	C_pi: 1.275862, n_recomb: 467878.261078
RS	0	0.000000	0.103151	38790.622322	0.082908	0.131777
RS	1	0.009054	0.103151	38600.514501	0.082501	0.080982
RS	2	0.018927	0.103151	38094.379901	0.081419	0.042991
RS	3	0.029695	0.103151	37256.742331	0.079629	0.039197
RS	4	0.041437	1.501729	2624.108500	0.005609	0.003332
RS	5	0.054243	1.501729	2836.703373	0.006063	0.004065
RS	6	0.068208	1.072369	4282.214295	0.009152	0.006335
RS	7	0.083437	1.072369	4601.895801	0.009836	0.007188
RS	8	0.100045	1.530215	3469.884488	0.007416	0.005664
RS	9	0.118157	1.530215	3738.271835	0.007990	0.006380
RS	10	0.137908	2.260264	2729.775090	0.005834	0.004916
RS	11	0.159448	2.260264	2948.125922	0.006301	0.005627
RS	12	0.182938	2.937648	2450.806369	0.005238	0.004955
RS	13	0.208555	2.937648	2649.203178	0.005662	0.005520
RS	14	0.236491	3.326722	2528.252892	0.005404	0.005400
RS	15	0.266956	3.326722	2731.816101	0.005839	0.005956
RS	16	0.300180	3.283854	2987.591065	0.006385	0.006636
RS	17	0.336411	3.283854	3222.022104	0.006886	0.007266
RS	18	0.375923	2.966068	3840.576286	0.008208	0.008780
RS	19	0.419012	2.966068	4127.154549	0.008821	0.009498
RS	20	0.466003	2.537105	5170.553465	0.011051	0.011953
RS	21	0.517248	2.537105	5524.039196	0.011807	0.012809
RS	22	0.573132	2.094030	7119.102720	0.015216	0.016546
RS	23	0.634077	2.094030	7536.157730	0.016107	0.017581
RS	24	0.700539	1.758274	9444.424542	0.020186	0.022048
RS	25	0.773018	1.758274	9873.176268	0.021102	0.023100
RS	26	0.852060	1.566656	11505.304667	0.024590	0.026894
RS	27	0.938258	1.566656	11857.283250	0.025343	0.027714
RS	28	1.032260	1.498245	12694.011348	0.027131	0.029611
RS	29	1.134773	1.498245	12902.825482	0.027577	0.030031
RS	30	1.246567	1.517156	12875.830244	0.027520	0.029890
RS	31	1.368483	1.517156	12928.253886	0.027632	0.029915
RS	32	1.501437	1.584799	12359.068807	0.026415	0.028525
RS	33	1.646428	1.584799	12269.076816	0.026223	0.028237
RS	34	1.804547	1.668841	11499.328207	0.024578	0.026413
RS	35	1.976982	1.668841	11278.733499	0.024106	0.025858
RS	36	2.165028	1.749551	10480.348424	0.022400	0.023993
RS	37	2.370100	1.749551	10134.905369	0.021661	0.023178
RS	38	2.593739	1.820222	9343.101955	0.019969	0.021344
RS	39	2.837625	1.820222	8882.028093	0.018984	0.020276
RS	40	3.103593	1.883475	8080.430695	0.017270	0.018430
RS	41	3.393641	1.883475	7526.625017	0.016087	0.017151
RS	42	3.709949	1.942172	6720.598254	0.014364	0.015303
RS	43	4.054895	1.942172	6111.190598	0.013061	0.013901
RS	44	4.431073	1.995276	5335.384225	0.011403	0.012134
RS	45	4.841309	1.995276	4715.175776	0.010078	0.010716
RS	46	5.288686	2.041861	4005.973751	0.008562	0.009111
RS	47	5.776569	2.041861	3422.091125	0.007314	0.007783
RS	48	6.308624	2.083708	2809.635806	0.006005	0.006402
RS	49	6.888850	2.083708	2305.433497	0.004927	0.005259
RS	50	7.521608	2.125326	1813.100259	0.003875	0.004150
RS	51	8.211656	2.125326	1419.346454	0.003034	0.003257
RS	52	8.964180	2.169593	1060.183713	0.002266	0.002445
RS	53	9.784835	2.169593	785.915596	0.001680	0.001821
RS	54	10.679792	2.211849	554.062398	0.001184	0.001295
RS	55	11.655776	2.211849	385.236991	0.000823	0.000908
RS	56	12.720124	2.211849	257.167926	0.000550	0.000612
RS	57	13.880837	2.211849	164.220994	0.000351	0.000396
RS	58	15.146638	2.177581	101.039186	0.000216	0.000247
RS	59	16.527043	2.177581	57.723731	0.000123	0.000143
RS	60	18.032428	2.177581	31.105962	0.000066	0.000078
RS	61	19.674108	2.177581	15.727911	0.000034	0.000040
RS	62	21.464422	2.177581	7.419004	0.000016	0.000019
RS	63	23.416829	2.177581	5.257341	0.000011	0.000014
PA	4+25*2+4+6 0.112408899 0.021312235 23.416828840 0.103151204 1.501728842 1.072369444 1.530214830 2.260264018 2.937647582 3.326721745 3.283853904 2.966067628 2.537104841 2.094030353 1.758273597 1.566656017 1.498245027 1.517155868 1.584798974 1.668841497 1.749550606 1.820221702 1.883474731 1.942172186 1.995276008 2.041860522 2.083708112 2.125325934 2.169592641 2.211849071 2.177581474
//
IT	4060
RD	20
LK	-5491107.810866
QD	-1643.975307 -> -1640.589626
RI	0.0441302852
TR	0.112030	0.021287
MT	23.525720
MM	C_pi: 1.280210, n_recomb: 468898.081369
RS	0	0.000000	0.103188	38893.578710	0.082947	0.131481
RS	1	0.009062	0.103188	38703.804708	0.082542	0.081111
RS	2	0.018945	0.103188	38196.685258	0.081461	0.043088
RS	3	0.029723	0.103188	37356.646512	0.079669	0.039294
RS	4	0.041479	1.567930	2521.470360	0.005377	0.003202
RS	5	0.054299	1.567930	2726.947426	0.005816	0.003906
RS	6	0.068282	1.065166	4327.960696	0.009230	0.006398
RS	7	0.083531	1.065166	4650.837058	0.009919	0.007251
RS	8	0.100162	1.518770	3509.327466	0.007484	0.005715
RS	9	0.118301	1.518770	3780.619596	0.008063	0.006434
RS	10	0.138083	2.255590	2745.720644	0.005856	0.004929
RS	11	0.159657	2.255590	2965.454499	0.006324	0.005643
RS	12	0.183187	2.940514	2457.839652	0.005242	0.004954
RS	13	0.208849	2.940514	2656.981093	0.005666	0.005524
RS	14	0.236836	3.338271	2529.562312	0.005395	0.005391
RS	15	0.267360	3.338271	2733.471754	0.005830	0.005949
RS	16	0.300649	3.300815	2984.657728	0.006365	0.006619
RS	17	0.336956	3.300815	3219.209115	0.006865	0.007250
RS	18	0.376552	2.986493	3831.144414	0.008171	0.008748
RS	19	0.419736	2.986493	4117.611094	0.008781	0.009464
RS	20	0.466834	2.557608	5153.345339	0.010990	0.011898
RS	21	0.518199	2.557608	5506.718187	0.011744	0.012750
RS	22	0.574219	2.108639	7105.992247	0.015155	0.016490
RS	23	0.635316	2.108639	7523.846098	0.016046	0.017520
RS	24	0.701949	1.766438	9452.639966	0.020159	0.022026
RS	25	0.774620	1.766438	9883.330823	0.021078	0.023075
RS	26	0.853877	1.570992	11540.031539	0.024611	0.026917
RS	27	0.940315	1.570992	11893.919765	0.025366	0.027735
RS	28	1.034587	1.501381	12742.359410	0.027175	0.029654
RS	29	1.137401	1.501381	12952.127145	0.027622	0.030073
RS	30	1.249533	1.520857	12920.762384	0.027556	0.029922
RS	31	1.371825	1.520857	12973.608722	0.027668	0.029948
RS	32	1.505199	1.589678	12394.986216	0.026434	0.028540
RS	33	1.650660	1.589678	12305.447917	0.026243	0.028254
RS	34	1.809301	1.674534	11530.364261	0.024590	0.026422
RS	35	1.982319	1.674534	11310.040057	0.024120	0.025871
RS	36	2.171015	1.755322	10511.271903	0.022417	0.024009
RS	37	2.376811	1.755322	10165.275728	0.021679	0.023196
RS	38	2.601255	1.825634	9374.265418	0.019992	0.021369
RS	39	2.846038	1.825634	8911.445610	0.019005	0.020300
RS	40	3.113003	1.888785	8108.012145	0.017292	0.018453
RS	41	3.404160	1.888785	7551.671601	0.016105	0.017172
RS	42	3.721701	1.948133	6740.693819	0.014376	0.015318
RS	43	4.068017	1.948133	6128.912438	0.013071	0.013914
RS	44	4.445716	2.002726	5347.041623	0.011403	0.012137
RS	45	4.857641	2.002726	4725.457959	0.010078	0.010719
RS	46	5.306893	2.051582	4010.968159	0.008554	0.009104
RS	47	5.796857	2.051582	3427.050340	0.007309	0.007779
RS	48	6.331220	2.096442	2810.975883	0.005995	0.006392
RS	49	6.914006	2.096442	2307.849752	0.004922	0.005254
RS	50	7.549604	2.141817	1813.553934	0.003868	0.004142
RS	51	8.242798	2.141817	1421.343523	0.003031	0.003254
RS	52	8.998808	2.190368	1061.392843	0.002264	0.002442
RS	53	9.823326	2.190368	788.373275	0.001681	0.001822
RS	54	10.722561	2.237176	556.144470	0.001186	0.001296
RS	55	11.703283	2.237176	387.876745	0.000827	0.000911
RS	56	12.772876	2.237176	259.789129	0.000554	0.000616
RS	57	13.939395	2.237176	166.487056	0.000355	0.000400
RS	58	15.211620	2.203551	102.794748	0.000219	0.000250
RS	59	16.599133	2.203551	58.991128	0.000126	0.000146
RS	60	18.112380	2.203551	31.943063	0.000068	0.000080
RS	61	19.762755	2.203551	16.235481	0.000035	0.000041
RS	62	21.562684	2.203551	7.701467	0.000016	0.000020
RS	63	23.525720	2.203551	5.511960	0.000012	0.000014
PA	4+25*2+4+6 0.112029955 0.021286768 23.525719810 0.103188051 1.567929733 1.065166118 1.518769878 2.255589561 2.940513577 3.338270637 3.300815339 2.986493400 2.557608292 2.108639324 1.766437826 1.570992396 1.501381326 1.520856968 1.589677904 1.674534404 1.755321952 1.825634017 1.888785260 1.948132565 2.002725640 2.051581780 2.096441954 2.141816538 2.190367934 2.237176441 2.203550781
//
IT	4091
RD	21
LK	-5491101.194770
QD	-1636.394712 -> -1633.316948
RI	0.0438397868
TR	0.111664	0.021261
MT	23.631348
MM	C_pi: 1.284405, n_recomb: 469860.352268
RS	0	0.000000	0.103219	38992.856390	0.082988	0.131193
RS	1	0.009070	0.103219	38803.254097	0.082585	0.081236
RS	2	0.018962	0.103219	38295.021593	0.081503	0.043183
RS	3	0.029751	0.103219	37452.494103	0.079710	0.039390
RS	4	0.041519	1.636600	2423.066309	0.005157	0.003078
RS	5	0.054354	1.636600	2621.624653	0.005580	0.003754
RS	6	0.068353	1.058433	4371.528834	0.009304	0.006458
RS	7	0.083622	1.058433	4697.448111	0.009998	0.007312
RS	8	0.100276	1.508538	3545.843779	0.007547	0.005763
RS	9	0.118440	1.508538	3819.836240	0.008130	0.006484
RS	10	0.138251	2.252323	2759.515994	0.005873	0.004940
RS	11	0.159860	2.252323	2980.474292	0.006343	0.005656
RS	12	0.183428	2.943896	2464.006408	0.005244	0.004953
RS	13	0.209133	2.943896	2663.822211	0.005669	0.005527
RS	14	0.237170	3.349057	2531.003130	0.005387	0.005384
RS	15	0.267750	3.349057	2735.258177	0.005821	0.005944
RS	16	0.301104	3.316130	2982.695658	0.006348	0.006604
RS	17	0.337482	3.316130	3217.418035	0.006848	0.007237
RS	18	0.377159	3.005240	3823.227061	0.008137	0.008719
RS	19	0.420436	3.005240	4109.648348	0.008747	0.009435
RS	20	0.467637	2.576946	5137.627994	0.010934	0.011848
RS	21	0.519119	2.576946	5490.916085	0.011686	0.012695
RS	22	0.575270	2.122627	7093.469100	0.015097	0.016437
RS	23	0.636514	2.122627	7512.069892	0.015988	0.017463
RS	24	0.703313	1.774325	9459.882642	0.020133	0.022004
RS	25	0.776170	1.774325	9892.407968	0.021054	0.023051
RS	26	0.855634	1.575253	11572.145346	0.024629	0.026937
RS	27	0.942306	1.575253	11927.865622	0.025386	0.027755
RS	28	1.036839	1.504537	12787.090657	0.027215	0.029694
RS	29	1.139945	1.504537	12997.822369	0.027663	0.030112
RS	30	1.252402	1.524614	12961.874253	0.027587	0.029951
RS	31	1.375059	1.524614	13015.245450	0.027700	0.029977
RS	32	1.508840	1.594605	12427.543686	0.026449	0.028551
RS	33	1.654755	1.594605	12338.611777	0.026260	0.028268
RS	34	1.813903	1.680236	11558.808339	0.024601	0.026430
RS	35	1.987486	1.680236	11338.913904	0.024133	0.025881
RS	36	2.176812	1.761028	10540.464148	0.022433	0.024024
RS	37	2.383308	1.761028	10194.039737	0.021696	0.023213
RS	38	2.608533	1.830884	9404.469335	0.020015	0.021393
RS	39	2.854185	1.830884	8939.962038	0.019027	0.020324
RS	40	3.122116	1.893814	8135.240084	0.017314	0.018478
RS	41	3.414348	1.893814	7576.332872	0.016125	0.017195
RS	42	3.733083	1.953684	6760.770369	0.014389	0.015334
RS	43	4.080727	1.953684	6146.502560	0.013082	0.013928
RS	44	4.459900	2.009638	5358.766547	0.011405	0.012141
RS	45	4.873463	2.009638	4735.644702	0.010079	0.010723
RS	46	5.324533	2.060652	4015.932571	0.008547	0.009099
RS	47	5.816514	2.060652	3431.812494	0.007304	0.007776
RS	48	6.353116	2.108448	2812.104596	0.005985	0.006383
RS	49	6.938384	2.108448	2309.932117	0.004916	0.005248
RS	50	7.576734	2.157557	1813.644310	0.003860	0.004134
RS	51	8.272980	2.157557	1422.929747	0.003028	0.003250
RS	52	9.032372	2.210419	1062.199075	0.002261	0.002439
RS	53	9.860637	2.210419	790.449514	0.001682	0.001823
RS	54	10.764022	2.261872	557.886687	0.001187	0.001297
RS	55	11.749340	2.261872	390.240142	0.000831	0.000914
RS	56	12.824022	2.261872	262.202186	0.000558	0.000620
RS	57	13.996173	2.261872	168.607758	0.000359	0.000403
RS	58	15.274633	2.229021	104.450738	0.000222	0.000253
RS	59	16.669043	2.229021	60.202164	0.000128	0.000148
RS	60	18.189920	2.229021	32.751516	0.000070	0.000082
RS	61	19.848734	2.229021	16.730347	0.000036	0.000042
RS	62	21.657995	2.229021	7.979308	0.000017	0.000020
RS	63	23.631348	2.229021	5.766099	0.000012	0.000015
PA	4+25*2+4+6 0.111664495 0.021261382 23.631347908 0.103219099 1.636600377 1.058432745 1.508538297 2.252323119 2.943895553 3.349056752 3.316129886 3.005239871 2.576945677 2.122626523 1.774325153 1.575252571 1.504537077 1.524613510 1.594605018 1.680235553 1.761027800 1.830884184 1.893814450 1.953683922 2.009637742 2.060652303 2.108447888 2.157556779 2.210419262 2.261872140 2.229020726
//
IT	3828
RD	22
LK	-5491095.171175
QD	-1629.285099 -> -1626.472261
RI	0.0435604142
TR	0.111311	0.021236
MT	23.734160
MM	C_pi: 1.288463, n_recomb: 470767.570439
RS	0	0.000000	0.103246	39088.381245	0.083031	0.130913
RS	1	0.009077	0.103246	38898.826009	0.082629	0.081358
RS	2	0.018978	0.103246	38389.390523	0.081546	0.043275
RS	3	0.029778	0.103246	37544.324838	0.079751	0.039483
RS	4	0.041558	1.707616	2329.012125	0.004947	0.002959
RS	5	0.054407	1.707616	2520.872824	0.005355	0.003608
RS	6	0.068422	1.052075	4413.268010	0.009375	0.006516
RS	7	0.083710	1.052075	4742.100943	0.010073	0.007371
RS	8	0.100386	1.499396	3579.619155	0.007604	0.005807
RS	9	0.118575	1.499396	3856.121481	0.008191	0.006531
RS	10	0.138415	2.250356	2771.287070	0.005887	0.004948
RS	11	0.160056	2.250356	2993.320797	0.006358	0.005666
RS	12	0.183661	2.947884	2469.255501	0.005245	0.004951
RS	13	0.209409	2.947884	2669.672476	0.005671	0.005529
RS	14	0.237494	3.359233	2532.488016	0.005379	0.005377
RS	15	0.268129	3.359233	2737.082932	0.005814	0.005939
RS	16	0.301544	3.330067	2981.484454	0.006333	0.006592
RS	17	0.337992	3.330067	3216.415541	0.006832	0.007225
RS	18	0.377749	3.022548	3816.535626	0.008107	0.008693
RS	19	0.421115	3.022548	4102.963673	0.008715	0.009408
RS	20	0.468416	2.595278	5123.120187	0.010882	0.011800
RS	21	0.520012	2.595278	5476.343401	0.011633	0.012645
RS	22	0.576290	2.136056	7081.444094	0.015042	0.016386
RS	23	0.637678	2.136056	7500.744202	0.015933	0.017409
RS	24	0.704637	1.781967	9466.210977	0.020108	0.021982
RS	25	0.777674	1.781967	9900.474903	0.021030	0.023027
RS	26	0.857341	1.579434	11601.952333	0.024645	0.026956
RS	27	0.944239	1.579434	11959.430213	0.025404	0.027773
RS	28	1.039025	1.507701	12828.596591	0.027250	0.029730
RS	29	1.142415	1.507701	13040.294380	0.027700	0.030149
RS	30	1.255189	1.528406	12999.600852	0.027614	0.029976
RS	31	1.378200	1.528406	13053.576249	0.027728	0.030003
RS	32	1.512377	1.599566	12457.069295	0.026461	0.028560
RS	33	1.658733	1.599566	12368.870172	0.026274	0.028280
RS	34	1.818374	1.685936	11584.875116	0.024608	0.026435
RS	35	1.992505	1.685936	11365.544643	0.024143	0.025890
RS	36	2.182443	1.766678	10567.971511	0.022448	0.024039
RS	37	2.389621	1.766678	10221.233722	0.021712	0.023230
RS	38	2.615605	1.835998	9433.662519	0.020039	0.021418
RS	39	2.862101	1.835998	8967.530054	0.019049	0.020349
RS	40	3.130972	1.898611	8161.985575	0.017338	0.018504
RS	41	3.424249	1.898611	7600.502832	0.016145	0.017219
RS	42	3.744146	1.958890	6780.705875	0.014404	0.015351
RS	43	4.093081	1.958890	6163.869518	0.013093	0.013943
RS	44	4.473688	2.016087	5370.472233	0.011408	0.012146
RS	45	4.888844	2.016087	4745.681380	0.010081	0.010727
RS	46	5.341683	2.069155	4020.826184	0.008541	0.009094
RS	47	5.835626	2.069155	3436.364712	0.007299	0.007773
RS	48	6.374405	2.119809	2813.029197	0.005975	0.006374
RS	49	6.962089	2.119809	2311.704333	0.004911	0.005243
RS	50	7.603118	2.172623	1813.408889	0.003852	0.004125
RS	51	8.302333	2.172623	1424.145860	0.003025	0.003247
RS	52	9.065016	2.229822	1062.642655	0.002257	0.002434
RS	53	9.896927	2.229822	792.180440	0.001683	0.001823
RS	54	10.804352	2.286001	559.321712	0.001188	0.001297
RS	55	11.794144	2.286001	392.351370	0.000833	0.000916
RS	56	12.873780	2.286001	264.423735	0.000562	0.000624
RS	57	14.051415	2.286001	170.593675	0.000362	0.000407
RS	58	15.335944	2.254040	106.013902	0.000225	0.000256
RS	59	16.737070	2.254040	61.360046	0.000130	0.000150
RS	60	18.265377	2.254040	33.532605	0.000071	0.000083
RS	61	19.932409	2.254040	17.212887	0.000037	0.000043
RS	62	21.750759	2.254040	8.252560	0.000018	0.000021
RS	63	23.734160	2.254040	6.019612	0.000013	0.000015
PA	4+25*2+4+6 0.111311023 0.021235900 23.734159921 0.103245529 1.707615647 1.052074533 1.499395650 2.250356104 2.947883632 3.359232547 3.330067058 3.022547766 2.595277898 2.136055692 1.781966804 1.579433786 1.507700537 1.528405502 1.599565652 1.685936482 1.766678299 1.835998415 1.898611405 1.958889642 2.016086899 2.069154703 2.119808753 2.172623345 2.229822006 2.286001342 2.254039989
//
IT	3594
RD	23
LK	-5491089.659398
QD	-1622.602334 -> -1620.019428
RI	0.0432916917
TR	0.110968	0.021210
MT	23.834477
MM	C_pi: 1.292395, n_recomb: 471621.420222
RS	0	0.000000	0.103268	39180.024553	0.083075	0.130640
RS	1	0.009084	0.103268	38990.425228	0.082673	0.081476
RS	2	0.018994	0.103268	38479.731978	0.081590	0.043365
RS	3	0.029804	0.103268	37632.114620	0.079793	0.039574
RS	4	0.041595	1.781083	2239.046536	0.004748	0.002845
RS	5	0.054458	1.781083	2424.423814	0.005141	0.003469
RS	6	0.068490	1.046006	4453.511517	0.009443	0.006573
RS	7	0.083796	1.046006	4785.150066	0.010146	0.007428
RS	8	0.100493	1.491165	3610.991508	0.007657	0.005848
RS	9	0.118706	1.491165	3889.836435	0.008248	0.006574
RS	10	0.138574	2.249463	2781.307772	0.005897	0.004954
RS	11	0.160247	2.249463	3004.287446	0.006370	0.005673
RS	12	0.183888	2.952337	2473.721313	0.005245	0.004949
RS	13	0.209678	2.952337	2674.676312	0.005671	0.005529
RS	14	0.237810	3.368882	2533.969779	0.005373	0.005370
RS	15	0.268497	3.368882	2738.896199	0.005807	0.005934
RS	16	0.301973	3.342796	2980.883492	0.006321	0.006582
RS	17	0.338489	3.342796	3216.052826	0.006819	0.007215
RS	18	0.378323	3.038575	3810.874462	0.008080	0.008670
RS	19	0.421775	3.038575	4097.351932	0.008688	0.009385
RS	20	0.469175	2.612712	5109.623130	0.010834	0.011756
RS	21	0.520880	2.612712	5462.795438	0.011583	0.012598
RS	22	0.577283	2.148997	7069.753695	0.014990	0.016337
RS	23	0.638810	2.148997	7489.705548	0.015881	0.017357
RS	24	0.705925	1.789380	9471.681688	0.020083	0.021960
RS	25	0.779138	1.789380	9907.594061	0.021008	0.023004
RS	26	0.859002	1.583537	11629.632622	0.024659	0.026973
RS	27	0.946120	1.583537	11988.795829	0.025420	0.027790
RS	28	1.041153	1.510855	12867.205235	0.027283	0.029764
RS	29	1.144819	1.510855	13079.860887	0.027734	0.030183
RS	30	1.257902	1.532216	13034.249060	0.027637	0.029998
RS	31	1.381258	1.532216	13088.889275	0.027753	0.030027
RS	32	1.515820	1.604542	12483.823031	0.026470	0.028567
RS	33	1.662607	1.604542	12396.458161	0.026285	0.028289
RS	34	1.822727	1.691631	11608.676176	0.024614	0.026440
RS	35	1.997394	1.691631	11390.026638	0.024151	0.025898
RS	36	2.187927	1.772279	10593.801418	0.022463	0.024053
RS	37	2.395770	1.772279	10246.857169	0.021727	0.023246
RS	38	2.622493	1.840999	9461.754236	0.020062	0.021443
RS	39	2.869813	1.840999	8994.066810	0.019071	0.020373
RS	40	3.139600	1.903214	8188.117806	0.017362	0.018531
RS	41	3.433895	1.903214	7624.071549	0.016166	0.017243
RS	42	3.754925	1.963803	6800.369280	0.014419	0.015370
RS	43	4.105119	1.963803	6180.912550	0.013106	0.013959
RS	44	4.487124	2.022136	5382.067244	0.011412	0.012152
RS	45	4.903833	2.022136	4755.507454	0.010083	0.010732
RS	46	5.358397	2.077154	4025.610854	0.008536	0.009090
RS	47	5.854254	2.077154	3440.692731	0.007295	0.007770
RS	48	6.395157	2.130592	2813.750779	0.005966	0.006365
RS	49	6.985197	2.130592	2313.182807	0.004905	0.005238
RS	50	7.628839	2.187077	1812.877557	0.003844	0.004117
RS	51	8.330950	2.187077	1425.025174	0.003022	0.003243
RS	52	9.096844	2.248629	1062.759859	0.002253	0.002430
RS	53	9.932313	2.248629	793.597583	0.001683	0.001822
RS	54	10.843680	2.309611	560.476719	0.001188	0.001297
RS	55	11.837837	2.309611	394.230468	0.000836	0.000919
RS	56	12.922307	2.309611	266.467473	0.000565	0.000627
RS	57	14.105294	2.309611	172.453422	0.000366	0.000410
RS	58	15.395747	2.278653	107.489310	0.000228	0.000259
RS	59	16.803428	2.278653	62.467249	0.000132	0.000152
RS	60	18.338988	2.278653	34.287358	0.000073	0.000085
RS	61	20.014043	2.278653	17.683427	0.000037	0.000044
RS	62	21.841264	2.278653	8.521270	0.000018	0.000022
RS	63	23.834477	2.278653	6.272403	0.000013	0.000016
PA	4+25*2+4+6 0.110968423 0.021210220 23.834476729 0.103268372 1.781082582 1.046006355 1.491164943 2.249463323 2.952336764 3.368881832 3.342795662 3.038574611 2.612712149 2.148997398 1.789379657 1.583536853 1.510855191 1.532215671 1.604541717 1.691631432 1.772278693 1.840999113 1.903214095 1.963802857 2.022135682 2.077154460 2.130592005 2.187077443 2.248628984 2.309611288 2.278653273
//
IT	4043
RD	24
LK	-5491084.592689
QD	-1616.310631 -> -1613.928865
RI	0.0430331043
TR	0.110636	0.021184
MT	23.932598
MM	C_pi: 1.296216, n_recomb: 472425.507531
RS	0	0.000000	0.103289	39267.848528	0.083120	0.130373
RS	1	0.009091	0.103289	39078.142869	0.082718	0.081591
RS	2	0.019009	0.103289	38566.165943	0.081634	0.043452
RS	3	0.029829	0.103289	37716.011462	0.079835	0.039663
RS	4	0.041632	1.857056	2153.005528	0.004557	0.002736
RS	5	0.054509	1.857056	2332.112586	0.004936	0.003336
RS	6	0.068555	1.040170	4492.515079	0.009509	0.006627
RS	7	0.083880	1.040170	4826.867930	0.010217	0.007484
RS	8	0.100597	1.483743	3640.164150	0.007705	0.005886
RS	9	0.118834	1.483743	3921.199026	0.008300	0.006614
RS	10	0.138729	2.249582	2789.673566	0.005905	0.004958
RS	11	0.160433	2.249582	3013.476980	0.006379	0.005678
RS	12	0.184110	2.957270	2477.423613	0.005244	0.004946
RS	13	0.209939	2.957270	2678.855489	0.005670	0.005529
RS	14	0.238117	3.378151	2535.372099	0.005367	0.005364
RS	15	0.268856	3.378151	2740.617092	0.005801	0.005930
RS	16	0.302391	3.354502	2980.761709	0.006309	0.006573
RS	17	0.338973	3.354502	3216.191397	0.006808	0.007207
RS	18	0.378882	3.053504	3806.050879	0.008056	0.008649
RS	19	0.422419	3.053504	4092.611275	0.008663	0.009364
RS	20	0.469915	2.629366	5096.965595	0.010789	0.011714
RS	21	0.521728	2.629366	5450.096779	0.011536	0.012553
RS	22	0.578251	2.161515	7058.315012	0.014941	0.016290
RS	23	0.639914	2.161515	7478.874630	0.015831	0.017307
RS	24	0.707182	1.796597	9476.332624	0.020059	0.021939
RS	25	0.780567	1.796597	9913.812121	0.020985	0.022982
RS	26	0.860622	1.587567	11655.425813	0.024671	0.026989
RS	27	0.947956	1.587567	12016.208359	0.025435	0.027806
RS	28	1.043230	1.513993	12903.282972	0.027313	0.029796
RS	29	1.147166	1.513993	13116.884153	0.027765	0.030215
RS	30	1.260550	1.536030	13066.217832	0.027658	0.030019
RS	31	1.384243	1.536030	13121.568065	0.027775	0.030048
RS	32	1.519182	1.609523	12508.129723	0.026476	0.028572
RS	33	1.666388	1.609523	12421.681338	0.026293	0.028297
RS	34	1.826977	1.697311	11630.470186	0.024619	0.026443
RS	35	2.002166	1.697311	11412.596630	0.024157	0.025904
RS	36	2.193282	1.777833	10618.076707	0.022476	0.024067
RS	37	2.401774	1.777833	10271.021120	0.021741	0.023262
RS	38	2.629220	1.845905	9488.770251	0.020085	0.021468
RS	39	2.877344	1.845905	9019.598254	0.019092	0.020397
RS	40	3.148026	1.907653	8213.616588	0.017386	0.018558
RS	41	3.443317	1.907653	7647.028135	0.016187	0.017267
RS	42	3.765454	1.968467	6819.720841	0.014436	0.015389
RS	43	4.116877	1.968467	6197.609001	0.013119	0.013975
RS	44	4.500250	2.027837	5393.522222	0.011417	0.012160
RS	45	4.918477	2.027837	4765.113135	0.010086	0.010738
RS	46	5.374727	2.084710	4030.283358	0.008531	0.009087
RS	47	5.872455	2.084710	3444.809638	0.007292	0.007768
RS	48	6.415435	2.140855	2814.295117	0.005957	0.006357
RS	49	7.007779	2.140855	2314.401009	0.004899	0.005233
RS	50	7.653975	2.200976	1812.086134	0.003836	0.004109
RS	51	8.358919	2.200976	1425.604889	0.003018	0.003239
RS	52	9.127953	2.266894	1062.587350	0.002249	0.002425
RS	53	9.966902	2.266894	794.733087	0.001682	0.001821
RS	54	10.882124	2.332756	561.378442	0.001188	0.001296
RS	55	11.880552	2.332756	395.897953	0.000838	0.000920
RS	56	12.969751	2.332756	268.348052	0.000568	0.000630
RS	57	14.157973	2.332756	174.196712	0.000369	0.000413
RS	58	15.454222	2.302910	108.883138	0.000230	0.000262
RS	59	16.868317	2.302910	63.527083	0.000134	0.000154
RS	60	18.410973	2.302910	35.017374	0.000074	0.000086
RS	61	20.093879	2.302910	18.142653	0.000038	0.000045
RS	62	21.929784	2.302910	8.785691	0.000019	0.000022
RS	63	23.932598	2.302910	6.524568	0.000014	0.000017
PA	4+25*2+4+6 0.110635674 0.021184253 23.932597873 0.103288537 1.857055917 1.040169693 1.483742722 2.249582385 2.957269639 3.378150806 3.354501772 3.053504131 2.629365891 2.161515399 1.796597237 1.587567141 1.513993032 1.536030225 1.609522552 1.697310933 1.777833036 1.845904576 1.907652791 1.968466668 2.027837171 2.084710218 2.140854578 2.200976423 2.266893884 2.332755836 2.302909746
//
IT	4054
RD	25
LK	-5491079.915034
QD	-1610.376163 -> -1608.171559
RI	0.0427830797
TR	0.110313	0.021158
MT	24.028458
MM	C_pi: 1.299935, n_recomb: 473185.829431
RS	0	0.000000	0.103309	39351.380270	0.083163	0.130112
RS	1	0.009098	0.103309	39161.598620	0.082762	0.081703
RS	2	0.019024	0.103309	38648.414710	0.081677	0.043537
RS	3	0.029854	0.103309	37795.848347	0.079875	0.039748
RS	4	0.041668	1.935519	2070.824488	0.004376	0.002632
RS	5	0.054557	1.935519	2243.879580	0.004742	0.003210
RS	6	0.068619	1.034524	4530.508754	0.009574	0.006681
RS	7	0.083961	1.034524	4867.499537	0.010287	0.007539
RS	8	0.100698	1.477013	3667.421956	0.007750	0.005922
RS	9	0.118958	1.477013	3950.513519	0.008349	0.006651
RS	10	0.138880	2.250599	2796.570572	0.005910	0.004960
RS	11	0.160614	2.250599	3021.088738	0.006385	0.005681
RS	12	0.184325	2.962617	2480.466186	0.005242	0.004942
RS	13	0.210194	2.962617	2682.321472	0.005669	0.005528
RS	14	0.238416	3.387081	2536.712013	0.005361	0.005359
RS	15	0.269206	3.387081	2742.264305	0.005795	0.005926
RS	16	0.302798	3.365318	2981.052864	0.006300	0.006565
RS	17	0.339445	3.365318	3216.761469	0.006798	0.007201
RS	18	0.379427	3.067451	3801.979940	0.008035	0.008630
RS	19	0.423047	3.067451	4088.653507	0.008641	0.009345
RS	20	0.470635	2.645311	5085.087555	0.010746	0.011675
RS	21	0.522553	2.645311	5438.188070	0.011493	0.012511
RS	22	0.579195	2.173633	7047.195021	0.014893	0.016245
RS	23	0.640990	2.173633	7468.326488	0.015783	0.017260
RS	24	0.708407	1.803620	9480.382837	0.020035	0.021918
RS	25	0.781959	1.803620	9919.358914	0.020963	0.022960
RS	26	0.862202	1.591511	11679.706411	0.024683	0.027003
RS	27	0.949746	1.591511	12042.048196	0.025449	0.027821
RS	28	1.045255	1.517096	12937.272662	0.027341	0.029826
RS	29	1.149453	1.517096	13151.803864	0.027794	0.030245
RS	30	1.263132	1.539824	13095.989420	0.027676	0.030038
RS	31	1.387154	1.539824	13152.079949	0.027795	0.030068
RS	32	1.522459	1.614481	12530.427612	0.026481	0.028575
RS	33	1.670075	1.614481	12444.955816	0.026300	0.028304
RS	34	1.831122	1.702957	11650.561849	0.024622	0.026445
RS	35	2.006821	1.702957	11433.541466	0.024163	0.025910
RS	36	2.198505	1.783326	10641.028632	0.022488	0.024080
RS	37	2.407630	1.783326	10293.940281	0.021755	0.023276
RS	38	2.635781	1.850710	9514.845418	0.020108	0.021493
RS	39	2.884690	1.850710	9044.251708	0.019114	0.020421
RS	40	3.156246	1.911935	8238.547938	0.017411	0.018586
RS	41	3.452508	1.911935	7669.441285	0.016208	0.017292
RS	42	3.775726	1.972897	6838.805828	0.014453	0.015409
RS	43	4.128350	1.972897	6214.010993	0.013132	0.013992
RS	44	4.513058	2.033213	5404.877491	0.011422	0.012168
RS	45	4.932767	2.033213	4774.547198	0.010090	0.010744
RS	46	5.390663	2.091848	4034.889864	0.008527	0.009085
RS	47	5.890219	2.091848	3448.768089	0.007288	0.007766
RS	48	6.435226	2.150622	2814.715650	0.005948	0.006349
RS	49	7.029820	2.150622	2315.414124	0.004893	0.005228
RS	50	7.678511	2.214341	1811.089929	0.003827	0.004101
RS	51	8.386223	2.214341	1425.936103	0.003013	0.003235
RS	52	9.158323	2.284636	1062.169553	0.002245	0.002421
RS	53	10.000672	2.284636	795.624795	0.001681	0.001820
RS	54	10.919660	2.355439	562.060502	0.001188	0.001295
RS	55	11.922261	2.355439	397.378248	0.000840	0.000922
RS	56	13.016080	2.355439	270.082150	0.000571	0.000632
RS	57	14.209419	2.355439	175.834190	0.000372	0.000416
RS	58	15.511331	2.326803	110.202146	0.000233	0.000264
RS	59	16.931694	2.326803	64.542961	0.000136	0.000156
RS	60	18.481287	2.326803	35.724176	0.000075	0.000088
RS	61	20.171865	2.326803	18.591134	0.000039	0.000046
RS	62	22.016258	2.326803	9.045979	0.000019	0.000023
RS	63	24.028458	2.326803	6.776085	0.000014	0.000017
PA	4+25*2+4+6 0.110312806 0.021158110 24.028458270 0.103308632 1.935519477 1.034524317 1.477012947 2.250599290 2.962616875 3.387081236 3.365317936 3.067451387 2.645311457 2.173633232 1.803620335 1.591511169 1.517095880 1.539824245 1.614481241 1.702956895 1.783326371 1.850710446 1.911935374 1.972896570 2.033213402 2.091847621 2.150621966 2.214340850 2.284636420 2.355438769 2.326802624
//
