# Supplementary material for: Introgression and disruption of migration routes have shaped the genetic integrity of wildebeest populations
Source: Nat Commun. 2024 Apr 12;15:2921. doi: 10.1038/s41467-024-47015-y (PMC11014984; doi:10.1038/s41467-024-47015-y)
Supplement: Supplementary file 10 — Source Data [file 41467_2024_47015_MOESM10_ESM.zip › source_data/Fig2a.psmc/CTauBwN_2053.psmc]

CC
CC	Brief Description of the file format:
CC	  CC  comments
CC	  MM  useful-messages
CC	  RD  round-of-iterations
CC	  LL  \log[P(sequence)]
CC	  QD  Q-before-opt Q-after-opt
CC	  TR  \theta_0 \rho_0
CC	  RS  k t_k \lambda_k \pi_k \sum_{l\not=k}A_{kl} A_{kk}
CC	  DC  begin end best-k t_k+\Delta_k max-prob
CC
MM	Version: 0.6.5-r67
MM	pattern:4+25*2+4+6, n:63, n_free_lambdas:28
MM	n_iterations:25, skip:1, max_t:15, theta/rho:5
MM	is_decoding:0
MM	n_seqs:28, sum_L:17437325, sum_n:3218239
RD	0
LK	0.000000
QD	0.000000 -> 0.000000
RI	inf
TR	0.204028	0.040806
MT	15.000000
MM	C_pi: 1.000000, n_recomb: 697312.952103
RS	0	0.000000	1.000000	5641.959264	0.008091	0.000000
RS	1	0.008290	1.000000	6058.208342	0.008688	0.000000
RS	2	0.017266	1.000000	6500.608547	0.009322	0.000000
RS	3	0.026987	1.000000	6970.021835	0.009996	0.000000
RS	4	0.037514	1.000000	7467.190789	0.010709	0.000000
RS	5	0.048914	1.000000	7992.704331	0.011462	0.000000
RS	6	0.061258	1.000000	8546.958407	0.012257	0.000000
RS	7	0.074626	1.000000	9130.111311	0.013093	0.000000
RS	8	0.089102	1.000000	9742.033359	0.013971	0.000000
RS	9	0.104778	1.000000	10382.250778	0.014889	0.000000
RS	10	0.121753	1.000000	11049.883790	0.015846	0.000000
RS	11	0.140135	1.000000	11743.579114	0.016841	0.000000
RS	12	0.160042	1.000000	12461.437368	0.017871	0.000000
RS	13	0.181598	1.000000	13200.936233	0.018931	0.000000
RS	14	0.204942	1.000000	13958.850660	0.020018	0.000000
RS	15	0.230221	1.000000	14731.171992	0.021126	0.000000
RS	16	0.257595	1.000000	15513.028461	0.022247	0.000000
RS	17	0.287238	1.000000	16298.610354	0.023373	0.000000
RS	18	0.319339	1.000000	17081.103930	0.024496	0.000000
RS	19	0.354100	1.000000	17852.639166	0.025602	0.000000
RS	20	0.391744	1.000000	18604.257383	0.026680	0.000000
RS	21	0.432507	1.000000	19325.905802	0.027715	0.000000
RS	22	0.476650	1.000000	20006.467028	0.028691	0.000000
RS	23	0.524453	1.000000	20633.832182	0.029590	0.000000
RS	24	0.576218	1.000000	21195.026877	0.030395	0.000000
RS	25	0.632274	1.000000	21676.399185	0.031086	0.000000
RS	26	0.692977	1.000000	22063.878013	0.031641	0.000000
RS	27	0.758711	1.000000	22343.308732	0.032042	0.000000
RS	28	0.829896	1.000000	22500.870090	0.032268	0.000000
RS	29	0.906981	1.000000	22523.572363	0.032301	0.000000
RS	30	0.990456	1.000000	22399.831039	0.032123	0.000000
RS	31	1.080851	1.000000	22120.103067	0.031722	0.000000
RS	32	1.178739	1.000000	21677.564016	0.031087	0.000000
RS	33	1.284742	1.000000	21068.794532	0.030214	0.000000
RS	34	1.399532	1.000000	20294.434138	0.029104	0.000000
RS	35	1.523838	1.000000	19359.750469	0.027763	0.000000
RS	36	1.658449	1.000000	18275.064056	0.026208	0.000000
RS	37	1.804218	1.000000	17055.964427	0.024460	0.000000
RS	38	1.962071	1.000000	15723.254590	0.022548	0.000000
RS	39	2.133009	1.000000	14302.569895	0.020511	0.000000
RS	40	2.318118	1.000000	12823.635342	0.018390	0.000000
RS	41	2.518571	1.000000	11319.153416	0.016233	0.000000
RS	42	2.735641	1.000000	9823.351668	0.014087	0.000000
RS	43	2.970706	1.000000	8370.262891	0.012004	0.000000
RS	44	3.225257	1.000000	6991.856071	0.010027	0.000000
RS	45	3.500909	1.000000	5716.176207	0.008197	0.000000
RS	46	3.799411	1.000000	4565.677424	0.006548	0.000000
RS	47	4.122659	1.000000	3555.938020	0.005099	0.000000
RS	48	4.472702	1.000000	2694.921991	0.003865	0.000000
RS	49	4.851763	1.000000	1982.897073	0.002844	0.000000
RS	50	5.262247	1.000000	1413.038686	0.002026	0.000000
RS	51	5.706758	1.000000	972.653617	0.001395	0.000000
RS	52	6.188118	1.000000	644.864179	0.000925	0.000000
RS	53	6.709380	1.000000	410.522842	0.000589	0.000000
RS	54	7.273854	1.000000	250.096557	0.000359	0.000000
RS	55	7.885120	1.000000	145.278660	0.000208	0.000000
RS	56	8.547059	1.000000	80.151649	0.000115	0.000000
RS	57	9.263869	1.000000	41.820795	0.000060	0.000000
RS	58	10.040101	1.000000	20.541988	0.000029	0.000000
RS	59	10.880679	1.000000	9.451494	0.000014	0.000000
RS	60	11.790939	1.000000	4.051602	0.000006	0.000000
RS	61	12.776655	1.000000	1.608758	0.000002	0.000000
RS	62	13.844085	1.000000	0.587970	0.000001	0.000000
RS	63	15.000000	1.000000	0.277286	0.000000	0.000000
PA	4+25*2+4+6 0.204027877 0.040805575 15.000000000 1.000000000 1.000000000 1.000000000 1.000000000 1.000000000 1.000000000 1.000000000 1.000000000 1.000000000 1.000000000 1.000000000 1.000000000 1.000000000 1.000000000 1.000000000 1.000000000 1.000000000 1.000000000 1.000000000 1.000000000 1.000000000 1.000000000 1.000000000 1.000000000 1.000000000 1.000000000 1.000000000 1.000000000
//
IT	4705
RD	1
LK	-7643004.276156
QD	-2208.907695 -> -1372.354979
RI	0.0202766485
TR	0.206134	0.040860
MT	14.826193
MM	C_pi: 1.048895, n_recomb: 731641.189257
RS	0	0.000000	1.261157	4681.949679	0.006399	0.027917
RS	1	0.008270	1.261157	5035.526109	0.006883	0.006055
RS	2	0.017223	1.261157	5412.825722	0.007398	0.004465
RS	3	0.026917	1.261157	5814.930918	0.007948	0.003944
RS	4	0.037413	1.618244	4870.138530	0.006656	0.003919
RS	5	0.048777	1.618244	5235.734856	0.007156	0.004244
RS	6	0.061080	1.519809	5988.244217	0.008185	0.005034
RS	7	0.074401	1.519809	6426.371243	0.008784	0.005969
RS	8	0.088824	1.396605	7496.062465	0.010246	0.007119
RS	9	0.104439	1.396605	8024.686768	0.010968	0.008358
RS	10	0.121346	1.296638	9239.588492	0.012629	0.009701
RS	11	0.139651	1.296638	9861.534842	0.013479	0.011153
RS	12	0.159469	1.215902	11204.814373	0.015315	0.012694
RS	13	0.180926	1.215902	11915.964372	0.016287	0.014335
RS	14	0.204158	1.147451	13400.081828	0.018315	0.016086
RS	15	0.229312	1.147451	14188.404550	0.019393	0.017977
RS	16	0.256545	1.087160	15815.821090	0.021617	0.020036
RS	17	0.286030	1.087160	16657.360170	0.022767	0.022244
RS	18	0.317954	1.037127	18334.072075	0.025059	0.024535
RS	19	0.352518	1.037127	19187.328293	0.026225	0.026819
RS	20	0.389940	1.000782	20736.562824	0.028343	0.028999
RS	21	0.430456	1.000782	21543.209742	0.029445	0.030989
RS	22	0.474324	0.978561	22799.236877	0.031162	0.032724
RS	23	0.521819	0.978561	23491.909953	0.032109	0.034156
RS	24	0.573242	0.968265	24355.756247	0.033289	0.035259
RS	25	0.628917	0.968265	24866.916925	0.033988	0.036027
RS	26	0.689197	0.966497	25310.555165	0.034594	0.036470
RS	27	0.754461	0.966497	25578.620314	0.034961	0.036609
RS	28	0.825123	0.969823	25617.930636	0.035014	0.036470
RS	29	0.901629	0.969823	25591.018186	0.034978	0.036075
RS	30	0.984461	0.975599	25250.975433	0.034513	0.035444
RS	31	1.074143	0.975599	24891.325840	0.034021	0.034589
RS	32	1.171242	0.982141	24193.602698	0.033068	0.033523
RS	33	1.276370	0.982141	23484.400131	0.032098	0.032256
RS	34	1.390192	0.988487	22454.888235	0.030691	0.030798
RS	35	1.513428	0.988487	21408.514670	0.029261	0.029164
RS	36	1.646854	0.994101	20091.453726	0.027461	0.027370
RS	37	1.791314	0.994101	18756.381358	0.025636	0.025439
RS	38	1.947721	0.998693	17223.779086	0.023541	0.023396
RS	39	2.117063	0.998693	15686.865743	0.021441	0.021271
RS	40	2.300408	1.002144	14040.456201	0.019190	0.019099
RS	41	2.498916	1.002144	12421.307754	0.016977	0.016915
RS	42	2.713840	1.004483	10784.553099	0.014740	0.014758
RS	43	2.946537	1.004483	9219.972726	0.012602	0.012666
RS	44	3.198478	1.005890	7720.561623	0.010552	0.010678
RS	45	3.471254	1.005890	6339.988953	0.008665	0.008827
RS	46	3.766588	1.006591	5085.660182	0.006951	0.007143
RS	47	4.086345	1.006591	3983.083926	0.005444	0.005647
RS	48	4.432545	1.006711	3036.872617	0.004151	0.004354
RS	49	4.807375	1.006711	2249.649064	0.003075	0.003266
RS	50	5.213203	1.006222	1615.670396	0.002208	0.002379
RS	51	5.652591	1.006222	1120.946148	0.001532	0.001677
RS	52	6.128316	1.005040	750.310307	0.001026	0.001141
RS	53	6.643382	1.005040	481.895796	0.000659	0.000747
RS	54	7.201043	1.002493	296.987528	0.000406	0.000469
RS	55	7.804821	1.002493	174.085052	0.000238	0.000281
RS	56	8.458530	1.002493	97.002841	0.000133	0.000160
RS	57	9.166298	1.002493	51.167654	0.000070	0.000086
RS	58	9.932598	0.997438	25.517714	0.000035	0.000043
RS	59	10.762269	0.997438	11.844410	0.000016	0.000021
RS	60	11.660551	0.997438	5.126804	0.000007	0.000009
RS	61	12.633119	0.997438	2.057544	0.000003	0.000004
RS	62	13.686116	0.997438	0.760896	0.000001	0.000001
RS	63	14.826193	0.997438	0.365643	0.000000	0.000001
PA	4+25*2+4+6 0.206133738 0.040859629 14.826192856 1.261157036 1.618244171 1.519808769 1.396605492 1.296638489 1.215902328 1.147451401 1.087160110 1.037127495 1.000782013 0.978561401 0.968264580 0.966497421 0.969822884 0.975599289 0.982140541 0.988487244 0.994100571 0.998693466 1.002143860 1.004483223 1.005889893 1.006590843 1.006711006 1.006221771 1.005040169 1.002492905 0.997438490
//
IT	4508
RD	2
LK	-7641772.526133
QD	-1090.887329 -> -843.665092
RI	0.0169220395
TR	0.205381	0.040440
MT	14.968859
MM	C_pi: 1.065386, n_recomb: 735432.546101
RS	0	0.000000	1.200370	4952.903071	0.006735	0.027976
RS	1	0.008286	1.200370	5325.817988	0.007242	0.006171
RS	2	0.017259	1.200370	5723.482997	0.007782	0.004696
RS	3	0.026975	1.200370	6146.970710	0.008358	0.004290
RS	4	0.037496	2.018674	3930.512119	0.005344	0.003395
RS	5	0.048889	2.018674	4232.270202	0.005755	0.003690
RS	6	0.061226	1.860120	4941.942644	0.006720	0.004629
RS	7	0.074586	1.860120	5313.053827	0.007224	0.005360
RS	8	0.089052	1.641096	6466.880071	0.008793	0.006819
RS	9	0.104717	1.641096	6935.750063	0.009431	0.007796
RS	10	0.121680	1.473117	8274.969229	0.011252	0.009482
RS	11	0.140049	1.473117	8848.453623	0.012032	0.010612
RS	12	0.159940	1.342300	10365.587178	0.014095	0.012539
RS	13	0.181478	1.342300	11043.484414	0.015016	0.013803
RS	14	0.204802	1.231933	12791.776333	0.017394	0.016019
RS	15	0.230058	1.231933	13566.325824	0.018447	0.017502
RS	16	0.257407	1.133159	15598.674589	0.021210	0.020170
RS	17	0.287022	1.133159	16447.927146	0.022365	0.021985
RS	18	0.319091	1.051120	18633.711737	0.025337	0.025007
RS	19	0.353818	1.051120	19509.594409	0.026528	0.026943
RS	20	0.391421	0.992877	21540.312507	0.029289	0.029813
RS	21	0.432141	0.992877	22369.165902	0.030416	0.031515
RS	22	0.476235	0.958960	23948.059864	0.032563	0.033723
RS	23	0.523982	0.958960	24646.928458	0.033514	0.034928
RS	24	0.575686	0.945162	25617.505178	0.034833	0.036212
RS	25	0.631674	0.945162	26111.615870	0.035505	0.036812
RS	26	0.692301	0.945505	26472.891865	0.035996	0.037186
RS	27	0.757952	0.945505	26703.947097	0.036311	0.037214
RS	28	0.829043	0.954122	26547.004888	0.036097	0.036864
RS	29	0.906024	0.954122	26473.247732	0.035997	0.036409
RS	30	0.989384	0.966550	25898.471328	0.035215	0.035525
RS	31	1.079652	0.966550	25494.185433	0.034666	0.034650
RS	32	1.177399	0.979981	24575.644075	0.033417	0.033354
RS	33	1.283245	0.979981	23834.447963	0.032409	0.032099
RS	34	1.397862	0.992831	22627.162634	0.030767	0.030466
RS	35	1.521977	0.992831	21568.013184	0.029327	0.028870
RS	36	1.656375	1.004218	20128.019891	0.027369	0.026967
RS	37	1.801910	1.004218	18800.687430	0.025564	0.025093
RS	38	1.959505	1.013659	17198.806887	0.023386	0.023003
RS	39	2.130157	1.013659	15685.857800	0.021329	0.020948
RS	40	2.314950	1.020943	14012.911144	0.019054	0.018778
RS	41	2.515055	1.020943	12425.366129	0.016895	0.016666
RS	42	2.731741	1.026134	10788.009487	0.014669	0.014541
RS	43	2.966382	1.026134	9252.794383	0.012581	0.012514
RS	44	3.220466	1.029570	7761.631957	0.010554	0.010566
RS	45	3.495603	1.029570	6400.633798	0.008703	0.008763
RS	46	3.793538	1.031676	5151.571794	0.007005	0.007112
RS	47	4.116160	1.031676	4055.940531	0.005515	0.005646
RS	48	4.465515	1.032669	3107.671674	0.004226	0.004372
RS	49	4.843818	1.032669	2316.714323	0.003150	0.003297
RS	50	5.253468	1.032459	1674.774312	0.002277	0.002415
RS	51	5.697062	1.032459	1170.566615	0.001592	0.001713
RS	52	6.177412	1.030843	789.986571	0.001074	0.001174
RS	53	6.697564	1.030843	511.594840	0.000696	0.000774
RS	54	7.260817	1.026669	318.453625	0.000433	0.000490
RS	55	7.870742	1.026669	188.275352	0.000256	0.000296
RS	56	8.531205	1.026669	105.876062	0.000144	0.000170
RS	57	9.246395	1.026669	56.398154	0.000077	0.000092
RS	58	10.020847	1.017911	28.487260	0.000039	0.000047
RS	59	10.859470	1.017911	13.332647	0.000018	0.000022
RS	60	11.767582	1.017911	5.822013	0.000008	0.000010
RS	61	12.750942	1.017911	2.358534	0.000003	0.000004
RS	62	13.815784	1.017911	0.880931	0.000001	0.000002
RS	63	14.968859	1.017911	0.429807	0.000001	0.000001
PA	4+25*2+4+6 0.205381151 0.040440093 14.968858992 1.200369704 2.018674245 1.860119801 1.641096295 1.473116931 1.342300043 1.231933158 1.133158632 1.051120036 0.992877028 0.958959862 0.945161808 0.945505162 0.954121863 0.966550180 0.979980644 0.992831182 1.004218141 1.013659448 1.020942850 1.026133848 1.029570000 1.031675554 1.032668539 1.032458890 1.030843436 1.026668585 1.017911191
//
IT	4626
RD	3
LK	-7641354.763263
QD	-766.004057 -> -638.947649
RI	0.0155579110
TR	0.204097	0.039949
MT	15.172484
MM	C_pi: 1.074503, n_recomb: 732782.480050
RS	0	0.000000	1.094357	5426.748052	0.007406	0.027953
RS	1	0.008309	1.094357	5832.377730	0.007959	0.006284
RS	2	0.017309	1.094357	6264.299338	0.008549	0.004966
RS	3	0.027056	1.094357	6723.525305	0.009175	0.004751
RS	4	0.037613	2.292533	3451.609737	0.004710	0.002998
RS	5	0.049048	2.292533	3719.923971	0.005076	0.003343
RS	6	0.061433	2.083153	4408.941466	0.006017	0.004325
RS	7	0.074846	2.083153	4744.692107	0.006475	0.004992
RS	8	0.089375	1.792914	5925.790157	0.008087	0.006585
RS	9	0.105110	1.792914	6361.853622	0.008682	0.007461
RS	10	0.122153	1.584715	7716.462209	0.010530	0.009279
RS	11	0.140612	1.584715	8260.023053	0.011272	0.010263
RS	12	0.160605	1.427321	9799.938500	0.013374	0.012327
RS	13	0.182259	1.427321	10452.537050	0.014264	0.013407
RS	14	0.205713	1.292800	12281.613182	0.016760	0.015810
RS	15	0.231115	1.292800	13039.540588	0.017795	0.017083
RS	16	0.258628	1.167945	15280.088468	0.020852	0.020075
RS	17	0.288427	1.167945	16125.744901	0.022006	0.021689
RS	18	0.320702	1.062406	18640.889319	0.025439	0.025179
RS	19	0.355658	1.062406	19523.840624	0.026643	0.026955
RS	20	0.393520	0.987943	21896.988253	0.029882	0.030307
RS	21	0.434527	0.987943	22732.466403	0.031022	0.031897
RS	22	0.478942	0.945624	24542.785659	0.033493	0.034435
RS	23	0.527047	0.945624	25235.732830	0.034438	0.035567
RS	24	0.579150	0.929696	26265.774604	0.035844	0.036944
RS	25	0.635582	0.929696	26737.054052	0.036487	0.037501
RS	26	0.696702	0.932193	27006.892161	0.036855	0.037764
RS	27	0.762902	0.932193	27203.301523	0.037123	0.037773
RS	28	0.834602	0.945378	26871.985907	0.036671	0.037203
RS	29	0.912259	0.945378	26761.924839	0.036521	0.036749
RS	30	0.996370	0.963395	25995.206325	0.035475	0.035621
RS	31	1.087469	0.963395	25563.346345	0.034885	0.034765
RS	32	1.186138	0.982594	24476.559628	0.033402	0.033253
RS	33	1.293005	0.982594	23724.442888	0.032376	0.032030
RS	34	1.408752	1.000944	22392.253077	0.030558	0.030231
RS	35	1.534117	1.000944	21343.001106	0.029126	0.028678
RS	36	1.669899	1.017309	19827.129343	0.027057	0.026666
RS	37	1.816962	1.017309	18530.172026	0.025287	0.024846
RS	38	1.976246	1.031053	16897.713843	0.023060	0.022700
RS	39	2.148765	1.031053	15430.695531	0.021058	0.020704
RS	40	2.335619	1.041872	13762.020525	0.018780	0.018521
RS	41	2.537998	1.041872	12227.462003	0.016686	0.016468
RS	42	2.757194	1.049834	10614.543649	0.014485	0.014358
RS	43	2.994603	1.049834	9129.620870	0.012459	0.012384
RS	44	3.251739	1.055395	7668.045914	0.010464	0.010461
RS	45	3.530241	1.055395	6346.660175	0.008661	0.008701
RS	46	3.831884	1.059133	5121.471000	0.006989	0.007074
RS	47	4.158591	1.059133	4050.797621	0.005528	0.005635
RS	48	4.512445	1.061303	3116.103444	0.004252	0.004377
RS	49	4.895701	1.061303	2336.017502	0.003188	0.003314
RS	50	5.310802	1.061697	1698.018623	0.002317	0.002438
RS	51	5.760395	1.061697	1194.648446	0.001630	0.001738
RS	52	6.247345	1.059956	811.957374	0.001108	0.001199
RS	53	6.774757	1.059956	529.744542	0.000723	0.000795
RS	54	7.345992	1.054490	332.645167	0.000454	0.000507
RS	55	7.964692	1.054490	198.200202	0.000270	0.000308
RS	56	8.634801	1.054490	112.381314	0.000153	0.000178
RS	57	9.360591	1.054490	60.390573	0.000082	0.000097
RS	58	10.146688	1.042475	30.847681	0.000042	0.000050
RS	59	10.998103	1.042475	14.546523	0.000020	0.000024
RS	60	11.920263	1.042475	6.402719	0.000009	0.000011
RS	61	12.919047	1.042475	2.615572	0.000004	0.000004
RS	62	14.000822	1.042475	0.985581	0.000001	0.000002
RS	63	15.172484	1.042475	0.487306	0.000001	0.000001
PA	4+25*2+4+6 0.204096964 0.039949390 15.172483531 1.094356537 2.292533233 2.083153465 1.792914480 1.584714835 1.427320938 1.292800167 1.167944675 1.062405851 0.987943303 0.945624107 0.929696215 0.932193306 0.945377517 0.963394717 0.982593853 1.000943568 1.017308962 1.031053299 1.041872426 1.049833889 1.055395262 1.059133254 1.061302701 1.061696725 1.059956262 1.054489923 1.042475013
//
IT	4082
RD	4
LK	-7641130.147375
QD	-611.717275 -> -535.289231
RI	0.0148858849
TR	0.202879	0.039496
MT	15.367476
MM	C_pi: 1.081052, n_recomb: 728969.594289
RS	0	0.000000	1.010696	5859.465402	0.008038	0.027914
RS	1	0.008331	1.010696	6294.429545	0.008635	0.006368
RS	2	0.017356	1.010696	6756.944062	0.009269	0.005185
RS	3	0.027133	1.010696	7247.938057	0.009943	0.005151
RS	4	0.037724	2.506000	3143.619485	0.004312	0.002709
RS	5	0.049198	2.506000	3390.110603	0.004651	0.003093
RS	6	0.061628	2.234357	4097.513699	0.005621	0.004113
RS	7	0.075093	2.234357	4412.320587	0.006053	0.004756
RS	8	0.089680	1.886618	5620.597808	0.007710	0.006434
RS	9	0.105482	1.886618	6037.916884	0.008283	0.007269
RS	10	0.122601	1.656583	7376.711631	0.010119	0.009137
RS	11	0.141146	1.656583	7901.631839	0.010839	0.010052
RS	12	0.161236	1.488427	9404.301161	0.012901	0.012142
RS	13	0.182999	1.488427	10038.270482	0.013770	0.013122
RS	14	0.206576	1.341565	11862.203401	0.016273	0.015581
RS	15	0.232116	1.341565	12604.735766	0.017291	0.016730
RS	16	0.259785	1.198379	14950.088005	0.020509	0.019903
RS	17	0.289759	1.198379	15788.817177	0.021659	0.021395
RS	18	0.322229	1.074118	18532.910028	0.025423	0.025220
RS	19	0.357405	1.074118	19417.647366	0.026637	0.026901
RS	20	0.395512	0.986274	22057.580755	0.030259	0.030635
RS	21	0.436793	0.986274	22895.318489	0.031408	0.032166
RS	22	0.481513	0.936922	24895.778034	0.034152	0.034976
RS	23	0.529958	0.936922	25581.334193	0.035092	0.036076
RS	24	0.582440	0.919104	26662.114407	0.036575	0.037531
RS	25	0.639294	0.919104	27112.951326	0.037194	0.038073
RS	26	0.700885	0.923214	27308.784103	0.037462	0.038239
RS	27	0.767606	0.923214	27476.647467	0.037692	0.038246
RS	28	0.839886	0.939975	27006.116338	0.037047	0.037489
RS	29	0.918188	0.939975	26868.184584	0.036858	0.037044
RS	30	1.003013	0.962395	25952.810983	0.035602	0.035714
RS	31	1.094905	0.962395	25501.949074	0.034984	0.034879
RS	32	1.194452	0.986167	24289.173687	0.033320	0.033189
RS	33	1.302293	0.986167	23532.659002	0.032282	0.031995
RS	34	1.419118	1.008933	22110.262874	0.030331	0.030059
RS	35	1.545675	1.008933	21073.925647	0.028909	0.028542
RS	36	1.682776	1.029393	19505.975592	0.026758	0.026437
RS	37	1.831299	1.029393	18238.649804	0.025020	0.024658
RS	38	1.992195	1.046790	16588.578082	0.022756	0.022462
RS	39	2.166496	1.046790	15163.947854	0.020802	0.020511
RS	40	2.355317	1.060735	13504.110168	0.018525	0.018311
RS	41	2.559869	1.060735	12018.002196	0.016486	0.016305
RS	42	2.781462	1.071272	10429.421076	0.014307	0.014202
RS	43	3.021517	1.071272	8991.166193	0.012334	0.012271
RS	44	3.281570	1.078942	7557.894503	0.010368	0.010366
RS	45	3.563288	1.078942	6274.656282	0.008608	0.008641
RS	46	3.868476	1.084429	5073.090946	0.006959	0.007032
RS	47	4.199089	1.084429	4028.217631	0.005526	0.005618
RS	48	4.557245	1.087969	3108.440972	0.004264	0.004373
RS	49	4.945240	1.087969	2341.561978	0.003212	0.003323
RS	50	5.365558	1.089183	1709.787720	0.002345	0.002453
RS	51	5.820892	1.089183	1209.900644	0.001660	0.001756
RS	52	6.314161	1.087518	827.326779	0.001135	0.001217
RS	53	6.848524	1.087518	543.348637	0.000745	0.000811
RS	54	7.427404	1.080964	343.819172	0.000472	0.000521
RS	55	8.054511	1.080964	206.293321	0.000283	0.000318
RS	56	8.733862	1.080964	117.840411	0.000162	0.000185
RS	57	9.469810	1.080964	63.824265	0.000088	0.000102
RS	58	10.267069	1.065941	32.930175	0.000045	0.000053
RS	59	11.130748	1.065941	15.635079	0.000021	0.000026
RS	60	12.066380	1.065941	6.931602	0.000010	0.000012
RS	61	13.079959	1.065941	2.853182	0.000004	0.000005
RS	62	14.177980	1.065941	1.083728	0.000001	0.000002
RS	63	15.367476	1.065941	0.542348	0.000001	0.000001
PA	4+25*2+4+6 0.202879319 0.039496358 15.367475966 1.010696252 2.505999942 2.234357393 1.886618035 1.656582527 1.488427218 1.341565469 1.198379207 1.074118318 0.986273767 0.936922471 0.919104121 0.923214317 0.939975236 0.962395101 0.986166918 1.008933354 1.029392571 1.046789857 1.060734812 1.071271575 1.078942408 1.084429401 1.087968972 1.089183159 1.087518182 1.080964401 1.065940993
//
IT	4866
RD	5
LK	-7640992.665010
QD	-525.524393 -> -476.393641
RI	0.0145457417
TR	0.201853	0.039102
MT	15.537026
MM	C_pi: 1.086227, n_recomb: 725233.536120
RS	0	0.000000	0.952415	6199.129323	0.008548	0.027877
RS	1	0.008350	0.952415	6656.811284	0.009179	0.006427
RS	2	0.017397	0.952415	7142.936751	0.009849	0.005349
RS	3	0.027199	0.952415	7658.350522	0.010560	0.005460
RS	4	0.037820	2.689288	2916.710738	0.004022	0.002494
RS	5	0.049327	2.689288	3146.929391	0.004339	0.002899
RS	6	0.061796	2.339097	3900.796879	0.005379	0.003968
RS	7	0.075305	2.339097	4202.305312	0.005794	0.004600
RS	8	0.089943	1.941398	5448.112633	0.007512	0.006349
RS	9	0.105802	1.941398	5854.881983	0.008073	0.007171
RS	10	0.122986	1.701284	7170.304030	0.009887	0.009055
RS	11	0.141605	1.701284	7683.846453	0.010595	0.009938
RS	12	0.161779	1.532958	9123.488061	0.012580	0.011998
RS	13	0.183636	1.532958	9743.860418	0.013435	0.012924
RS	14	0.207319	1.382056	11518.280955	0.015882	0.015365
RS	15	0.232980	1.382056	12247.357429	0.016887	0.016437
RS	16	0.260783	1.225961	14637.380798	0.020183	0.019706
RS	17	0.290907	1.225961	15468.241646	0.021329	0.021116
RS	18	0.323547	1.086186	18377.348877	0.025340	0.025192
RS	19	0.358912	1.086186	19261.675267	0.026559	0.026809
RS	20	0.397229	0.986769	22118.680581	0.030499	0.030860
RS	21	0.438747	0.986769	22957.319381	0.031655	0.032352
RS	22	0.483731	0.931197	25122.576602	0.034641	0.035402
RS	23	0.532471	0.931197	25801.592570	0.035577	0.036480
RS	24	0.585280	0.911540	26932.026646	0.037136	0.038010
RS	25	0.642499	0.911540	27365.859095	0.037734	0.038541
RS	26	0.704496	0.916771	27505.926623	0.037927	0.038633
RS	27	0.771669	0.916771	27650.679235	0.038127	0.038638
RS	28	0.844451	0.936283	27071.076643	0.037327	0.037730
RS	29	0.923311	0.936283	26911.268465	0.037107	0.037293
RS	30	1.008754	0.962116	25881.421391	0.035687	0.035800
RS	31	1.101332	0.962116	25416.264736	0.035046	0.034980
RS	32	1.201640	0.989438	24108.714703	0.033243	0.033150
RS	33	1.310324	0.989438	23349.613346	0.032196	0.031977
RS	34	1.428082	1.015677	21860.481817	0.030143	0.029933
RS	35	1.555673	1.015677	20835.130588	0.028729	0.028442
RS	36	1.693917	1.039435	19228.996986	0.026514	0.026262
RS	37	1.843704	1.039435	17985.788477	0.024800	0.024513
RS	38	2.005999	1.059884	16323.019453	0.022507	0.022274
RS	39	2.181844	1.059884	14932.803976	0.020590	0.020357
RS	40	2.372372	1.076559	13280.145088	0.018312	0.018141
RS	41	2.578808	1.076559	11833.816692	0.016317	0.016170
RS	42	2.802481	1.089465	10264.604687	0.014154	0.014069
RS	43	3.044831	1.089465	8865.463959	0.012224	0.012173
RS	44	3.307416	1.099204	7455.175713	0.010280	0.010280
RS	45	3.591926	1.099204	6204.929266	0.008556	0.008585
RS	46	3.900192	1.106520	5023.300017	0.006926	0.006990
RS	47	4.234197	1.106520	4001.796023	0.005518	0.005597
RS	48	4.596091	1.111584	3095.435842	0.004268	0.004363
RS	49	4.988202	1.111584	2341.490580	0.003229	0.003326
RS	50	5.413053	1.113796	1716.105638	0.002366	0.002462
RS	51	5.873379	1.113796	1220.548830	0.001683	0.001770
RS	52	6.372140	1.112370	838.969153	0.001157	0.001232
RS	53	6.912546	1.112370	554.245397	0.000764	0.000825
RS	54	7.498075	1.104894	353.105529	0.000487	0.000533
RS	55	8.132494	1.104894	213.201917	0.000294	0.000327
RS	56	8.819885	1.104894	122.603748	0.000169	0.000191
RS	57	9.564672	1.104894	66.877654	0.000092	0.000106
RS	58	10.371646	1.087040	34.820385	0.000048	0.000056
RS	59	11.246000	1.087040	16.635807	0.000023	0.000027
RS	60	12.193361	1.087040	7.423896	0.000010	0.000012
RS	61	13.219824	1.087040	3.077082	0.000004	0.000005
RS	62	14.331993	1.087040	1.177348	0.000002	0.000002
RS	63	15.537026	1.087040	0.595802	0.000001	0.000001
PA	4+25*2+4+6 0.201852880 0.039102459 15.537026222 0.952415064 2.689287944 2.339097157 1.941397962 1.701284106 1.532958272 1.382055804 1.225960503 1.086185780 0.986769455 0.931196802 0.911540195 0.916770775 0.936283345 0.962115627 0.989438385 1.015676829 1.039434925 1.059883765 1.076559202 1.089465078 1.099204167 1.106520011 1.111583892 1.113796291 1.112370086 1.104893888 1.087039898
//
IT	4381
RD	6
LK	-7640903.245415
QD	-473.949555 -> -440.779750
RI	0.0143720501
TR	0.201016	0.038765
MT	15.680102
MM	C_pi: 1.090432, n_recomb: 721823.101686
RS	0	0.000000	0.912637	6450.335074	0.008936	0.027846
RS	1	0.008365	0.912637	6924.671650	0.009593	0.006467
RS	2	0.017431	0.912637	7428.058594	0.010291	0.005467
RS	3	0.027254	0.912637	7961.266781	0.011029	0.005689
RS	4	0.037899	2.856291	2735.582385	0.003790	0.002327
RS	5	0.049435	2.856291	2952.664988	0.004091	0.002738
RS	6	0.061936	2.412439	3770.430042	0.005223	0.003869
RS	7	0.075483	2.412439	4063.118901	0.005629	0.004492
RS	8	0.090163	1.969422	5356.998187	0.007421	0.006314
RS	9	0.106070	1.969422	5758.333738	0.007977	0.007134
RS	10	0.123309	1.726578	7050.846166	0.009768	0.009020
RS	11	0.141990	1.726578	7557.883752	0.010471	0.009891
RS	12	0.162233	1.565042	8923.586924	0.012363	0.011892
RS	13	0.184170	1.565042	9534.113969	0.013208	0.012788
RS	14	0.207942	1.415998	11235.567723	0.015566	0.015170
RS	15	0.233703	1.415998	11953.088889	0.016560	0.016193
RS	16	0.261618	1.251074	14350.457539	0.019881	0.019504
RS	17	0.291869	1.251074	15173.351583	0.021021	0.020857
RS	18	0.324650	1.098171	18203.849079	0.025219	0.025125
RS	19	0.360174	1.098171	19086.671464	0.026442	0.026695
RS	20	0.398669	0.988530	22124.325271	0.030651	0.031015
RS	21	0.440385	0.988530	22963.344468	0.031813	0.032477
RS	22	0.485590	0.927360	25273.853658	0.035014	0.035742
RS	23	0.534577	0.927360	25947.469217	0.035947	0.036802
RS	24	0.587662	0.905924	27126.692553	0.037581	0.038406
RS	25	0.645188	0.905924	27546.540521	0.038162	0.038926
RS	26	0.707526	0.911928	27644.829750	0.038299	0.038961
RS	27	0.775079	0.911928	27770.780759	0.038473	0.038963
RS	28	0.848282	0.933571	27105.298658	0.037551	0.037932
RS	29	0.927610	0.933571	26927.972267	0.037306	0.037500
RS	30	1.013574	0.962042	25809.565753	0.035756	0.035878
RS	31	1.106729	0.962042	25333.066361	0.035096	0.035069
RS	32	1.207676	0.992093	23953.891270	0.033185	0.033128
RS	33	1.317069	0.992093	23192.573114	0.032131	0.031971
RS	34	1.435612	1.021019	21653.559214	0.029998	0.029841
RS	35	1.564072	1.021019	20636.441973	0.028589	0.028369
RS	36	1.703278	1.047400	19001.369225	0.026324	0.026129
RS	37	1.854130	1.047400	17776.653924	0.024627	0.024402
RS	38	2.017600	1.070376	16103.505655	0.022309	0.022125
RS	39	2.194746	1.070376	14740.174220	0.020421	0.020234
RS	40	2.386711	1.089423	13092.076957	0.018138	0.018001
RS	41	2.594734	1.089423	11677.504957	0.016178	0.016058
RS	42	2.820159	1.104506	10122.550491	0.014024	0.013956
RS	43	3.064442	1.104506	8755.489771	0.012130	0.012087
RS	44	3.329160	1.116262	7363.003869	0.010201	0.010203
RS	45	3.616023	1.116262	6140.740876	0.008507	0.008532
RS	46	3.926883	1.125467	4975.305969	0.006893	0.006948
RS	47	4.263748	1.125467	3974.511748	0.005506	0.005575
RS	48	4.628793	1.132184	3079.767248	0.004267	0.004350
RS	49	5.024376	1.132184	2338.032822	0.003239	0.003325
RS	50	5.453050	1.135547	1718.777693	0.002381	0.002467
RS	51	5.917585	1.135547	1227.939079	0.001701	0.001779
RS	52	6.420980	1.134507	847.851293	0.001175	0.001243
RS	53	6.966486	1.134507	563.076729	0.000780	0.000836
RS	54	7.557625	1.126246	360.912580	0.000500	0.000543
RS	55	8.198216	1.126246	219.162578	0.000304	0.000334
RS	56	8.892395	1.126246	126.799516	0.000176	0.000196
RS	57	9.644645	1.126246	69.615204	0.000096	0.000109
RS	58	10.459823	1.105689	36.548463	0.000051	0.000058
RS	59	11.343194	1.105689	17.561090	0.000024	0.000028
RS	60	12.300463	1.105689	7.884159	0.000011	0.000013
RS	61	13.337811	1.105689	3.288740	0.000005	0.000005
RS	62	14.461938	1.105689	1.266836	0.000002	0.000002
RS	63	15.680102	1.105689	0.647754	0.000001	0.000001
PA	4+25*2+4+6 0.201015725 0.038764621 15.680101712 0.912637246 2.856291265 2.412439325 1.969421681 1.726578428 1.565042071 1.415997741 1.251074211 1.098170766 0.988530172 0.927360389 0.905924436 0.911927586 0.933570686 0.962042223 0.992092738 1.021018553 1.047399879 1.070375702 1.089422561 1.104506088 1.116261825 1.125467199 1.132184071 1.135547470 1.134506609 1.126246114 1.105689484
//
IT	4164
RD	7
LK	-7640842.247883
QD	-441.785087 -> -418.372906
RI	0.0142825548
TR	0.200338	0.038474
MT	15.799903
MM	C_pi: 1.093872, n_recomb: 718744.126492
RS	0	0.000000	0.885193	6631.853466	0.009227	0.027820
RS	1	0.008378	0.885193	7118.165107	0.009904	0.006495
RS	2	0.017459	0.885193	7633.935805	0.010621	0.005554
RS	3	0.027300	0.885193	8179.875859	0.011381	0.005857
RS	4	0.037966	3.013926	2583.665193	0.003595	0.002192
RS	5	0.049525	3.013926	2789.614158	0.003881	0.002600
RS	6	0.062053	2.464436	3680.545462	0.005121	0.003800
RS	7	0.075630	2.464436	3967.163877	0.005520	0.004415
RS	8	0.090345	1.979215	5317.771152	0.007399	0.006312
RS	9	0.106293	1.979215	5716.959676	0.007954	0.007137
RS	10	0.123577	1.738025	6989.706061	0.009725	0.009019
RS	11	0.142310	1.738025	7493.552852	0.010426	0.009890
RS	12	0.162611	1.587603	8781.645521	0.012218	0.011817
RS	13	0.184614	1.587603	9385.102938	0.013058	0.012700
RS	14	0.208460	1.444574	11001.341900	0.015306	0.014997
RS	15	0.234304	1.444574	11708.955062	0.016291	0.015988
RS	16	0.262313	1.273908	14090.413656	0.019604	0.019307
RS	17	0.292669	1.273908	14905.570167	0.020738	0.020617
RS	18	0.325569	1.109753	18026.424330	0.025080	0.025036
RS	19	0.361225	1.109753	18907.123147	0.026306	0.026570
RS	20	0.399868	0.990975	22097.194458	0.030744	0.031123
RS	21	0.441749	0.990975	22936.311616	0.031912	0.032560
RS	22	0.487139	0.924738	25375.632794	0.035306	0.036018
RS	23	0.536332	0.924738	26044.815782	0.036237	0.037062
RS	24	0.589646	0.901625	27270.577187	0.037942	0.038737
RS	25	0.647428	0.901625	27678.867239	0.038510	0.039246
RS	26	0.710050	0.908174	27745.256916	0.038602	0.039236
RS	27	0.777920	0.908174	27855.788865	0.038756	0.039232
RS	28	0.851475	0.931497	27121.787329	0.037735	0.038103
RS	29	0.931194	0.931497	26930.268298	0.037469	0.037672
RS	30	1.017591	0.962015	25742.992120	0.035817	0.035948
RS	31	1.111228	0.962015	25257.266776	0.035141	0.035146
RS	32	1.212709	0.994143	23823.999265	0.033147	0.033120
RS	33	1.322694	0.994143	23060.488993	0.032084	0.031973
RS	34	1.441893	1.025115	21484.319263	0.029891	0.029777
RS	35	1.571079	1.025115	20472.980246	0.028484	0.028318
RS	36	1.711089	1.053555	18815.764483	0.026179	0.026029
RS	37	1.862829	1.053555	17604.844759	0.024494	0.024318
RS	38	2.027283	1.078606	15922.822091	0.022154	0.022008
RS	39	2.205515	1.078606	14580.193123	0.020286	0.020135
RS	40	2.398681	1.099709	12934.332607	0.017996	0.017886
RS	41	2.608031	1.099709	11544.960760	0.016063	0.015964
RS	42	2.834920	1.116789	10000.061653	0.013913	0.013858
RS	43	3.080820	1.116789	8659.287877	0.012048	0.012012
RS	44	3.347322	1.130505	7280.314412	0.010129	0.010132
RS	45	3.636153	1.130505	6081.840294	0.008462	0.008483
RS	46	3.949183	1.141643	4929.447804	0.006858	0.006907
RS	47	4.288440	1.141643	3947.049206	0.005492	0.005551
RS	48	4.656122	1.150118	3062.328307	0.004261	0.004334
RS	49	5.054609	1.150118	2332.079697	0.003245	0.003320
RS	50	5.486483	1.154766	1718.631219	0.002391	0.002468
RS	51	5.954541	1.154766	1232.743380	0.001715	0.001786
RS	52	6.461816	1.154237	854.496589	0.001189	0.001251
RS	53	7.011591	1.154237	570.206074	0.000793	0.000845
RS	54	7.607429	1.145327	367.476835	0.000511	0.000551
RS	55	8.253189	1.145327	224.317750	0.000312	0.000341
RS	56	8.953054	1.145327	130.507607	0.000182	0.000201
RS	57	9.711556	1.145327	72.078341	0.000100	0.000113
RS	58	10.533608	1.122195	38.133520	0.000053	0.000060
RS	59	11.424535	1.122195	18.419393	0.000026	0.000029
RS	60	12.390107	1.122195	8.315812	0.000012	0.000013
RS	61	13.436580	1.122195	3.489405	0.000005	0.000006
RS	62	14.570730	1.122195	1.352601	0.000002	0.000002
RS	63	15.799903	1.122195	0.698359	0.000001	0.000001
PA	4+25*2+4+6 0.200338053 0.038474406 15.799903362 0.885193313 3.013926140 2.464435875 1.979214547 1.738024723 1.587602566 1.444574245 1.273908389 1.109752565 0.990974686 0.924738144 0.901624523 0.908174474 0.931496680 0.962015158 0.994142536 1.025114503 1.053554968 1.078606330 1.099708728 1.116789470 1.130505240 1.141642806 1.150117793 1.154766450 1.154237046 1.145327003 1.122195264
//
IT	3870
RD	8
LK	-7640798.780070
QD	-421.107099 -> -403.886924
RI	0.0142353585
TR	0.199788	0.038223
MT	15.900414
MM	C_pi: 1.096693, n_recomb: 715951.155278
RS	0	0.000000	0.865842	6762.259000	0.009445	0.027799
RS	1	0.008389	0.865842	7257.154991	0.010136	0.006516
RS	2	0.017482	0.865842	7781.786238	0.010869	0.005617
RS	3	0.027338	0.865842	8336.814802	0.011644	0.005982
RS	4	0.038021	3.166733	2451.491256	0.003424	0.002079
RS	5	0.049600	3.166733	2647.659080	0.003698	0.002478
RS	6	0.062150	2.502115	3615.928604	0.005051	0.003751
RS	7	0.075753	2.502115	3898.194082	0.005445	0.004358
RS	8	0.090498	1.977001	5311.814538	0.007419	0.006332
RS	9	0.106479	1.977001	5710.962420	0.007977	0.007164
RS	10	0.123801	1.739755	6968.165739	0.009733	0.009042
RS	11	0.142576	1.739755	7471.082052	0.010435	0.009920
RS	12	0.162927	1.602883	8681.686647	0.012126	0.011766
RS	13	0.184984	1.602883	9280.125950	0.012962	0.012646
RS	14	0.208892	1.468705	10805.497505	0.015093	0.014844
RS	15	0.234806	1.468705	11504.584141	0.016069	0.015815
RS	16	0.262894	1.294653	13855.564528	0.019353	0.019118
RS	17	0.293338	1.294653	14663.343331	0.020481	0.020398
RS	18	0.326336	1.120744	17852.197019	0.024935	0.024936
RS	19	0.362102	1.120744	18730.403087	0.026162	0.026441
RS	20	0.400869	0.993734	22050.554853	0.030799	0.031196
RS	21	0.442888	0.993734	22889.561410	0.031971	0.032613
RS	22	0.488432	0.922907	25443.238860	0.035538	0.036245
RS	23	0.537798	0.922907	26108.725954	0.036467	0.037274
RS	24	0.591304	0.898245	27377.723361	0.038240	0.039016
RS	25	0.649299	0.898245	27776.356070	0.038796	0.039513
RS	26	0.712160	0.905211	27817.351620	0.038854	0.039468
RS	27	0.780294	0.905211	27915.144387	0.038990	0.039457
RS	28	0.854144	0.929889	27125.542065	0.037887	0.038246
RS	29	0.934189	0.929889	26922.465286	0.037604	0.037815
RS	30	1.020950	0.962006	25681.350481	0.035870	0.036009
RS	31	1.114989	0.962006	25188.073707	0.035181	0.035212
RS	32	1.216918	0.995696	23714.304335	0.033123	0.033119
RS	33	1.327397	0.995696	22948.617222	0.032053	0.031980
RS	34	1.447145	1.028200	21345.100527	0.029814	0.029732
RS	35	1.576939	1.028200	20337.619888	0.028406	0.028283
RS	36	1.717622	1.058228	18663.675360	0.026068	0.025954
RS	37	1.870107	1.058228	17462.853781	0.024391	0.024254
RS	38	2.035384	1.084972	15773.161205	0.022031	0.021916
RS	39	2.214527	1.084972	14446.366597	0.020178	0.020057
RS	40	2.408698	1.107851	12800.989201	0.017880	0.017791
RS	41	2.619159	1.107851	11431.624774	0.015967	0.015886
RS	42	2.847276	1.126763	9893.512110	0.013819	0.013774
RS	43	3.094530	1.126763	8574.394790	0.011976	0.011947
RS	44	3.362528	1.142378	7205.538790	0.010064	0.010068
RS	45	3.653008	1.142378	6027.451378	0.008419	0.008437
RS	46	3.967857	1.155472	4885.565394	0.006824	0.006866
RS	47	4.309119	1.155472	3919.631889	0.005475	0.005527
RS	48	4.679012	1.165792	3043.599974	0.004251	0.004316
RS	49	5.079935	1.165792	2324.187025	0.003246	0.003314
RS	50	5.514492	1.171838	1716.237591	0.002397	0.002467
RS	51	5.985506	1.171838	1235.447041	0.001726	0.001790
RS	52	6.496034	1.171935	859.294335	0.001200	0.001258
RS	53	7.049392	1.171935	575.913032	0.000804	0.000852
RS	54	7.649173	1.162488	372.990764	0.000521	0.000558
RS	55	8.299270	1.162488	228.784659	0.000320	0.000347
RS	56	9.003906	1.162488	133.794453	0.000187	0.000206
RS	57	9.767655	1.162488	74.301840	0.000104	0.000116
RS	58	10.595477	1.136914	39.591577	0.000055	0.000062
RS	59	11.492748	1.136914	19.217927	0.000027	0.000031
RS	60	12.465292	1.136914	8.721818	0.000012	0.000014
RS	61	13.519426	1.136914	3.680175	0.000005	0.000006
RS	62	14.661994	1.136914	1.435006	0.000002	0.000002
RS	63	15.900414	1.136914	0.747759	0.000001	0.000001
PA	4+25*2+4+6 0.199787832 0.038223213 15.900414203 0.865842035 3.166732761 2.502115391 1.977001423 1.739755163 1.602883174 1.468704532 1.294652699 1.120743981 0.993734282 0.922907321 0.898245288 0.905210670 0.929888776 0.962005525 0.995695978 1.028199889 1.058227550 1.084971807 1.107851332 1.126762630 1.142377650 1.155472178 1.165791605 1.171838354 1.171935165 1.162487914 1.136913778
//
IT	3789
RD	9
LK	-7640766.526876
QD	-407.488577 -> -394.344116
RI	0.0142094389
TR	0.199337	0.038004
MT	15.985332
MM	C_pi: 1.099015, n_recomb: 713399.047378
RS	0	0.000000	0.851824	6856.399425	0.009611	0.027781
RS	1	0.008398	0.851824	7357.490139	0.010313	0.006530
RS	2	0.017502	0.851824	7888.504311	0.011058	0.005665
RS	3	0.027370	0.851824	8450.065812	0.011845	0.006077
RS	4	0.038067	3.317608	2333.519225	0.003271	0.001981
RS	5	0.049663	3.317608	2520.879491	0.003534	0.002369
RS	6	0.062232	2.530559	3566.971969	0.005000	0.003715
RS	7	0.075857	2.530559	3845.944286	0.005391	0.004312
RS	8	0.090626	1.967222	5326.987199	0.007467	0.006367
RS	9	0.106635	1.967222	5727.422078	0.008028	0.007207
RS	10	0.123989	1.734900	6973.328365	0.009775	0.009081
RS	11	0.142801	1.734900	7476.833600	0.010481	0.009971
RS	12	0.163192	1.612679	8612.203298	0.012072	0.011733
RS	13	0.185296	1.612679	9207.133080	0.012906	0.012617
RS	14	0.209256	1.489174	10640.027309	0.014915	0.014709
RS	15	0.235228	1.489174	11331.728902	0.015884	0.015668
RS	16	0.263382	1.313511	13643.446480	0.019125	0.018940
RS	17	0.293900	1.313511	14444.259149	0.020247	0.020197
RS	18	0.326981	1.131065	17684.801129	0.024789	0.024830
RS	19	0.362840	1.131065	18560.303079	0.026017	0.026313
RS	20	0.401711	0.996587	21992.712428	0.030828	0.031247
RS	21	0.443847	0.996587	22831.439063	0.032004	0.032646
RS	22	0.489521	0.921596	25486.837851	0.035726	0.036435
RS	23	0.539031	0.921596	26149.172334	0.036654	0.037451
RS	24	0.592699	0.895533	27457.361464	0.038488	0.039253
RS	25	0.650875	0.895533	27847.828604	0.039035	0.039738
RS	26	0.713936	0.902849	27867.463020	0.039063	0.039664
RS	27	0.782293	0.902849	27954.673565	0.039185	0.039645
RS	28	0.856391	0.928655	27119.045286	0.038014	0.038366
RS	29	0.936712	0.928655	26906.565212	0.037716	0.037933
RS	30	1.023779	0.962030	25623.215856	0.035917	0.036062
RS	31	1.118158	0.962030	25123.796363	0.035217	0.035268
RS	32	1.220463	0.996881	23620.167409	0.033109	0.033124
RS	33	1.331361	0.996881	22852.408424	0.032033	0.031990
RS	34	1.451571	1.030500	21229.382379	0.029758	0.029703
RS	35	1.581878	1.030500	20224.326494	0.028349	0.028259
RS	36	1.723128	1.061727	18538.011706	0.025985	0.025900
RS	37	1.876241	1.061727	17344.444172	0.024312	0.024206
RS	38	2.042213	1.089837	15648.227262	0.021935	0.021845
RS	39	2.222123	1.089837	14333.458831	0.020092	0.019995
RS	40	2.417143	1.114250	12687.305570	0.017784	0.017713
RS	41	2.628542	1.114250	11333.842847	0.015887	0.015821
RS	42	2.857695	1.134839	9800.002265	0.013737	0.013701
RS	43	3.106092	1.134839	8498.836988	0.011913	0.011889
RS	44	3.375352	1.152287	7137.439114	0.010005	0.010009
RS	45	3.667224	1.152287	5976.964748	0.008378	0.008394
RS	46	3.983609	1.167350	4843.537807	0.006789	0.006828
RS	47	4.326565	1.167350	3892.449638	0.005456	0.005503
RS	48	4.698324	1.179582	3023.988017	0.004239	0.004298
RS	49	5.101304	1.179582	2314.822273	0.003245	0.003306
RS	50	5.538128	1.187124	1712.075348	0.002400	0.002463
RS	51	6.011638	1.187124	1236.461397	0.001733	0.001793
RS	52	6.524915	1.187947	862.582073	0.001209	0.001263
RS	53	7.081299	1.187947	580.442066	0.000814	0.000858
RS	54	7.684410	1.178066	377.621833	0.000529	0.000565
RS	55	8.338173	1.178066	232.667987	0.000326	0.000352
RS	56	9.046841	1.178066	136.721141	0.000192	0.000210
RS	57	9.815025	1.178066	76.318800	0.000107	0.000118
RS	58	10.647724	1.150157	40.939354	0.000057	0.000064
RS	59	11.550357	1.150157	19.964175	0.000028	0.000032
RS	60	12.528795	1.150157	9.105223	0.000013	0.000015
RS	61	13.589407	1.150157	3.862168	0.000005	0.000006
RS	62	14.739092	1.150157	1.514414	0.000002	0.000002
RS	63	15.985332	1.150157	0.796084	0.000001	0.000001
PA	4+25*2+4+6 0.199337389 0.038003623 15.985331576 0.851824420 3.317607505 2.530558933 1.967221773 1.734900461 1.612678626 1.489173862 1.313511156 1.131064553 0.996586856 0.921595893 0.895533186 0.902848747 0.928655222 0.962030296 0.996881041 1.030500301 1.061727471 1.089837012 1.114249674 1.134839057 1.152287344 1.167350034 1.179582192 1.187124232 1.187946540 1.178066451 1.150156685
//
IT	4261
RD	10
LK	-7640741.714474
QD	-398.346101 -> -387.984102
RI	0.0141942112
TR	0.198966	0.037810
MT	16.057561
MM	C_pi: 1.100933, n_recomb: 711051.348061
RS	0	0.000000	0.841342	6925.344282	0.009740	0.027767
RS	1	0.008406	0.841342	7430.972312	0.010451	0.006541
RS	2	0.017519	0.841342	7966.653350	0.011204	0.005703
RS	3	0.027397	0.841342	8532.980714	0.012001	0.006151
RS	4	0.038107	3.468564	2226.258243	0.003131	0.001894
RS	5	0.049716	3.468564	2405.546191	0.003383	0.002268
RS	6	0.062301	2.553238	3527.648468	0.004961	0.003686
RS	7	0.075944	2.553238	3803.972313	0.005350	0.004274
RS	8	0.090734	1.953031	5355.000416	0.007531	0.006410
RS	9	0.106767	1.953031	5757.514357	0.008097	0.007259
RS	10	0.124149	1.725767	6996.186822	0.009839	0.009132
RS	11	0.142991	1.725767	7501.275962	0.010550	0.010036
RS	12	0.163417	1.618390	8564.884450	0.012045	0.011714
RS	13	0.185559	1.618390	9157.409230	0.012879	0.012606
RS	14	0.209564	1.506628	10498.758645	0.014765	0.014589
RS	15	0.235586	1.506628	11184.015542	0.015729	0.015541
RS	16	0.263796	1.330676	13451.546294	0.018918	0.018773
RS	17	0.294376	1.330676	14245.816496	0.020035	0.020012
RS	18	0.327528	1.140678	17526.182548	0.024648	0.024724
RS	19	0.363466	1.140678	18398.875360	0.025876	0.026189
RS	20	0.402426	0.999389	21929.141816	0.030840	0.031281
RS	21	0.444660	0.999389	22767.444633	0.032019	0.032666
RS	22	0.490444	0.920618	25513.524394	0.035881	0.036597
RS	23	0.540077	0.920618	26173.096930	0.036809	0.037600
RS	24	0.593883	0.893313	27515.981188	0.038698	0.039457
RS	25	0.652211	0.893313	27899.458713	0.039237	0.039931
RS	26	0.715442	0.900953	27900.156968	0.039238	0.039829
RS	27	0.783989	0.900953	27978.531797	0.039348	0.039803
RS	28	0.858298	0.927730	27103.955128	0.038118	0.038466
RS	29	0.938853	0.927730	26883.856205	0.037809	0.038031
RS	30	1.026179	0.962106	25567.258573	0.035957	0.036108
RS	31	1.120847	0.962106	25062.913080	0.035248	0.035315
RS	32	1.223472	0.997800	23537.863241	0.033103	0.033133
RS	33	1.334724	0.997800	22768.221524	0.032021	0.032001
RS	34	1.455328	1.032199	21132.008034	0.029719	0.029686
RS	35	1.586069	1.032199	20128.338376	0.028308	0.028245
RS	36	1.727802	1.064305	18433.266604	0.025924	0.025861
RS	37	1.881448	1.064305	17244.774710	0.024253	0.024172
RS	38	2.048010	1.093503	15543.097059	0.021859	0.021790
RS	39	2.228573	1.093503	14237.379834	0.020023	0.019946
RS	40	2.424314	1.119234	12589.600112	0.017706	0.017649
RS	41	2.636509	1.119234	11248.780955	0.015820	0.015766
RS	42	2.866542	1.141359	9717.315804	0.013666	0.013638
RS	43	3.115912	1.141359	8431.111850	0.011857	0.011837
RS	44	3.386243	1.160572	7075.073210	0.009950	0.009956
RS	45	3.679299	1.160572	5929.928791	0.008340	0.008355
RS	46	3.996990	1.177604	4803.293039	0.006755	0.006790
RS	47	4.341385	1.177604	3865.677075	0.005437	0.005478
RS	48	4.714731	1.191799	3003.845361	0.004225	0.004278
RS	49	5.119461	1.191799	2304.385304	0.003241	0.003297
RS	50	5.558212	1.200918	1706.554118	0.002400	0.002459
RS	51	6.033845	1.200918	1236.138710	0.001738	0.001794
RS	52	6.549460	1.202550	864.650867	0.001216	0.001266
RS	53	7.108418	1.202550	584.005255	0.000821	0.000864
RS	54	7.714363	1.192328	381.518390	0.000537	0.000570
RS	55	8.371243	1.192328	236.060627	0.000332	0.000357
RS	56	9.083341	1.192328	139.342081	0.000196	0.000213
RS	57	9.855299	1.192328	78.158868	0.000110	0.000121
RS	58	10.692148	1.162183	42.191634	0.000059	0.000066
RS	59	11.599343	1.162183	20.664999	0.000029	0.000033
RS	60	12.582798	1.162183	9.468956	0.000013	0.000015
RS	61	13.648922	1.162183	4.036522	0.000006	0.000007
RS	62	14.804665	1.162183	1.591224	0.000002	0.000003
RS	63	16.057561	1.162183	0.843507	0.000001	0.000001
PA	4+25*2+4+6 0.198965952 0.037809976 16.057561440 0.841342499 3.468564316 2.553238193 1.953031037 1.725766628 1.618389878 1.506627959 1.330675755 1.140677635 0.999389167 0.920617675 0.893312664 0.900952988 0.927729734 0.962106445 0.997800368 1.032198513 1.064304897 1.093502798 1.119233946 1.141358633 1.160572003 1.177603823 1.191799011 1.200918103 1.202550369 1.192328055 1.162182890
//
IT	4087
RD	11
LK	-7640722.028388
QD	-392.124578 -> -383.730267
RI	0.0141845229
TR	0.198654	0.037637
MT	16.119850
MM	C_pi: 1.102535, n_recomb: 708876.997138
RS	0	0.000000	0.833213	6977.099488	0.009842	0.027755
RS	1	0.008413	0.833213	7486.133918	0.010561	0.006550
RS	2	0.017533	0.833213	8025.312053	0.011321	0.005733
RS	3	0.027421	0.833213	8595.202228	0.012125	0.006210
RS	4	0.038140	3.620872	2127.534750	0.003001	0.001815
RS	5	0.049762	3.620872	2299.339848	0.003244	0.002176
RS	6	0.062361	2.572575	3494.035587	0.004929	0.003662
RS	7	0.076019	2.572575	3768.086194	0.005316	0.004240
RS	8	0.090827	1.936586	5390.249362	0.007604	0.006458
RS	9	0.106881	1.936586	5795.274449	0.008175	0.007315
RS	10	0.124285	1.714021	7030.419677	0.009918	0.009189
RS	11	0.143154	1.714021	7537.720773	0.010633	0.010107
RS	12	0.163610	1.621080	8533.834353	0.012039	0.011706
RS	13	0.185786	1.621080	9124.770561	0.012872	0.012608
RS	14	0.209829	1.521614	10376.885141	0.014638	0.014482
RS	15	0.235894	1.521614	11056.475397	0.015597	0.015432
RS	16	0.264151	1.346343	13277.442303	0.018730	0.018617
RS	17	0.294786	1.346343	14065.587597	0.019842	0.019844
RS	18	0.327998	1.149598	17377.112035	0.024514	0.024621
RS	19	0.364004	1.149598	18246.967587	0.025741	0.026071
RS	20	0.403040	1.002064	21863.426113	0.030842	0.031305
RS	21	0.445359	1.002064	22701.188371	0.032024	0.032678
RS	22	0.491238	0.919858	25528.275257	0.036012	0.036737
RS	23	0.540977	0.919858	26185.369395	0.036939	0.037728
RS	24	0.594900	0.891467	27558.440056	0.038876	0.039634
RS	25	0.653360	0.891467	27935.858196	0.039409	0.040097
RS	26	0.716738	0.899439	27918.736533	0.039384	0.039970
RS	27	0.785448	0.899439	27989.710324	0.039485	0.039937
RS	28	0.859938	0.927077	27081.457861	0.038203	0.038549
RS	29	0.940694	0.927077	26855.238771	0.037884	0.038111
RS	30	1.028245	0.962262	25512.381407	0.035990	0.036145
RS	31	1.123160	0.962262	25004.179950	0.035273	0.035353
RS	32	1.226061	0.998553	23464.390021	0.033101	0.033143
RS	33	1.337618	0.998553	22693.131829	0.032013	0.032013
RS	34	1.458561	1.033460	21048.880729	0.029693	0.029677
RS	35	1.589677	1.033460	20045.877179	0.028278	0.028238
RS	36	1.731825	1.066183	18345.070175	0.025879	0.025835
RS	37	1.885930	1.066183	17160.004908	0.024207	0.024148
RS	38	2.053000	1.096236	15453.869186	0.021800	0.021747
RS	39	2.234126	1.096236	14154.884790	0.019968	0.019907
RS	40	2.430488	1.123098	12504.946204	0.017641	0.017596
RS	41	2.643370	1.123098	11174.178873	0.015763	0.015719
RS	42	2.874162	1.146628	9643.654438	0.013604	0.013582
RS	43	3.124368	1.146628	8369.991094	0.011807	0.011792
RS	44	3.395624	1.167538	7017.661407	0.009900	0.009907
RS	45	3.689700	1.167538	5885.958303	0.008303	0.008318
RS	46	4.008516	1.186529	4764.761320	0.006722	0.006754
RS	47	4.354153	1.186529	3839.442232	0.005416	0.005455
RS	48	4.728867	1.202728	2983.433119	0.004209	0.004258
RS	49	5.135104	1.202728	2293.184093	0.003235	0.003287
RS	50	5.575517	1.213492	1699.998498	0.002398	0.002453
RS	51	6.052980	1.213492	1234.761746	0.001742	0.001794
RS	52	6.570611	1.216011	865.734756	0.001221	0.001269
RS	53	7.131789	1.216011	586.775968	0.000828	0.000868
RS	54	7.740177	1.205525	384.803707	0.000543	0.000575
RS	55	8.399746	1.205525	239.040964	0.000337	0.000361
RS	56	9.114803	1.205525	141.703916	0.000200	0.000217
RS	57	9.890016	1.205525	79.847892	0.000113	0.000123
RS	58	10.730445	1.173229	43.361812	0.000061	0.000068
RS	59	11.641576	1.173229	21.326596	0.000030	0.000034
RS	60	12.629358	1.173229	9.815642	0.000014	0.000016
RS	61	13.700239	1.173229	4.204247	0.000006	0.000007
RS	62	14.861210	1.173229	1.665786	0.000002	0.000003
RS	63	16.119850	1.173229	0.890172	0.000001	0.000001
PA	4+25*2+4+6 0.198654420 0.037637202 16.119849849 0.833212518 3.620872375 2.572575409 1.936585603 1.714021239 1.621080053 1.521614121 1.346343215 1.149597882 1.002064495 0.919858231 0.891466533 0.899438620 0.927076787 0.962262426 0.998553065 1.033459505 1.066182648 1.096236096 1.123097878 1.146627986 1.167537697 1.186529267 1.202728442 1.213492327 1.216010847 1.205525294 1.173228715
//
IT	4034
RD	12
LK	-7640705.992036
QD	-387.857076 -> -380.901590
RI	0.0141776739
TR	0.198390	0.037482
MT	16.174086
MM	C_pi: 1.103881, n_recomb: 706853.368989
RS	0	0.000000	0.826670	7017.140533	0.009927	0.027744
RS	1	0.008418	0.826670	7528.807418	0.010651	0.006558
RS	2	0.017546	0.826670	8070.682546	0.011418	0.005758
RS	3	0.027441	0.826670	8643.313271	0.012228	0.006260
RS	4	0.038170	3.775295	2035.943281	0.002880	0.001742
RS	5	0.049801	3.775295	2200.761595	0.003113	0.002089
RS	6	0.062412	2.590160	3463.665034	0.004900	0.003640
RS	7	0.076085	2.590160	3735.647590	0.005285	0.004209
RS	8	0.090908	1.919312	5428.942217	0.007680	0.006507
RS	9	0.106980	1.919312	5836.667035	0.008257	0.007372
RS	10	0.124404	1.700818	7071.649262	0.010004	0.009250
RS	11	0.143296	1.700818	7581.535259	0.010726	0.010183
RS	12	0.163777	1.621587	8514.577576	0.012046	0.011706
RS	13	0.185983	1.621587	9104.517641	0.012880	0.012619
RS	14	0.210059	1.534561	10270.776422	0.014530	0.014386
RS	15	0.236161	1.534561	10945.349047	0.015485	0.015337
RS	16	0.264460	1.360691	13118.926193	0.018560	0.018472
RS	17	0.295142	1.360691	13901.343103	0.019667	0.019689
RS	18	0.328407	1.157851	17237.776293	0.024387	0.024521
RS	19	0.364472	1.157851	18104.818450	0.025613	0.025960
RS	20	0.403573	1.004563	21797.986798	0.030838	0.031322
RS	21	0.445966	1.004563	22635.114302	0.032022	0.032684
RS	22	0.491928	0.919231	25534.830192	0.036125	0.036860
RS	23	0.541759	0.919231	26189.647506	0.037051	0.037841
RS	24	0.595785	0.889901	27588.561426	0.039030	0.039790
RS	25	0.654359	0.889901	27960.654241	0.039557	0.040243
RS	26	0.717864	0.898229	27926.029436	0.039508	0.040091
RS	27	0.786715	0.898229	27990.774787	0.039599	0.040050
RS	28	0.861363	0.926657	27052.702642	0.038272	0.038617
RS	29	0.942295	0.926657	26821.621103	0.037945	0.038176
RS	30	1.030039	0.962507	25457.951497	0.036016	0.036176
RS	31	1.125171	0.962507	24946.830657	0.035293	0.035384
RS	32	1.228311	0.999200	23397.654706	0.033101	0.033154
RS	33	1.340134	0.999200	22625.080455	0.032008	0.032025
RS	34	1.461371	1.034397	20976.983626	0.029677	0.029675
RS	35	1.592814	1.034397	19974.152823	0.028258	0.028236
RS	36	1.735322	1.067520	18270.158000	0.025847	0.025819
RS	37	1.889828	1.067520	17087.260842	0.024174	0.024131
RS	38	2.057340	1.098231	15377.614713	0.021755	0.021716
RS	39	2.238954	1.098231	14083.532778	0.019924	0.019878
RS	40	2.435857	1.126060	12431.105023	0.017587	0.017552
RS	41	2.649337	1.126060	11108.305066	0.015715	0.015680
RS	42	2.880788	1.150876	9577.641576	0.013550	0.013534
RS	43	3.131723	1.150876	8314.533268	0.011763	0.011751
RS	44	3.403784	1.173414	6964.598094	0.009853	0.009861
RS	45	3.698748	1.173414	5844.754509	0.008269	0.008283
RS	46	4.018543	1.194350	4727.882359	0.006689	0.006720
RS	47	4.365259	1.194350	3813.845014	0.005396	0.005431
RS	48	4.741164	1.212581	2962.970434	0.004192	0.004238
RS	49	5.148714	1.212581	2281.472832	0.003228	0.003276
RS	50	5.590574	1.225048	1692.672644	0.002395	0.002446
RS	51	6.069631	1.225048	1232.562158	0.001744	0.001793
RS	52	6.589017	1.228513	866.031799	0.001225	0.001270
RS	53	7.152127	1.228513	588.899963	0.000833	0.000871
RS	54	7.762642	1.217835	387.580953	0.000548	0.000579
RS	55	8.424554	1.217835	241.674493	0.000342	0.000365
RS	56	9.142187	1.217835	143.845591	0.000204	0.000220
RS	57	9.920234	1.217835	81.407449	0.000115	0.000126
RS	58	10.763781	1.183461	44.461014	0.000063	0.000069
RS	59	11.678341	1.183461	21.954147	0.000031	0.000035
RS	60	12.669893	1.183461	10.147497	0.000014	0.000016
RS	61	13.744917	1.183461	4.366205	0.000006	0.000007
RS	62	14.910442	1.183461	1.738402	0.000002	0.000003
RS	63	16.174086	1.183461	0.936207	0.000001	0.000002
PA	4+25*2+4+6 0.198390111 0.037481765 16.174086099 0.826670069 3.775294756 2.590160147 1.919311809 1.700817612 1.621587136 1.534561052 1.360690971 1.157851144 1.004563025 0.919230891 0.889900948 0.898229162 0.926656881 0.962506530 0.999199673 1.034396795 1.067520236 1.098231341 1.126060457 1.150876271 1.173414490 1.194350061 1.212581268 1.225047733 1.228513338 1.217834614 1.183460925
//
IT	4060
RD	13
LK	-7640692.644448
QD	-384.928091 -> -379.056506
RI	0.0141717113
TR	0.198162	0.037341
MT	16.221949
MM	C_pi: 1.105032, n_recomb: 704964.451912
RS	0	0.000000	0.821230	7049.103888	0.009999	0.027735
RS	1	0.008423	0.821230	7562.868063	0.010728	0.006564
RS	2	0.017557	0.821230	8106.887320	0.011500	0.005780
RS	3	0.027459	0.821230	8681.690944	0.012315	0.006303
RS	4	0.038195	3.932640	1950.359295	0.002767	0.001674
RS	5	0.049836	3.932640	2108.611655	0.002991	0.002008
RS	6	0.062458	2.607098	3434.921651	0.004872	0.003620
RS	7	0.076142	2.607098	3704.931103	0.005255	0.004178
RS	8	0.090980	1.902135	5468.559940	0.007757	0.006556
RS	9	0.107067	1.902135	5879.014244	0.008339	0.007428
RS	10	0.124509	1.686971	7116.785892	0.010095	0.009313
RS	11	0.143420	1.686971	7629.452654	0.010822	0.010261
RS	12	0.163925	1.620536	8503.955032	0.012063	0.011713
RS	13	0.186157	1.620536	9093.334904	0.012899	0.012638
RS	14	0.210261	1.545847	10177.506683	0.014437	0.014301
RS	15	0.236396	1.545847	10847.605009	0.015387	0.015253
RS	16	0.264732	1.373873	12974.245887	0.018404	0.018336
RS	17	0.295455	1.373873	13751.315723	0.019506	0.019547
RS	18	0.328766	1.165485	17108.017841	0.024268	0.024427
RS	19	0.364883	1.165485	17972.312740	0.025494	0.025856
RS	20	0.404043	1.006863	21734.539936	0.030831	0.031334
RS	21	0.446501	1.006863	22570.966800	0.032017	0.032688
RS	22	0.492535	0.918684	25535.997474	0.036223	0.036970
RS	23	0.542447	0.918684	26188.689994	0.037149	0.037942
RS	24	0.596564	0.888556	27609.333366	0.039164	0.039927
RS	25	0.655239	0.888556	27976.694940	0.039685	0.040371
RS	26	0.718856	0.897275	27924.367768	0.039611	0.040193
RS	27	0.787832	0.897275	27983.859961	0.039695	0.040147
RS	28	0.862619	0.926445	27018.843944	0.038327	0.038671
RS	29	0.943705	0.926445	26783.964550	0.037993	0.038229
RS	30	1.031621	0.962849	25403.764423	0.036036	0.036200
RS	31	1.126943	0.962849	24890.543592	0.035308	0.035409
RS	32	1.230294	0.999792	23336.270686	0.033103	0.033165
RS	33	1.342351	0.999792	22562.693131	0.032005	0.032036
RS	34	1.463848	1.035108	20914.109460	0.029667	0.029678
RS	35	1.595578	1.035108	19911.129590	0.028244	0.028238
RS	36	1.738405	1.068453	18206.101084	0.025826	0.025810
RS	37	1.893263	1.068453	17024.412288	0.024149	0.024122
RS	38	2.061165	1.099656	15312.109428	0.021720	0.021693
RS	39	2.243210	1.099656	14021.481697	0.019890	0.019855
RS	40	2.440590	1.128309	12366.399589	0.017542	0.017516
RS	41	2.654596	1.128309	11049.873247	0.015674	0.015648
RS	42	2.886629	1.154302	9518.246744	0.013502	0.013491
RS	43	3.138208	1.154302	8264.045918	0.011723	0.011715
RS	44	3.410978	1.178401	6915.453599	0.009810	0.009820
RS	45	3.706724	1.178401	5806.122926	0.008236	0.008251
RS	46	4.027383	1.201259	4692.644030	0.006657	0.006686
RS	47	4.375053	1.201259	3788.993959	0.005375	0.005409
RS	48	4.752008	1.221543	2942.648693	0.004174	0.004218
RS	49	5.160717	1.221543	2269.469824	0.003219	0.003265
RS	50	5.603852	1.235758	1684.805065	0.002390	0.002439
RS	51	6.084316	1.235758	1229.738571	0.001744	0.001791
RS	52	6.605250	1.240232	865.703156	0.001228	0.001271
RS	53	7.170066	1.240232	590.499265	0.000838	0.000874
RS	54	7.782459	1.229426	389.938204	0.000553	0.000583
RS	55	8.446437	1.229426	244.018970	0.000346	0.000369
RS	56	9.166345	1.229426	145.802637	0.000207	0.000223
RS	57	9.946894	1.229426	82.857974	0.000118	0.000128
RS	58	10.793193	1.193032	45.500482	0.000065	0.000071
RS	59	11.710780	1.193032	22.553027	0.000032	0.000036
RS	60	12.705659	1.193032	10.466892	0.000015	0.000017
RS	61	13.784342	1.193032	4.523355	0.000006	0.000007
RS	62	14.953887	1.193032	1.809426	0.000003	0.000003
RS	63	16.221949	1.193032	0.981779	0.000001	0.000002
PA	4+25*2+4+6 0.198161913 0.037340606 16.221949286 0.821230289 3.932639509 2.607098097 1.902135351 1.686971186 1.620535539 1.545847344 1.373872561 1.165484568 1.006863245 0.918683864 0.888555797 0.897274890 0.926444786 0.962848914 0.999791907 1.035107799 1.068453294 1.099656268 1.128309193 1.154301759 1.178401000 1.201259363 1.221542849 1.235758092 1.240232284 1.229425562 1.193031972
//
IT	3246
RD	14
LK	-7640681.333441
QD	-382.923547 -> -377.890301
RI	0.0141667420
TR	0.197962	0.037212
MT	16.264617
MM	C_pi: 1.106023, n_recomb: 703194.307742
RS	0	0.000000	0.816509	7075.967602	0.010063	0.027728
RS	1	0.008428	0.816509	7591.486271	0.010796	0.006570
RS	2	0.017566	0.816509	8137.295424	0.011572	0.005800
RS	3	0.027475	0.816509	8713.908201	0.012392	0.006342
RS	4	0.038218	4.093080	1870.154410	0.002660	0.001611
RS	5	0.049867	4.093080	2022.221649	0.002876	0.001932
RS	6	0.062498	2.624005	3406.895515	0.004845	0.003600
RS	7	0.076193	2.624005	3674.965063	0.005226	0.004148
RS	8	0.091043	1.885635	5507.368170	0.007832	0.006603
RS	9	0.107144	1.885635	5920.472673	0.008419	0.007481
RS	10	0.124602	1.673019	7163.654493	0.010187	0.009376
RS	11	0.143531	1.673019	7679.172948	0.010920	0.010338
RS	12	0.164056	1.618380	8499.613176	0.012087	0.011723
RS	13	0.186311	1.618380	9088.749377	0.012925	0.012661
RS	14	0.210441	1.555767	10094.739516	0.014356	0.014224
RS	15	0.236605	1.555767	10760.816333	0.015303	0.015179
RS	16	0.264974	1.386037	12841.576118	0.018262	0.018211
RS	17	0.295734	1.386037	13613.646112	0.019360	0.019416
RS	18	0.329086	1.172544	16987.315784	0.024157	0.024338
RS	19	0.365249	1.172544	17848.948843	0.025383	0.025759
RS	20	0.404461	1.008958	21673.905894	0.030822	0.031345
RS	21	0.446976	1.008958	22509.581276	0.032010	0.032691
RS	22	0.493075	0.918176	25533.701223	0.036311	0.037071
RS	23	0.543060	0.918176	26184.375545	0.037236	0.038034
RS	24	0.597257	0.887380	27622.917760	0.039282	0.040050
RS	25	0.656021	0.887380	27986.022757	0.039798	0.040485
RS	26	0.719739	0.896529	27915.493299	0.039698	0.040281
RS	27	0.788826	0.896529	27970.536954	0.039776	0.040229
RS	28	0.863736	0.926411	26980.700423	0.038369	0.038715
RS	29	0.944960	0.926411	26742.920038	0.038031	0.038271
RS	30	1.033029	0.963288	25349.541330	0.036049	0.036218
RS	31	1.128520	0.963288	24834.936080	0.035317	0.035427
RS	32	1.232059	1.000362	23278.979901	0.033105	0.033175
RS	33	1.344325	1.000362	22504.719385	0.032004	0.032046
RS	34	1.466053	1.035656	20858.451361	0.029662	0.029684
RS	35	1.598039	1.035656	19855.120739	0.028236	0.028243
RS	36	1.741149	1.069077	18150.878537	0.025812	0.025808
RS	37	1.896321	1.069077	16969.666083	0.024132	0.024117
RS	38	2.064571	1.100631	15255.489594	0.021695	0.021678
RS	39	2.247000	1.100631	13967.163963	0.019862	0.019838
RS	40	2.444805	1.129984	12309.365541	0.017505	0.017487
RS	41	2.659281	1.129984	10997.734830	0.015640	0.015620
RS	42	2.891832	1.157052	9464.542743	0.013459	0.013453
RS	43	3.143983	1.157052	8217.876119	0.011686	0.011683
RS	44	3.417385	1.182647	6869.781730	0.009769	0.009781
RS	45	3.713830	1.182647	5769.818113	0.008205	0.008220
RS	46	4.035259	1.207401	4658.962363	0.006625	0.006655
RS	47	4.383777	1.207401	3764.914105	0.005354	0.005386
RS	48	4.761669	1.229751	2922.570822	0.004156	0.004198
RS	49	5.171410	1.229751	2257.311283	0.003210	0.003253
RS	50	5.615683	1.245754	1676.548299	0.002384	0.002431
RS	51	6.097399	1.245754	1226.429539	0.001744	0.001788
RS	52	6.619715	1.251287	864.871172	0.001230	0.001271
RS	53	7.186051	1.251287	591.665622	0.000841	0.000877
RS	54	7.800118	1.240410	391.942077	0.000557	0.000586
RS	55	8.465938	1.240410	246.117090	0.000350	0.000372
RS	56	9.187874	1.240410	147.600665	0.000210	0.000225
RS	57	9.970654	1.240410	84.213774	0.000120	0.000130
RS	58	10.819406	1.202065	46.487215	0.000066	0.000072
RS	59	11.739692	1.202065	23.126761	0.000033	0.000036
RS	60	12.737538	1.202065	10.775474	0.000015	0.000017
RS	61	13.819483	1.202065	4.676409	0.000007	0.000007
RS	62	14.992614	1.202065	1.879141	0.000003	0.000003
RS	63	16.264617	1.202065	1.027041	0.000001	0.000002
PA	4+25*2+4+6 0.197962254 0.037211535 16.264616805 0.816509242 4.093080321 2.624005090 1.885635047 1.673018685 1.618379618 1.555767470 1.386036708 1.172543658 1.008958444 0.918175656 0.887379615 0.896528712 0.926411212 0.963287834 1.000362086 1.035656164 1.069076895 1.100631441 1.129983510 1.157051628 1.182646757 1.207401480 1.229751188 1.245753631 1.251287115 1.240409862 1.202064609
//
IT	3800
RD	15
LK	-7640671.606376
QD	-381.578606 -> -377.208491
RI	0.0141621192
TR	0.197784	0.037093
MT	16.303146
MM	C_pi: 1.106893, n_recomb: 701532.358605
RS	0	0.000000	0.812295	7099.411968	0.010120	0.027721
RS	1	0.008432	0.812295	7616.453486	0.010857	0.006575
RS	2	0.017575	0.812295	8163.813301	0.011637	0.005817
RS	3	0.027489	0.812295	8741.989777	0.012461	0.006377
RS	4	0.038239	4.256856	1794.781431	0.002558	0.001552
RS	5	0.049895	4.256856	1941.009099	0.002767	0.001860
RS	6	0.062534	2.641214	3379.132633	0.004817	0.003581
RS	7	0.076239	2.641214	3645.266273	0.005196	0.004118
RS	8	0.091100	1.870153	5544.289945	0.007903	0.006648
RS	9	0.107214	1.870153	5959.900251	0.008496	0.007532
RS	10	0.124686	1.659329	7210.744690	0.010279	0.009438
RS	11	0.143631	1.659329	7729.101852	0.011017	0.010413
RS	12	0.164174	1.615467	8499.845025	0.012116	0.011737
RS	13	0.186450	1.615467	9088.969371	0.012956	0.012687
RS	14	0.210603	1.564559	10020.737665	0.014284	0.014154
RS	15	0.236793	1.564559	10683.180201	0.015228	0.015113
RS	16	0.265192	1.397309	12719.518363	0.018131	0.018094
RS	17	0.295985	1.397309	13486.912601	0.019225	0.019295
RS	18	0.329375	1.179083	16875.115456	0.024055	0.024254
RS	19	0.365580	1.179083	17734.190244	0.025279	0.025668
RS	20	0.404837	1.010855	21616.681866	0.030814	0.031354
RS	21	0.447405	1.010855	22451.575922	0.032004	0.032694
RS	22	0.493563	0.917686	25529.390712	0.036391	0.037163
RS	23	0.543612	0.917686	26178.131979	0.037316	0.038119
RS	24	0.597882	0.886340	27631.099058	0.039387	0.040161
RS	25	0.656727	0.886340	27990.339624	0.039899	0.040588
RS	26	0.720535	0.895958	27900.993535	0.039771	0.040357
RS	27	0.789722	0.895958	27952.261294	0.039845	0.040299
RS	28	0.864744	0.926537	26939.168133	0.038400	0.038749
RS	29	0.946091	0.926537	26699.247761	0.038058	0.038303
RS	30	1.034298	0.963824	25295.339747	0.036057	0.036231
RS	31	1.129942	0.963824	24779.972215	0.035323	0.035440
RS	32	1.233652	1.000936	23225.065972	0.033106	0.033184
RS	33	1.346105	1.000936	22450.429861	0.032002	0.032055
RS	34	1.468041	1.036097	20808.745947	0.029662	0.029693
RS	35	1.600259	1.036097	19804.948680	0.028231	0.028249
RS	36	1.743625	1.069474	18102.999760	0.025805	0.025811
RS	37	1.899080	1.069474	16921.707836	0.024121	0.024117
RS	38	2.067643	1.101260	15206.379020	0.021676	0.021668
RS	39	2.250420	1.101260	13919.430736	0.019841	0.019826
RS	40	2.448608	1.131203	12258.916463	0.017474	0.017464
RS	41	2.663507	1.131203	10951.047398	0.015610	0.015597
RS	42	2.896526	1.159256	9415.826815	0.013422	0.013420
RS	43	3.149194	1.159256	8175.540946	0.011654	0.011653
RS	44	3.423167	1.186284	6827.264999	0.009732	0.009746
RS	45	3.720242	1.186284	5735.680767	0.008176	0.008192
RS	46	4.042365	1.212908	4626.792618	0.006595	0.006624
RS	47	4.391651	1.212908	3741.649883	0.005334	0.005365
RS	48	4.770388	1.237329	2902.851240	0.004138	0.004178
RS	49	5.181060	1.237329	2245.133216	0.003200	0.003242
RS	50	5.626361	1.255155	1668.041472	0.002378	0.002422
RS	51	6.109209	1.255155	1222.761778	0.001743	0.001786
RS	52	6.632771	1.261788	863.648354	0.001231	0.001271
RS	53	7.200480	1.261788	592.484028	0.000845	0.000879
RS	54	7.816059	1.250890	393.655021	0.000561	0.000589
RS	55	8.483543	1.250890	248.009262	0.000354	0.000375
RS	56	9.207309	1.250890	149.264203	0.000213	0.000228
RS	57	9.992104	1.250890	85.488746	0.000122	0.000132
RS	58	10.843073	1.210654	47.428604	0.000068	0.000074
RS	59	11.765796	1.210654	23.678865	0.000034	0.000037
RS	60	12.766323	1.210654	11.074783	0.000016	0.000018
RS	61	13.851214	1.210654	4.825985	0.000007	0.000008
RS	62	15.027585	1.210654	1.947771	0.000003	0.000003
RS	63	16.303146	1.210654	1.072098	0.000002	0.000002
PA	4+25*2+4+6 0.197784388 0.037092616 16.303146495 0.812295005 4.256856075 2.641214413 1.870152740 1.659329167 1.615467209 1.564559108 1.397309254 1.179083037 1.010854975 0.917686173 0.886340394 0.895958430 0.926536668 0.963823874 1.000936405 1.036096669 1.069473501 1.101260178 1.131203395 1.159256321 1.186284105 1.212907799 1.237328534 1.255154617 1.261787738 1.250889590 1.210654063
//
IT	3393
RD	16
LK	-7640663.136996
QD	-380.701598 -> -376.866406
RI	0.0141582265
TR	0.197624	0.036982
MT	16.338285
MM	C_pi: 1.107664, n_recomb: 699968.307187
RS	0	0.000000	0.808426	7120.722689	0.010173	0.027714
RS	1	0.008436	0.808426	7639.139432	0.010914	0.006580
RS	2	0.017583	0.808426	8187.897418	0.011698	0.005834
RS	3	0.027502	0.808426	8767.481165	0.012526	0.006410
RS	4	0.038258	4.423732	1723.948165	0.002463	0.001496
RS	5	0.049921	4.423732	1864.664797	0.002664	0.001793
RS	6	0.062568	2.658814	3351.500216	0.004788	0.003561
RS	7	0.076281	2.658814	3615.694803	0.005166	0.004089
RS	8	0.091152	1.855808	5578.824619	0.007970	0.006691
RS	9	0.107277	1.855808	5996.767628	0.008567	0.007578
RS	10	0.124762	1.646127	7257.031306	0.010368	0.009498
RS	11	0.143722	1.646127	7778.157595	0.011112	0.010486
RS	12	0.164282	1.612062	8503.299236	0.012148	0.011753
RS	13	0.186576	1.612062	9092.574834	0.012990	0.012715
RS	14	0.210751	1.572413	9954.060777	0.014221	0.014091
RS	15	0.236965	1.572413	10613.198346	0.015162	0.015054
RS	16	0.265390	1.407799	12606.778895	0.018010	0.017985
RS	17	0.296214	1.407799	13369.792876	0.019101	0.019183
RS	18	0.329637	1.185148	16770.792272	0.023959	0.024175
RS	19	0.365880	1.185148	17627.419074	0.025183	0.025584
RS	20	0.405180	1.012559	21563.128325	0.030806	0.031363
RS	21	0.447796	1.012559	22397.222672	0.031997	0.032698
RS	22	0.494006	0.917198	25524.065444	0.036465	0.037249
RS	23	0.544115	0.917198	26170.937142	0.037389	0.038199
RS	24	0.598451	0.885407	27635.253697	0.039481	0.040262
RS	25	0.657370	0.885407	27990.946373	0.039989	0.040682
RS	26	0.721260	0.895535	27882.017815	0.039833	0.040422
RS	27	0.790539	0.895535	27930.071425	0.039902	0.040360
RS	28	0.865662	0.926800	26894.886611	0.038423	0.038774
RS	29	0.947122	0.926800	26653.470598	0.038078	0.038328
RS	30	1.035455	0.964451	25241.140494	0.036060	0.036239
RS	31	1.131238	0.964451	24725.549498	0.035324	0.035449
RS	32	1.235102	1.001528	23173.892345	0.033107	0.033192
RS	33	1.347727	1.001528	22399.169474	0.032000	0.032063
RS	34	1.469853	1.036466	20763.893429	0.029664	0.029704
RS	35	1.602282	1.036466	19759.579428	0.028229	0.028258
RS	36	1.745881	1.069702	18061.187181	0.025803	0.025817
RS	37	1.901594	1.069702	16879.399632	0.024115	0.024120
RS	38	2.070443	1.101620	15163.565414	0.021663	0.021663
RS	39	2.253535	1.101620	13877.259673	0.019826	0.019818
RS	40	2.452073	1.132058	12214.116983	0.017450	0.017445
RS	41	2.667358	1.132058	10909.071787	0.015585	0.015578
RS	42	2.900804	1.161013	9371.477188	0.013388	0.013391
RS	43	3.153943	1.161013	8136.596984	0.011624	0.011627
RS	44	3.428437	1.189413	6787.588275	0.009697	0.009713
RS	45	3.726085	1.189413	5703.530455	0.008148	0.008166
RS	46	4.048843	1.217875	4596.064111	0.006566	0.006595
RS	47	4.398827	1.217875	3719.205527	0.005313	0.005344
RS	48	4.778335	1.244369	2883.544063	0.004120	0.004159
RS	49	5.189857	1.244369	2233.017416	0.003190	0.003230
RS	50	5.636094	1.264045	1659.386470	0.002371	0.002414
RS	51	6.119974	1.264045	1218.828134	0.001741	0.001782
RS	52	6.644673	1.271820	862.111795	0.001232	0.001270
RS	53	7.213634	1.271820	593.015135	0.000847	0.000881
RS	54	7.830591	1.260941	395.124003	0.000564	0.000592
RS	55	8.499593	1.260941	249.726306	0.000357	0.000378
RS	56	9.225030	1.260941	150.812191	0.000215	0.000230
RS	57	10.011662	1.260941	86.693748	0.000124	0.000134
RS	58	10.864652	1.218845	48.331185	0.000069	0.000075
RS	59	11.789599	1.218845	24.212084	0.000035	0.000038
RS	60	12.792571	1.218845	11.365830	0.000016	0.000018
RS	61	13.880151	1.218845	4.972388	0.000007	0.000008
RS	62	15.059475	1.218845	2.015381	0.000003	0.000003
RS	63	16.338285	1.218845	1.116933	0.000002	0.000002
PA	4+25*2+4+6 0.197623706 0.036982460 16.338284731 0.808426328 4.423732225 2.658813677 1.855807916 1.646126707 1.612062417 1.572413416 1.407799308 1.185148380 1.012559374 0.917197826 0.885407205 0.895534621 0.926799985 0.964450751 1.001528237 1.036466218 1.069701965 1.101620411 1.132057804 1.161013045 1.189413360 1.217874750 1.244368759 1.264044801 1.271819938 1.260941015 1.218844652
//
IT	3819
RD	17
LK	-7640655.687882
QD	-380.166896 -> -376.770378
RI	0.0141542985
TR	0.197477	0.036880
MT	16.370608
MM	C_pi: 1.108359, n_recomb: 698495.684609
RS	0	0.000000	0.804840	7140.393373	0.010223	0.027708
RS	1	0.008439	0.804840	7660.072085	0.010967	0.006584
RS	2	0.017590	0.804840	8210.111458	0.011754	0.005850
RS	3	0.027514	0.804840	8790.982928	0.012586	0.006441
RS	4	0.038275	4.593753	1657.283647	0.002373	0.001443
RS	5	0.049944	4.593753	1792.793542	0.002567	0.001729
RS	6	0.062598	2.676998	3323.765175	0.004758	0.003541
RS	7	0.076320	2.676998	3586.002566	0.005134	0.004059
RS	8	0.091200	1.842674	5610.639112	0.008032	0.006730
RS	9	0.107335	1.842674	6030.723781	0.008634	0.007621
RS	10	0.124832	1.633531	7301.948921	0.010454	0.009556
RS	11	0.143806	1.633531	7825.745681	0.011204	0.010556
RS	12	0.164381	1.608336	8509.158156	0.012182	0.011771
RS	13	0.186692	1.608336	9098.707984	0.013026	0.012745
RS	14	0.210887	1.579494	9893.564378	0.014164	0.014033
RS	15	0.237123	1.579494	10549.680531	0.015103	0.015000
RS	16	0.265573	1.417597	12502.365153	0.017899	0.017883
RS	17	0.296424	1.417597	13261.274055	0.018985	0.019078
RS	18	0.329878	1.190788	16673.765524	0.023871	0.024102
RS	19	0.366156	1.190788	17528.061623	0.025094	0.025506
RS	20	0.405496	1.014085	21513.403158	0.030800	0.031372
RS	21	0.448155	1.014085	22346.695170	0.031993	0.032702
RS	22	0.494414	0.916704	25518.504787	0.036534	0.037330
RS	23	0.544577	0.916704	26163.564135	0.037457	0.038274
RS	24	0.598974	0.884560	27636.546614	0.039566	0.040354
RS	25	0.657961	0.884560	27988.958862	0.040070	0.040767
RS	26	0.721926	0.895233	27859.753953	0.039885	0.040478
RS	27	0.791289	0.895233	27905.064210	0.039950	0.040412
RS	28	0.866505	0.927181	26848.682252	0.038438	0.038793
RS	29	0.948070	0.927181	26606.310627	0.038091	0.038346
RS	30	1.036517	0.965160	25187.216562	0.036059	0.036243
RS	31	1.132429	0.965160	24671.859652	0.035321	0.035454
RS	32	1.236435	1.002146	23125.169389	0.033107	0.033199
RS	33	1.349218	1.002146	22350.621660	0.031998	0.032070
RS	34	1.471518	1.036789	20723.247051	0.029668	0.029716
RS	35	1.604140	1.036789	19718.397364	0.028230	0.028267
RS	36	1.747954	1.069805	18024.595318	0.025805	0.025827
RS	37	1.903905	1.069805	16841.987586	0.024112	0.024126
RS	38	2.073016	1.101772	15126.193632	0.021655	0.021662
RS	39	2.256399	1.101772	13839.932828	0.019814	0.019814
RS	40	2.455258	1.132620	12174.258645	0.017429	0.017430
RS	41	2.670898	1.132620	10871.255916	0.015564	0.015562
RS	42	2.904737	1.162401	9331.038395	0.013359	0.013365
RS	43	3.158309	1.162401	8100.727849	0.011597	0.011603
RS	44	3.433281	1.192115	6750.540430	0.009664	0.009682
RS	45	3.731458	1.192115	5673.257119	0.008122	0.008141
RS	46	4.054798	1.222380	4566.744499	0.006538	0.006567
RS	47	4.405425	1.222380	3697.605189	0.005294	0.005324
RS	48	4.785642	1.250946	2864.712422	0.004101	0.004140
RS	49	5.197946	1.250946	2221.044990	0.003180	0.003219
RS	50	5.645044	1.272497	1650.669074	0.002363	0.002405
RS	51	6.129874	1.272497	1214.709181	0.001739	0.001779
RS	52	6.655618	1.281448	860.335429	0.001232	0.001269
RS	53	7.225731	1.281448	593.315514	0.000849	0.000882
RS	54	7.843956	1.270625	396.390677	0.000567	0.000594
RS	55	8.514354	1.270625	251.295686	0.000360	0.000380
RS	56	9.241327	1.270625	152.261604	0.000218	0.000233
RS	57	10.029650	1.270625	87.838577	0.000126	0.000136
RS	58	10.884500	1.226686	49.200488	0.000070	0.000077
RS	59	11.811492	1.226686	24.728990	0.000035	0.000039
RS	60	12.816714	1.226686	11.649704	0.000017	0.000018
RS	61	13.906767	1.226686	5.116035	0.000007	0.000008
RS	62	15.088811	1.226686	2.082113	0.000003	0.000003
RS	63	16.370608	1.226686	1.161599	0.000002	0.000002
PA	4+25*2+4+6 0.197476724 0.036879915 16.370608350 0.804839751 4.593753021 2.676998036 1.842673960 1.633530865 1.608335802 1.579494387 1.417597471 1.190787741 1.014085104 0.916703616 0.884560282 0.895232715 0.927180931 0.965159665 1.002145730 1.036789441 1.069805000 1.101771696 1.132619743 1.162400956 1.192114727 1.222380110 1.250945872 1.272496772 1.281447954 1.270624965 1.226685855
//
IT	3746
RD	18
LK	-7640649.077418
QD	-379.874354 -> -376.842855
RI	0.0141502714
TR	0.197340	0.036784
MT	16.400623
MM	C_pi: 1.108997, n_recomb: 697108.597570
RS	0	0.000000	0.801480	7158.864092	0.010269	0.027703
RS	1	0.008442	0.801480	7679.721956	0.011017	0.006589
RS	2	0.017597	0.801480	8230.957511	0.011807	0.005865
RS	3	0.027525	0.801480	8813.029734	0.012642	0.006471
RS	4	0.038291	4.766831	1594.499063	0.002287	0.001393
RS	5	0.049966	4.766831	1725.087935	0.002475	0.001669
RS	6	0.062626	2.695733	3295.986718	0.004728	0.003521
RS	7	0.076355	2.695733	3556.254773	0.005101	0.004029
RS	8	0.091244	1.830751	5639.610953	0.008090	0.006766
RS	9	0.107389	1.830751	6061.641672	0.008695	0.007660
RS	10	0.124897	1.621644	7344.964525	0.010536	0.009612
RS	11	0.143884	1.621644	7871.305730	0.011291	0.010622
RS	12	0.164473	1.604453	8516.600475	0.012217	0.011791
RS	13	0.186800	1.604453	9106.506535	0.013063	0.012775
RS	14	0.211013	1.585926	9838.384307	0.014113	0.013980
RS	15	0.237269	1.585926	10491.728094	0.015050	0.014951
RS	16	0.265742	1.426793	12405.322426	0.017795	0.017787
RS	17	0.296619	1.426793	13160.378886	0.018879	0.018980
RS	18	0.330102	1.196044	16583.495094	0.023789	0.024033
RS	19	0.366412	1.196044	17435.581751	0.025011	0.025433
RS	20	0.405788	1.015449	21467.498357	0.030795	0.031381
RS	21	0.448488	1.015449	22299.998386	0.031989	0.032708
RS	22	0.494792	0.916193	25513.465506	0.036599	0.037407
RS	23	0.545006	0.916193	26156.759107	0.037522	0.038345
RS	24	0.599459	0.883782	27635.965634	0.039644	0.040439
RS	25	0.658508	0.883782	27985.319026	0.040145	0.040847
RS	26	0.722543	0.895032	27835.169621	0.039929	0.040527
RS	27	0.791984	0.895032	27878.127627	0.039991	0.040457
RS	28	0.867288	0.927665	26801.117965	0.038446	0.038806
RS	29	0.948948	0.927665	26558.250117	0.038098	0.038358
RS	30	1.037503	0.965947	25133.677802	0.036054	0.036243
RS	31	1.133534	0.965947	24618.953936	0.035316	0.035455
RS	32	1.237671	1.002795	23078.650237	0.033106	0.033205
RS	33	1.350600	1.002795	22304.513767	0.031996	0.032075
RS	34	1.473063	1.037089	20686.202739	0.029674	0.029729
RS	35	1.605865	1.037089	19680.831431	0.028232	0.028278
RS	36	1.749878	1.069818	17992.515089	0.025810	0.025839
RS	37	1.906049	1.069818	16808.836280	0.024112	0.024134
RS	38	2.075404	1.101762	15093.560302	0.021652	0.021664
RS	39	2.259056	1.101762	13806.854209	0.019806	0.019812
RS	40	2.458213	1.132948	12138.757351	0.017413	0.017419
RS	41	2.674183	1.132948	10837.137426	0.015546	0.015548
RS	42	2.908386	1.163485	9294.111195	0.013332	0.013342
RS	43	3.162361	1.163485	8067.647940	0.011573	0.011582
RS	44	3.437777	1.194457	6715.910045	0.009634	0.009653
RS	45	3.736444	1.194457	5644.738332	0.008097	0.008117
RS	46	4.060325	1.226494	4538.770882	0.006511	0.006540
RS	47	4.411549	1.226494	3676.842219	0.005274	0.005305
RS	48	4.792424	1.257126	2846.391127	0.004083	0.004121
RS	49	5.205453	1.257126	2209.271232	0.003169	0.003207
RS	50	5.653351	1.280571	1641.956917	0.002355	0.002396
RS	51	6.139062	1.280571	1210.468893	0.001736	0.001775
RS	52	6.665778	1.290720	858.381153	0.001231	0.001268
RS	53	7.236960	1.290720	593.431290	0.000851	0.000883
RS	54	7.856363	1.279999	397.485467	0.000570	0.000597
RS	55	8.528057	1.279999	252.738143	0.000363	0.000383
RS	56	9.256457	1.279999	153.625654	0.000220	0.000235
RS	57	10.046350	1.279999	88.931076	0.000128	0.000137
RS	58	10.902927	1.234282	50.039534	0.000072	0.000078
RS	59	11.831819	1.234282	25.231892	0.000036	0.000040
RS	60	12.839130	1.234282	11.927885	0.000017	0.000019
RS	61	13.931481	1.234282	5.257759	0.000008	0.000008
RS	62	15.116050	1.234282	2.148383	0.000003	0.000003
RS	63	16.400623	1.234282	1.206404	0.000002	0.000002
PA	4+25*2+4+6 0.197340421 0.036784020 16.400622860 0.801479779 4.766830986 2.695733111 1.830751046 1.621643641 1.604452915 1.585926387 1.426793274 1.196043975 1.015448966 0.916193281 0.883781655 0.895031655 0.927665488 0.965946648 1.002795142 1.037089283 1.069818008 1.101762239 1.132947839 1.163485397 1.194457003 1.226493759 1.257125884 1.280571413 1.290720211 1.279998553 1.234281968
//
IT	4127
RD	19
LK	-7640643.167062
QD	-379.753100 -> -377.029142
RI	0.0141467951
TR	0.197212	0.036694
MT	16.428839
MM	C_pi: 1.109593, n_recomb: 695799.659035
RS	0	0.000000	0.798273	7176.731502	0.010314	0.027698
RS	1	0.008445	0.798273	7698.725349	0.011065	0.006593
RS	2	0.017604	0.798273	8251.112806	0.011858	0.005879
RS	3	0.027535	0.798273	8834.340789	0.012697	0.006500
RS	4	0.038306	4.942757	1535.359300	0.002207	0.001346
RS	5	0.049986	4.942757	1661.297958	0.002388	0.001612
RS	6	0.062653	2.714912	3268.296953	0.004697	0.003501
RS	7	0.076389	2.714912	3526.594793	0.005068	0.003999
RS	8	0.091285	1.819987	5665.765067	0.008143	0.006800
RS	9	0.107440	1.819987	6089.551012	0.008752	0.007695
RS	10	0.124958	1.610486	7385.862143	0.010615	0.009665
RS	11	0.143956	1.610486	7914.612852	0.011375	0.010686
RS	12	0.164559	1.600494	8525.196519	0.012252	0.011811
RS	13	0.186901	1.600494	9115.520272	0.013101	0.012806
RS	14	0.211131	1.591823	9787.695456	0.014067	0.013932
RS	15	0.237406	1.591823	10438.481186	0.015002	0.014907
RS	16	0.265901	1.435464	12314.779639	0.017699	0.017698
RS	17	0.296802	1.435464	13066.212924	0.018779	0.018888
RS	18	0.330312	1.200966	16499.263981	0.023713	0.023968
RS	19	0.366653	1.200966	17349.257754	0.024934	0.025365
RS	20	0.406062	1.016667	21425.255553	0.030792	0.031392
RS	21	0.448800	1.016667	22256.980150	0.031988	0.032715
RS	22	0.495147	0.915675	25508.999995	0.036661	0.037480
RS	23	0.545408	0.915675	26150.575992	0.037583	0.038414
RS	24	0.599914	0.883065	27633.987866	0.039715	0.040519
RS	25	0.659023	0.883065	27980.476475	0.040213	0.040921
RS	26	0.723124	0.894924	27808.716887	0.039967	0.040569
RS	27	0.792638	0.894924	27849.666618	0.040025	0.040496
RS	28	0.868023	0.928242	26752.643666	0.038449	0.038813
RS	29	0.949774	0.928242	26509.666078	0.038100	0.038366
RS	30	1.038429	0.966806	25080.651276	0.036046	0.036241
RS	31	1.134571	0.966806	24566.896361	0.035307	0.035454
RS	32	1.238833	1.003484	23034.041373	0.033104	0.033209
RS	33	1.351899	1.003484	22260.530796	0.031993	0.032080
RS	34	1.474514	1.037384	20652.228986	0.029681	0.029742
RS	35	1.607485	1.037384	19646.368094	0.028236	0.028289
RS	36	1.751685	1.069775	17964.225445	0.025818	0.025853
RS	37	1.908063	1.069775	16779.296517	0.024115	0.024143
RS	38	2.077647	1.101637	15064.973084	0.021651	0.021669
RS	39	2.261553	1.101637	13777.431248	0.019801	0.019812
RS	40	2.460990	1.133097	12107.036475	0.017400	0.017411
RS	41	2.677270	1.133097	10806.252461	0.015531	0.015538
RS	42	2.911815	1.164329	9260.285922	0.013309	0.013322
RS	43	3.166167	1.164329	8037.055650	0.011551	0.011563
RS	44	3.442001	1.196503	6683.484395	0.009605	0.009627
RS	45	3.741128	1.196503	5617.840099	0.008074	0.008095
RS	46	4.065518	1.230279	4512.065606	0.006485	0.006515
RS	47	4.417303	1.230279	3656.889078	0.005256	0.005286
RS	48	4.798797	1.262969	2828.589449	0.004065	0.004103
RS	49	5.212508	1.262969	2197.726313	0.003159	0.003196
RS	50	5.661158	1.288324	1633.294920	0.002347	0.002387
RS	51	6.147698	1.288324	1206.151539	0.001733	0.001772
RS	52	6.675326	1.299706	856.280624	0.001231	0.001267
RS	53	7.247513	1.299706	593.391965	0.000853	0.000884
RS	54	7.868023	1.289116	398.436459	0.000573	0.000599
RS	55	8.540936	1.289116	254.072685	0.000365	0.000385
RS	56	9.270677	1.289116	154.916367	0.000223	0.000237
RS	57	10.062046	1.289116	89.978342	0.000129	0.000139
RS	58	10.920248	1.241667	50.852710	0.000073	0.000079
RS	59	11.850926	1.241667	25.722705	0.000037	0.000040
RS	60	12.860202	1.241667	12.201123	0.000018	0.000019
RS	61	13.954712	1.241667	5.397813	0.000008	0.000009
RS	62	15.141656	1.241667	2.214264	0.000003	0.000004
RS	63	16.428839	1.241667	1.251358	0.000002	0.000002
PA	4+25*2+4+6 0.197211670 0.036693829 16.428838959 0.798273327 4.942756806 2.714911662 1.819987324 1.610485500 1.600494480 1.591823458 1.435463630 1.200965821 1.016667223 0.915675147 0.883065242 0.894924105 0.928242307 0.966806126 1.003483707 1.037384018 1.069775157 1.101637203 1.133096943 1.164328682 1.196502867 1.230278830 1.262969267 1.288323896 1.299705976 1.289115974 1.241666597
//
IT	4409
RD	20
LK	-7640637.847341
QD	-379.759084 -> -377.297176
RI	0.0141436325
TR	0.197089	0.036609
MT	16.455505
MM	C_pi: 1.110155, n_recomb: 694563.801351
RS	0	0.000000	0.795219	7193.963672	0.010358	0.027693
RS	1	0.008448	0.795219	7717.049927	0.011111	0.006597
RS	2	0.017610	0.795219	8270.544739	0.011908	0.005893
RS	3	0.027545	0.795219	8854.883372	0.012749	0.006528
RS	4	0.038320	5.121051	1479.722011	0.002130	0.001301
RS	5	0.050005	5.121051	1601.272894	0.002305	0.001558
RS	6	0.062678	2.734420	3240.836248	0.004666	0.003481
RS	7	0.076421	2.734420	3497.174125	0.005035	0.003970
RS	8	0.091324	1.810304	5689.238391	0.008191	0.006830
RS	9	0.107487	1.810304	6114.599579	0.008804	0.007728
RS	10	0.125016	1.600028	7424.660086	0.010690	0.009715
RS	11	0.144025	1.600028	7955.688879	0.011454	0.010745
RS	12	0.164640	1.596523	8534.612219	0.012288	0.011831
RS	13	0.186997	1.596523	9125.398374	0.013138	0.012836
RS	14	0.211242	1.597266	9740.910183	0.014025	0.013887
RS	15	0.237536	1.597266	10389.326741	0.014958	0.014865
RS	16	0.266050	1.443675	12229.992923	0.017608	0.017613
RS	17	0.296974	1.443675	12978.010781	0.018685	0.018802
RS	18	0.330510	1.205587	16420.554323	0.023642	0.023908
RS	19	0.366880	1.205587	17268.568494	0.024862	0.025302
RS	20	0.406321	1.017756	21386.461436	0.030791	0.031403
RS	21	0.449095	1.017756	22217.433383	0.031988	0.032723
RS	22	0.495482	0.915145	25505.442226	0.036722	0.037551
RS	23	0.545788	0.915145	26145.343073	0.037643	0.038480
RS	24	0.600344	0.882400	27631.154535	0.039782	0.040593
RS	25	0.659509	0.882400	27974.944416	0.040277	0.040990
RS	26	0.723671	0.894892	27781.056114	0.039998	0.040606
RS	27	0.793255	0.894892	27820.283356	0.040054	0.040530
RS	28	0.868716	0.928896	26703.709604	0.038447	0.038816
RS	29	0.950553	0.928896	26460.943124	0.038097	0.038369
RS	30	1.039303	0.967728	25028.286415	0.036035	0.036235
RS	31	1.135551	0.967728	24515.782236	0.035297	0.035450
RS	32	1.239929	1.004209	22991.202985	0.033102	0.033213
RS	33	1.353126	1.004209	22218.504573	0.031989	0.032083
RS	34	1.475885	1.037681	20620.943124	0.029689	0.029756
RS	35	1.609015	1.037681	19614.634199	0.028240	0.028300
RS	36	1.753391	1.069693	17939.238874	0.025828	0.025869
RS	37	1.909965	1.069693	16752.922252	0.024120	0.024154
RS	38	2.079765	1.101423	15039.913830	0.021654	0.021677
RS	39	2.263911	1.101423	13751.217663	0.019798	0.019815
RS	40	2.463612	1.133100	12078.662214	0.017390	0.017405
RS	41	2.680185	1.133100	10778.249363	0.015518	0.015529
RS	42	2.915053	1.164968	9229.261272	0.013288	0.013304
RS	43	3.169763	1.164968	8008.725706	0.011531	0.011545
RS	44	3.445991	1.198295	6653.069228	0.009579	0.009602
RS	45	3.745554	1.198295	5592.437774	0.008052	0.008074
RS	46	4.070424	1.233776	4486.563483	0.006460	0.006490
RS	47	4.422739	1.233776	3637.721514	0.005237	0.005268
RS	48	4.804817	1.268513	2811.314178	0.004048	0.004085
RS	49	5.219173	1.268513	2186.434279	0.003148	0.003185
RS	50	5.668534	1.295789	1624.716982	0.002339	0.002378
RS	51	6.155856	1.295789	1201.792379	0.001730	0.001768
RS	52	6.684347	1.308432	854.070383	0.001230	0.001265
RS	53	7.257485	1.308432	593.225607	0.000854	0.000885
RS	54	7.879040	1.297999	399.265117	0.000575	0.000600
RS	55	8.553105	1.297999	255.312979	0.000368	0.000387
RS	56	9.284114	1.297999	156.141832	0.000225	0.000239
RS	57	10.076879	1.297999	90.984781	0.000131	0.000141
RS	58	10.936615	1.248851	51.642433	0.000074	0.000080
RS	59	11.868982	1.248851	26.202358	0.000038	0.000041
RS	60	12.880114	1.248851	12.469700	0.000018	0.000020
RS	61	13.976667	1.248851	5.536246	0.000008	0.000009
RS	62	15.165855	1.248851	2.279740	0.000003	0.000004
RS	63	16.455505	1.248851	1.296426	0.000002	0.000002
PA	4+25*2+4+6 0.197089127 0.036608785 16.455505489 0.795219021 5.121050829 2.734419549 1.810303558 1.600027702 1.596522535 1.597265779 1.443674680 1.205587229 1.017756050 0.915144644 0.882399517 0.894892313 0.928895615 0.967727684 1.004208512 1.037680816 1.069692520 1.101422880 1.133100185 1.164967712 1.198295495 1.233775807 1.268513403 1.295789121 1.308432029 1.297998981 1.248851030
//
IT	3760
RD	21
LK	-7640633.032754
QD	-379.857762 -> -377.621329
RI	0.0141410988
TR	0.196972	0.036528
MT	16.480803
MM	C_pi: 1.110689, n_recomb: 693396.585689
RS	0	0.000000	0.792271	7210.929757	0.010399	0.027689
RS	1	0.008451	0.792271	7735.088347	0.011155	0.006601
RS	2	0.017615	0.792271	8289.670117	0.011955	0.005906
RS	3	0.027554	0.792271	8875.098946	0.012799	0.006555
RS	4	0.038333	5.301752	1427.290005	0.002058	0.001259
RS	5	0.050023	5.301752	1544.694422	0.002228	0.001507
RS	6	0.062701	2.754165	3213.701453	0.004635	0.003461
RS	7	0.076450	2.754165	3468.097326	0.005002	0.003941
RS	8	0.091362	1.801630	5710.140298	0.008235	0.006858
RS	9	0.107533	1.801630	6136.905207	0.008850	0.007757
RS	10	0.125070	1.590280	7461.184975	0.010760	0.009763
RS	11	0.144090	1.590280	7994.352126	0.011529	0.010802
RS	12	0.164717	1.592603	8544.466884	0.012323	0.011852
RS	13	0.187087	1.592603	9135.740308	0.013175	0.012866
RS	14	0.211348	1.602329	9697.470567	0.013985	0.013845
RS	15	0.237658	1.602329	10343.681669	0.014917	0.014827
RS	16	0.266192	1.451478	12150.350462	0.017523	0.017533
RS	17	0.297138	1.451478	12895.142037	0.018597	0.018721
RS	18	0.330698	1.209942	16346.820007	0.023575	0.023851
RS	19	0.367095	1.209942	17192.961701	0.024795	0.025242
RS	20	0.406567	1.018727	21350.934769	0.030792	0.031414
RS	21	0.449375	1.018727	22181.180388	0.031989	0.032732
RS	22	0.495800	0.914602	25502.915409	0.036780	0.037619
RS	23	0.546148	0.914602	26141.181745	0.037700	0.038545
RS	24	0.600751	0.881775	27627.869306	0.039844	0.040662
RS	25	0.659969	0.881775	27969.103941	0.040336	0.041055
RS	26	0.724191	0.894923	27752.652642	0.040024	0.040638
RS	27	0.793839	0.894923	27790.399712	0.040079	0.040560
RS	28	0.869374	0.929613	26654.638297	0.038441	0.038815
RS	29	0.951292	0.929613	26412.353673	0.038091	0.038369
RS	30	1.040132	0.968702	24976.698983	0.036021	0.036227
RS	31	1.136479	0.968702	24465.683585	0.035284	0.035443
RS	32	1.240969	1.004965	22950.049589	0.033098	0.033215
RS	33	1.354288	1.004965	22178.322105	0.031985	0.032085
RS	34	1.477184	1.037984	20592.047993	0.029697	0.029770
RS	35	1.610465	1.037984	19585.337105	0.028246	0.028311
RS	36	1.755009	1.069583	17917.134140	0.025840	0.025886
RS	37	1.911768	1.069583	16729.330369	0.024127	0.024166
RS	38	2.081774	1.101140	15017.953271	0.021659	0.021686
RS	39	2.266146	1.101140	13727.844709	0.019798	0.019819
RS	40	2.466099	1.132986	12053.264579	0.017383	0.017401
RS	41	2.682949	1.132986	10752.830651	0.015507	0.015522
RS	42	2.918124	1.165435	9200.773510	0.013269	0.013288
RS	43	3.173172	1.165435	7982.464604	0.011512	0.011529
RS	44	3.449774	1.199867	6624.533516	0.009554	0.009578
RS	45	3.749750	1.199867	5568.449884	0.008031	0.008054
RS	46	4.075076	1.237016	4462.218383	0.006435	0.006467
RS	47	4.427894	1.237016	3619.325333	0.005220	0.005251
RS	48	4.810526	1.273792	2794.566448	0.004030	0.004067
RS	49	5.225494	1.273792	2175.414081	0.003137	0.003174
RS	50	5.675528	1.302999	1616.252020	0.002331	0.002370
RS	51	6.163593	1.302999	1197.423107	0.001727	0.001764
RS	52	6.692902	1.316921	851.784900	0.001228	0.001263
RS	53	7.266941	1.316921	592.959110	0.000855	0.000885
RS	54	7.889490	1.306675	399.990086	0.000577	0.000602
RS	55	8.564647	1.306675	256.472170	0.000370	0.000389
RS	56	9.296859	1.306675	157.310684	0.000227	0.000241
RS	57	10.090947	1.306675	91.955681	0.000133	0.000142
RS	58	10.952140	1.255849	52.412067	0.000076	0.000082
RS	59	11.886109	1.255849	26.672409	0.000038	0.000042
RS	60	12.899003	1.255849	12.734274	0.000018	0.000020
RS	61	13.997493	1.255849	5.673309	0.000008	0.000009
RS	62	15.188811	1.255849	2.344898	0.000003	0.000004
RS	63	16.480803	1.255849	1.341640	0.000002	0.000002
PA	4+25*2+4+6 0.196971911 0.036528451 16.480802916 0.792271198 5.301751971 2.754165399 1.801629924 1.590280219 1.592603459 1.602329133 1.451478357 1.209942435 1.018727143 0.914601794 0.881775108 0.894923037 0.929613164 0.968702263 1.004965086 1.037983637 1.069583365 1.101140323 1.132985640 1.165435443 1.199866822 1.237016219 1.273791536 1.302998550 1.316920935 1.306674890 1.255849404
//
IT	3559
RD	22
LK	-7640628.654230
QD	-380.021755 -> -377.980995
RI	0.0141388489
TR	0.196858	0.036452
MT	16.505070
MM	C_pi: 1.111207, n_recomb: 692293.218012
RS	0	0.000000	0.789450	7227.416826	0.010440	0.027685
RS	1	0.008453	0.789450	7752.616882	0.011198	0.006605
RS	2	0.017621	0.789450	8308.254363	0.012001	0.005919
RS	3	0.027563	0.789450	8894.742116	0.012848	0.006581
RS	4	0.038346	5.484511	1377.903455	0.001990	0.001219
RS	5	0.050041	5.484511	1491.392416	0.002154	0.001459
RS	6	0.062724	2.773992	3187.076537	0.004604	0.003442
RS	7	0.076479	2.773992	3439.563077	0.004968	0.003913
RS	8	0.091397	1.793864	5728.731773	0.008275	0.006883
RS	9	0.107576	1.793864	6156.748092	0.008893	0.007783
RS	10	0.125123	1.581206	7495.529668	0.010827	0.009809
RS	11	0.144152	1.581206	8030.703993	0.011600	0.010855
RS	12	0.164791	1.588749	8554.711387	0.012357	0.011872
RS	13	0.187174	1.588749	9146.496426	0.013212	0.012895
RS	14	0.211449	1.607066	9657.017388	0.013949	0.013806
RS	15	0.237776	1.607066	10301.172419	0.014880	0.014791
RS	16	0.266328	1.458921	12075.362513	0.017443	0.017457
RS	17	0.297295	1.458921	12817.103929	0.018514	0.018643
RS	18	0.330878	1.214064	16277.625004	0.023513	0.023797
RS	19	0.367301	1.214064	17121.998614	0.024732	0.025186
RS	20	0.406802	1.019601	21318.390941	0.030794	0.031427
RS	21	0.449642	1.019601	22147.942640	0.031992	0.032742
RS	22	0.496104	0.914051	25501.514572	0.036836	0.037685
RS	23	0.546493	0.914051	26138.188245	0.037756	0.038607
RS	24	0.601142	0.881191	27624.410657	0.039903	0.040728
RS	25	0.660410	0.881191	27963.219957	0.040392	0.041117
RS	26	0.724688	0.895010	27723.897805	0.040046	0.040665
RS	27	0.794400	0.895010	27760.371772	0.040099	0.040586
RS	28	0.870004	0.930390	26605.702681	0.038431	0.038811
RS	29	0.952000	0.930390	26364.128551	0.038082	0.038366
RS	30	1.040926	0.969727	24926.007007	0.036005	0.036217
RS	31	1.137369	0.969727	24416.677797	0.035269	0.035435
RS	32	1.241965	1.005759	22910.429539	0.033094	0.033217
RS	33	1.355403	1.005759	22139.817385	0.031980	0.032087
RS	34	1.478429	1.038303	20565.265846	0.029706	0.029785
RS	35	1.611855	1.038303	19558.204654	0.028251	0.028322
RS	36	1.756560	1.069466	17897.542699	0.025853	0.025904
RS	37	1.913497	1.069466	16708.183091	0.024135	0.024179
RS	38	2.083699	1.100817	14998.686489	0.021665	0.021697
RS	39	2.268289	1.100817	13706.963596	0.019799	0.019825
RS	40	2.468483	1.132787	12030.500232	0.017378	0.017399
RS	41	2.685599	1.132787	10729.717417	0.015499	0.015517
RS	42	2.921068	1.165770	9174.574843	0.013252	0.013274
RS	43	3.176441	1.165770	7958.086229	0.011495	0.011515
RS	44	3.453402	1.201258	6597.727591	0.009530	0.009557
RS	45	3.753774	1.201258	5545.777998	0.008011	0.008036
RS	46	4.079537	1.240043	4438.964153	0.006412	0.006444
RS	47	4.432837	1.240043	3601.670021	0.005203	0.005234
RS	48	4.816001	1.278844	2778.344803	0.004013	0.004050
RS	49	5.231555	1.278844	2164.679175	0.003127	0.003163
RS	50	5.682236	1.309990	1607.923225	0.002323	0.002361
RS	51	6.171013	1.309990	1193.068577	0.001723	0.001760
RS	52	6.701108	1.325212	849.445950	0.001227	0.001261
RS	53	7.276011	1.325212	592.611458	0.000856	0.000886
RS	54	7.899512	1.315181	400.627036	0.000579	0.000604
RS	55	8.575717	1.315181	257.561255	0.000372	0.000391
RS	56	9.309083	1.315181	158.430093	0.000229	0.000243
RS	57	10.104441	1.315181	92.895379	0.000134	0.000144
RS	58	10.967031	1.262704	53.163873	0.000077	0.000083
RS	59	11.902537	1.262704	27.134122	0.000039	0.000043
RS	60	12.917122	1.262704	12.995502	0.000019	0.000021
RS	61	14.017471	1.262704	5.809317	0.000008	0.000009
RS	62	15.210833	1.262704	2.409875	0.000003	0.000004
RS	63	16.505070	1.262704	1.387090	0.000002	0.000002
PA	4+25*2+4+6 0.196857982 0.036452160 16.505070456 0.789450282 5.484511377 2.773992114 1.793863804 1.581205587 1.588748681 1.607066243 1.458921403 1.214063556 1.019601038 0.914051415 0.881190664 0.895010091 0.930389781 0.969726786 1.005758648 1.038303374 1.069466061 1.100816883 1.132786828 1.165769988 1.201258269 1.240043356 1.278843816 1.309989621 1.325212478 1.315181058 1.262704201
//
IT	4025
RD	23
LK	-7640624.653648
QD	-380.231226 -> -378.361681
RI	0.0141368171
TR	0.196747	0.036380
MT	16.528339
MM	C_pi: 1.111709, n_recomb: 691251.347536
RS	0	0.000000	0.786748	7243.467601	0.010479	0.027680
RS	1	0.008455	0.786748	7769.681020	0.011240	0.006608
RS	2	0.017626	0.786748	8326.345816	0.012045	0.005931
RS	3	0.027572	0.786748	8913.864143	0.012895	0.006606
RS	4	0.038359	5.669347	1331.313600	0.001926	0.001181
RS	5	0.050058	5.669347	1441.099989	0.002085	0.001414
RS	6	0.062746	2.793886	3160.961403	0.004573	0.003422
RS	7	0.076507	2.793886	3411.571499	0.004935	0.003885
RS	8	0.091431	1.786939	5745.154116	0.008311	0.006906
RS	9	0.107618	1.786939	6174.279251	0.008932	0.007806
RS	10	0.125173	1.572763	7527.786409	0.010890	0.009851
RS	11	0.144212	1.572763	8064.843109	0.011667	0.010905
RS	12	0.164861	1.584993	8565.136218	0.012391	0.011893
RS	13	0.187257	1.584993	9157.445940	0.013248	0.012924
RS	14	0.211546	1.611523	9619.209480	0.013916	0.013769
RS	15	0.237889	1.611523	10261.441841	0.014845	0.014758
RS	16	0.266459	1.466047	12004.541272	0.017366	0.017385
RS	17	0.297445	1.466047	12743.392535	0.018435	0.018570
RS	18	0.331051	1.217978	16212.535171	0.023454	0.023746
RS	19	0.367498	1.217978	17055.239300	0.024673	0.025133
RS	20	0.407027	1.020388	21288.661578	0.030797	0.031440
RS	21	0.449899	1.020388	22117.555099	0.031996	0.032753
RS	22	0.496396	0.913494	25501.324828	0.036892	0.037749
RS	23	0.546824	0.913494	26136.448765	0.037810	0.038668
RS	24	0.601516	0.880637	27621.130499	0.039958	0.040790
RS	25	0.660833	0.880637	27957.628536	0.040445	0.041176
RS	26	0.725165	0.895142	27695.173650	0.040065	0.040690
RS	27	0.794937	0.895142	27730.551936	0.040116	0.040609
RS	28	0.870608	0.931211	26557.281273	0.038419	0.038805
RS	29	0.952678	0.931211	26316.602242	0.038071	0.038361
RS	30	1.041687	0.970789	24876.415802	0.035988	0.036206
RS	31	1.138222	0.970789	24368.930473	0.035253	0.035425
RS	32	1.242920	1.006578	22872.431209	0.033088	0.033217
RS	33	1.356471	1.006578	22103.043116	0.031975	0.032088
RS	34	1.479623	1.038636	20540.476449	0.029715	0.029799
RS	35	1.613188	1.038636	19533.108144	0.028258	0.028334
RS	36	1.758046	1.069343	17880.238651	0.025866	0.025922
RS	37	1.915153	1.069343	16689.269462	0.024144	0.024192
RS	38	2.085544	1.100458	14981.883868	0.021674	0.021709
RS	39	2.270343	1.100458	13688.370421	0.019802	0.019832
RS	40	2.470767	1.132515	12010.140510	0.017374	0.017399
RS	41	2.688138	1.132515	10708.720875	0.015492	0.015513
RS	42	2.923889	1.165985	9150.492954	0.013238	0.013261
RS	43	3.179574	1.165985	7935.458954	0.011480	0.011502
RS	44	3.456879	1.202486	6572.541329	0.009508	0.009536
RS	45	3.757630	1.202486	5524.348196	0.007992	0.008018
RS	46	4.083812	1.242872	4416.754862	0.006390	0.006422
RS	47	4.437574	1.242872	3584.733521	0.005186	0.005217
RS	48	4.821249	1.283683	2762.644626	0.003997	0.004033
RS	49	5.237365	1.283683	2154.236726	0.003116	0.003152
RS	50	5.688666	1.316777	1599.741639	0.002314	0.002352
RS	51	6.178126	1.316777	1188.744290	0.001720	0.001755
RS	52	6.708973	1.333314	847.073107	0.001225	0.001259
RS	53	7.284705	1.333314	592.198447	0.000857	0.000886
RS	54	7.909119	1.323519	401.189158	0.000580	0.000605
RS	55	8.586330	1.323519	258.588620	0.000374	0.000393
RS	56	9.320802	1.323519	159.504992	0.000231	0.000245
RS	57	10.117378	1.323519	93.806531	0.000136	0.000145
RS	58	10.981308	1.269407	53.899421	0.000078	0.000084
RS	59	11.918287	1.269407	27.588011	0.000040	0.000043
RS	60	12.934493	1.269407	13.253473	0.000019	0.000021
RS	61	14.036625	1.269407	5.944234	0.000009	0.000009
RS	62	15.231947	1.269407	2.474626	0.000004	0.000004
RS	63	16.528339	1.269407	1.432720	0.000002	0.000002
PA	4+25*2+4+6 0.196747416 0.036379739 16.528338794 0.786748013 5.669347197 2.793886162 1.786939067 1.572763300 1.584993006 1.611522713 1.466047130 1.217978150 1.020387683 0.913493522 0.880637491 0.895142391 0.931211410 0.970789386 1.006578256 1.038636082 1.069342650 1.100457844 1.132514590 1.165985115 1.202485790 1.242872130 1.283683191 1.316776618 1.333314203 1.323519498 1.269406750
//
IT	3660
RD	24
LK	-7640620.985377
QD	-380.469152 -> -378.750400
RI	0.0141350619
TR	0.196638	0.036311
MT	16.550911
MM	C_pi: 1.112206, n_recomb: 690266.343839
RS	0	0.000000	0.784164	7259.054644	0.010516	0.027676
RS	1	0.008458	0.784164	7786.253536	0.011280	0.006612
RS	2	0.017631	0.784164	8343.917636	0.012088	0.005943
RS	3	0.027580	0.784164	8932.438760	0.012941	0.006631
RS	4	0.038371	5.855852	1287.392852	0.001865	0.001146
RS	5	0.050074	5.855852	1393.681244	0.002019	0.001371
RS	6	0.062767	2.813725	3135.481558	0.004542	0.003403
RS	7	0.076533	2.813725	3384.258396	0.004903	0.003858
RS	8	0.091464	1.780764	5759.650805	0.008344	0.006927
RS	9	0.107658	1.780764	6189.759728	0.008967	0.007827
RS	10	0.125221	1.564922	7558.026472	0.010949	0.009892
RS	11	0.144270	1.564922	8096.847435	0.011730	0.010952
RS	12	0.164930	1.581355	8575.635636	0.012424	0.011914
RS	13	0.187337	1.581355	9168.479155	0.013283	0.012953
RS	14	0.211640	1.615734	9583.798156	0.013884	0.013735
RS	15	0.237998	1.615734	10224.231349	0.014812	0.014727
RS	16	0.266585	1.472894	11937.488153	0.017294	0.017316
RS	17	0.297590	1.472894	12673.597763	0.018360	0.018500
RS	18	0.331218	1.221710	16151.212778	0.023399	0.023698
RS	19	0.367689	1.221710	16992.342785	0.024617	0.025083
RS	20	0.407246	1.021103	21261.500427	0.030802	0.031453
RS	21	0.450148	1.021103	22089.774414	0.032002	0.032765
RS	22	0.496678	0.912936	25502.268462	0.036946	0.037812
RS	23	0.547144	0.912936	26135.888369	0.037863	0.038728
RS	24	0.601879	0.880117	27618.143939	0.040011	0.040850
RS	25	0.661242	0.880117	27952.436042	0.040495	0.041232
RS	26	0.725627	0.895318	27666.662432	0.040081	0.040711
RS	27	0.795457	0.895318	27701.100291	0.040131	0.040629
RS	28	0.871194	0.932076	26509.501767	0.038405	0.038796
RS	29	0.953335	0.932076	26269.874065	0.038058	0.038354
RS	30	1.042425	0.971890	24827.941004	0.035969	0.036193
RS	31	1.139049	0.971890	24322.431213	0.035236	0.035414
RS	32	1.243846	1.007430	22835.896962	0.033083	0.033217
RS	33	1.357506	1.007430	22067.832992	0.031970	0.032088
RS	34	1.480780	1.038992	20517.437259	0.029724	0.029813
RS	35	1.614479	1.038992	19509.810768	0.028264	0.028345
RS	36	1.759487	1.069228	17864.921329	0.025881	0.025941
RS	37	1.916759	1.069228	16672.312354	0.024153	0.024206
RS	38	2.087333	1.100086	14967.207714	0.021683	0.021722
RS	39	2.272334	1.100086	13671.773246	0.019807	0.019839
RS	40	2.472982	1.132196	11991.912968	0.017373	0.017401
RS	41	2.690601	1.132196	10689.616621	0.015486	0.015510
RS	42	2.926625	1.166113	9128.314306	0.013224	0.013250
RS	43	3.182612	1.166113	7914.419947	0.011466	0.011490
RS	44	3.460250	1.203583	6548.848511	0.009487	0.009517
RS	45	3.761370	1.203583	5504.074004	0.007974	0.008001
RS	46	4.087958	1.245539	4395.526287	0.006368	0.006401
RS	47	4.442169	1.245539	3568.481271	0.005170	0.005202
RS	48	4.826338	1.288345	2747.453564	0.003980	0.004017
RS	49	5.242999	1.288345	2144.088951	0.003106	0.003142
RS	50	5.694901	1.323391	1591.721393	0.002306	0.002343
RS	51	6.185024	1.323391	1184.466444	0.001716	0.001751
RS	52	6.716601	1.341261	844.679749	0.001224	0.001257
RS	53	7.293138	1.341261	591.732702	0.000857	0.000886
RS	54	7.918437	1.331728	401.686344	0.000582	0.000606
RS	55	8.596623	1.331728	259.562003	0.000376	0.000395
RS	56	9.332169	1.331728	160.540886	0.000233	0.000246
RS	57	10.129926	1.331728	94.692736	0.000137	0.000147
RS	58	10.995156	1.276009	54.620454	0.000079	0.000085
RS	59	11.933565	1.276009	28.035313	0.000041	0.000044
RS	60	12.951344	1.276009	13.508958	0.000020	0.000021
RS	61	14.055205	1.276009	6.078488	0.000009	0.000010
RS	62	15.252428	1.276009	2.539363	0.000004	0.000004
RS	63	16.550911	1.276009	1.478688	0.000002	0.000002
PA	4+25*2+4+6 0.196638401 0.036310608 16.550910911 0.784163975 5.855851687 2.813724713 1.780764051 1.564921989 1.581354758 1.615733731 1.472893779 1.221710079 1.021102802 0.912935916 0.880116789 0.895318247 0.932076393 0.971890298 1.007429730 1.038991741 1.069228432 1.100086263 1.132195638 1.166112991 1.203583258 1.245539044 1.288344927 1.323390791 1.341261375 1.331728258 1.276009291
//
IT	4036
RD	25
LK	-7640617.609185
QD	-380.725440 -> -379.140373
RI	0.0141334961
TR	0.196531	0.036245
MT	16.572748
MM	C_pi: 1.112697, n_recomb: 689335.780020
RS	0	0.000000	0.781698	7274.139828	0.010552	0.027673
RS	1	0.008460	0.781698	7802.293624	0.011319	0.006615
RS	2	0.017636	0.781698	8360.926236	0.012129	0.005954
RS	3	0.027588	0.781698	8950.419506	0.012984	0.006655
RS	4	0.038382	6.044078	1245.915115	0.001807	0.001112
RS	5	0.050089	6.044078	1348.893208	0.001957	0.001331
RS	6	0.062787	2.833418	3110.710767	0.004513	0.003385
RS	7	0.076559	2.833418	3357.703003	0.004871	0.003832
RS	8	0.091496	1.775250	5772.451657	0.008374	0.006946
RS	9	0.107697	1.775250	6203.434151	0.008999	0.007845
RS	10	0.125268	1.557631	7586.394973	0.011005	0.009930
RS	11	0.144326	1.557631	8126.870728	0.011789	0.010996
RS	12	0.164996	1.577835	8586.160511	0.012456	0.011934
RS	13	0.187415	1.577835	9179.543595	0.013317	0.012980
RS	14	0.211731	1.619732	9550.508559	0.013855	0.013702
RS	15	0.238103	1.619732	10189.252164	0.014781	0.014697
RS	16	0.266707	1.479489	11873.841804	0.017225	0.017250
RS	17	0.297731	1.479489	12607.344839	0.018289	0.018433
RS	18	0.331379	1.225282	16093.253999	0.023346	0.023652
RS	19	0.367874	1.225282	16932.897222	0.024564	0.025035
RS	20	0.407457	1.021755	21236.680130	0.030807	0.031467
RS	21	0.450388	1.021755	22064.373540	0.032008	0.032778
RS	22	0.496951	0.912375	25504.416613	0.036999	0.037872
RS	23	0.547454	0.912375	26136.575159	0.037916	0.038786
RS	24	0.602229	0.879621	27615.635693	0.040061	0.040907
RS	25	0.661638	0.879621	27947.815276	0.040543	0.041286
RS	26	0.726074	0.895527	27638.608324	0.040095	0.040730
RS	27	0.795960	0.895527	27672.237326	0.040143	0.040648
RS	28	0.871759	0.932974	26462.560867	0.038388	0.038785
RS	29	0.953971	0.932974	26224.111777	0.038043	0.038345
RS	30	1.043138	0.973019	24780.695466	0.035949	0.036178
RS	31	1.139848	0.973019	24277.264288	0.035218	0.035402
RS	32	1.244741	1.008304	22800.844330	0.033077	0.033217
RS	33	1.358507	1.008304	22034.181719	0.031964	0.032087
RS	34	1.481898	1.039365	20496.043123	0.029733	0.029827
RS	35	1.615728	1.039365	19488.201350	0.028271	0.028357
RS	36	1.760880	1.069122	17851.414501	0.025897	0.025960
RS	37	1.918312	1.069122	16657.146387	0.024164	0.024221
RS	38	2.089063	1.099703	14954.484392	0.021694	0.021736
RS	39	2.274260	1.099703	13657.016588	0.019812	0.019848
RS	40	2.475124	1.131836	11975.627899	0.017373	0.017403
RS	41	2.692982	1.131836	10672.248913	0.015482	0.015509
RS	42	2.929271	1.166160	9107.915426	0.013213	0.013241
RS	43	3.185550	1.166160	7894.873821	0.011453	0.011479
RS	44	3.463510	1.204561	6526.555389	0.009468	0.009499
RS	45	3.764987	1.204561	5484.892436	0.007957	0.007986
RS	46	4.091968	1.248053	4375.242253	0.006347	0.006381
RS	47	4.446612	1.248053	3552.896046	0.005154	0.005187
RS	48	4.831260	1.292838	2732.764749	0.003964	0.004001
RS	49	5.248448	1.292838	2134.240340	0.003096	0.003132
RS	50	5.700932	1.329838	1583.874425	0.002298	0.002335
RS	51	6.191696	1.329838	1180.249663	0.001712	0.001747
RS	52	6.723979	1.349055	842.282730	0.001222	0.001255
RS	53	7.301294	1.349055	591.227901	0.000858	0.000886
RS	54	7.927450	1.339798	402.131538	0.000583	0.000607
RS	55	8.606579	1.339798	260.489122	0.000378	0.000397
RS	56	9.343163	1.339798	161.541982	0.000234	0.000248
RS	57	10.142063	1.339798	95.556037	0.000139	0.000148
RS	58	11.008551	1.282473	55.328643	0.000080	0.000086
RS	59	11.948344	1.282473	28.476209	0.000041	0.000045
RS	60	12.967645	1.282473	13.761687	0.000020	0.000022
RS	61	14.073179	1.282473	6.211784	0.000009	0.000010
RS	62	15.272243	1.282473	2.603885	0.000004	0.000004
RS	63	16.572748	1.282473	1.524805	0.000002	0.000002
PA	4+25*2+4+6 0.196531416 0.036244684 16.572748323 0.781698076 6.044077705 2.833418017 1.775249772 1.557631489 1.577834859 1.619732324 1.479489365 1.225282026 1.021755248 0.912375221 0.879621366 0.895527439 0.932973734 0.973018758 1.008303541 1.039364800 1.069121874 1.099702546 1.131836083 1.166159699 1.204560919 1.248052510 1.292837528 1.329838462 1.349055412 1.339797743 1.282473069
//
