# Supplementary material for: Introgression and disruption of migration routes have shaped the genetic integrity of wildebeest populations
Source: Nat Commun. 2024 Apr 12;15:2921. doi: 10.1038/s41467-024-47015-y (PMC11014984; doi:10.1038/s41467-024-47015-y)
Supplement: Supplementary file 10 — Source Data [file 41467_2024_47015_MOESM10_ESM.zip › source_data/Fig2a.psmc/CTauBwC__769.psmc]

CC
CC	Brief Description of the file format:
CC	  CC  comments
CC	  MM  useful-messages
CC	  RD  round-of-iterations
CC	  LL  \log[P(sequence)]
CC	  QD  Q-before-opt Q-after-opt
CC	  TR  \theta_0 \rho_0
CC	  RS  k t_k \lambda_k \pi_k \sum_{l\not=k}A_{kl} A_{kk}
CC	  DC  begin end best-k t_k+\Delta_k max-prob
CC
MM	Version: 0.6.5-r67
MM	pattern:4+25*2+4+6, n:63, n_free_lambdas:28
MM	n_iterations:25, skip:1, max_t:15, theta/rho:5
MM	is_decoding:0
MM	n_seqs:28, sum_L:16947931, sum_n:2916047
RD	0
LK	0.000000
QD	0.000000 -> 0.000000
RI	inf
TR	0.188814	0.037763
MT	15.000000
MM	C_pi: 1.000000, n_recomb: 628139.814683
RS	0	0.000000	1.000000	5089.836376	0.008103	0.000000
RS	1	0.008290	1.000000	5465.279509	0.008701	0.000000
RS	2	0.017266	1.000000	5864.297786	0.009336	0.000000
RS	3	0.026987	1.000000	6287.665917	0.010010	0.000000
RS	4	0.037514	1.000000	6736.050515	0.010724	0.000000
RS	5	0.048914	1.000000	7209.979123	0.011478	0.000000
RS	6	0.061258	1.000000	7709.804708	0.012274	0.000000
RS	7	0.074626	1.000000	8235.665311	0.013111	0.000000
RS	8	0.089102	1.000000	8787.438622	0.013990	0.000000
RS	9	0.104778	1.000000	9364.691320	0.014909	0.000000
RS	10	0.121753	1.000000	9966.623203	0.015867	0.000000
RS	11	0.140135	1.000000	10592.006290	0.016862	0.000000
RS	12	0.160042	1.000000	11239.119337	0.017893	0.000000
RS	13	0.181598	1.000000	11905.678557	0.018954	0.000000
RS	14	0.204942	1.000000	12588.765712	0.020041	0.000000
RS	15	0.230221	1.000000	13284.755250	0.021149	0.000000
RS	16	0.257595	1.000000	13989.242749	0.022271	0.000000
RS	17	0.287238	1.000000	14696.977616	0.023398	0.000000
RS	18	0.319339	1.000000	15401.803763	0.024520	0.000000
RS	19	0.354100	1.000000	16096.612832	0.025626	0.000000
RS	20	0.391744	1.000000	16773.315442	0.026703	0.000000
RS	21	0.432507	1.000000	17422.836839	0.027737	0.000000
RS	22	0.476650	1.000000	18035.144134	0.028712	0.000000
RS	23	0.524453	1.000000	18599.313043	0.029610	0.000000
RS	24	0.576218	1.000000	19103.642368	0.030413	0.000000
RS	25	0.632274	1.000000	19535.824480	0.031101	0.000000
RS	26	0.692977	1.000000	19883.179365	0.031654	0.000000
RS	27	0.758711	1.000000	20132.958333	0.032052	0.000000
RS	28	0.829896	1.000000	20272.720994	0.032274	0.000000
RS	29	0.906981	1.000000	20290.785349	0.032303	0.000000
RS	30	0.990456	1.000000	20176.745741	0.032121	0.000000
RS	31	1.080851	1.000000	19922.046867	0.031716	0.000000
RS	32	1.178739	1.000000	19520.594147	0.031077	0.000000
RS	33	1.284742	1.000000	18969.371830	0.030199	0.000000
RS	34	1.399532	1.000000	18269.030845	0.029084	0.000000
RS	35	1.523838	1.000000	17424.399503	0.027740	0.000000
RS	36	1.658449	1.000000	16444.862997	0.026180	0.000000
RS	37	1.804218	1.000000	15344.553831	0.024429	0.000000
RS	38	1.962071	1.000000	14142.296596	0.022515	0.000000
RS	39	2.133009	1.000000	12861.258683	0.020475	0.000000
RS	40	2.318118	1.000000	11528.275007	0.018353	0.000000
RS	41	2.518571	1.000000	10172.840173	0.016195	0.000000
RS	42	2.735641	1.000000	8825.795122	0.014051	0.000000
RS	43	2.970706	1.000000	7517.774645	0.011968	0.000000
RS	44	3.225257	1.000000	6277.522924	0.009994	0.000000
RS	45	3.500909	1.000000	5130.220067	0.008167	0.000000
RS	46	3.799411	1.000000	4095.985937	0.006521	0.000000
RS	47	4.122659	1.000000	3188.730972	0.005076	0.000000
RS	48	4.472702	1.000000	2415.501444	0.003845	0.000000
RS	49	4.851763	1.000000	1776.417054	0.002828	0.000000
RS	50	5.262247	1.000000	1265.225791	0.002014	0.000000
RS	51	5.706758	1.000000	870.414840	0.001386	0.000000
RS	52	6.188118	1.000000	576.732768	0.000918	0.000000
RS	53	6.709380	1.000000	366.915050	0.000584	0.000000
RS	54	7.273854	1.000000	223.378121	0.000356	0.000000
RS	55	7.885120	1.000000	129.664699	0.000206	0.000000
RS	56	8.547059	1.000000	71.482731	0.000114	0.000000
RS	57	9.263869	1.000000	37.267557	0.000059	0.000000
RS	58	10.040101	1.000000	18.289923	0.000029	0.000000
RS	59	10.880679	1.000000	8.407774	0.000013	0.000000
RS	60	11.790939	1.000000	3.600797	0.000006	0.000000
RS	61	12.776655	1.000000	1.428348	0.000002	0.000000
RS	62	13.844085	1.000000	0.521494	0.000001	0.000000
RS	63	15.000000	1.000000	0.245562	0.000000	0.000000
PA	4+25*2+4+6 0.188813593 0.037762719 15.000000000 1.000000000 1.000000000 1.000000000 1.000000000 1.000000000 1.000000000 1.000000000 1.000000000 1.000000000 1.000000000 1.000000000 1.000000000 1.000000000 1.000000000 1.000000000 1.000000000 1.000000000 1.000000000 1.000000000 1.000000000 1.000000000 1.000000000 1.000000000 1.000000000 1.000000000 1.000000000 1.000000000 1.000000000
//
IT	4414
RD	1
LK	-7209848.052243
QD	-1907.821431 -> -1199.599456
RI	0.0087963942
TR	0.191484	0.038276
MT	14.633149
MM	C_pi: 1.024495, n_recomb: 651809.199376
RS	0	0.000000	1.117283	4701.893726	0.007214	0.010619
RS	1	0.008247	1.117283	5051.539144	0.007750	0.007746
RS	2	0.017175	1.117283	5423.819637	0.008321	0.005215
RS	3	0.026839	1.117283	5819.626866	0.008928	0.004500
RS	4	0.037300	1.524254	4579.963348	0.007027	0.004397
RS	5	0.048623	1.524254	4920.599952	0.007549	0.004704
RS	6	0.060881	1.476221	5454.433806	0.008368	0.005317
RS	7	0.074149	1.476221	5850.830398	0.008976	0.006202
RS	8	0.088512	1.369884	6755.383227	0.010364	0.007268
RS	9	0.104059	1.369884	7228.860178	0.011090	0.008512
RS	10	0.120889	1.271996	8318.667972	0.012762	0.009917
RS	11	0.139106	1.271996	8874.677149	0.013615	0.011420
RS	12	0.158826	1.189909	10103.025425	0.015500	0.013019
RS	13	0.180173	1.189909	10738.449515	0.016475	0.014752
RS	14	0.203280	1.118811	12112.843636	0.018583	0.016648
RS	15	0.228292	1.118811	12816.541487	0.019663	0.018723
RS	16	0.255368	1.058047	14302.309423	0.021942	0.020958
RS	17	0.284676	1.058047	15050.530389	0.023090	0.023302
RS	18	0.316402	1.010507	16531.831040	0.025363	0.025675
RS	19	0.350744	1.010507	17284.977202	0.026518	0.027984
RS	20	0.387919	0.977807	18611.149749	0.028553	0.030137
RS	21	0.428160	0.977807	19316.620717	0.029635	0.032059
RS	22	0.471719	0.958604	20369.900260	0.031251	0.033705
RS	23	0.518871	0.958604	20968.849261	0.032170	0.035047
RS	24	0.569911	0.950012	21684.926382	0.033269	0.036072
RS	25	0.625162	0.950012	22118.671561	0.033934	0.036776
RS	26	0.684968	0.948843	22477.514828	0.034485	0.037167
RS	27	0.749708	0.948843	22692.284966	0.034814	0.037260
RS	28	0.819786	0.952120	22702.411868	0.034830	0.037074
RS	29	0.895645	0.952120	22652.984901	0.034754	0.036628
RS	30	0.977759	0.957548	22330.963972	0.034260	0.035939
RS	31	1.066646	0.957548	21985.054672	0.033729	0.035017
RS	32	1.162864	0.963680	21346.458884	0.032750	0.033876
RS	33	1.267017	0.963680	20691.155501	0.031744	0.032524
RS	34	1.379760	0.969693	19758.559342	0.030313	0.030977
RS	35	1.501801	0.969693	18807.641958	0.028855	0.029251
RS	36	1.633908	0.975088	17622.727561	0.027037	0.027367
RS	37	1.776910	0.975088	16422.287779	0.025195	0.025350
RS	38	1.931706	0.979544	15052.739382	0.023094	0.023228
RS	39	2.099268	0.979544	13682.326233	0.020991	0.021037
RS	40	2.280650	0.982899	12221.047055	0.018749	0.018810
RS	41	2.476992	0.982899	10787.892029	0.016551	0.016586
RS	42	2.689526	0.985177	9344.795509	0.014337	0.014403
RS	43	2.919589	0.985177	7969.584491	0.012227	0.012300
RS	44	3.168626	0.986578	6656.260919	0.010212	0.010313
RS	45	3.438201	0.986578	5451.281571	0.008363	0.008476
RS	46	3.730010	0.987352	4360.073539	0.006689	0.006816
RS	47	4.045886	0.987352	3404.749750	0.005224	0.005353
RS	48	4.387813	0.987632	2587.551476	0.003970	0.004098
RS	49	4.757940	0.987632	1910.707414	0.002931	0.003052
RS	50	5.158592	0.987374	1367.430665	0.002098	0.002206
RS	51	5.592288	0.987374	945.505550	0.001451	0.001543
RS	52	6.061753	0.986398	630.548610	0.000967	0.001042
RS	53	6.569936	0.986398	403.521011	0.000619	0.000676
RS	54	7.120031	0.984076	247.721538	0.000380	0.000421
RS	55	7.715494	0.984076	144.656728	0.000222	0.000250
RS	56	8.360068	0.984076	80.288318	0.000123	0.000141
RS	57	9.057802	0.984076	42.178806	0.000065	0.000075
RS	58	9.813080	0.979590	20.939960	0.000032	0.000037
RS	59	10.630650	0.979590	9.681401	0.000015	0.000018
RS	60	11.515647	0.979590	4.173724	0.000006	0.000008
RS	61	12.473634	0.979590	1.668188	0.000003	0.000003
RS	62	13.510629	0.979590	0.614345	0.000001	0.000001
RS	63	14.633149	0.979590	0.293485	0.000000	0.000001
PA	4+25*2+4+6 0.191483959 0.038276026 14.633148909 1.117283106 1.524254084 1.476221085 1.369884014 1.271996021 1.189909220 1.118810654 1.058046818 1.010507464 0.977806568 0.958604097 0.950012207 0.948842525 0.952120304 0.957547665 0.963680267 0.969692707 0.975087643 0.979543805 0.982898712 0.985177279 0.986577749 0.987352133 0.987632036 0.987373590 0.986398101 0.984075546 0.979589522
//
IT	3884
RD	2
LK	-7208791.103111
QD	-933.628994 -> -724.002038
RI	0.0059560058
TR	0.191452	0.038241
MT	14.635061
MM	C_pi: 1.030736, n_recomb: 655107.789765
RS	0	0.000000	1.017443	5187.160972	0.007918	0.010722
RS	1	0.008248	1.017443	5568.700333	0.008500	0.007932
RS	2	0.017175	1.017443	5974.224553	0.009119	0.005595
RS	3	0.026840	1.017443	6404.546181	0.009776	0.005085
RS	4	0.037301	1.859048	3764.088704	0.005746	0.003786
RS	5	0.048625	1.859048	4049.687853	0.006182	0.004132
RS	6	0.060883	1.800483	4495.888089	0.006863	0.004821
RS	7	0.074152	1.800483	4830.764891	0.007374	0.005558
RS	8	0.088515	1.612907	5787.787970	0.008835	0.006877
RS	9	0.104063	1.612907	6204.491765	0.009471	0.007862
RS	10	0.120893	1.444674	7414.909377	0.011319	0.009621
RS	11	0.139112	1.444674	7924.631462	0.012097	0.010789
RS	12	0.158833	1.308240	9335.628713	0.014251	0.012797
RS	13	0.180180	1.308240	9939.571070	0.015172	0.014128
RS	14	0.203289	1.190645	11600.981780	0.017709	0.016549
RS	15	0.228303	1.190645	12292.194155	0.018764	0.018199
RS	16	0.255380	1.090284	14182.440223	0.021649	0.021107
RS	17	0.284690	1.090284	14937.116736	0.022801	0.023042
RS	18	0.316418	1.013059	16872.802217	0.025756	0.026154
RS	19	0.350762	1.013059	17643.039510	0.026932	0.028102
RS	20	0.387939	0.961597	19359.904453	0.029552	0.030895
RS	21	0.428182	0.961597	20079.223511	0.030650	0.032526
RS	22	0.471745	0.932859	21375.213291	0.032629	0.034583
RS	23	0.518900	0.932859	21972.606500	0.033540	0.035709
RS	24	0.569945	0.921517	22759.234953	0.034741	0.036883
RS	25	0.625199	0.921517	23170.988726	0.035370	0.037443
RS	26	0.685010	0.922143	23455.817909	0.035805	0.037771
RS	27	0.749755	0.922143	23631.204769	0.036072	0.037781
RS	28	0.819839	0.929805	23480.170012	0.035842	0.037410
RS	29	0.895704	0.929805	23382.349818	0.035692	0.036930
RS	30	0.977826	0.940725	22869.360762	0.034909	0.036019
RS	31	1.066720	0.940725	22476.094657	0.034309	0.035100
RS	32	1.162947	0.952559	21656.730802	0.033058	0.033754
RS	33	1.267110	0.952559	20964.165225	0.032001	0.032432
RS	34	1.379864	0.963997	19883.829294	0.030352	0.030727
RS	35	1.501917	0.963997	18912.018072	0.028869	0.029048
RS	36	1.634037	0.974240	17623.177260	0.026901	0.027063
RS	37	1.777053	0.974240	16420.270069	0.025065	0.025106
RS	38	1.931865	0.982750	14991.482947	0.022884	0.022939
RS	39	2.099445	0.982750	13634.285638	0.020812	0.020813
RS	40	2.280846	0.989243	12150.682143	0.018548	0.018584
RS	41	2.477209	0.989243	10739.804351	0.016394	0.016424
RS	42	2.689767	0.993771	9297.670753	0.014193	0.014264
RS	43	2.919856	0.993771	7945.804705	0.012129	0.012214
RS	44	3.168922	0.996719	6642.327587	0.010139	0.010256
RS	45	3.438529	0.996719	5455.392367	0.008327	0.008456
RS	46	3.730373	0.998566	4372.863620	0.006675	0.006818
RS	47	4.046287	0.998566	3427.334462	0.005232	0.005375
RS	48	4.388256	0.999548	2613.600814	0.003990	0.004130
RS	49	4.758430	0.999548	1938.796348	0.002960	0.003090
RS	50	5.159134	0.999542	1394.135880	0.002128	0.002244
RS	51	5.592886	0.999542	969.261041	0.001480	0.001578
RS	52	6.062413	0.998162	650.427214	0.000993	0.001072
RS	53	6.570664	0.998162	418.832443	0.000639	0.000700
RS	54	7.120834	0.994286	259.143753	0.000396	0.000439
RS	55	7.716380	0.994286	152.287219	0.000232	0.000262
RS	56	8.361044	0.994286	85.103832	0.000130	0.000149
RS	57	9.058877	0.994286	45.040706	0.000069	0.000080
RS	58	9.814265	0.986541	22.587859	0.000034	0.000040
RS	59	10.631954	0.986541	10.505337	0.000016	0.000019
RS	60	11.517083	0.986541	4.558029	0.000007	0.000008
RS	61	12.475213	0.986541	1.834449	0.000003	0.000003
RS	62	13.512367	0.986541	0.680651	0.000001	0.000001
RS	63	14.635061	0.986541	0.328980	0.000001	0.000001
PA	4+25*2+4+6 0.191452390 0.038240581 14.635060779 1.017442955 1.859048181 1.800482593 1.612907471 1.444674101 1.308240150 1.190645149 1.090284384 1.013059329 0.961596764 0.932858964 0.921516625 0.922142937 0.929805438 0.940725361 0.952558999 0.963997042 0.974239559 0.982749862 0.989243269 0.993771235 0.996719429 0.998565795 0.999547751 0.999542312 0.998161586 0.994286291 0.986540915
//
IT	3922
RD	3
LK	-7208445.852209
QD	-644.857204 -> -549.530302
RI	0.0053763255
TR	0.190698	0.038045
MT	14.742586
MM	C_pi: 1.034700, n_recomb: 654281.753215
RS	0	0.000000	0.913841	5774.135216	0.008825	0.010735
RS	1	0.008260	0.913841	6193.540589	0.009466	0.008079
RS	2	0.017202	0.913841	6638.336749	0.010146	0.005969
RS	3	0.026884	0.913841	7109.194935	0.010866	0.005717
RS	4	0.037364	2.091892	3334.573735	0.005097	0.003333
RS	5	0.048711	2.091892	3590.487616	0.005488	0.003763
RS	6	0.060994	2.022736	3995.995371	0.006107	0.004460
RS	7	0.074293	2.022736	4297.685138	0.006569	0.005164
RS	8	0.088689	1.774287	5263.679213	0.008045	0.006587
RS	9	0.104275	1.774287	5648.320230	0.008633	0.007465
RS	10	0.121149	1.560416	6881.919697	0.010518	0.009371
RS	11	0.139416	1.560416	7362.767258	0.011253	0.010381
RS	12	0.159192	1.391472	8817.655504	0.013477	0.012552
RS	13	0.180601	1.391472	9398.264411	0.014364	0.013678
RS	14	0.203779	1.243905	11179.105145	0.017086	0.016346
RS	15	0.228871	1.243905	11856.841941	0.018122	0.017770
RS	16	0.256036	1.115788	13976.989594	0.021362	0.021065
RS	17	0.285445	1.115788	14730.457568	0.022514	0.022788
RS	18	0.317284	1.017277	16964.902928	0.025929	0.026379
RS	19	0.351752	1.017277	17741.690108	0.027116	0.028156
RS	20	0.389067	0.952646	19729.879348	0.030155	0.031381
RS	21	0.429464	0.952646	20453.416942	0.031261	0.032889
RS	22	0.473198	0.917591	21914.213326	0.033494	0.035214
RS	23	0.520545	0.917591	22504.581838	0.034396	0.036261
RS	24	0.571803	0.904877	23323.822642	0.035648	0.037500
RS	25	0.627294	0.904877	23714.726782	0.036245	0.038016
RS	26	0.687369	0.907428	23922.523499	0.036563	0.038243
RS	27	0.752407	0.907428	24067.443610	0.036785	0.038238
RS	28	0.822817	0.918873	23779.551715	0.036345	0.037679
RS	29	0.899042	0.918873	23649.524634	0.036146	0.037205
RS	30	0.981564	0.934334	22987.689864	0.035134	0.036088
RS	31	1.070902	0.934334	22568.536644	0.034494	0.035191
RS	32	1.167620	0.950824	21618.301005	0.033041	0.033665
RS	33	1.272326	0.950824	20912.465809	0.031962	0.032377
RS	34	1.385682	0.966709	19733.650452	0.030161	0.030533
RS	35	1.508401	0.966709	18764.717244	0.028680	0.028899
RS	36	1.641256	0.980977	17414.874066	0.026617	0.026822
RS	37	1.785085	0.980977	16230.968991	0.024807	0.024917
RS	38	1.940795	0.992919	14776.767803	0.022585	0.022705
RS	39	2.109367	0.992919	13450.903537	0.020558	0.020634
RS	40	2.291863	1.002131	11969.611633	0.018294	0.018397
RS	41	2.489433	1.002131	10595.718067	0.016194	0.016288
RS	42	2.703322	1.008679	9171.673520	0.014018	0.014142
RS	43	2.934880	1.008679	7854.984176	0.012006	0.012136
RS	44	3.185563	1.013109	6573.274402	0.010047	0.010199
RS	45	3.456954	1.013109	5413.929440	0.008275	0.008430
RS	46	3.750762	1.016092	4348.659331	0.006646	0.006809
RS	47	4.068839	1.016092	3420.512475	0.005228	0.005384
RS	48	4.413189	1.017939	2616.522648	0.003999	0.004149
RS	49	4.785982	1.017939	1949.469119	0.002980	0.003115
RS	50	5.189569	1.018395	1407.867436	0.002152	0.002271
RS	51	5.626493	1.018395	983.911036	0.001504	0.001604
RS	52	6.099506	1.016839	664.018160	0.001015	0.001096
RS	53	6.611592	1.016839	430.106086	0.000657	0.000719
RS	54	7.165975	1.011711	268.029288	0.000410	0.000454
RS	55	7.766152	1.011711	158.462453	0.000242	0.000273
RS	56	8.415904	1.011711	89.127335	0.000136	0.000155
RS	57	9.119325	1.011711	47.495779	0.000073	0.000084
RS	58	9.880850	1.001170	24.036188	0.000037	0.000043
RS	59	10.705278	1.001170	11.242281	0.000017	0.000020
RS	60	11.597805	1.001170	4.907111	0.000007	0.000009
RS	61	12.564054	1.001170	1.987548	0.000003	0.000004
RS	62	13.610117	1.001170	0.742450	0.000001	0.000001
RS	63	14.742586	1.001170	0.362555	0.000001	0.000001
PA	4+25*2+4+6 0.190697979 0.038045107 14.742586136 0.913841100 2.091891937 2.022735501 1.774286510 1.560416004 1.391472378 1.243904631 1.115788015 1.017277447 0.952645896 0.917590900 0.904876919 0.907427535 0.918872925 0.934333871 0.950823896 0.966709093 0.980977445 0.992918735 1.002131273 1.008679092 1.013108738 1.016092044 1.017938669 1.018395449 1.016839229 1.011711353 1.001169958
//
IT	3475
RD	4
LK	-7208281.509124
QD	-519.734163 -> -467.819070
RI	0.0054636252
TR	0.189822	0.037821
MT	14.872230
MM	C_pi: 1.038462, n_recomb: 652828.999501
RS	0	0.000000	0.840487	6273.218244	0.009609	0.010719
RS	1	0.008275	0.840487	6724.144428	0.010300	0.008181
RS	2	0.017235	0.840487	7201.468964	0.011031	0.006258
RS	3	0.026936	0.840487	7705.708512	0.011804	0.006234
RS	4	0.037440	2.276167	3054.614631	0.004679	0.003011
RS	5	0.048813	2.276167	3290.957175	0.005041	0.003495
RS	6	0.061128	2.179120	3701.479459	0.005670	0.004215
RS	7	0.074461	2.179120	3983.367886	0.006102	0.004911
RS	8	0.088898	1.881205	4960.262406	0.007598	0.006397
RS	9	0.104529	1.881205	5326.092083	0.008158	0.007226
RS	10	0.121454	1.639218	6553.906583	0.010039	0.009195
RS	11	0.139779	1.639218	7016.641203	0.010748	0.010124
RS	12	0.159621	1.453226	8458.493456	0.012957	0.012345
RS	13	0.181105	1.453226	9022.338068	0.013820	0.013354
RS	14	0.204367	1.286889	10842.116079	0.016608	0.016132
RS	15	0.229553	1.286889	11508.176451	0.017628	0.017421
RS	16	0.256824	1.138365	13765.645436	0.021086	0.020956
RS	17	0.286351	1.138365	14516.006337	0.022236	0.022552
RS	18	0.318322	1.023265	16962.990224	0.025984	0.026487
RS	19	0.352938	1.023265	17743.061569	0.027179	0.028165
RS	20	0.390419	0.948286	19938.198363	0.030541	0.031721
RS	21	0.431001	0.948286	20663.753660	0.031653	0.033164
RS	22	0.474942	0.908307	22253.130601	0.034087	0.035696
RS	23	0.522518	0.908307	22837.119529	0.034982	0.036704
RS	24	0.574032	0.894569	23680.006268	0.036273	0.037986
RS	25	0.629809	0.894569	24054.406212	0.036846	0.038485
RS	26	0.690200	0.898695	24198.474860	0.037067	0.038621
RS	27	0.755590	0.898695	24320.740345	0.037254	0.038614
RS	28	0.826390	0.913173	23924.271832	0.036647	0.037895
RS	29	0.903049	0.913173	23772.029974	0.036414	0.037432
RS	30	0.986052	0.932244	22996.497349	0.035226	0.036146
RS	31	1.075923	0.932244	22561.694139	0.034560	0.035270
RS	32	1.173232	0.952431	21515.246758	0.032957	0.033597
RS	33	1.278592	0.952431	20804.665696	0.031868	0.032338
RS	34	1.392671	0.971882	19556.190522	0.029956	0.030381
RS	35	1.516190	0.971882	18595.535529	0.028485	0.028782
RS	36	1.649931	0.989442	17204.845361	0.026354	0.026632
RS	37	1.794738	0.989442	16041.733682	0.024573	0.024766
RS	38	1.951529	1.004252	14573.456321	0.022324	0.022517
RS	39	2.121293	1.004252	13277.592567	0.020339	0.020488
RS	40	2.305106	1.015804	11802.705793	0.018079	0.018242
RS	41	2.504130	1.015804	10462.601315	0.016027	0.016175
RS	42	2.719623	1.024156	9056.237149	0.013872	0.014038
RS	43	2.952948	1.024156	7771.172528	0.011904	0.012067
RS	44	3.205580	1.029994	6509.074925	0.009971	0.010146
RS	45	3.479118	1.029994	5374.592850	0.008233	0.008404
RS	46	3.775292	1.034152	4324.607877	0.006624	0.006796
RS	47	4.095974	1.034152	3412.448120	0.005227	0.005387
RS	48	4.443192	1.036973	2617.236363	0.004009	0.004159
RS	49	4.819143	1.036973	1957.699460	0.002999	0.003133
RS	50	5.226205	1.038036	1419.100247	0.002174	0.002291
RS	51	5.666950	1.038036	996.455981	0.001526	0.001625
RS	52	6.144168	1.036453	675.879359	0.001035	0.001114
RS	53	6.660875	1.036453	440.148406	0.000674	0.000735
RS	54	7.220340	1.030241	276.059946	0.000423	0.000467
RS	55	7.826102	1.030241	164.119310	0.000251	0.000281
RS	56	8.481990	1.030241	92.856034	0.000142	0.000161
RS	57	9.192153	1.030241	49.794699	0.000076	0.000088
RS	58	9.961082	1.017145	25.407195	0.000039	0.000045
RS	59	10.793641	1.017145	11.945742	0.000018	0.000021
RS	60	11.695094	1.017145	5.242982	0.000008	0.000010
RS	61	12.671143	1.017145	2.135973	0.000003	0.000004
RS	62	13.727961	1.017145	0.802802	0.000001	0.000001
RS	63	14.872230	1.017145	0.395682	0.000001	0.000001
PA	4+25*2+4+6 0.189822407 0.037821443 14.872229945 0.840486809 2.276166578 2.179120107 1.881204694 1.639218369 1.453226184 1.286889483 1.138364990 1.023265221 0.948285938 0.908307145 0.894568887 0.898694881 0.913173434 0.932244358 0.952431157 0.971881557 0.989441680 1.004252433 1.015803616 1.024156409 1.029993626 1.034152050 1.036972791 1.038036383 1.036452573 1.030241166 1.017145088
//
IT	4102
RD	5
LK	-7208190.048925
QD	-454.598005 -> -423.765110
RI	0.0057360412
TR	0.189006	0.037613
MT	14.996309
MM	C_pi: 1.042099, n_recomb: 651522.149440
RS	0	0.000000	0.791881	6654.526068	0.010214	0.010696
RS	1	0.008289	0.791881	7129.165501	0.010942	0.008250
RS	2	0.017266	0.791881	7630.863702	0.011712	0.006466
RS	3	0.026986	0.791881	8159.998696	0.012525	0.006620
RS	4	0.037512	2.434985	2848.542253	0.004372	0.002775
RS	5	0.048911	2.434985	3070.347688	0.004713	0.003288
RS	6	0.061254	2.290568	3516.113401	0.005397	0.004049
RS	7	0.074621	2.290568	3785.492318	0.005810	0.004743
RS	8	0.089096	1.949853	4782.495687	0.007340	0.006285
RS	9	0.104770	1.949853	5137.326411	0.007885	0.007088
RS	10	0.121744	1.691870	6351.153546	0.009748	0.009084
RS	11	0.140125	1.691870	6802.684144	0.010441	0.009971
RS	12	0.160030	1.499787	8205.355058	0.012594	0.012182
RS	13	0.181584	1.499787	8757.209243	0.013441	0.013121
RS	14	0.204925	1.322672	10573.025590	0.016228	0.015932
RS	15	0.230201	1.322672	11229.397290	0.017236	0.017134
RS	16	0.257572	1.158801	13569.780438	0.020828	0.020822
RS	17	0.287212	1.158801	14316.667318	0.021974	0.022333
RS	18	0.319309	1.030166	16922.548743	0.025974	0.026529
RS	19	0.354067	1.030166	17704.670452	0.027174	0.028142
RS	20	0.391705	0.946566	20066.526285	0.030799	0.031967
RS	21	0.432464	0.946566	20793.681930	0.031916	0.033368
RS	22	0.476601	0.902443	22490.804995	0.034520	0.036073
RS	23	0.524397	0.902443	23069.946160	0.035409	0.037058
RS	24	0.576155	0.887774	23935.017184	0.036737	0.038378
RS	25	0.632203	0.887774	24296.705389	0.037292	0.038865
RS	26	0.692897	0.893110	24390.838117	0.037437	0.038927
RS	27	0.758621	0.893110	24495.971537	0.037598	0.038920
RS	28	0.829795	0.909984	24014.042588	0.036858	0.038071
RS	29	0.906867	0.909984	23845.632615	0.036600	0.037617
RS	30	0.990329	0.931895	22982.578923	0.035275	0.036195
RS	31	1.080709	0.931895	22537.205437	0.034592	0.035336
RS	32	1.178580	0.954988	21418.376373	0.032874	0.033547
RS	33	1.284565	0.954988	20705.873979	0.031781	0.032310
RS	34	1.399334	0.977272	19405.738104	0.029785	0.030265
RS	35	1.523618	0.977272	18453.209459	0.028323	0.028692
RS	36	1.658203	0.997506	17032.472881	0.026143	0.026482
RS	37	1.803944	0.997506	15887.052665	0.024385	0.024647
RS	38	1.961767	1.014717	14408.610829	0.022115	0.022366
RS	39	2.132671	1.014717	13137.486197	0.020164	0.020370
RS	40	2.317742	1.028285	11667.890889	0.017909	0.018116
RS	41	2.518154	1.028285	10355.416249	0.015894	0.016080
RS	42	2.735179	1.038264	8962.898620	0.013757	0.013950
RS	43	2.970194	1.038264	7703.760051	0.011824	0.012007
RS	44	3.224689	1.045453	6456.951885	0.009911	0.010097
RS	45	3.500280	1.045453	5343.085453	0.008201	0.008377
RS	46	3.798715	1.050823	4305.069979	0.006608	0.006780
RS	47	4.121889	1.050823	3406.441062	0.005228	0.005386
RS	48	4.471850	1.054712	2618.196891	0.004019	0.004165
RS	49	4.850821	1.054712	1965.236161	0.003016	0.003145
RS	50	5.261206	1.056502	1429.069555	0.002193	0.002306
RS	51	5.705609	1.056502	1007.704032	0.001547	0.001641
RS	52	6.186849	1.055012	686.532272	0.001054	0.001129
RS	53	6.707980	1.055012	449.263663	0.000690	0.000748
RS	54	7.272309	1.047855	283.408988	0.000435	0.000477
RS	55	7.883416	1.047855	169.344061	0.000260	0.000289
RS	56	8.545180	1.047855	96.329590	0.000148	0.000166
RS	57	9.261798	1.047855	51.954058	0.000080	0.000091
RS	58	10.037819	1.032384	26.707514	0.000041	0.000047
RS	59	10.878165	1.032384	12.617575	0.000019	0.000022
RS	60	11.788170	1.032384	5.565985	0.000009	0.000010
RS	61	12.773608	1.032384	2.279713	0.000003	0.000004
RS	62	13.840730	1.032384	0.861666	0.000001	0.000002
RS	63	14.996309	1.032384	0.428336	0.000001	0.000001
PA	4+25*2+4+6 0.189006182 0.037612529 14.996308681 0.791880776 2.434984711 2.290568255 1.949852588 1.691869655 1.499787031 1.322671868 1.158800879 1.030165539 0.946565853 0.902442774 0.887773728 0.893110263 0.909983872 0.931894959 0.954987593 0.977272166 0.997505729 1.014716589 1.028285179 1.038264032 1.045452724 1.050822536 1.054712109 1.056501895 1.055011613 1.047854642 1.032384183
//
IT	4331
RD	6
LK	-7208135.029558
QD	-417.216413 -> -397.885367
RI	0.0060207047
TR	0.188295	0.037430
MT	15.106545
MM	C_pi: 1.045469, n_recomb: 650477.056132
RS	0	0.000000	0.759720	6934.172597	0.010660	0.010672
RS	1	0.008302	0.759720	7426.052312	0.011416	0.008298
RS	2	0.017293	0.759720	7945.421046	0.012215	0.006615
RS	3	0.027030	0.759720	8492.544114	0.013056	0.006902
RS	4	0.037576	2.578621	2685.651036	0.004129	0.002595
RS	5	0.048997	2.578621	2895.864419	0.004452	0.003118
RS	6	0.061366	2.370093	3395.247717	0.005220	0.003939
RS	7	0.074762	2.370093	3656.483383	0.005621	0.004630
RS	8	0.089271	1.991057	4682.318390	0.007198	0.006227
RS	9	0.104983	1.991057	5031.062477	0.007734	0.007019
RS	10	0.122001	1.725421	6229.495512	0.009577	0.009023
RS	11	0.140430	1.725421	6674.408703	0.010261	0.009890
RS	12	0.160390	1.534918	8025.227772	0.012337	0.012057
RS	13	0.182007	1.534918	8568.513588	0.013173	0.012954
RS	14	0.205419	1.352860	10355.976378	0.015921	0.015751
RS	15	0.230774	1.352860	11004.337087	0.016917	0.016895
RS	16	0.258234	1.177338	13393.478996	0.020590	0.020679
RS	17	0.287973	1.177338	14136.941367	0.021733	0.022131
RS	18	0.320182	1.037351	16865.594368	0.025928	0.026530
RS	19	0.355064	1.037351	17649.152373	0.027133	0.028098
RS	20	0.392842	0.946344	20149.620386	0.030977	0.032146
RS	21	0.433757	0.946344	20878.326906	0.032097	0.033518
RS	22	0.478068	0.898609	22668.783582	0.034849	0.036372
RS	23	0.526058	0.898609	23244.413249	0.035734	0.037340
RS	24	0.578031	0.883052	24131.573895	0.037098	0.038696
RS	25	0.634320	0.883052	24483.411783	0.037639	0.039176
RS	26	0.695281	0.889306	24538.777396	0.037724	0.039178
RS	27	0.761303	0.889306	24630.639933	0.037866	0.039170
RS	28	0.832806	0.908072	24081.022064	0.037021	0.038215
RS	29	0.910245	0.908072	23900.310343	0.036743	0.037768
RS	30	0.994113	0.932211	22969.175820	0.035311	0.036239
RS	31	1.084943	0.932211	22515.986753	0.034615	0.035393
RS	32	1.183314	0.957572	21341.836729	0.032810	0.033513
RS	33	1.289851	0.957572	20628.179222	0.031712	0.032292
RS	34	1.405233	0.982092	19288.654317	0.029653	0.030177
RS	35	1.530194	0.982092	18342.627212	0.028199	0.028625
RS	36	1.665528	1.004489	16898.423865	0.025979	0.026366
RS	37	1.812097	1.004489	15766.873857	0.024239	0.024554
RS	38	1.970835	1.023704	14279.790818	0.021953	0.022246
RS	39	2.142750	1.023704	13028.098439	0.020029	0.020275
RS	40	2.328937	1.039021	11561.669759	0.017774	0.018012
RS	41	2.530581	1.039021	10271.092302	0.015790	0.016002
RS	42	2.748965	1.050474	8888.558532	0.013665	0.013874
RS	43	2.985478	1.050474	7650.250463	0.011761	0.011955
RS	44	3.241626	1.058966	6414.804017	0.009862	0.010053
RS	45	3.519039	1.058966	5317.846856	0.008175	0.008352
RS	46	3.819482	1.065581	4288.905616	0.006593	0.006763
RS	47	4.144867	1.065581	3401.716798	0.005230	0.005383
RS	48	4.497264	1.070623	2618.919650	0.004026	0.004166
RS	49	4.878917	1.070623	1971.778628	0.003031	0.003154
RS	50	5.292253	1.073244	1437.613644	0.002210	0.002317
RS	51	5.739904	1.073244	1017.558811	0.001564	0.001653
RS	52	6.224717	1.071952	695.928076	0.001070	0.001142
RS	53	6.749778	1.071952	457.417419	0.000703	0.000759
RS	54	7.318428	1.063970	290.053558	0.000446	0.000486
RS	55	7.934287	1.063970	174.117811	0.000268	0.000295
RS	56	8.601272	1.063970	99.533783	0.000153	0.000171
RS	57	9.323628	1.063970	53.964059	0.000083	0.000094
RS	58	10.105952	1.046259	27.931240	0.000043	0.000049
RS	59	10.953223	1.046259	13.254102	0.000020	0.000023
RS	60	11.870832	1.046259	5.874114	0.000009	0.000010
RS	61	12.864619	1.046259	2.417796	0.000004	0.000004
RS	62	13.940907	1.046259	0.918620	0.000001	0.000002
RS	63	15.106545	1.046259	0.460278	0.000001	0.000001
PA	4+25*2+4+6 0.188294543 0.037429966 15.106545371 0.759720361 2.578621125 2.370093380 1.991056858 1.725420621 1.534918176 1.352859728 1.177338139 1.037351123 0.946343785 0.898609499 0.883051977 0.889306409 0.908072047 0.932211344 0.957572293 0.982091534 1.004489190 1.023704187 1.039020897 1.050473766 1.058965854 1.065580775 1.070622674 1.073243994 1.071951698 1.063970048 1.046258517
//
IT	4705
RD	7
LK	-7208100.195370
QD	-394.458306 -> -381.798175
RI	0.0062636711
TR	0.187690	0.037275
MT	15.201543
MM	C_pi: 1.048483, n_recomb: 649660.384311
RS	0	0.000000	0.738064	7136.843697	0.010985	0.010650
RS	1	0.008312	0.738064	7641.180358	0.011762	0.008332
RS	2	0.017316	0.738064	8173.293884	0.012581	0.006722
RS	3	0.027068	0.738064	8733.362145	0.013443	0.007107
RS	4	0.037630	2.712500	2550.624922	0.003926	0.002452
RS	5	0.049070	2.712500	2751.145167	0.004235	0.002974
RS	6	0.061462	2.426743	3314.738829	0.005102	0.003864
RS	7	0.074883	2.426743	3570.581734	0.005496	0.004552
RS	8	0.089420	2.012703	4632.171180	0.007130	0.006207
RS	9	0.105166	2.012703	4978.022856	0.007663	0.006994
RS	10	0.122220	1.744971	6162.151572	0.009485	0.008999
RS	11	0.140692	1.744971	6603.556980	0.010165	0.009857
RS	12	0.160699	1.561299	7896.303590	0.012155	0.011962
RS	13	0.182370	1.561299	8433.471313	0.012981	0.012833
RS	14	0.205842	1.378543	10178.419294	0.015667	0.015589
RS	15	0.231265	1.378543	10820.093483	0.016655	0.016693
RS	16	0.258801	1.194157	13235.562739	0.020373	0.020535
RS	17	0.288626	1.194157	13975.746369	0.021512	0.021944
RS	18	0.320930	1.044462	16801.620257	0.025862	0.026505
RS	19	0.355920	1.044462	17586.212747	0.027070	0.028039
RS	20	0.393818	0.946970	20204.222834	0.031100	0.032278
RS	21	0.434866	0.946970	20934.454855	0.032224	0.033627
RS	22	0.479327	0.896036	22807.043520	0.035106	0.036613
RS	23	0.527483	0.896036	23380.160272	0.035988	0.037566
RS	24	0.579642	0.879631	24289.135028	0.037387	0.038958
RS	25	0.636137	0.879631	24633.236218	0.037917	0.039430
RS	26	0.697328	0.886587	24658.277848	0.037956	0.039385
RS	27	0.763605	0.886587	24739.651999	0.038081	0.039375
RS	28	0.835392	0.906859	24135.851300	0.037151	0.038336
RS	29	0.913145	0.906859	23945.494948	0.036858	0.037893
RS	30	0.997362	0.932747	22960.929195	0.035343	0.036279
RS	31	1.088580	0.932747	22501.610484	0.034636	0.035441
RS	32	1.187380	0.959864	21284.923614	0.032763	0.033490
RS	33	1.294393	0.959864	20570.183898	0.031663	0.032282
RS	34	1.410301	0.986129	19200.216330	0.029554	0.030113
RS	35	1.535844	0.986129	18258.912347	0.028105	0.028575
RS	36	1.671822	1.010269	16795.821001	0.025853	0.026277
RS	37	1.819104	1.010269	15674.717412	0.024128	0.024482
RS	38	1.978628	1.031154	14179.744209	0.021826	0.022151
RS	39	2.151413	1.031154	12943.002652	0.019923	0.020199
RS	40	2.338560	1.047988	11477.789976	0.017667	0.017927
RS	41	2.541264	1.047988	10204.403071	0.015707	0.015937
RS	42	2.760818	1.060784	8828.648523	0.013590	0.013811
RS	43	2.998621	1.060784	7607.067225	0.011709	0.011910
RS	44	3.256192	1.070536	6379.832396	0.009820	0.010013
RS	45	3.535174	1.070536	5296.852784	0.008153	0.008329
RS	46	3.837345	1.078422	4274.724746	0.006580	0.006745
RS	47	4.164635	1.078422	3397.368689	0.005229	0.005377
RS	48	4.519130	1.084686	2618.875579	0.004031	0.004165
RS	49	4.903092	1.084686	1977.031237	0.003043	0.003160
RS	50	5.318971	1.088228	1444.605705	0.002224	0.002325
RS	51	5.769420	1.088228	1025.968684	0.001579	0.001664
RS	52	6.257312	1.087226	704.059372	0.001084	0.001152
RS	53	6.785760	1.087226	464.612959	0.000715	0.000768
RS	54	7.358134	1.078522	296.001460	0.000456	0.000494
RS	55	7.978087	1.078522	178.443799	0.000275	0.000301
RS	56	8.649573	1.078522	102.468950	0.000158	0.000175
RS	57	9.376876	1.078522	55.823669	0.000086	0.000096
RS	58	10.164636	1.058707	29.076529	0.000045	0.000051
RS	59	11.017878	1.058707	13.854214	0.000021	0.000024
RS	60	11.942044	1.058707	6.166766	0.000009	0.000011
RS	61	12.943032	1.058707	2.549928	0.000004	0.000005
RS	62	14.027226	1.058707	0.973536	0.000001	0.000002
RS	63	15.201543	1.058707	0.491435	0.000001	0.000001
PA	4+25*2+4+6 0.187689712 0.037274581 15.201543312 0.738064467 2.712499898 2.426743208 2.012703403 1.744970679 1.561298997 1.378543492 1.194157078 1.044461682 0.946970122 0.896035985 0.879630767 0.886586524 0.906858774 0.932747427 0.959863542 0.986129197 1.010268536 1.031154183 1.047987934 1.060783892 1.070536376 1.078421694 1.084686277 1.088227636 1.087226286 1.078521841 1.058706507
//
IT	3459
RD	8
LK	-7208077.176945
QD	-380.007748 -> -371.373040
RI	0.0064559176
TR	0.187180	0.037144
MT	15.282431
MM	C_pi: 1.051122, n_recomb: 649018.141261
RS	0	0.000000	0.723136	7284.163606	0.011223	0.010631
RS	1	0.008322	0.723136	7797.566401	0.012014	0.008356
RS	2	0.017335	0.723136	8338.946008	0.012849	0.006800
RS	3	0.027100	0.723136	8908.413714	0.013726	0.007258
RS	4	0.037676	2.839960	2434.758595	0.003751	0.002333
RS	5	0.049133	2.839960	2626.890122	0.004047	0.002849
RS	6	0.061543	2.467198	3260.146874	0.005023	0.003814
RS	7	0.074986	2.467198	3512.367519	0.005412	0.004497
RS	8	0.089547	2.020662	4614.989533	0.007111	0.006213
RS	9	0.105320	2.020662	4960.057394	0.007642	0.006999
RS	10	0.122406	1.754376	6131.823413	0.009448	0.009002
RS	11	0.140914	1.754376	6571.848938	0.010126	0.009858
RS	12	0.160961	1.580953	7803.879491	0.012024	0.011890
RS	13	0.182677	1.580953	8336.695845	0.012845	0.012747
RS	14	0.206200	1.400567	10030.927658	0.015456	0.015442
RS	15	0.231681	1.400567	10666.945177	0.016436	0.016519
RS	16	0.259282	1.209427	13093.824323	0.020175	0.020393
RS	17	0.289179	1.209427	13830.891728	0.021310	0.021770
RS	18	0.321565	1.051307	16735.234761	0.025785	0.026464
RS	19	0.356645	1.051307	17520.556791	0.026995	0.027971
RS	20	0.394645	0.948065	20239.719637	0.031185	0.032375
RS	21	0.435807	0.948065	20971.413762	0.032313	0.033706
RS	22	0.480394	0.894271	22916.860700	0.035310	0.036808
RS	23	0.528692	0.894271	23488.175760	0.036190	0.037750
RS	24	0.581008	0.877073	24418.059371	0.037623	0.039175
RS	25	0.637678	0.877073	24756.001240	0.038144	0.039639
RS	26	0.699064	0.884578	24756.881115	0.038145	0.039556
RS	27	0.765558	0.884578	24829.850015	0.038258	0.039544
RS	28	0.837586	0.906067	24182.114426	0.037260	0.038436
RS	29	0.915607	0.906067	23984.072165	0.036954	0.037996
RS	30	1.000121	0.933329	22957.380155	0.035372	0.036314
RS	31	1.091668	0.933329	22493.099473	0.034657	0.035483
RS	32	1.190832	0.961791	21243.696727	0.032732	0.033478
RS	33	1.298249	0.961791	20527.773642	0.031629	0.032279
RS	34	1.414604	0.989407	19134.220720	0.029482	0.030066
RS	35	1.540642	0.989407	18196.105252	0.028036	0.028539
RS	36	1.677168	1.014936	16717.651350	0.025758	0.026210
RS	37	1.825055	1.014936	15604.194937	0.024043	0.024428
RS	38	1.985249	1.037212	14101.850222	0.021728	0.022076
RS	39	2.158773	1.037212	12876.473917	0.019840	0.020139
RS	40	2.346737	1.055362	11410.959512	0.017582	0.017857
RS	41	2.550342	1.055362	10151.029034	0.015641	0.015883
RS	42	2.770891	1.069383	8779.564596	0.013527	0.013756
RS	43	3.009792	1.069383	7571.472263	0.011666	0.011871
RS	44	3.268573	1.080354	6350.001947	0.009784	0.009978
RS	45	3.548889	1.080354	5278.704628	0.008133	0.008307
RS	46	3.852532	1.089526	4261.646209	0.006566	0.006727
RS	47	4.181442	1.089526	3392.888489	0.005228	0.005370
RS	48	4.537722	1.097070	2617.842999	0.004034	0.004162
RS	49	4.923651	1.097070	1980.928904	0.003052	0.003163
RS	50	5.341694	1.101610	1450.080835	0.002234	0.002331
RS	51	5.794525	1.101610	1033.001239	0.001592	0.001672
RS	52	6.285038	1.100977	711.006241	0.001096	0.001161
RS	53	6.816369	1.100977	470.913852	0.000726	0.000776
RS	54	7.391915	1.091640	301.299441	0.000464	0.000501
RS	55	8.015355	1.091640	182.350800	0.000281	0.000307
RS	56	8.690675	1.091640	105.151289	0.000162	0.000179
RS	57	9.422191	1.091640	57.541155	0.000089	0.000099
RS	58	10.214580	1.069841	30.147066	0.000046	0.000052
RS	59	11.072909	1.069841	14.419367	0.000022	0.000025
RS	60	12.002663	1.069841	6.444437	0.000010	0.000011
RS	61	13.009786	1.069841	2.676244	0.000004	0.000005
RS	62	14.100718	1.069841	1.026438	0.000002	0.000002
RS	63	15.282431	1.069841	0.521798	0.000001	0.000001
PA	4+25*2+4+6 0.187180046 0.037143552 15.282431116 0.723135669 2.839960045 2.467197568 2.020662459 1.754375531 1.580953411 1.400567037 1.209426604 1.051306718 0.948064681 0.894270534 0.877073018 0.884578004 0.906066789 0.933329184 0.961791369 0.989406652 1.014935571 1.037211836 1.055361796 1.069383105 1.080353509 1.089526009 1.097070045 1.101609738 1.100977055 1.091639563 1.069841366
//
IT	3788
RD	9
LK	-7208061.341244
QD	-370.511332 -> -364.385030
RI	0.0066021446
TR	0.186751	0.037033
MT	15.351106
MM	C_pi: 1.053407, n_recomb: 648506.069707
RS	0	0.000000	0.712604	7392.233250	0.011399	0.010615
RS	1	0.008329	0.712604	7912.316265	0.012201	0.008375
RS	2	0.017352	0.712604	8460.520317	0.013046	0.006859
RS	3	0.027127	0.712604	9036.906231	0.013935	0.007371
RS	4	0.037715	2.963518	2332.509763	0.003597	0.002231
RS	5	0.049186	2.963518	2517.177978	0.003882	0.002737
RS	6	0.061612	2.496431	3222.331580	0.004969	0.003779
RS	7	0.075072	2.496431	3472.074508	0.005354	0.004458
RS	8	0.089654	2.019299	4619.644882	0.007124	0.006236
RS	9	0.105451	2.019299	4965.320916	0.007657	0.007025
RS	10	0.122563	1.756561	6126.918232	0.009448	0.009022
RS	11	0.141101	1.756561	6567.022771	0.010126	0.009883
RS	12	0.161183	1.595470	7737.731834	0.011932	0.011835
RS	13	0.182937	1.595470	8267.476642	0.012748	0.012686
RS	14	0.206504	1.419601	9906.652653	0.015276	0.015310
RS	15	0.232033	1.419601	10537.822760	0.016249	0.016368
RS	16	0.259688	1.223312	12966.161493	0.019994	0.020257
RS	17	0.289647	1.223312	13700.277764	0.021126	0.021609
RS	18	0.322102	1.057786	16669.132732	0.025704	0.026412
RS	19	0.357259	1.057786	17454.947594	0.026916	0.027899
RS	20	0.395345	0.949394	20262.248649	0.031245	0.032447
RS	21	0.436603	0.949394	20995.311206	0.032375	0.033763
RS	22	0.481298	0.893036	23005.577148	0.035475	0.036970
RS	23	0.529715	0.893036	23575.591487	0.036354	0.037901
RS	24	0.582165	0.875113	24524.985414	0.037818	0.039357
RS	25	0.638984	0.875113	24857.961372	0.038331	0.039814
RS	26	0.700535	0.883066	24839.037849	0.038302	0.039699
RS	27	0.767213	0.883066	24905.207531	0.038404	0.039685
RS	28	0.839444	0.905554	24221.347925	0.037349	0.038519
RS	29	0.917692	0.905554	24017.133136	0.037035	0.038081
RS	30	1.002457	0.933899	22957.084421	0.035400	0.036345
RS	31	1.094283	0.933899	22488.735961	0.034678	0.035520
RS	32	1.193756	0.963383	21214.285039	0.032713	0.033472
RS	33	1.301515	0.963383	20497.083346	0.031607	0.032279
RS	34	1.418250	0.992024	19085.402965	0.029430	0.030034
RS	35	1.544707	0.992024	18149.254254	0.027986	0.028515
RS	36	1.681698	1.018651	16658.276783	0.025687	0.026160
RS	37	1.830098	1.018651	15550.256699	0.023979	0.024387
RS	38	1.990859	1.042081	14041.019884	0.021651	0.022017
RS	39	2.165010	1.042081	12824.183945	0.019775	0.020091
RS	40	2.353667	1.061374	11357.242919	0.017513	0.017801
RS	41	2.558037	1.061374	10107.826998	0.015586	0.015839
RS	42	2.779429	1.076514	8738.757924	0.013475	0.013709
RS	43	3.019261	1.076514	7541.597022	0.011629	0.011838
RS	44	3.279070	1.088658	6324.007399	0.009752	0.009945
RS	45	3.560518	1.088658	5262.573214	0.008115	0.008286
RS	46	3.865409	1.099126	4249.224990	0.006552	0.006710
RS	47	4.195694	1.099126	3388.091418	0.005224	0.005362
RS	48	4.553489	1.107993	2615.832905	0.004034	0.004157
RS	49	4.941086	1.107993	1983.571568	0.003059	0.003165
RS	50	5.360966	1.113594	1454.194800	0.002242	0.002335
RS	51	5.815819	1.113594	1038.804217	0.001602	0.001679
RS	52	6.308557	1.113396	716.898654	0.001105	0.001168
RS	53	6.842337	1.113396	476.416155	0.000735	0.000783
RS	54	7.420575	1.103511	306.013626	0.000472	0.000508
RS	55	8.046976	1.103511	185.880246	0.000287	0.000312
RS	56	8.725551	1.103511	107.604926	0.000166	0.000182
RS	57	9.460646	1.103511	59.129509	0.000091	0.000101
RS	58	10.256968	1.079820	31.149558	0.000048	0.000054
RS	59	11.119616	1.079820	14.952392	0.000023	0.000026
RS	60	12.054117	1.079820	6.708194	0.000010	0.000012
RS	61	13.066453	1.079820	2.797092	0.000004	0.000005
RS	62	14.163108	1.079820	1.077419	0.000002	0.000002
RS	63	15.351106	1.079820	0.551382	0.000001	0.000001
PA	4+25*2+4+6 0.186750732 0.037033150 15.351105982 0.712603593 2.963518299 2.496430623 2.019299068 1.756560604 1.595470253 1.419600546 1.223311799 1.057786486 0.949393774 0.893036470 0.875113235 0.883066274 0.905554382 0.933898955 0.963383002 0.992024120 1.018650924 1.042081482 1.061374205 1.076513976 1.088657513 1.099125820 1.107993327 1.113593538 1.113396142 1.103510608 1.079819770
//
IT	4588
RD	10
LK	-7208050.011960
QD	-364.069063 -> -359.554409
RI	0.0067114687
TR	0.186387	0.036940
MT	15.409666
MM	C_pi: 1.055384, n_recomb: 648090.251266
RS	0	0.000000	0.704992	7472.671406	0.011530	0.010601
RS	1	0.008336	0.704992	7997.760624	0.012341	0.008389
RS	2	0.017366	0.704992	8551.078777	0.013194	0.006905
RS	3	0.027149	0.704992	9132.648239	0.014092	0.007458
RS	4	0.037748	3.084899	2240.389017	0.003457	0.002142
RS	5	0.049230	3.084899	2418.282011	0.003731	0.002635
RS	6	0.061670	2.517946	3195.503239	0.004931	0.003754
RS	7	0.075146	2.517946	3443.515171	0.005313	0.004428
RS	8	0.089746	2.011819	4638.599393	0.007157	0.006271
RS	9	0.105562	2.011819	4985.787493	0.007693	0.007063
RS	10	0.122697	1.753731	6139.412958	0.009473	0.009056
RS	11	0.141260	1.753731	6580.588432	0.010154	0.009924
RS	12	0.161371	1.606063	7690.756900	0.011867	0.011794
RS	13	0.183158	1.606063	8218.367629	0.012681	0.012643
RS	14	0.206761	1.436171	9800.637571	0.015122	0.015191
RS	15	0.232332	1.436171	10427.608570	0.016090	0.016236
RS	16	0.260034	1.235970	12850.711915	0.019829	0.020127
RS	17	0.290045	1.235970	13582.040072	0.020957	0.021461
RS	18	0.322558	1.063857	16604.915191	0.025621	0.026356
RS	19	0.357781	1.063857	17391.040017	0.026834	0.027826
RS	20	0.395940	0.950820	20275.866454	0.031286	0.032501
RS	21	0.437280	0.950820	21010.188344	0.032419	0.033805
RS	22	0.482066	0.892161	23078.261976	0.035610	0.037104
RS	23	0.530585	0.892161	23647.326564	0.036488	0.038026
RS	24	0.583149	0.873584	24614.519539	0.037980	0.039510
RS	25	0.640094	0.873584	24943.443556	0.038488	0.039960
RS	26	0.701785	0.881923	24907.676542	0.038432	0.039819
RS	27	0.768620	0.881923	24968.314706	0.038526	0.039801
RS	28	0.841025	0.905251	24254.265310	0.037424	0.038587
RS	29	0.919466	0.905251	24045.093546	0.037101	0.038150
RS	30	1.004445	0.934452	22958.552631	0.035425	0.036372
RS	31	1.096508	0.934452	22486.875572	0.034697	0.035550
RS	32	1.196245	0.964700	21193.472521	0.032701	0.033470
RS	33	1.304295	0.964700	20474.956325	0.031593	0.032283
RS	34	1.421353	0.994105	19049.549575	0.029393	0.030012
RS	35	1.548168	0.994105	18114.443337	0.027950	0.028499
RS	36	1.685553	1.021591	16613.285931	0.025634	0.026123
RS	37	1.834391	1.021591	15508.994896	0.023930	0.024357
RS	38	1.995636	1.045973	13993.399024	0.021592	0.021972
RS	39	2.170321	1.045973	12782.890377	0.019724	0.020054
RS	40	2.359567	1.066259	11313.721177	0.017457	0.017754
RS	41	2.564589	1.066259	10072.500658	0.015542	0.015803
RS	42	2.786700	1.082421	8704.396574	0.013431	0.013669
RS	43	3.027326	1.082421	7516.135452	0.011597	0.011808
RS	44	3.288009	1.095695	6300.958469	0.009722	0.009916
RS	45	3.570422	1.095695	5247.935576	0.008098	0.008267
RS	46	3.876376	1.107459	4237.237121	0.006538	0.006692
RS	47	4.207834	1.107459	3382.943134	0.005220	0.005354
RS	48	4.566921	1.117685	2612.947177	0.004032	0.004151
RS	49	4.955940	1.117685	1985.116899	0.003063	0.003165
RS	50	5.377386	1.124397	1457.133414	0.002248	0.002337
RS	51	5.833963	1.124397	1043.544962	0.001610	0.001684
RS	52	6.328598	1.124694	721.877886	0.001114	0.001174
RS	53	6.864465	1.124694	481.224684	0.000743	0.000789
RS	54	7.445000	1.114325	310.220345	0.000479	0.000513
RS	55	8.073926	1.114325	189.079243	0.000292	0.000316
RS	56	8.755277	1.114325	109.857019	0.000170	0.000185
RS	57	9.493424	1.114325	60.603270	0.000094	0.000103
RS	58	10.293100	1.088830	32.091007	0.000050	0.000055
RS	59	11.159434	1.088830	15.456517	0.000024	0.000027
RS	60	12.097983	1.088830	6.959404	0.000011	0.000012
RS	61	13.114767	1.088830	2.913000	0.000004	0.000005
RS	62	14.216306	1.088830	1.126662	0.000002	0.000002
RS	63	15.409666	1.088830	0.580265	0.000001	0.000001
PA	4+25*2+4+6 0.186386719 0.036939612 15.409665804 0.704992165 3.084899281 2.517945748 2.011819441 1.753730794 1.606063347 1.436170829 1.235970438 1.063857347 0.950819799 0.892160532 0.873584297 0.881923466 0.905250826 0.934452039 0.964700495 0.994105469 1.021590566 1.045973476 1.066259361 1.082420770 1.095694600 1.107459074 1.117685056 1.124396789 1.124693878 1.114324965 1.088829652
//
IT	3619
RD	11
LK	-7208041.597550
QD	-359.568721 -> -356.121924
RI	0.0067937733
TR	0.186076	0.036860
MT	15.459867
MM	C_pi: 1.057095, n_recomb: 647745.846241
RS	0	0.000000	0.699302	7534.182694	0.011631	0.010589
RS	1	0.008341	0.699302	8063.128449	0.012448	0.008400
RS	2	0.017378	0.699302	8620.386870	0.013308	0.006941
RS	3	0.027169	0.699302	9205.950401	0.014212	0.007526
RS	4	0.037776	3.205619	2155.892613	0.003328	0.002061
RS	5	0.049269	3.205619	2327.527084	0.003593	0.002541
RS	6	0.061720	2.534490	3175.519047	0.004902	0.003736
RS	7	0.075209	2.534490	3422.260007	0.005283	0.004405
RS	8	0.089823	2.000530	4666.631233	0.007204	0.006313
RS	9	0.105657	2.000530	5015.895745	0.007744	0.007109
RS	10	0.122811	1.747486	6163.759230	0.009516	0.009098
RS	11	0.141397	1.747486	6606.672353	0.010199	0.009975
RS	12	0.161532	1.613694	7657.721535	0.011822	0.011764
RS	13	0.183347	1.613694	8183.878843	0.012634	0.012615
RS	14	0.206982	1.450744	9708.861582	0.014989	0.015082
RS	15	0.232588	1.450744	10332.144066	0.015951	0.016119
RS	16	0.260330	1.247543	12745.867642	0.019677	0.020003
RS	17	0.290385	1.247543	13474.564114	0.020802	0.021323
RS	18	0.322948	1.069508	16543.463468	0.025540	0.026298
RS	19	0.358227	1.069508	17329.756193	0.026754	0.027755
RS	20	0.396449	0.952251	20283.481517	0.031314	0.032542
RS	21	0.437859	0.952251	21018.945776	0.032449	0.033835
RS	22	0.482723	0.891522	23138.685459	0.035722	0.037219
RS	23	0.531330	0.891522	23707.038505	0.036599	0.038132
RS	24	0.583990	0.872373	24689.996153	0.038117	0.039640
RS	25	0.641043	0.872373	25015.576077	0.038619	0.040084
RS	26	0.702855	0.881062	24964.961443	0.038541	0.039919
RS	27	0.769823	0.881062	25021.082897	0.038628	0.039898
RS	28	0.842377	0.905111	24281.375861	0.037486	0.038644
RS	29	0.920983	0.905111	24068.243178	0.037157	0.038207
RS	30	1.006146	0.934996	22960.587996	0.035447	0.036395
RS	31	1.098412	0.934996	22486.219887	0.034715	0.035576
RS	32	1.198374	0.965803	21178.790327	0.032696	0.033472
RS	33	1.306674	0.965803	20458.985499	0.031585	0.032289
RS	34	1.424008	0.995760	19023.439301	0.029369	0.029999
RS	35	1.551129	0.995760	18088.697266	0.027926	0.028490
RS	36	1.688854	1.023904	16579.361296	0.025595	0.026097
RS	37	1.838066	1.023904	15477.486898	0.023894	0.024335
RS	38	1.999724	1.049070	13956.068240	0.021546	0.021936
RS	39	2.174867	1.049070	12750.158097	0.019684	0.020025
RS	40	2.364619	1.070217	11278.240203	0.017412	0.017717
RS	41	2.570198	1.070217	10043.375861	0.015505	0.015772
RS	42	2.792925	1.087313	8675.156339	0.013393	0.013635
RS	43	3.034231	1.087313	7494.167316	0.011570	0.011782
RS	44	3.295664	1.101672	6280.272293	0.009696	0.009889
RS	45	3.578904	1.101672	5234.479198	0.008081	0.008250
RS	46	3.885770	1.114728	4225.584417	0.006524	0.006675
RS	47	4.218232	1.114728	3377.482209	0.005214	0.005345
RS	48	4.578425	1.126338	2609.323665	0.004028	0.004144
RS	49	4.968663	1.126338	1985.734913	0.003066	0.003165
RS	50	5.391452	1.134206	1459.075763	0.002253	0.002338
RS	51	5.849506	1.134206	1047.381603	0.001617	0.001688
RS	52	6.345768	1.135047	726.078001	0.001121	0.001179
RS	53	6.883424	1.135047	485.437892	0.000749	0.000795
RS	54	7.465927	1.124259	313.987149	0.000485	0.000519
RS	55	8.097019	1.124259	191.991322	0.000296	0.000320
RS	56	8.780750	1.124259	111.933858	0.000173	0.000188
RS	57	9.521514	1.124259	61.977267	0.000096	0.000105
RS	58	10.324066	1.097037	32.979229	0.000051	0.000056
RS	59	11.193561	1.097037	15.935502	0.000025	0.000027
RS	60	12.135582	1.097037	7.199742	0.000011	0.000013
RS	61	13.156180	1.097037	3.024655	0.000005	0.000005
RS	62	14.261908	1.097037	1.174427	0.000002	0.000002
RS	63	15.459867	1.097037	0.608574	0.000001	0.000001
PA	4+25*2+4+6 0.186075953 0.036859855 15.459866665 0.699301540 3.205619395 2.534489505 2.000530278 1.747485724 1.613694084 1.450743790 1.247543044 1.069507507 0.952250969 0.891521558 0.872372948 0.881062213 0.905110969 0.934995649 0.965802610 0.995759822 1.023904444 1.049069772 1.070216996 1.087312731 1.101671894 1.114727535 1.126338027 1.134206266 1.135046667 1.124259113 1.097037143
//
IT	4905
RD	12
LK	-7208035.125606
QD	-356.336395 -> -353.619635
RI	0.0068550586
TR	0.185808	0.036791
MT	15.503316
MM	C_pi: 1.058586, n_recomb: 647456.269905
RS	0	0.000000	0.694944	7582.147188	0.011711	0.010578
RS	1	0.008346	0.694944	8114.125126	0.012532	0.008410
RS	2	0.017389	0.694944	8674.482612	0.013398	0.006971
RS	3	0.027186	0.694944	9263.188437	0.014307	0.007582
RS	4	0.037801	3.326594	2077.496485	0.003209	0.001987
RS	5	0.049302	3.326594	2243.286810	0.003465	0.002454
RS	6	0.061762	2.547805	3159.884393	0.004880	0.003723
RS	7	0.075263	2.547805	3405.642831	0.005260	0.004385
RS	8	0.089891	1.987055	4700.150885	0.007259	0.006358
RS	9	0.105739	1.987055	5051.823959	0.007803	0.007159
RS	10	0.122910	1.739013	6196.008153	0.009570	0.009146
RS	11	0.141514	1.739013	6641.095245	0.010257	0.010034
RS	12	0.161671	1.619071	7635.048502	0.011792	0.011741
RS	13	0.183510	1.619071	8160.258838	0.012604	0.012596
RS	14	0.207172	1.463650	9628.670217	0.014872	0.014984
RS	15	0.232809	1.463650	10248.688621	0.015829	0.016014
RS	16	0.260585	1.258154	12650.380332	0.019539	0.019887
RS	17	0.290679	1.258154	13376.600678	0.020660	0.021196
RS	18	0.323286	1.074740	16485.438738	0.025462	0.026240
RS	19	0.358613	1.074740	17271.797160	0.026676	0.027686
RS	20	0.396889	0.953631	20287.298289	0.031334	0.032575
RS	21	0.438359	0.953631	21023.792577	0.032471	0.033859
RS	22	0.483291	0.891042	23189.726846	0.035817	0.037317
RS	23	0.531973	0.891042	23757.531621	0.036694	0.038222
RS	24	0.584717	0.871401	24754.152147	0.038233	0.039752
RS	25	0.641864	0.871401	25076.940612	0.038731	0.040190
RS	26	0.703780	0.880425	25012.704983	0.038632	0.040004
RS	27	0.770864	0.880425	25065.133603	0.038713	0.039979
RS	28	0.843546	0.905110	24303.215800	0.037536	0.038689
RS	29	0.922295	0.905110	24086.953054	0.037202	0.038253
RS	30	1.007615	0.935544	22962.442771	0.035466	0.036414
RS	31	1.100057	0.935544	22485.942448	0.034730	0.035597
RS	32	1.200214	0.966747	21168.453624	0.032695	0.033476
RS	33	1.308730	0.966747	20447.438449	0.031581	0.032295
RS	34	1.426303	0.997086	19004.701712	0.029353	0.029992
RS	35	1.553689	0.997086	18069.838481	0.027909	0.028485
RS	36	1.691706	1.025726	16554.025347	0.025568	0.026079
RS	37	1.841242	1.025726	15453.565911	0.023868	0.024321
RS	38	2.003259	1.051530	13926.874838	0.021510	0.021910
RS	39	2.178797	1.051530	12724.206558	0.019653	0.020003
RS	40	2.368986	1.073425	11249.198969	0.017374	0.017686
RS	41	2.575048	1.073425	10019.226590	0.015475	0.015748
RS	42	2.798308	1.091375	8650.090318	0.013360	0.013605
RS	43	3.040202	1.091375	7475.054836	0.011545	0.011760
RS	44	3.302284	1.106777	6261.546180	0.009671	0.009864
RS	45	3.586239	1.106777	5222.013707	0.008065	0.008233
RS	46	3.893893	1.121114	4214.244343	0.006509	0.006659
RS	47	4.227225	1.121114	3371.789460	0.005208	0.005336
RS	48	4.588376	1.134125	2605.121961	0.004024	0.004137
RS	49	4.979669	1.134125	1985.601336	0.003067	0.003163
RS	50	5.403619	1.143187	1460.199802	0.002255	0.002339
RS	51	5.862952	1.143187	1050.465831	0.001622	0.001692
RS	52	6.360621	1.144612	729.623580	0.001127	0.001184
RS	53	6.899826	1.144612	489.146514	0.000755	0.000800
RS	54	7.484033	1.133456	317.379067	0.000490	0.000523
RS	55	8.116998	1.133456	194.656710	0.000301	0.000324
RS	56	8.802790	1.133456	113.858772	0.000176	0.000191
RS	57	9.545819	1.133456	63.264114	0.000098	0.000107
RS	58	10.350861	1.104581	33.820467	0.000052	0.000058
RS	59	11.223092	1.104581	16.392235	0.000025	0.000028
RS	60	12.168120	1.104581	7.430436	0.000011	0.000013
RS	61	13.192020	1.104581	3.132535	0.000005	0.000005
RS	62	14.301375	1.104581	1.220879	0.000002	0.000002
RS	63	15.503316	1.104581	0.636380	0.000001	0.000001
PA	4+25*2+4+6 0.185807651 0.036791160 15.503316283 0.694944101 3.326594287 2.547805035 1.987055103 1.739013074 1.619070750 1.463650116 1.258153902 1.074740421 0.953631338 0.891041927 0.871401375 0.880425306 0.905110105 0.935544479 0.966746928 0.997085506 1.025726296 1.051529680 1.073424799 1.091374693 1.106777067 1.121114296 1.134125080 1.143186641 1.144611733 1.133455779 1.104581342
//
IT	3570
RD	13
LK	-7208029.991610
QD	-353.950775 -> -351.748454
RI	0.0069024991
TR	0.185574	0.036732
MT	15.541166
MM	C_pi: 1.059887, n_recomb: 647207.258430
RS	0	0.000000	0.691458	7621.045339	0.011775	0.010569
RS	1	0.008350	0.691458	8155.497141	0.012601	0.008418
RS	2	0.017398	0.691458	8718.383567	0.013471	0.006996
RS	3	0.027201	0.691458	9309.654003	0.014384	0.007629
RS	4	0.037822	3.448519	2004.105378	0.003097	0.001919
RS	5	0.049330	3.448519	2164.392163	0.003344	0.002371
RS	6	0.061800	2.559230	3146.742329	0.004862	0.003711
RS	7	0.075310	2.559230	3391.677910	0.005240	0.004367
RS	8	0.089949	1.972517	4736.599612	0.007319	0.006406
RS	9	0.105810	1.972517	5090.847437	0.007866	0.007211
RS	10	0.122996	1.729172	6233.259773	0.009631	0.009197
RS	11	0.141616	1.729172	6680.786675	0.010322	0.010096
RS	12	0.161792	1.622764	7619.898133	0.011774	0.011725
RS	13	0.183652	1.622764	8144.525752	0.012584	0.012585
RS	14	0.207337	1.475183	9557.749559	0.014768	0.014893
RS	15	0.233001	1.475183	10174.845751	0.015721	0.015920
RS	16	0.260807	1.267913	12563.030255	0.019411	0.019779
RS	17	0.290935	1.267913	13286.917940	0.020530	0.021078
RS	18	0.323579	1.079570	16431.020055	0.025388	0.026183
RS	19	0.358948	1.079570	17217.365223	0.026603	0.027620
RS	20	0.397271	0.954926	20288.685152	0.031348	0.032601
RS	21	0.438794	0.954926	21026.098615	0.032487	0.033878
RS	22	0.483785	0.890661	23233.493842	0.035898	0.037403
RS	23	0.532532	0.890661	23800.851661	0.036775	0.038301
RS	24	0.585349	0.870607	24809.037536	0.038332	0.039850
RS	25	0.642577	0.870607	25129.460800	0.038828	0.040282
RS	26	0.704584	0.879964	25052.291709	0.038708	0.040074
RS	27	0.771768	0.879964	25101.694125	0.038785	0.040047
RS	28	0.844563	0.905222	24320.202313	0.037577	0.038726
RS	29	0.923435	0.905222	24101.501052	0.037239	0.038290
RS	30	1.008894	0.936103	22963.518683	0.035481	0.036429
RS	31	1.101489	0.936103	22485.374715	0.034742	0.035614
RS	32	1.201815	0.967571	21161.040122	0.032696	0.033482
RS	33	1.310519	0.967571	20438.927112	0.031580	0.032303
RS	34	1.428300	0.998152	18991.446831	0.029344	0.029990
RS	35	1.555916	0.998152	18056.122805	0.027899	0.028485
RS	36	1.694189	1.027152	16535.325706	0.025549	0.026068
RS	37	1.844007	1.027152	15435.512960	0.023849	0.024311
RS	38	2.006335	1.053473	13904.066966	0.021483	0.021890
RS	39	2.182218	1.053473	12703.577471	0.019628	0.019986
RS	40	2.372787	1.076015	11225.312329	0.017344	0.017661
RS	41	2.579270	1.076015	9999.056594	0.015450	0.015727
RS	42	2.802994	1.094747	8628.401618	0.013332	0.013580
RS	43	3.045399	1.094747	7458.248348	0.011524	0.011740
RS	44	3.308046	1.111149	6244.440044	0.009648	0.009842
RS	45	3.592624	1.111149	5210.363813	0.008051	0.008217
RS	46	3.900965	1.126756	4203.170018	0.006494	0.006642
RS	47	4.235053	1.126756	3365.902789	0.005201	0.005327
RS	48	4.597038	1.141179	2600.436536	0.004018	0.004129
RS	49	4.989250	1.141179	1984.833141	0.003067	0.003161
RS	50	5.414212	1.151461	1460.634961	0.002257	0.002338
RS	51	5.874659	1.151461	1052.910230	0.001627	0.001694
RS	52	6.373554	1.153508	732.607989	0.001132	0.001187
RS	53	6.914108	1.153508	492.419687	0.000761	0.000804
RS	54	7.499799	1.142030	320.444948	0.000495	0.000527
RS	55	8.134397	1.142030	197.106746	0.000305	0.000327
RS	56	8.821984	1.142030	115.650625	0.000179	0.000194
RS	57	9.566987	1.142030	64.474419	0.000100	0.000109
RS	58	10.374198	1.111557	34.620564	0.000053	0.000059
RS	59	11.248813	1.111557	16.829354	0.000026	0.000029
RS	60	12.196461	1.111557	7.652575	0.000012	0.000013
RS	61	13.223238	1.111557	3.237044	0.000005	0.000006
RS	62	14.335754	1.111557	1.266154	0.000002	0.000002
RS	63	15.541166	1.111557	0.663732	0.000001	0.000001
PA	4+25*2+4+6 0.185574267 0.036731585 15.541166177 0.691458366 3.448519129 2.559229842 1.972516755 1.729171819 1.622764157 1.475182592 1.267913337 1.079569996 0.954926400 0.890661180 0.870606907 0.879963505 0.905222265 0.936102776 0.967571161 0.998152410 1.027152402 1.053473139 1.076014754 1.094746936 1.111148902 1.126755545 1.141179116 1.151461469 1.153508165 1.142029856 1.111556963
//
IT	3803
RD	14
LK	-7208025.806741
QD	-352.150372 -> -350.321191
RI	0.0069389305
TR	0.185369	0.036679
MT	15.574469
MM	C_pi: 1.061035, n_recomb: 646991.321583
RS	0	0.000000	0.688596	7653.358457	0.011829	0.010562
RS	1	0.008354	0.688596	8189.876235	0.012658	0.008425
RS	2	0.017406	0.688596	8754.875054	0.013532	0.007018
RS	3	0.027213	0.688596	9348.288036	0.014449	0.007669
RS	4	0.037841	3.571917	1934.961968	0.002991	0.001855
RS	5	0.049356	3.571917	2090.035736	0.003230	0.002294
RS	6	0.061833	2.569667	3134.910912	0.004845	0.003701
RS	7	0.075352	2.569667	3379.102269	0.005223	0.004351
RS	8	0.090000	1.957663	4774.281752	0.007379	0.006454
RS	9	0.105873	1.957663	5131.162433	0.007931	0.007263
RS	10	0.123071	1.718563	6273.549734	0.009696	0.009251
RS	11	0.141706	1.718563	6723.669074	0.010392	0.010160
RS	12	0.161898	1.625200	7610.314643	0.011763	0.011713
RS	13	0.183776	1.625200	8134.628118	0.012573	0.012580
RS	14	0.207483	1.485571	9494.473581	0.014675	0.014810
RS	15	0.233169	1.485571	10108.935013	0.015625	0.015835
RS	16	0.261002	1.276920	12482.912297	0.019294	0.019677
RS	17	0.291159	1.276920	13204.607630	0.020409	0.020969
RS	18	0.323836	1.084022	16380.345180	0.025318	0.026129
RS	19	0.359243	1.084022	17166.625183	0.026533	0.027558
RS	20	0.397607	0.956118	20288.841812	0.031359	0.032624
RS	21	0.439176	0.956118	21027.076496	0.032500	0.033894
RS	22	0.484218	0.890344	23271.700825	0.035969	0.037479
RS	23	0.533023	0.890344	23838.679475	0.036845	0.038371
RS	24	0.585905	0.869949	24856.459883	0.038419	0.039934
RS	25	0.643204	0.869949	25174.855683	0.038911	0.040361
RS	26	0.705291	0.879645	25085.081686	0.038772	0.040134
RS	27	0.772563	0.879645	25132.005823	0.038844	0.040104
RS	28	0.845456	0.905434	24332.930014	0.037609	0.038755
RS	29	0.924438	0.905434	24112.375171	0.037268	0.038319
RS	30	1.010018	0.936679	22963.638204	0.035493	0.036441
RS	31	1.102747	0.936679	22484.280170	0.034752	0.035628
RS	32	1.203223	0.968312	21155.680738	0.032699	0.033487
RS	33	1.312092	0.968312	20432.605909	0.031581	0.032310
RS	34	1.430056	0.999022	18982.435867	0.029340	0.029992
RS	35	1.557874	0.999022	18046.416321	0.027893	0.028487
RS	36	1.696370	1.028270	16521.888116	0.025536	0.026063
RS	37	1.846437	1.028270	15422.136743	0.023837	0.024307
RS	38	2.009039	1.055004	13886.459783	0.021463	0.021876
RS	39	2.185225	1.055004	12687.301835	0.019610	0.019974
RS	40	2.376129	1.078106	11205.680894	0.017320	0.017641
RS	41	2.582981	1.078106	9982.191298	0.015429	0.015710
RS	42	2.807113	1.097554	8609.572842	0.013307	0.013558
RS	43	3.049969	1.097554	7443.416557	0.011505	0.011723
RS	44	3.313112	1.114914	6228.761497	0.009627	0.009821
RS	45	3.598238	1.114914	5199.463361	0.008036	0.008203
RS	46	3.907183	1.131774	4192.399047	0.006480	0.006627
RS	47	4.241937	1.131774	3359.916063	0.005193	0.005318
RS	48	4.604656	1.147617	2595.400723	0.004011	0.004121
RS	49	4.997676	1.147617	1983.568648	0.003066	0.003158
RS	50	5.423528	1.159143	1460.515045	0.002257	0.002337
RS	51	5.884955	1.159143	1054.828412	0.001630	0.001696
RS	52	6.384929	1.161846	735.123080	0.001136	0.001190
RS	53	6.926670	1.161846	495.325367	0.000766	0.000808
RS	54	7.513667	1.150086	323.233244	0.000500	0.000531
RS	55	8.149701	1.150086	199.372558	0.000308	0.000331
RS	56	8.838868	1.150086	117.328226	0.000181	0.000196
RS	57	9.585607	1.150086	65.618832	0.000101	0.000111
RS	58	10.394728	1.118058	35.385303	0.000055	0.000060
RS	59	11.271442	1.118058	17.249586	0.000027	0.000029
RS	60	12.221394	1.118058	7.867348	0.000012	0.000014
RS	61	13.250705	1.118058	3.338658	0.000005	0.000006
RS	62	14.366002	1.118058	1.310425	0.000002	0.000002
RS	63	15.574469	1.118058	0.690710	0.000001	0.000001
PA	4+25*2+4+6 0.185368985 0.036679373 15.574469438 0.688596127 3.571916848 2.569667375 1.957663285 1.718563373 1.625200061 1.485570726 1.276920492 1.084021806 0.956117581 0.890344353 0.869948914 0.879644609 0.905433770 0.936679484 0.968312128 0.999022458 1.028270090 1.055003754 1.078105571 1.097554339 1.114914454 1.131773731 1.147617033 1.159143294 1.161846017 1.150086110 1.118057602
//
IT	3783
RD	15
LK	-7208022.314067
QD	-350.754763 -> -349.203616
RI	0.0069680842
TR	0.185187	0.036633
MT	15.603953
MM	C_pi: 1.062050, n_recomb: 646801.386653
RS	0	0.000000	0.686155	7681.167365	0.011876	0.010555
RS	1	0.008357	0.686155	8219.467142	0.012708	0.008431
RS	2	0.017413	0.686155	8786.287947	0.013584	0.007037
RS	3	0.027225	0.686155	9381.548783	0.014505	0.007705
RS	4	0.037857	3.697029	1869.577381	0.002890	0.001794
RS	5	0.049378	3.697029	2019.697043	0.003123	0.002220
RS	6	0.061862	2.579637	3123.701633	0.004829	0.003692
RS	7	0.075388	2.579637	3367.180329	0.005206	0.004335
RS	8	0.090046	1.942993	4811.982982	0.007440	0.006501
RS	9	0.105928	1.942993	5171.477157	0.007995	0.007315
RS	10	0.123138	1.707625	6315.371389	0.009764	0.009305
RS	11	0.141785	1.707625	6768.148341	0.010464	0.010224
RS	12	0.161992	1.626688	7604.852272	0.011758	0.011705
RS	13	0.183886	1.626688	8129.047883	0.012568	0.012578
RS	14	0.207611	1.494995	9437.519721	0.014591	0.014733
RS	15	0.233318	1.494995	10049.586145	0.015537	0.015757
RS	16	0.261174	1.285257	12409.172091	0.019185	0.019581
RS	17	0.291358	1.285257	13128.805079	0.020298	0.020867
RS	18	0.324064	1.088116	16333.379505	0.025253	0.026078
RS	19	0.359503	1.088116	17119.557661	0.026468	0.027500
RS	20	0.397904	0.957194	20288.475451	0.031367	0.032643
RS	21	0.439514	0.957194	21027.439654	0.032510	0.033908
RS	22	0.484602	0.890059	23305.648334	0.036032	0.037547
RS	23	0.533458	0.890059	23872.282200	0.036908	0.038433
RS	24	0.586396	0.869393	24897.708701	0.038494	0.040009
RS	25	0.643759	0.869393	25214.341538	0.038983	0.040431
RS	26	0.705915	0.879440	25112.036493	0.038825	0.040184
RS	27	0.773266	0.879440	25156.933250	0.038894	0.040151
RS	28	0.846246	0.905727	24341.832109	0.037634	0.038777
RS	29	0.925324	0.905727	24119.915550	0.037291	0.038341
RS	30	1.011012	0.937277	22962.569612	0.035502	0.036449
RS	31	1.103860	0.937277	22482.378423	0.034759	0.035638
RS	32	1.204467	0.968992	21151.639111	0.032702	0.033493
RS	33	1.313482	0.968992	20427.751021	0.031583	0.032317
RS	34	1.431608	0.999739	18976.604866	0.029339	0.029996
RS	35	1.559606	0.999739	18039.738902	0.027891	0.028492
RS	36	1.698301	1.029141	16512.578515	0.025530	0.026061
RS	37	1.848586	1.029141	15412.443651	0.023829	0.024305
RS	38	2.011431	1.056200	13873.020200	0.021449	0.021867
RS	39	2.187885	1.056200	12674.526475	0.019596	0.019965
RS	40	2.379085	1.079784	11189.555073	0.017300	0.017625
RS	41	2.586264	1.079784	9968.057100	0.015411	0.015697
RS	42	2.810757	1.099889	8593.150981	0.013286	0.013538
RS	43	3.054011	1.099889	7430.255892	0.011488	0.011708
RS	44	3.317595	1.118166	6214.326875	0.009608	0.009802
RS	45	3.603206	1.118166	5189.229852	0.008023	0.008189
RS	46	3.912686	1.136260	4181.924660	0.006466	0.006612
RS	47	4.248029	1.136260	3353.874657	0.005185	0.005309
RS	48	4.611397	1.153525	2590.099121	0.004004	0.004112
RS	49	5.005132	1.153525	1981.901816	0.003064	0.003155
RS	50	5.431772	1.166314	1459.935305	0.002257	0.002335
RS	51	5.894066	1.166314	1056.303047	0.001633	0.001698
RS	52	6.394995	1.169698	737.240473	0.001140	0.001193
RS	53	6.937787	1.169698	497.915441	0.000770	0.000811
RS	54	7.525940	1.157692	325.780462	0.000504	0.000535
RS	55	8.163246	1.157692	201.476978	0.000311	0.000334
RS	56	8.853812	1.157692	118.904972	0.000184	0.000198
RS	57	9.602089	1.157692	66.704685	0.000103	0.000112
RS	58	10.412900	1.124165	36.118040	0.000056	0.000061
RS	59	11.291472	1.124165	17.654694	0.000027	0.000030
RS	60	12.243466	1.124165	8.075610	0.000012	0.000014
RS	61	13.275019	1.124165	3.437762	0.000005	0.000006
RS	62	14.392780	1.124165	1.353849	0.000002	0.000002
RS	63	15.603953	1.124165	0.717404	0.000001	0.000001
PA	4+25*2+4+6 0.185187220 0.036633339 15.603952586 0.686154571 3.697028773 2.579636521 1.942992609 1.707625022 1.626688170 1.494994951 1.285257320 1.088115733 0.957193534 0.890059056 0.869393257 0.879439971 0.905727357 0.937276646 0.968991790 0.999738920 1.029140771 1.056199540 1.079783530 1.099888697 1.118165919 1.136260022 1.153524889 1.166314317 1.169698297 1.157692471 1.124165089
//
IT	4081
RD	16
LK	-7208019.341817
QD	-349.650579 -> -348.311553
RI	0.0069914421
TR	0.185024	0.036592
MT	15.630381
MM	C_pi: 1.062961, n_recomb: 646633.486794
RS	0	0.000000	0.684023	7705.649647	0.011917	0.010549
RS	1	0.008360	0.684023	8245.520431	0.012751	0.008437
RS	2	0.017419	0.684023	8813.947406	0.013631	0.007055
RS	3	0.027235	0.684023	9410.837064	0.014554	0.007738
RS	4	0.037872	3.824148	1807.530095	0.002795	0.001737
RS	5	0.049398	3.824148	1952.927315	0.003020	0.002150
RS	6	0.061887	2.589527	3112.638111	0.004814	0.003683
RS	7	0.075421	2.589527	3355.404001	0.005189	0.004319
RS	8	0.090086	1.928804	4848.965066	0.007499	0.006547
RS	9	0.105978	1.928804	5211.008296	0.008059	0.007364
RS	10	0.123197	1.696644	6357.762579	0.009832	0.009358
RS	11	0.141856	1.696644	6813.208888	0.010536	0.010288
RS	12	0.162076	1.627479	7602.431397	0.011757	0.011700
RS	13	0.183985	1.627479	8126.653409	0.012568	0.012580
RS	14	0.207726	1.503611	9385.874554	0.014515	0.014662
RS	15	0.233452	1.503611	9995.751590	0.015458	0.015686
RS	16	0.261328	1.293004	12341.112496	0.019085	0.019491
RS	17	0.291535	1.293004	13058.808073	0.020195	0.020773
RS	18	0.324268	1.091883	16290.037164	0.025192	0.026029
RS	19	0.359736	1.091883	17076.094403	0.026408	0.027447
RS	20	0.398170	0.958154	20288.198575	0.031375	0.032661
RS	21	0.439817	0.958154	21027.814081	0.032519	0.033921
RS	22	0.484945	0.889793	23336.323015	0.036089	0.037609
RS	23	0.533847	0.889793	23902.633347	0.036965	0.038490
RS	24	0.586836	0.868921	24933.925321	0.038560	0.040076
RS	25	0.644255	0.868921	25249.009920	0.039047	0.040493
RS	26	0.706475	0.879333	25134.109687	0.038869	0.040225
RS	27	0.773896	0.879333	25177.355090	0.038936	0.040191
RS	28	0.846953	0.906096	24347.414602	0.037653	0.038793
RS	29	0.926118	0.906096	24124.556141	0.037308	0.038358
RS	30	1.011901	0.937902	22960.302356	0.035507	0.036455
RS	31	1.104856	0.937902	22479.617673	0.034764	0.035644
RS	32	1.205582	0.969634	21148.497211	0.032706	0.033499
RS	33	1.314728	0.969634	20423.948028	0.031585	0.032323
RS	34	1.432999	1.000343	18973.248777	0.029342	0.030002
RS	35	1.561157	1.000343	18035.444404	0.027891	0.028498
RS	36	1.700029	1.029824	16506.571364	0.025527	0.026063
RS	37	1.850511	1.029824	15405.719435	0.023824	0.024307
RS	38	2.013573	1.057132	13863.015826	0.021439	0.021862
RS	39	2.190267	1.057132	12664.654538	0.019586	0.019960
RS	40	2.381733	1.081131	11176.372298	0.017284	0.017613
RS	41	2.589205	1.081131	9956.234202	0.015397	0.015686
RS	42	2.814022	1.101838	8578.813041	0.013267	0.013522
RS	43	3.057633	1.101838	7418.561822	0.011473	0.011694
RS	44	3.321611	1.120994	6201.013014	0.009590	0.009785
RS	45	3.607656	1.120994	5179.623078	0.008010	0.008177
RS	46	3.917615	1.140303	4171.771694	0.006452	0.006597
RS	47	4.253487	1.140303	3347.842074	0.005177	0.005300
RS	48	4.617437	1.158990	2584.617431	0.003997	0.004104
RS	49	5.011813	1.158990	1979.925259	0.003062	0.003151
RS	50	5.439159	1.173058	1458.988564	0.002256	0.002333
RS	51	5.902231	1.173058	1057.414144	0.001635	0.001699
RS	52	6.404016	1.177148	739.025273	0.001143	0.001195
RS	53	6.947750	1.177148	500.238948	0.000774	0.000814
RS	54	7.536940	1.164932	328.121334	0.000507	0.000538
RS	55	8.175386	1.164932	203.443120	0.000315	0.000336
RS	56	8.867205	1.164932	120.395326	0.000186	0.000201
RS	57	9.616861	1.164932	67.740465	0.000105	0.000114
RS	58	10.429188	1.129924	36.824188	0.000057	0.000062
RS	59	11.309425	1.129924	18.046967	0.000028	0.000031
RS	60	12.263249	1.129924	8.278226	0.000013	0.000014
RS	61	13.296813	1.129924	3.534634	0.000005	0.000006
RS	62	14.416783	1.129924	1.396500	0.000002	0.000002
RS	63	15.630381	1.129924	0.743817	0.000001	0.000001
PA	4+25*2+4+6 0.185024056 0.036592254 15.630381400 0.684022640 3.824148337 2.589527486 1.928804325 1.696643925 1.627478573 1.503610688 1.293003851 1.091882614 0.958153853 0.889792525 0.868920660 0.879332618 0.906096186 0.937902346 0.969634041 1.000343392 1.029823871 1.057132272 1.081131489 1.101837619 1.120993922 1.140303016 1.158990122 1.173058095 1.177147681 1.164931802 1.129924409
//
IT	3651
RD	17
LK	-7208016.767339
QD	-348.753721 -> -347.580180
RI	0.0070122039
TR	0.184877	0.036555
MT	15.654231
MM	C_pi: 1.063780, n_recomb: 646481.694695
RS	0	0.000000	0.682072	7728.164608	0.011954	0.010544
RS	1	0.008363	0.682072	8269.475516	0.012792	0.008443
RS	2	0.017424	0.682072	8839.374181	0.013673	0.007072
RS	3	0.027244	0.682072	9437.755516	0.014599	0.007769
RS	4	0.037885	3.953281	1748.571556	0.002705	0.001683
RS	5	0.049416	3.953281	1889.462724	0.002923	0.002084
RS	6	0.061911	2.599554	3101.434812	0.004797	0.003674
RS	7	0.075451	2.599554	3343.468565	0.005172	0.004303
RS	8	0.090123	1.915325	4884.572714	0.007556	0.006591
RS	9	0.106022	1.915325	5249.059519	0.008119	0.007412
RS	10	0.123251	1.685821	6399.951039	0.009900	0.009411
RS	11	0.141920	1.685821	6858.034362	0.010608	0.010351
RS	12	0.162151	1.627758	7602.170348	0.011759	0.011698
RS	13	0.184074	1.627758	8126.518177	0.012570	0.012584
RS	14	0.207830	1.511543	9338.623253	0.014445	0.014596
RS	15	0.233572	1.511543	9946.481105	0.015386	0.015620
RS	16	0.261467	1.300225	12278.018992	0.018992	0.019407
RS	17	0.291695	1.300225	12993.888337	0.020099	0.020684
RS	18	0.324451	1.095348	16250.031018	0.025136	0.025984
RS	19	0.359946	1.095348	17035.952699	0.026352	0.027397
RS	20	0.398410	0.959002	20288.176379	0.031382	0.032678
RS	21	0.440090	0.959002	21028.369156	0.032527	0.033933
RS	22	0.485255	0.889529	23364.372486	0.036141	0.037667
RS	23	0.534197	0.889529	23930.361858	0.037016	0.038543
RS	24	0.587233	0.868510	24965.893789	0.038618	0.040135
RS	25	0.644703	0.868510	25279.596124	0.039103	0.040549
RS	26	0.706979	0.879302	25151.930492	0.038906	0.040260
RS	27	0.774463	0.879302	25193.832280	0.038971	0.040224
RS	28	0.847591	0.906528	24349.931188	0.037665	0.038804
RS	29	0.926834	0.906528	24126.487384	0.037320	0.038369
RS	30	1.012704	0.938554	22956.735218	0.035510	0.036457
RS	31	1.105755	0.938554	22475.852946	0.034766	0.035649
RS	32	1.206587	0.970250	21145.776171	0.032709	0.033504
RS	33	1.315851	0.970250	20420.718296	0.031587	0.032330
RS	34	1.434253	1.000861	18971.650367	0.029346	0.030010
RS	35	1.562556	1.000861	18032.865115	0.027894	0.028505
RS	36	1.701588	1.030355	16503.126491	0.025528	0.026068
RS	37	1.852248	1.030355	15401.304582	0.023823	0.024310
RS	38	2.015506	1.057850	13855.733186	0.021433	0.021859
RS	39	2.192416	1.057850	12657.086013	0.019578	0.019957
RS	40	2.384122	1.082206	11165.570319	0.017271	0.017603
RS	41	2.591858	1.082206	9946.281813	0.015385	0.015677
RS	42	2.816967	1.103465	8566.186828	0.013250	0.013507
RS	43	3.060900	1.103465	7408.072872	0.011459	0.011682
RS	44	3.325233	1.123461	6188.654458	0.009573	0.009768
RS	45	3.611671	1.123461	5170.552462	0.007998	0.008165
RS	46	3.922062	1.143965	4161.905883	0.006438	0.006583
RS	47	4.258410	1.143965	3341.825834	0.005169	0.005291
RS	48	4.622885	1.164072	2578.994542	0.003989	0.004095
RS	49	5.017840	1.164072	1977.689746	0.003059	0.003148
RS	50	5.445824	1.179431	1457.731576	0.002255	0.002331
RS	51	5.909597	1.179431	1058.212878	0.001637	0.001700
RS	52	6.412154	1.184247	740.521716	0.001145	0.001197
RS	53	6.956738	1.184247	502.329314	0.000777	0.000817
RS	54	7.546863	1.171844	330.282352	0.000511	0.000541
RS	55	8.186338	1.171844	205.287120	0.000318	0.000339
RS	56	8.879290	1.171844	121.808476	0.000188	0.000203
RS	57	9.630189	1.171844	68.731021	0.000106	0.000115
RS	58	10.443884	1.135418	37.505136	0.000058	0.000063
RS	59	11.325624	1.135418	18.427522	0.000029	0.000031
RS	60	12.281101	1.135418	8.475917	0.000013	0.000014
RS	61	13.316480	1.135418	3.629677	0.000006	0.000006
RS	62	14.438443	1.135418	1.438575	0.000002	0.000002
RS	63	15.654231	1.135418	0.770091	0.000001	0.000001
PA	4+25*2+4+6 0.184876520 0.036555333 15.654231469 0.682072159 3.953281032 2.599553923 1.915324827 1.685820817 1.627757948 1.511543326 1.300224834 1.095347996 0.959001828 0.889529467 0.868509641 0.879302428 0.906528246 0.938553564 0.970249902 1.000861414 1.030354889 1.057850145 1.082206356 1.103464511 1.123461320 1.143965369 1.164072425 1.179430997 1.184247452 1.171844230 1.135417844
//
IT	3369
RD	18
LK	-7208014.504761
QD	-348.015147 -> -346.973249
RI	0.0070302735
TR	0.184741	0.036522
MT	15.676132
MM	C_pi: 1.064531, n_recomb: 646343.977905
RS	0	0.000000	0.680276	7749.030605	0.011989	0.010539
RS	1	0.008365	0.680276	8291.673841	0.012829	0.008448
RS	2	0.017430	0.680276	8862.933650	0.013712	0.007088
RS	3	0.027253	0.680276	9462.694150	0.014640	0.007798
RS	4	0.037897	4.084525	1692.464597	0.002619	0.001631
RS	5	0.049432	4.084525	1829.051559	0.002830	0.002020
RS	6	0.061932	2.609832	3089.980241	0.004781	0.003664
RS	7	0.075478	2.609832	3331.256572	0.005154	0.004287
RS	8	0.090157	1.902639	4918.562491	0.007610	0.006633
RS	9	0.106063	1.902639	5285.374922	0.008177	0.007456
RS	10	0.123300	1.675279	6441.520664	0.009966	0.009463
RS	11	0.141979	1.675279	6902.188061	0.010679	0.010413
RS	12	0.162221	1.627666	7603.525730	0.011764	0.011696
RS	13	0.184155	1.627666	8128.074511	0.012575	0.012589
RS	14	0.207925	1.518903	9295.122832	0.014381	0.014534
RS	15	0.233683	1.518903	9901.111050	0.015319	0.015558
RS	16	0.261595	1.306984	12219.395487	0.018905	0.019328
RS	17	0.291842	1.306984	12933.546842	0.020010	0.020602
RS	18	0.324620	1.098547	16213.175720	0.025084	0.025943
RS	19	0.360139	1.098547	16998.960228	0.026300	0.027352
RS	20	0.398629	0.959747	20288.736581	0.031390	0.032695
RS	21	0.440340	0.959747	21029.447003	0.032536	0.033946
RS	22	0.485539	0.889267	23390.460703	0.036189	0.037720
RS	23	0.534519	0.889267	23956.128757	0.037064	0.038593
RS	24	0.587596	0.868153	24994.387699	0.038670	0.040189
RS	25	0.645114	0.868153	25306.847054	0.039154	0.040599
RS	26	0.707442	0.879342	25166.227196	0.038936	0.040290
RS	27	0.774984	0.879342	25207.044304	0.038999	0.040252
RS	28	0.848176	0.907021	24349.855848	0.037673	0.038811
RS	29	0.927491	0.907021	24126.130297	0.037327	0.038377
RS	30	1.013440	0.939237	22951.991556	0.035510	0.036457
RS	31	1.106579	0.939237	22471.172141	0.034767	0.035650
RS	32	1.207509	0.970858	21143.291957	0.032712	0.033509
RS	33	1.316882	0.970858	20417.872932	0.031590	0.032335
RS	34	1.435403	1.001324	18971.400317	0.029352	0.030019
RS	35	1.563839	1.001324	18031.625574	0.027898	0.028513
RS	36	1.703019	1.030778	16501.726387	0.025531	0.026075
RS	37	1.853841	1.030778	15398.752774	0.023824	0.024315
RS	38	2.017279	1.058407	13850.702149	0.021429	0.021860
RS	39	2.194389	1.058407	12651.439232	0.019574	0.019956
RS	40	2.386314	1.083068	11156.803784	0.017261	0.017596
RS	41	2.594293	1.083068	9937.942267	0.015376	0.015670
RS	42	2.819670	1.104832	8555.081523	0.013236	0.013494
RS	43	3.063899	1.104832	7398.667517	0.011447	0.011671
RS	44	3.328558	1.125636	6177.157053	0.009557	0.009753
RS	45	3.615356	1.125636	5161.980412	0.007986	0.008154
RS	46	3.926144	1.147315	4152.332452	0.006424	0.006569
RS	47	4.262929	1.147315	3335.859186	0.005161	0.005283
RS	48	4.627887	1.168836	2573.285362	0.003981	0.004086
RS	49	5.023373	1.168836	1975.253877	0.003056	0.003144
RS	50	5.451941	1.185497	1456.220419	0.002253	0.002328
RS	51	5.916359	1.185497	1058.748385	0.001638	0.001700
RS	52	6.419626	1.191055	741.773030	0.001148	0.001198
RS	53	6.964990	1.191055	504.217925	0.000780	0.000820
RS	54	7.555974	1.178496	332.283177	0.000514	0.000544
RS	55	8.196394	1.178496	207.022398	0.000320	0.000342
RS	56	8.890384	1.178496	123.152976	0.000191	0.000205
RS	57	9.642427	1.178496	69.681441	0.000108	0.000117
RS	58	10.457378	1.140681	38.164297	0.000059	0.000064
RS	59	11.340499	1.140681	18.797733	0.000029	0.000032
RS	60	12.297492	1.140681	8.669158	0.000013	0.000015
RS	61	13.334538	1.140681	3.723020	0.000006	0.000006
RS	62	14.458333	1.140681	1.480092	0.000002	0.000003
RS	63	15.676132	1.140681	0.796206	0.000001	0.000001
PA	4+25*2+4+6 0.184740572 0.036521604 15.676132369 0.680275547 4.084525350 2.609832387 1.902639117 1.675278970 1.627665583 1.518903007 1.306984025 1.098546578 0.959746750 0.889267336 0.868153483 0.879341841 0.907021030 0.939237401 0.970857825 1.001324345 1.030778399 1.058407027 1.083068136 1.104831508 1.125636295 1.147314648 1.168836062 1.185497006 1.191055393 1.178495934 1.140681088
//
IT	3961
RD	19
LK	-7208012.490407
QD	-347.391531 -> -346.456260
RI	0.0070468765
TR	0.184616	0.036491
MT	15.696195
MM	C_pi: 1.065218, n_recomb: 646218.452422
RS	0	0.000000	0.678585	7768.759581	0.012022	0.010535
RS	1	0.008367	0.678585	8312.656983	0.012864	0.008454
RS	2	0.017434	0.678585	8885.197418	0.013750	0.007103
RS	3	0.027260	0.678585	9486.254750	0.014680	0.007826
RS	4	0.037908	4.217861	1639.027888	0.002536	0.001582
RS	5	0.049447	4.217861	1771.500863	0.002741	0.001960
RS	6	0.061952	2.620398	3078.227725	0.004763	0.003654
RS	7	0.075503	2.620398	3318.718271	0.005136	0.004270
RS	8	0.090187	1.890769	4950.785847	0.007661	0.006673
RS	9	0.106100	1.890769	5319.797000	0.008232	0.007499
RS	10	0.123345	1.665107	6482.078763	0.010031	0.009514
RS	11	0.142033	1.665107	6945.254648	0.010748	0.010473
RS	12	0.162284	1.627318	7605.948269	0.011770	0.011697
RS	13	0.184230	1.627318	8130.744031	0.012582	0.012596
RS	14	0.208012	1.525759	9254.859859	0.014322	0.014476
RS	15	0.233784	1.525759	9859.107089	0.015257	0.015501
RS	16	0.261712	1.313327	12164.734330	0.018824	0.019254
RS	17	0.291977	1.313327	12877.264180	0.019927	0.020524
RS	18	0.324774	1.101496	16179.247328	0.025037	0.025904
RS	19	0.360315	1.101496	16964.894892	0.026253	0.027309
RS	20	0.398831	0.960387	20290.027142	0.031398	0.032711
RS	21	0.440569	0.960387	21031.198761	0.032545	0.033959
RS	22	0.485799	0.888996	23414.982035	0.036234	0.037771
RS	23	0.534813	0.888996	23980.320023	0.037109	0.038639
RS	24	0.587929	0.867836	25019.970927	0.038718	0.040238
RS	25	0.645489	0.867836	25331.297507	0.039199	0.040645
RS	26	0.707866	0.879433	25177.518515	0.038961	0.040314
RS	27	0.775461	0.879433	25217.465371	0.039023	0.040275
RS	28	0.848712	0.907559	24347.527959	0.037677	0.038813
RS	29	0.928092	0.907559	24123.776598	0.037331	0.038380
RS	30	1.014114	0.939943	22946.200934	0.035508	0.036456
RS	31	1.107334	0.939943	22465.664681	0.034765	0.035650
RS	32	1.208353	0.971454	21140.924914	0.032715	0.033514
RS	33	1.317825	0.971454	20415.276753	0.031592	0.032340
RS	34	1.436457	1.001735	18972.234662	0.029359	0.030029
RS	35	1.565015	1.001735	18031.470142	0.027903	0.028522
RS	36	1.704329	1.031107	16501.990486	0.025536	0.026083
RS	37	1.855300	1.031107	15397.724684	0.023827	0.024322
RS	38	2.018903	1.058823	13847.535731	0.021429	0.021862
RS	39	2.196195	1.058823	12647.391235	0.019571	0.019957
RS	40	2.388321	1.083743	11149.762007	0.017254	0.017591
RS	41	2.596522	1.083743	9930.976373	0.015368	0.015665
RS	42	2.822144	1.105970	8545.290652	0.013224	0.013484
RS	43	3.066645	1.105970	7390.207005	0.011436	0.011662
RS	44	3.331603	1.127548	6166.446396	0.009542	0.009739
RS	45	3.618730	1.127548	5153.875421	0.007975	0.008143
RS	46	3.929882	1.150378	4143.057024	0.006411	0.006556
RS	47	4.267068	1.150378	3329.968245	0.005153	0.005274
RS	48	4.632467	1.173308	2567.526398	0.003973	0.004077
RS	49	5.028440	1.173308	1972.660441	0.003053	0.003140
RS	50	5.457544	1.191277	1454.504143	0.002251	0.002325
RS	51	5.922552	1.191277	1059.062389	0.001639	0.001700
RS	52	6.426469	1.197593	742.812331	0.001149	0.001200
RS	53	6.972548	1.197593	505.929900	0.000783	0.000822
RS	54	7.564319	1.184899	334.143819	0.000517	0.000547
RS	55	8.205604	1.184899	208.661263	0.000323	0.000344
RS	56	8.900547	1.184899	124.435931	0.000193	0.000207
RS	57	9.653636	1.184899	70.595540	0.000109	0.000118
RS	58	10.469737	1.145722	38.803638	0.000060	0.000065
RS	59	11.354123	1.145722	19.158441	0.000030	0.000032
RS	60	12.312507	1.145722	8.858271	0.000014	0.000015
RS	61	13.351081	1.145722	3.814769	0.000006	0.000007
RS	62	14.476553	1.145722	1.521080	0.000002	0.000003
RS	63	15.696195	1.145722	0.822166	0.000001	0.000001
PA	4+25*2+4+6 0.184615670 0.036490850 15.696195168 0.678584551 4.217860732 2.620397896 1.890768671 1.665106602 1.627317876 1.525759303 1.313326520 1.101495728 0.960387450 0.888996059 0.867835555 0.879433249 0.907559386 0.939942562 0.971454094 1.001734968 1.031106730 1.058823395 1.083743132 1.105969713 1.127548181 1.150377898 1.173308124 1.191276945 1.197592944 1.184898799 1.145721519
//
IT	3855
RD	20
LK	-7208010.679236
QD	-346.856196 -> -346.008575
RI	0.0070622318
TR	0.184500	0.036463
MT	15.714667
MM	C_pi: 1.065849, n_recomb: 646104.087399
RS	0	0.000000	0.676979	7787.578365	0.012053	0.010531
RS	1	0.008369	0.676979	8332.666534	0.012897	0.008459
RS	2	0.017439	0.676979	8906.422231	0.013785	0.007118
RS	3	0.027267	0.676979	9508.709490	0.014717	0.007853
RS	4	0.037919	4.353253	1588.107429	0.002458	0.001535
RS	5	0.049461	4.353253	1716.647102	0.002657	0.001902
RS	6	0.061970	2.631234	3066.210486	0.004746	0.003644
RS	7	0.075525	2.631234	3305.890079	0.005117	0.004253
RS	8	0.090215	1.879720	4981.163127	0.007710	0.006711
RS	9	0.106135	1.879720	5352.242530	0.008284	0.007539
RS	10	0.123387	1.655345	6521.436962	0.010093	0.009563
RS	11	0.142082	1.655345	6987.036496	0.010814	0.010530
RS	12	0.162342	1.626778	7609.179465	0.011777	0.011698
RS	13	0.184298	1.626778	8134.256107	0.012590	0.012603
RS	14	0.208092	1.532194	9217.317825	0.014266	0.014422
RS	15	0.233876	1.532194	9819.932672	0.015199	0.015447
RS	16	0.261819	1.319301	12113.583678	0.018749	0.019184
RS	17	0.292100	1.319301	12824.579958	0.019849	0.020452
RS	18	0.324916	1.104223	16147.972056	0.024993	0.025868
RS	19	0.360478	1.104223	16933.486651	0.026209	0.027270
RS	20	0.399016	0.960934	20292.075732	0.031407	0.032728
RS	21	0.440779	0.960934	21033.660738	0.032555	0.033973
RS	22	0.486038	0.888714	23438.278910	0.036276	0.037818
RS	23	0.535084	0.888714	24003.277471	0.037151	0.038684
RS	24	0.588236	0.867546	25043.210149	0.038760	0.040282
RS	25	0.645835	0.867546	25353.492380	0.039241	0.040686
RS	26	0.708255	0.879567	25186.293771	0.038982	0.040334
RS	27	0.775900	0.879567	25225.551577	0.039043	0.040294
RS	28	0.849205	0.908133	24343.371461	0.037677	0.038813
RS	29	0.928646	0.908133	24119.804766	0.037331	0.038381
RS	30	1.014735	0.940666	22939.508904	0.035504	0.036452
RS	31	1.108028	0.940666	22459.445264	0.034761	0.035648
RS	32	1.209130	0.972042	21138.611004	0.032717	0.033517
RS	33	1.318694	0.972042	20412.854580	0.031594	0.032344
RS	34	1.437426	1.002107	18973.900165	0.029367	0.030039
RS	35	1.566096	1.002107	18032.165714	0.027909	0.028531
RS	36	1.705534	1.031359	16503.635523	0.025543	0.026093
RS	37	1.856642	1.031359	15397.973037	0.023832	0.024330
RS	38	2.020397	1.059124	13845.965924	0.021430	0.021866
RS	39	2.197856	1.059124	12644.721985	0.019571	0.019959
RS	40	2.390168	1.084262	11144.216868	0.017248	0.017588
RS	41	2.598574	1.084262	9925.212980	0.015362	0.015661
RS	42	2.824422	1.106913	8536.675992	0.013213	0.013474
RS	43	3.069172	1.106913	7382.602817	0.011426	0.011654
RS	44	3.334405	1.129231	6156.474349	0.009529	0.009726
RS	45	3.621836	1.129231	5146.222203	0.007965	0.008133
RS	46	3.933322	1.153191	4134.078317	0.006398	0.006543
RS	47	4.270877	1.153191	3324.173185	0.005145	0.005266
RS	48	4.636683	1.177522	2561.754831	0.003965	0.004069
RS	49	5.033104	1.177522	1969.950538	0.003049	0.003135
RS	50	5.462701	1.196805	1452.622259	0.002248	0.002322
RS	51	5.928253	1.196805	1059.190707	0.001639	0.001700
RS	52	6.432767	1.203891	743.670925	0.001151	0.001201
RS	53	6.979505	1.203891	507.489127	0.000785	0.000825
RS	54	7.572000	1.191079	335.882596	0.000520	0.000549
RS	55	8.214083	1.191079	210.215437	0.000325	0.000346
RS	56	8.909902	1.191079	125.664389	0.000194	0.000209
RS	57	9.663955	1.191079	71.477285	0.000111	0.000120
RS	58	10.481116	1.150576	39.424961	0.000061	0.000066
RS	59	11.366667	1.150576	19.510668	0.000030	0.000033
RS	60	12.326331	1.150576	9.043788	0.000014	0.000015
RS	61	13.366310	1.150576	3.905181	0.000006	0.000007
RS	62	14.493328	1.150576	1.561653	0.000002	0.000003
RS	63	15.714667	1.150576	0.848042	0.000001	0.000001
PA	4+25*2+4+6 0.184500337 0.036462661 15.714666986 0.676978975 4.353252897 2.631233586 1.879719701 1.655345354 1.626777804 1.532193655 1.319300877 1.104222744 0.960934241 0.888713737 0.867545884 0.879567440 0.908133223 0.940665956 0.972042390 1.002106591 1.031358711 1.059123550 1.084261968 1.106912646 1.129230510 1.153191375 1.177522104 1.196804592 1.203891415 1.191078811 1.150576073
//
IT	3717
RD	21
LK	-7208009.035221
QD	-346.387591 -> -345.613102
RI	0.0070770023
TR	0.184392	0.036436
MT	15.731962
MM	C_pi: 1.066439, n_recomb: 645998.404065
RS	0	0.000000	0.675439	7805.719453	0.012083	0.010527
RS	1	0.008371	0.675439	8351.951171	0.012929	0.008463
RS	2	0.017443	0.675439	8926.873428	0.013819	0.007131
RS	3	0.027274	0.675439	9530.340745	0.014753	0.007879
RS	4	0.037928	4.490388	1539.655464	0.002383	0.001490
RS	5	0.049474	4.490388	1664.441267	0.002577	0.001847
RS	6	0.061987	2.642360	3053.919040	0.004727	0.003634
RS	7	0.075547	2.642360	3292.763105	0.005097	0.004236
RS	8	0.090242	1.869480	5009.669938	0.007755	0.006747
RS	9	0.106167	1.869480	5382.687927	0.008332	0.007576
RS	10	0.123425	1.646025	6559.453108	0.010154	0.009611
RS	11	0.142128	1.646025	7027.385944	0.010878	0.010586
RS	12	0.162397	1.626112	7612.949814	0.011785	0.011700
RS	13	0.184362	1.626112	8138.329474	0.012598	0.012611
RS	14	0.208167	1.538261	9182.172194	0.014214	0.014371
RS	15	0.233963	1.538261	9783.252760	0.015144	0.015397
RS	16	0.261920	1.324950	12065.571790	0.018677	0.019118
RS	17	0.292216	1.324950	12775.116736	0.019776	0.020383
RS	18	0.325049	1.106750	16119.162271	0.024952	0.025835
RS	19	0.360629	1.106750	16904.552510	0.026168	0.027234
RS	20	0.399189	0.961398	20294.902345	0.031416	0.032745
RS	21	0.440976	0.961398	21036.859932	0.032565	0.033987
RS	22	0.486262	0.888422	23460.598179	0.036317	0.037864
RS	23	0.535338	0.888422	24025.246512	0.037191	0.038726
RS	24	0.588522	0.867284	25064.397480	0.038799	0.040323
RS	25	0.646159	0.867284	25373.711545	0.039278	0.040725
RS	26	0.708620	0.879742	25192.884157	0.038998	0.040351
RS	27	0.776310	0.879742	25231.606663	0.039058	0.040310
RS	28	0.849666	0.908744	24337.554446	0.037674	0.038810
RS	29	0.929163	0.908744	24114.356045	0.037329	0.038379
RS	30	1.015315	0.941413	22931.921394	0.035498	0.036446
RS	31	1.108678	0.941413	22452.500447	0.034756	0.035644
RS	32	1.209857	0.972635	21136.187886	0.032719	0.033520
RS	33	1.319506	0.972635	20410.442247	0.031595	0.032348
RS	34	1.438333	1.002456	18976.150879	0.029375	0.030049
RS	35	1.567108	1.002456	18033.479523	0.027916	0.028540
RS	36	1.706662	1.031560	16506.324128	0.025552	0.026104
RS	37	1.857899	1.031560	15399.199882	0.023838	0.024339
RS	38	2.021795	1.059340	13845.666622	0.021433	0.021871
RS	39	2.199412	1.059340	12643.159257	0.019572	0.019962
RS	40	2.391896	1.084661	11139.921550	0.017245	0.017586
RS	41	2.600494	1.084661	9920.458845	0.015357	0.015658
RS	42	2.826554	1.107701	8529.066212	0.013203	0.013466
RS	43	3.071537	1.107701	7375.734238	0.011418	0.011646
RS	44	3.337027	1.130729	6147.140791	0.009516	0.009714
RS	45	3.624742	1.130729	5138.963939	0.007955	0.008124
RS	46	3.936542	1.155800	4125.375489	0.006386	0.006531
RS	47	4.274443	1.155800	3318.475922	0.005137	0.005258
RS	48	4.640629	1.181523	2555.986463	0.003957	0.004060
RS	49	5.037469	1.181523	1967.148544	0.003045	0.003131
RS	50	5.467529	1.202123	1450.604056	0.002246	0.002318
RS	51	5.933589	1.202123	1059.160639	0.001640	0.001700
RS	52	6.438663	1.209996	744.371282	0.001152	0.001202
RS	53	6.986018	1.209996	508.913730	0.000788	0.000827
RS	54	7.579191	1.197083	337.512621	0.000522	0.000552
RS	55	8.222020	1.197083	211.694271	0.000328	0.000349
RS	56	8.918659	1.197083	126.844554	0.000196	0.000210
RS	57	9.673615	1.197083	72.330508	0.000112	0.000121
RS	58	10.491768	1.155289	40.030500	0.000062	0.000067
RS	59	11.378410	1.155289	19.855588	0.000031	0.000034
RS	60	12.339272	1.155289	9.226285	0.000014	0.000016
RS	61	13.380569	1.155289	3.994516	0.000006	0.000007
RS	62	14.509033	1.155289	1.601919	0.000002	0.000003
RS	63	15.731962	1.155289	0.873897	0.000001	0.000002
PA	4+25*2+4+6 0.184391906 0.036436407 15.731961608 0.675438532 4.490388069 2.642359999 1.869480139 1.646024943 1.626112247 1.538260615 1.324950121 1.106750109 0.961397948 0.888422182 0.867284439 0.879741915 0.908743798 0.941413231 0.972634750 1.002456371 1.031560345 1.059340207 1.084661105 1.107701205 1.130729041 1.155800027 1.181523256 1.202123338 1.209995971 1.197083185 1.155289074
//
IT	3711
RD	22
LK	-7208007.530444
QD	-345.972032 -> -345.259417
RI	0.0070909343
TR	0.184291	0.036412
MT	15.747970
MM	C_pi: 1.066985, n_recomb: 645901.666786
RS	0	0.000000	0.673960	7823.198539	0.012112	0.010523
RS	1	0.008373	0.673960	8370.526693	0.012959	0.008468
RS	2	0.017447	0.673960	8946.566852	0.013851	0.007145
RS	3	0.027280	0.673960	9551.164336	0.014787	0.007904
RS	4	0.037937	4.629528	1493.421210	0.002312	0.001447
RS	5	0.049486	4.629528	1614.614402	0.002500	0.001795
RS	6	0.062002	2.653673	3041.477856	0.004709	0.003623
RS	7	0.075566	2.653673	3279.470508	0.005077	0.004219
RS	8	0.090266	1.860005	5036.353678	0.007797	0.006781
RS	9	0.106197	1.860005	5411.183561	0.008378	0.007611
RS	10	0.123461	1.637142	6596.077318	0.010212	0.009657
RS	11	0.142171	1.637142	7066.249958	0.010940	0.010639
RS	12	0.162448	1.625355	7617.087940	0.011793	0.011702
RS	13	0.184422	1.625355	8142.782761	0.012607	0.012619
RS	14	0.208236	1.544002	9149.109698	0.014165	0.014322
RS	15	0.234044	1.544002	9748.739760	0.015093	0.015349
RS	16	0.262012	1.330298	12020.412745	0.018610	0.019056
RS	17	0.292323	1.330298	12728.580557	0.019707	0.020318
RS	18	0.325171	1.109093	16092.581413	0.024915	0.025804
RS	19	0.360770	1.109093	16877.854466	0.026131	0.027201
RS	20	0.399349	0.961779	20298.525821	0.031427	0.032762
RS	21	0.441159	0.961779	21040.817947	0.032576	0.034002
RS	22	0.486469	0.888114	23482.173394	0.036356	0.037907
RS	23	0.535572	0.888114	24046.457900	0.037229	0.038767
RS	24	0.588787	0.867038	25083.945677	0.038836	0.040361
RS	25	0.646458	0.867038	25392.350331	0.039313	0.040760
RS	26	0.708957	0.879940	25197.729853	0.039012	0.040365
RS	27	0.776690	0.879940	25236.040120	0.039071	0.040323
RS	28	0.850093	0.909376	24330.403040	0.037669	0.038805
RS	29	0.929642	0.909376	24107.723291	0.037324	0.038375
RS	30	1.015852	0.942169	22923.671052	0.035491	0.036440
RS	31	1.109280	0.942169	22445.028463	0.034750	0.035639
RS	32	1.210530	0.973219	21133.746020	0.032720	0.033523
RS	33	1.320258	0.973219	20408.105581	0.031596	0.032351
RS	34	1.439173	1.002777	18978.925638	0.029384	0.030060
RS	35	1.568044	1.002777	18035.346325	0.027923	0.028550
RS	36	1.707706	1.031708	16509.935632	0.025561	0.026116
RS	37	1.859061	1.031708	15401.294572	0.023845	0.024348
RS	38	2.023089	1.059473	13846.498017	0.021437	0.021878
RS	39	2.200851	1.059473	12642.584964	0.019574	0.019967
RS	40	2.393496	1.084945	11136.739684	0.017242	0.017585
RS	41	2.602271	1.084945	9916.609787	0.015353	0.015656
RS	42	2.828526	1.108341	8522.375845	0.013195	0.013459
RS	43	3.073725	1.108341	7369.545410	0.011410	0.011640
RS	44	3.339454	1.132047	6138.423267	0.009504	0.009703
RS	45	3.627432	1.132047	5132.095120	0.007946	0.008115
RS	46	3.939522	1.158206	4116.957005	0.006374	0.006519
RS	47	4.277742	1.158206	3312.893375	0.005129	0.005250
RS	48	4.644281	1.185313	2550.241861	0.003948	0.004051
RS	49	5.041509	1.185313	1964.277663	0.003041	0.003127
RS	50	5.471996	1.207233	1448.473747	0.002243	0.002315
RS	51	5.938527	1.207233	1058.993684	0.001640	0.001699
RS	52	6.444120	1.215899	744.934599	0.001153	0.001202
RS	53	6.992045	1.215899	510.218494	0.000790	0.000828
RS	54	7.585846	1.202907	339.043146	0.000525	0.000554
RS	55	8.229365	1.202907	213.103663	0.000330	0.000351
RS	56	8.926765	1.202907	127.979952	0.000198	0.000212
RS	57	9.682556	1.202907	73.157176	0.000113	0.000122
RS	58	10.501628	1.159837	40.621686	0.000063	0.000068
RS	59	11.389279	1.159837	20.193639	0.000031	0.000034
RS	60	12.351251	1.159837	9.405828	0.000015	0.000016
RS	61	13.393767	1.159837	4.082739	0.000006	0.000007
RS	62	14.523571	1.159837	1.641838	0.000003	0.000003
RS	63	15.747970	1.159837	0.899686	0.000001	0.000002
PA	4+25*2+4+6 0.184291232 0.036412214 15.747969988 0.673960373 4.629527550 2.653672689 1.860004603 1.637141605 1.625355465 1.544002452 1.330297553 1.109093009 0.961779420 0.888114148 0.867037548 0.879940335 0.909375799 0.942169180 0.973218660 1.002777115 1.031707911 1.059473057 1.084944534 1.108340847 1.132047051 1.158205840 1.185313208 1.207232995 1.215899395 1.202907340 1.159837248
//
IT	3678
RD	23
LK	-7208006.144710
QD	-345.596568 -> -344.936886
RI	0.0071046157
TR	0.184195	0.036389
MT	15.763214
MM	C_pi: 1.067505, n_recomb: 645811.746012
RS	0	0.000000	0.672533	7840.172902	0.012140	0.010520
RS	1	0.008374	0.672533	8388.563242	0.012989	0.008472
RS	2	0.017450	0.672533	8965.686059	0.013883	0.007158
RS	3	0.027286	0.672533	9571.377709	0.014821	0.007928
RS	4	0.037945	4.770368	1449.367344	0.002244	0.001406
RS	5	0.049498	4.770368	1567.128487	0.002427	0.001745
RS	6	0.062017	2.665152	3028.930009	0.004690	0.003612
RS	7	0.075585	2.665152	3266.060134	0.005057	0.004202
RS	8	0.090289	1.851230	5061.356093	0.007837	0.006812
RS	9	0.106225	1.851230	5437.883333	0.008420	0.007643
RS	10	0.123495	1.628698	6631.290816	0.010268	0.009701
RS	11	0.142212	1.628698	7103.612352	0.011000	0.010691
RS	12	0.162496	1.624543	7621.486714	0.011801	0.011705
RS	13	0.184478	1.624543	8147.506660	0.012616	0.012627
RS	14	0.208302	1.549468	9117.881323	0.014118	0.014276
RS	15	0.234120	1.549468	9716.138030	0.015045	0.015303
RS	16	0.262101	1.335387	11977.782655	0.018547	0.018996
RS	17	0.292425	1.335387	12684.643567	0.019641	0.020256
RS	18	0.325288	1.111278	16068.023100	0.024880	0.025776
RS	19	0.360904	1.111278	16853.191068	0.026096	0.027171
RS	20	0.399502	0.962097	20302.849707	0.031438	0.032779
RS	21	0.441332	0.962097	21045.447510	0.032588	0.034017
RS	22	0.486666	0.887799	23503.108754	0.036393	0.037949
RS	23	0.535795	0.887799	24067.020652	0.037266	0.038806
RS	24	0.589040	0.866813	25102.004885	0.038869	0.040397
RS	25	0.646743	0.866813	25409.556859	0.039345	0.040794
RS	26	0.709278	0.880170	25200.996885	0.039022	0.040376
RS	27	0.777051	0.880170	25239.007212	0.039081	0.040334
RS	28	0.850499	0.910036	24322.088744	0.037661	0.038797
RS	29	0.930098	0.910036	24100.056780	0.037317	0.038369
RS	30	1.016363	0.942947	22914.723140	0.035482	0.036432
RS	31	1.109852	0.942947	22436.987120	0.034742	0.035633
RS	32	1.211170	0.973813	21131.138886	0.032720	0.033525
RS	33	1.320973	0.973813	20405.702497	0.031597	0.032354
RS	34	1.439972	1.003093	18982.002038	0.029392	0.030071
RS	35	1.568935	1.003093	18037.562354	0.027930	0.028559
RS	36	1.708699	1.031832	16514.196306	0.025571	0.026128
RS	37	1.860168	1.031832	15404.019678	0.023852	0.024358
RS	38	2.024321	1.059560	13848.185715	0.021443	0.021886
RS	39	2.202221	1.059560	12642.775214	0.019577	0.019972
RS	40	2.395018	1.085154	11134.476781	0.017241	0.017586
RS	41	2.603962	1.085154	9913.517768	0.015350	0.015655
RS	42	2.830404	1.108875	8516.488257	0.013187	0.013453
RS	43	3.075808	1.108875	7363.957246	0.011403	0.011634
RS	44	3.341764	1.133235	6130.245094	0.009492	0.009692
RS	45	3.629993	1.133235	5125.574946	0.007937	0.008106
RS	46	3.942358	1.160461	4108.802888	0.006362	0.006507
RS	47	4.280883	1.160461	3307.427666	0.005121	0.005242
RS	48	4.647757	1.188941	2544.544708	0.003940	0.004043
RS	49	5.045355	1.188941	1961.365321	0.003037	0.003122
RS	50	5.476250	1.212186	1446.255208	0.002239	0.002311
RS	51	5.943229	1.212186	1058.713288	0.001639	0.001699
RS	52	6.449315	1.221654	745.381495	0.001154	0.001203
RS	53	6.997783	1.221654	511.420166	0.000792	0.000830
RS	54	7.592182	1.208599	340.487910	0.000527	0.000556
RS	55	8.236359	1.208599	214.452619	0.000332	0.000353
RS	56	8.934482	1.208599	129.076115	0.000200	0.000214
RS	57	9.691069	1.208599	73.960457	0.000115	0.000123
RS	58	10.511016	1.164282	41.199849	0.000064	0.000069
RS	59	11.399628	1.164282	20.525674	0.000032	0.000035
RS	60	12.362657	1.164282	9.582905	0.000015	0.000016
RS	61	13.406334	1.164282	4.170101	0.000006	0.000007
RS	62	14.537413	1.164282	1.681526	0.000003	0.000003
RS	63	15.763214	1.164282	0.925487	0.000001	0.000002
PA	4+25*2+4+6 0.184194919 0.036389312 15.763213699 0.672532529 4.770368013 2.665152123 1.851230310 1.628698095 1.624543234 1.549468281 1.335386825 1.111278311 0.962097238 0.887799498 0.866813466 0.880170269 0.910035775 0.942947300 0.973812723 1.003092940 1.031832499 1.059560393 1.085153605 1.108875158 1.133234616 1.160461334 1.188940671 1.212185918 1.221654350 1.208598509 1.164281517
//
IT	3845
RD	24
LK	-7208004.859782
QD	-345.254544 -> -344.640771
RI	0.0071186923
TR	0.184104	0.036368
MT	15.777495
MM	C_pi: 1.067990, n_recomb: 645727.509635
RS	0	0.000000	0.671135	7856.835427	0.012167	0.010517
RS	1	0.008376	0.671135	8406.262721	0.013018	0.008477
RS	2	0.017454	0.671135	8984.441843	0.013914	0.007170
RS	3	0.027291	0.671135	9591.200311	0.014853	0.007951
RS	4	0.037953	4.912781	1407.380018	0.002180	0.001367
RS	5	0.049508	4.912781	1521.861683	0.002357	0.001697
RS	6	0.062031	2.676759	3016.304071	0.004671	0.003602
RS	7	0.075603	2.676759	3252.561955	0.005037	0.004185
RS	8	0.090311	1.843115	5084.704405	0.007874	0.006842
RS	9	0.106252	1.843115	5462.815380	0.008460	0.007674
RS	10	0.123527	1.620662	6665.127183	0.010322	0.009744
RS	11	0.142250	1.620662	7139.507492	0.011057	0.010740
RS	12	0.162541	1.623700	7625.969192	0.011810	0.011708
RS	13	0.184531	1.623700	8152.312739	0.012625	0.012635
RS	14	0.208363	1.554681	9088.247750	0.014074	0.014232
RS	15	0.234192	1.554681	9685.195388	0.014999	0.015260
RS	16	0.262184	1.340236	11937.376840	0.018487	0.018940
RS	17	0.292520	1.340236	12642.989191	0.019579	0.020198
RS	18	0.325397	1.113315	16045.226584	0.024848	0.025749
RS	19	0.361029	1.113315	16830.295183	0.026064	0.027142
RS	20	0.399644	0.962350	20307.789659	0.031449	0.032797
RS	21	0.441494	0.962350	21050.661505	0.032600	0.034033
RS	22	0.486850	0.887471	23523.450496	0.036429	0.037990
RS	23	0.536004	0.887471	24086.975844	0.037302	0.038844
RS	24	0.589276	0.866598	25118.799744	0.038900	0.040430
RS	25	0.647010	0.866598	25425.538845	0.039375	0.040825
RS	26	0.709579	0.880415	25202.936154	0.039030	0.040384
RS	27	0.777389	0.880415	25240.732461	0.039089	0.040342
RS	28	0.850879	0.910709	24312.741405	0.037652	0.038788
RS	29	0.930525	0.910709	24091.462942	0.037309	0.038362
RS	30	1.016841	0.943731	22905.203792	0.035472	0.036422
RS	31	1.110388	0.943731	22428.472981	0.034734	0.035626
RS	32	1.211769	0.974401	21128.404723	0.032720	0.033527
RS	33	1.321643	0.974401	20403.246887	0.031597	0.032356
RS	34	1.440720	1.003391	18985.292656	0.029401	0.030082
RS	35	1.569770	1.003391	18040.033452	0.027938	0.028569
RS	36	1.709630	1.031923	16518.984594	0.025582	0.026141
RS	37	1.861204	1.031923	15407.256116	0.023860	0.024368
RS	38	2.025474	1.059593	13850.595176	0.021450	0.021894
RS	39	2.203503	1.059593	12643.606773	0.019580	0.019978
RS	40	2.396444	1.085282	11132.995229	0.017241	0.017588
RS	41	2.605546	1.085282	9911.066548	0.015349	0.015655
RS	42	2.832162	1.109301	8511.280935	0.013181	0.013448
RS	43	3.077760	1.109301	7358.876513	0.011396	0.011629
RS	44	3.343928	1.134285	6122.555432	0.009482	0.009682
RS	45	3.632391	1.134285	5119.368220	0.007928	0.008098
RS	46	3.945015	1.162558	4100.894122	0.006351	0.006496
RS	47	4.283825	1.162558	3302.068963	0.005114	0.005235
RS	48	4.651014	1.192399	2538.887572	0.003932	0.004034
RS	49	5.048958	1.192399	1958.411384	0.003033	0.003118
RS	50	5.480233	1.216967	1443.960233	0.002236	0.002308
RS	51	5.947633	1.216967	1058.328836	0.001639	0.001698
RS	52	6.454182	1.227252	745.716110	0.001155	0.001203
RS	53	7.003159	1.227252	512.522889	0.000794	0.000832
RS	54	7.598118	1.214142	341.851712	0.000529	0.000558
RS	55	8.242911	1.214142	215.744024	0.000334	0.000355
RS	56	8.941712	1.214142	130.134638	0.000202	0.000215
RS	57	9.699044	1.214142	74.741150	0.000116	0.000125
RS	58	10.519810	1.168588	41.765777	0.000065	0.000070
RS	59	11.409323	1.168588	20.851777	0.000032	0.000035
RS	60	12.373342	1.168588	9.757399	0.000015	0.000017
RS	61	13.418107	1.168588	4.256480	0.000007	0.000007
RS	62	14.550382	1.168588	1.720902	0.000003	0.000003
RS	63	15.777495	1.168588	0.951228	0.000001	0.000002
PA	4+25*2+4+6 0.184104376 0.036367952 15.777495022 0.671134968 4.912780587 2.676758737 1.843115323 1.620661593 1.623700423 1.554680825 1.340236405 1.113315242 0.962349558 0.887470990 0.866598328 0.880415373 0.910709248 0.943730560 0.974400591 1.003391407 1.031923030 1.059592728 1.085281672 1.109301333 1.134285227 1.162558257 1.192398950 1.216967260 1.227251883 1.214141984 1.168588061
//
IT	3488
RD	25
LK	-7208003.663451
QD	-344.942960 -> -344.369363
RI	0.0071317441
TR	0.184018	0.036348
MT	15.791029
MM	C_pi: 1.068451, n_recomb: 645650.331428
RS	0	0.000000	0.669800	7872.848727	0.012194	0.010514
RS	1	0.008377	0.669800	8423.270942	0.013046	0.008481
RS	2	0.017457	0.669800	9002.463336	0.013943	0.007182
RS	3	0.027297	0.669800	9610.244914	0.014885	0.007974
RS	4	0.037961	5.056827	1367.318704	0.002118	0.001330
RS	5	0.049518	5.056827	1478.663902	0.002290	0.001651
RS	6	0.062044	2.688376	3003.760117	0.004652	0.003591
RS	7	0.075619	2.688376	3239.148492	0.005017	0.004169
RS	8	0.090332	1.835620	5106.507325	0.007909	0.006870
RS	9	0.106277	1.835620	5486.097155	0.008497	0.007702
RS	10	0.123557	1.613030	6697.613419	0.010373	0.009785
RS	11	0.142286	1.613030	7173.966292	0.011111	0.010787
RS	12	0.162583	1.622851	7630.497674	0.011818	0.011712
RS	13	0.184581	1.622851	8157.163515	0.012634	0.012643
RS	14	0.208422	1.559674	9060.075279	0.014032	0.014190
RS	15	0.234260	1.559674	9655.775297	0.014955	0.015218
RS	16	0.262262	1.344868	11899.093029	0.018430	0.018886
RS	17	0.292610	1.344868	12603.517164	0.019521	0.020142
RS	18	0.325501	1.115221	16024.129394	0.024819	0.025725
RS	19	0.361147	1.115221	16809.111062	0.026034	0.027116
RS	20	0.399779	0.962546	20313.422736	0.031462	0.032815
RS	21	0.441648	0.962546	21056.546909	0.032613	0.034049
RS	22	0.487025	0.887133	23543.410926	0.036465	0.038029
RS	23	0.536202	0.887133	24106.542776	0.037337	0.038882
RS	24	0.589500	0.866393	25134.675192	0.038929	0.040461
RS	25	0.647262	0.866393	25440.637836	0.039403	0.040854
RS	26	0.709864	0.880676	25203.878804	0.039036	0.040391
RS	27	0.777710	0.880676	25241.536715	0.039095	0.040349
RS	28	0.851239	0.911396	24302.670474	0.037641	0.038777
RS	29	0.930929	0.911396	24082.233643	0.037299	0.038353
RS	30	1.017294	0.944521	22895.322809	0.035461	0.036412
RS	31	1.110895	0.944521	22419.679790	0.034724	0.035618
RS	32	1.212337	0.974990	21125.607465	0.032720	0.033528
RS	33	1.322278	0.974990	20400.799653	0.031597	0.032358
RS	34	1.441428	1.003681	18988.841016	0.029410	0.030093
RS	35	1.570561	1.003681	18042.800228	0.027945	0.028578
RS	36	1.710511	1.031993	16524.265239	0.025593	0.026154
RS	37	1.862186	1.031993	15410.979631	0.023869	0.024379
RS	38	2.026567	1.059587	13853.672174	0.021457	0.021903
RS	39	2.204719	1.059587	12645.043692	0.019585	0.019984
RS	40	2.397795	1.085350	11132.235619	0.017242	0.017590
RS	41	2.607047	1.085350	9909.221970	0.015348	0.015656
RS	42	2.833828	1.109640	8506.751996	0.013175	0.013444
RS	43	3.079608	1.109640	7354.314232	0.011391	0.011624
RS	44	3.345978	1.135223	6115.359395	0.009472	0.009673
RS	45	3.634663	1.135223	5113.492558	0.007920	0.008091
RS	46	3.947533	1.164522	4093.251139	0.006340	0.006485
RS	47	4.286613	1.164522	3296.844723	0.005106	0.005227
RS	48	4.654099	1.195714	2533.299226	0.003924	0.004026
RS	49	5.052371	1.195714	1955.445652	0.003029	0.003113
RS	50	5.484008	1.221604	1441.615021	0.002233	0.002304
RS	51	5.951806	1.221604	1057.864399	0.001638	0.001697
RS	52	6.458793	1.232709	745.963992	0.001155	0.001203
RS	53	7.008252	1.232709	513.544402	0.000795	0.000833
RS	54	7.603742	1.219553	343.146523	0.000531	0.000560
RS	55	8.249119	1.219553	216.985120	0.000336	0.000357
RS	56	8.948562	1.219553	131.159600	0.000203	0.000217
RS	57	9.706601	1.219553	75.501368	0.000117	0.000126
RS	58	10.528144	1.172796	42.319878	0.000066	0.000071
RS	59	11.418511	1.172796	21.172395	0.000033	0.000036
RS	60	12.383468	1.172796	9.929639	0.000015	0.000017
RS	61	13.429265	1.172796	4.342074	0.000007	0.000007
RS	62	14.562672	1.172796	1.760072	0.000003	0.000003
RS	63	15.791029	1.172796	0.976989	0.000002	0.000002
PA	4+25*2+4+6 0.184018256 0.036347819 15.791029432 0.669799516 5.056826836 2.688376330 1.835620355 1.613029502 1.622851081 1.559674421 1.344868417 1.115221066 0.962545960 0.887133293 0.866392542 0.880676078 0.911396247 0.944521220 0.974989742 1.003680872 1.031992903 1.059587170 1.085350500 1.109639865 1.135222554 1.164521769 1.195713773 1.221604399 1.232708867 1.219553411 1.172796024
//
