# Supplementary material for: Introgression and disruption of migration routes have shaped the genetic integrity of wildebeest populations
Source: Nat Commun. 2024 Apr 12;15:2921. doi: 10.1038/s41467-024-47015-y (PMC11014984; doi:10.1038/s41467-024-47015-y)
Supplement: Supplementary file 10 — Source Data [file 41467_2024_47015_MOESM10_ESM.zip › source_data/Fig2a.psmc/CTauBwN_2252.psmc]

CC
CC	Brief Description of the file format:
CC	  CC  comments
CC	  MM  useful-messages
CC	  RD  round-of-iterations
CC	  LL  \log[P(sequence)]
CC	  QD  Q-before-opt Q-after-opt
CC	  TR  \theta_0 \rho_0
CC	  RS  k t_k \lambda_k \pi_k \sum_{l\not=k}A_{kl} A_{kk}
CC	  DC  begin end best-k t_k+\Delta_k max-prob
CC
MM	Version: 0.6.5-r67
MM	pattern:4+25*2+4+6, n:63, n_free_lambdas:28
MM	n_iterations:25, skip:1, max_t:15, theta/rho:5
MM	is_decoding:0
MM	n_seqs:28, sum_L:17437452, sum_n:2963446
RD	0
LK	0.000000
QD	0.000000 -> 0.000000
RI	inf
TR	0.186266	0.037253
MT	15.000000
MM	C_pi: 1.000000, n_recomb: 637722.140667
RS	0	0.000000	1.000000	5168.769224	0.008105	0.000000
RS	1	0.008290	1.000000	5550.022503	0.008703	0.000000
RS	2	0.017266	1.000000	5955.213665	0.009338	0.000000
RS	3	0.026987	1.000000	6385.128943	0.010012	0.000000
RS	4	0.037514	1.000000	6840.444726	0.010726	0.000000
RS	5	0.048914	1.000000	7321.696102	0.011481	0.000000
RS	6	0.061258	1.000000	7829.240791	0.012277	0.000000
RS	7	0.074626	1.000000	8363.218166	0.013114	0.000000
RS	8	0.089102	1.000000	8923.503114	0.013993	0.000000
RS	9	0.104778	1.000000	9509.654590	0.014912	0.000000
RS	10	0.121753	1.000000	10120.858876	0.015870	0.000000
RS	11	0.140135	1.000000	10755.867732	0.016866	0.000000
RS	12	0.160042	1.000000	11412.931905	0.017896	0.000000
RS	13	0.181598	1.000000	12089.730782	0.018958	0.000000
RS	14	0.204942	1.000000	12783.299373	0.020045	0.000000
RS	15	0.230221	1.000000	13489.954340	0.021153	0.000000
RS	16	0.257595	1.000000	14205.221357	0.022275	0.000000
RS	17	0.287238	1.000000	14923.766803	0.023402	0.000000
RS	18	0.319339	1.000000	15639.337570	0.024524	0.000000
RS	19	0.354100	1.000000	16344.713616	0.025630	0.000000
RS	20	0.391744	1.000000	17031.678855	0.026707	0.000000
RS	21	0.432507	1.000000	17691.016824	0.027741	0.000000
RS	22	0.476650	1.000000	18312.538461	0.028716	0.000000
RS	23	0.524453	1.000000	18885.150001	0.029613	0.000000
RS	24	0.576218	1.000000	19396.969385	0.030416	0.000000
RS	25	0.632274	1.000000	19835.499532	0.031104	0.000000
RS	26	0.692977	1.000000	20187.866181	0.031656	0.000000
RS	27	0.758711	1.000000	20441.126467	0.032053	0.000000
RS	28	0.829896	1.000000	20582.651891	0.032275	0.000000
RS	29	0.906981	1.000000	20600.585504	0.032303	0.000000
RS	30	0.990456	1.000000	20484.367964	0.032121	0.000000
RS	31	1.080851	1.000000	20225.320453	0.031715	0.000000
RS	32	1.178739	1.000000	19817.264421	0.031075	0.000000
RS	33	1.284742	1.000000	19257.149080	0.030197	0.000000
RS	34	1.399532	1.000000	18545.648036	0.029081	0.000000
RS	35	1.523838	1.000000	17687.677428	0.027736	0.000000
RS	36	1.658449	1.000000	16692.780685	0.026176	0.000000
RS	37	1.804218	1.000000	15575.321138	0.024423	0.000000
RS	38	1.962071	1.000000	14354.425063	0.022509	0.000000
RS	39	2.133009	1.000000	13053.626054	0.020469	0.000000
RS	40	2.318118	1.000000	11700.178378	0.018347	0.000000
RS	41	2.518571	1.000000	10324.032747	0.016189	0.000000
RS	42	2.735641	1.000000	8956.502073	0.014045	0.000000
RS	43	2.970706	1.000000	7628.684741	0.011962	0.000000
RS	44	3.225257	1.000000	6369.754320	0.009988	0.000000
RS	45	3.500909	1.000000	5205.260933	0.008162	0.000000
RS	46	3.799411	1.000000	4155.613184	0.006516	0.000000
RS	47	4.122659	1.000000	3234.912852	0.005073	0.000000
RS	48	4.472702	1.000000	2450.291951	0.003842	0.000000
RS	49	4.851763	1.000000	1801.851325	0.002825	0.000000
RS	50	5.262247	1.000000	1283.225802	0.002012	0.000000
RS	51	5.706758	1.000000	882.713526	0.001384	0.000000
RS	52	6.188118	1.000000	584.822223	0.000917	0.000000
RS	53	6.709380	1.000000	372.021204	0.000583	0.000000
RS	54	7.273854	1.000000	226.460673	0.000355	0.000000
RS	55	7.885120	1.000000	131.437978	0.000206	0.000000
RS	56	8.547059	1.000000	72.450945	0.000114	0.000000
RS	57	9.263869	1.000000	37.767167	0.000059	0.000000
RS	58	10.040101	1.000000	18.532440	0.000029	0.000000
RS	59	10.880679	1.000000	8.517960	0.000013	0.000000
RS	60	11.790939	1.000000	3.647402	0.000006	0.000000
RS	61	12.776655	1.000000	1.446591	0.000002	0.000000
RS	62	13.844085	1.000000	0.528062	0.000001	0.000000
RS	63	15.000000	1.000000	0.248589	0.000000	0.000000
PA	4+25*2+4+6 0.186265956 0.037253191 15.000000000 1.000000000 1.000000000 1.000000000 1.000000000 1.000000000 1.000000000 1.000000000 1.000000000 1.000000000 1.000000000 1.000000000 1.000000000 1.000000000 1.000000000 1.000000000 1.000000000 1.000000000 1.000000000 1.000000000 1.000000000 1.000000000 1.000000000 1.000000000 1.000000000 1.000000000 1.000000000 1.000000000 1.000000000
//
IT	4635
RD	1
LK	-7043751.429574
QD	-4097.170673 -> -2204.400026
RI	0.0807612294
TR	0.187303	0.036648
MT	15.199699
MM	C_pi: 1.105904, n_recomb: 692696.853082
RS	0	0.000000	0.871027	6448.798043	0.009310	0.095573
RS	1	0.008312	0.871027	6916.855685	0.009985	0.012426
RS	2	0.017315	0.871027	7412.856578	0.010701	0.006165
RS	3	0.027067	0.871027	7937.433154	0.011459	0.004367
RS	4	0.037629	1.690822	4388.082106	0.006335	0.003596
RS	5	0.049069	1.690822	4720.484531	0.006815	0.003571
RS	6	0.061460	1.647690	5207.498676	0.007518	0.004035
RS	7	0.074881	1.647690	5594.141920	0.008076	0.004822
RS	8	0.089417	1.527267	6476.461366	0.009350	0.005798
RS	9	0.105162	1.527267	6941.967441	0.010022	0.006822
RS	10	0.122216	1.429829	7937.853474	0.011459	0.007845
RS	11	0.140687	1.429829	8485.749850	0.012250	0.008912
RS	12	0.160693	1.348152	9606.176673	0.013868	0.010081
RS	13	0.182363	1.348152	10236.161579	0.014777	0.011371
RS	14	0.205834	1.273436	11525.418536	0.016638	0.012797
RS	15	0.231255	1.273436	12232.495918	0.017659	0.014376
RS	16	0.258790	1.204552	13693.114495	0.019768	0.016117
RS	17	0.288613	1.204552	14461.985103	0.020878	0.018005
RS	18	0.320916	1.144984	16022.956011	0.023131	0.020007
RS	19	0.355903	1.144984	16822.429205	0.024285	0.022070
RS	20	0.393799	1.098335	18350.419162	0.026491	0.024133
RS	21	0.434845	1.098335	19132.016163	0.027620	0.026125
RS	22	0.479302	1.065919	20474.922753	0.029558	0.027976
RS	23	0.527455	1.065919	21177.103170	0.030572	0.029625
RS	24	0.579611	1.046716	22209.143570	0.032062	0.031021
RS	25	0.636101	1.046716	22765.023771	0.032864	0.032132
RS	26	0.697288	1.038002	23416.982577	0.033806	0.032944
RS	27	0.763560	1.038002	23761.947394	0.034304	0.033458
RS	28	0.835341	1.036277	24020.087505	0.034676	0.033686
RS	29	0.913089	1.036277	24097.128247	0.034787	0.033650
RS	30	0.997300	1.038181	23978.761080	0.034617	0.033372
RS	31	1.088510	1.038181	23742.571690	0.034276	0.032871
RS	32	1.187301	1.041258	23268.562859	0.033591	0.032160
RS	33	1.294305	1.041258	22691.370793	0.032758	0.031245
RS	34	1.410203	1.044233	21877.492942	0.031583	0.030131
RS	35	1.535734	1.044233	20958.128217	0.030256	0.028821
RS	36	1.671700	1.046654	19830.790483	0.028628	0.027322
RS	37	1.818968	1.046654	18604.247525	0.026858	0.025650
RS	38	1.978477	1.048346	17220.808414	0.024861	0.023826
RS	39	2.151245	1.048346	15763.190451	0.022756	0.021879
RS	40	2.338374	1.049164	14218.536530	0.020526	0.019842
RS	41	2.541057	1.049164	12643.399238	0.018252	0.017753
RS	42	2.760588	1.049061	11060.972451	0.015968	0.015650
RS	43	2.998366	1.049061	9505.310711	0.013722	0.013575
RS	44	3.255910	1.048170	8018.849943	0.011576	0.011568
RS	45	3.534861	1.048170	6618.990831	0.009555	0.009667
RS	46	3.836999	1.046844	5347.347889	0.007720	0.007908
RS	47	4.164251	1.046844	4209.440891	0.006077	0.006320
RS	48	4.518706	1.045471	3230.519555	0.004664	0.004924
RS	49	4.902623	1.045471	2405.287689	0.003472	0.003732
RS	50	5.318453	1.044178	1737.701931	0.002509	0.002747
RS	51	5.768847	1.044178	1211.928322	0.001750	0.001958
RS	52	6.256680	1.042768	815.753681	0.001178	0.001348
RS	53	6.785062	1.042768	526.864296	0.000761	0.000894
RS	54	7.357364	1.040094	326.603112	0.000471	0.000569
RS	55	7.977237	1.040094	192.603474	0.000278	0.000346
RS	56	8.648636	1.040094	107.995329	0.000156	0.000201
RS	57	9.375843	1.040094	57.336467	0.000083	0.000110
RS	58	10.163497	1.033845	28.804844	0.000042	0.000057
RS	59	11.016623	1.033845	13.452402	0.000019	0.000027
RS	60	11.940662	1.033845	5.859469	0.000008	0.000012
RS	61	12.941510	1.033845	2.366693	0.000003	0.000005
RS	62	14.025551	1.033845	0.880943	0.000001	0.000002
RS	63	15.199699	1.033845	0.427278	0.000001	0.000001
PA	4+25*2+4+6 0.187303290 0.036648444 15.199699402 0.871026993 1.690821648 1.647689819 1.527267456 1.429828644 1.348152161 1.273435593 1.204551697 1.144984245 1.098335266 1.065918684 1.046715736 1.038002014 1.036276817 1.038181305 1.041257858 1.044233084 1.046653748 1.048345566 1.049163818 1.049060822 1.048170090 1.046844482 1.045470953 1.044177771 1.042768478 1.040094376 1.033844888
//
IT	4850
RD	2
LK	-7041144.840816
QD	-1630.193862 -> -1253.455185
RI	0.0730512186
TR	0.185098	0.035832
MT	15.647264
MM	C_pi: 1.144286, n_recomb: 700610.576391
RS	0	0.000000	0.714373	7989.726138	0.011404	0.095586
RS	1	0.008362	0.714373	8554.218880	0.012210	0.012797
RS	2	0.017423	0.714373	9149.380947	0.013059	0.006935
RS	3	0.027242	0.714373	9775.284432	0.013953	0.005495
RS	4	0.037881	2.217019	3379.719384	0.004824	0.002625
RS	5	0.049411	2.217019	3643.321030	0.005200	0.002844
RS	6	0.061904	2.092202	4159.221662	0.005937	0.003443
RS	7	0.075442	2.092202	4477.858346	0.006391	0.004184
RS	8	0.090112	1.844132	5463.652305	0.007798	0.005435
RS	9	0.106009	1.844132	5869.321815	0.008377	0.006323
RS	10	0.123235	1.674109	6936.856991	0.009901	0.007614
RS	11	0.141902	1.674109	7432.679690	0.010609	0.008453
RS	12	0.162129	1.540945	8639.139548	0.012331	0.009910
RS	13	0.184048	1.540945	9227.598165	0.013171	0.010926
RS	14	0.207799	1.417888	10690.910732	0.015259	0.012732
RS	15	0.233537	1.417888	11373.307445	0.016233	0.014006
RS	16	0.261427	1.302141	13142.058609	0.018758	0.016275
RS	17	0.291649	1.302141	13908.615077	0.019852	0.017848
RS	18	0.324398	1.202438	15891.097335	0.022682	0.020507
RS	19	0.359885	1.202438	16709.577617	0.023850	0.022263
RS	20	0.398340	1.126656	18683.266834	0.026667	0.025004
RS	21	0.440010	1.126656	19495.486669	0.027826	0.026700
RS	22	0.485165	1.077003	21192.745468	0.030249	0.029093
RS	23	0.534095	1.077003	21923.346063	0.031292	0.030453
RS	24	0.587117	1.051026	23134.536802	0.033021	0.032136
RS	25	0.644572	1.051026	23706.793359	0.033837	0.032975
RS	26	0.706832	1.043390	24351.291124	0.034757	0.033808
RS	27	0.774298	1.043390	24699.873625	0.035255	0.034082
RS	28	0.847405	1.047589	24819.267530	0.035425	0.034154
RS	29	0.926625	1.047589	24894.256585	0.035532	0.033931
RS	30	1.012470	1.057470	24586.876907	0.035093	0.033437
RS	31	1.105492	1.057470	24352.390995	0.034759	0.032811
RS	32	1.206293	1.068600	23702.756079	0.033832	0.031908
RS	33	1.315523	1.068600	23137.863925	0.033025	0.030924
RS	34	1.433887	1.078784	22191.068616	0.031674	0.029679
RS	35	1.562147	1.078784	21296.832631	0.030398	0.028346
RS	36	1.701133	1.087353	20083.548764	0.028666	0.026782
RS	37	1.851740	1.087353	18892.446981	0.026966	0.025128
RS	38	2.014941	1.094078	17463.644203	0.024926	0.023299
RS	39	2.191789	1.094078	16044.829714	0.022901	0.021399
RS	40	2.383424	1.098721	14483.509533	0.020673	0.019404
RS	41	2.591083	1.098721	12940.563154	0.018470	0.017380
RS	42	2.816107	1.101211	11354.047352	0.016206	0.015345
RS	43	3.059946	1.101211	9814.400358	0.014008	0.013336
RS	44	3.324175	1.101851	8320.548823	0.011876	0.011400
RS	45	3.610498	1.101851	6915.768347	0.009871	0.009553
RS	46	3.920763	1.101385	5624.198944	0.008028	0.007849
RS	47	4.256972	1.101385	4463.096998	0.006370	0.006296
RS	48	4.621294	1.100599	3452.750572	0.004928	0.004932
RS	49	5.016080	1.100599	2594.616374	0.003703	0.003757
RS	50	5.443877	1.099738	1892.233153	0.002701	0.002783
RS	51	5.907446	1.099738	1333.728998	0.001904	0.001996
RS	52	6.409777	1.098393	907.761532	0.001296	0.001385
RS	53	6.954113	1.098393	593.325233	0.000847	0.000926
RS	54	7.543965	1.094580	372.730127	0.000532	0.000595
RS	55	8.183139	1.094580	222.646686	0.000318	0.000365
RS	56	8.875760	1.094580	126.546574	0.000181	0.000214
RS	57	9.626296	1.094580	68.155361	0.000097	0.000118
RS	58	10.439591	1.084044	34.845285	0.000050	0.000062
RS	59	11.320892	1.084044	16.486361	0.000024	0.000030
RS	60	12.275886	1.084044	7.279463	0.000010	0.000014
RS	61	13.310735	1.084044	2.982468	0.000004	0.000006
RS	62	14.432116	1.084044	1.126827	0.000002	0.000002
RS	63	15.647264	1.084044	0.558844	0.000001	0.000001
PA	4+25*2+4+6 0.185098192 0.035832118 15.647264403 0.714373115 2.217019291 2.092202269 1.844131729 1.674109127 1.540944518 1.417888101 1.302141457 1.202437869 1.126655807 1.077003028 1.051026076 1.043390126 1.047588562 1.057470177 1.068600192 1.078784386 1.087353500 1.094078013 1.098721084 1.101210923 1.101851301 1.101384771 1.100598724 1.099738242 1.098392689 1.094580063 1.084043675
//
IT	4712
RD	3
LK	-7040530.603775
QD	-1120.994390 -> -953.006145
RI	0.0692089034
TR	0.182728	0.035126
MT	16.067481
MM	C_pi: 1.164068, n_recomb: 698723.175877
RS	0	0.000000	0.623865	9166.039359	0.013118	0.095314
RS	1	0.008407	0.623865	9799.601046	0.014025	0.013104
RS	2	0.017521	0.623865	10464.730964	0.014977	0.007467
RS	3	0.027401	0.623865	11160.871729	0.015973	0.006369
RS	4	0.038112	2.700459	2765.839733	0.003958	0.002059
RS	5	0.049723	2.700459	2985.597402	0.004273	0.002365
RS	6	0.062311	2.423099	3589.389176	0.005137	0.003051
RS	7	0.075956	2.423099	3869.351991	0.005538	0.003763
RS	8	0.090749	2.042288	4943.531816	0.007075	0.005170
RS	9	0.106786	2.042288	5317.028947	0.007610	0.006009
RS	10	0.124170	1.823355	6397.616884	0.009156	0.007415
RS	11	0.143017	1.823355	6863.540489	0.009823	0.008151
RS	12	0.163447	1.664458	8054.610544	0.011528	0.009688
RS	13	0.185596	1.664458	8615.022862	0.012330	0.010571
RS	14	0.209606	1.513408	10114.763553	0.014476	0.012514
RS	15	0.235635	1.513408	10775.491703	0.015422	0.013630
RS	16	0.263852	1.365196	12693.094277	0.018166	0.016161
RS	17	0.294442	1.365196	13450.194629	0.019250	0.017575
RS	18	0.327603	1.235510	15696.722012	0.022465	0.020633
RS	19	0.363552	1.235510	16519.070309	0.023642	0.022257
RS	20	0.402523	1.137753	18803.702466	0.026912	0.025452
RS	21	0.444771	1.137753	19626.107969	0.028089	0.027052
RS	22	0.490571	1.075528	21573.606599	0.030876	0.029811
RS	23	0.540221	1.075528	22309.340375	0.031929	0.031104
RS	24	0.594045	1.045367	23623.483688	0.033810	0.032941
RS	25	0.652394	1.045367	24188.548303	0.034618	0.033728
RS	26	0.715649	1.039890	24774.164320	0.035456	0.034487
RS	27	0.784221	1.039890	25105.309299	0.035930	0.034721
RS	28	0.858559	1.050212	25057.838433	0.035862	0.034566
RS	29	0.939146	1.050212	25114.435576	0.035943	0.034321
RS	30	1.026508	1.067878	24610.107707	0.035222	0.033559
RS	31	1.121215	1.067878	24366.782475	0.034873	0.032931
RS	32	1.223884	1.086782	23547.209714	0.033700	0.031794
RS	33	1.335185	1.086782	22990.404825	0.032903	0.030828
RS	34	1.455843	1.104000	21923.346317	0.031376	0.029408
RS	35	1.586644	1.104000	21057.212272	0.030137	0.028107
RS	36	1.728443	1.118750	19774.377489	0.028301	0.026430
RS	37	1.882162	1.118750	18630.270597	0.026663	0.024821
RS	38	2.048805	1.130777	17176.420723	0.024583	0.022935
RS	39	2.229458	1.130777	15817.968988	0.022638	0.021092
RS	40	2.425298	1.139718	14266.093262	0.020417	0.019087
RS	41	2.637603	1.139718	12787.362757	0.018301	0.017124
RS	42	2.867756	1.145422	11229.940273	0.016072	0.015113
RS	43	3.117259	1.145422	9747.262415	0.013950	0.013163
RS	44	3.387738	1.148312	8285.415852	0.011858	0.011263
RS	45	3.680957	1.148312	6921.533236	0.009906	0.009464
RS	46	3.998826	1.149472	5652.043448	0.008089	0.007793
RS	47	4.343419	1.149472	4512.473950	0.006458	0.006272
RS	48	4.716983	1.150050	3509.792617	0.005023	0.004930
RS	49	5.121953	1.150050	2656.518545	0.003802	0.003771
RS	50	5.560969	1.150334	1950.528819	0.002792	0.002806
RS	51	6.036893	1.150334	1386.499364	0.001984	0.002024
RS	52	6.552829	1.149642	951.694694	0.001362	0.001413
RS	53	7.112141	1.149642	628.143448	0.000899	0.000951
RS	54	7.718474	1.145214	398.812841	0.000571	0.000616
RS	55	8.375783	1.145214	240.790032	0.000345	0.000381
RS	56	9.088353	1.145214	138.412589	0.000198	0.000224
RS	57	9.860829	1.145214	75.438789	0.000108	0.000125
RS	58	10.698248	1.130933	39.130833	0.000056	0.000067
RS	59	11.606069	1.130933	18.717912	0.000027	0.000033
RS	60	12.590213	1.130933	8.360015	0.000012	0.000015
RS	61	13.657095	1.130933	3.466414	0.000005	0.000006
RS	62	14.813670	1.130933	1.326123	0.000002	0.000002
RS	63	16.067481	1.130933	0.670090	0.000001	0.000001
PA	4+25*2+4+6 0.182727957 0.035126360 16.067480889 0.623864565 2.700459382 2.423099433 2.042288095 1.823354878 1.664458030 1.513407585 1.365196052 1.235509681 1.137752589 1.075527585 1.045366884 1.039889525 1.050211965 1.067877713 1.086782403 1.103999980 1.118749658 1.130777445 1.139718171 1.145421573 1.148311563 1.149472461 1.150050178 1.150334071 1.149642323 1.145214031 1.130932726
//
IT	4383
RD	4
LK	-7040237.576068
QD	-900.641360 -> -805.238080
RI	0.0669464884
TR	0.180756	0.034563
MT	16.414994
MM	C_pi: 1.177172, n_recomb: 695324.230707
RS	0	0.000000	0.573004	9969.037286	0.014337	0.095041
RS	1	0.008444	0.573004	10647.666775	0.015313	0.013330
RS	2	0.017600	0.573004	11357.903586	0.016335	0.007818
RS	3	0.027530	0.573004	12098.661747	0.017400	0.006976
RS	4	0.038299	3.190111	2330.751206	0.003352	0.001696
RS	5	0.049976	3.190111	2518.458315	0.003622	0.002018
RS	6	0.062640	2.686481	3229.151241	0.004644	0.002791
RS	7	0.076373	2.686481	3484.066136	0.005011	0.003473
RS	8	0.091265	2.168561	4651.561005	0.006690	0.005011
RS	9	0.107415	2.168561	5006.780295	0.007201	0.005827
RS	10	0.124928	1.917963	6085.938571	0.008753	0.007292
RS	11	0.143921	1.917963	6534.289498	0.009397	0.007977
RS	12	0.164517	1.751788	7670.481963	0.011032	0.009506
RS	13	0.186852	1.751788	8211.655750	0.011810	0.010313
RS	14	0.211073	1.587102	9685.137616	0.013929	0.012282
RS	15	0.237339	1.587102	10328.202746	0.014854	0.013300
RS	16	0.265823	1.415873	12314.014031	0.017710	0.015967
RS	17	0.296712	1.415873	13060.842722	0.018784	0.017279
RS	18	0.330209	1.262007	15488.733053	0.022276	0.020610
RS	19	0.366535	1.262007	16310.852954	0.023458	0.022153
RS	20	0.405928	1.145699	18841.285404	0.027097	0.025701
RS	21	0.448647	1.145699	19668.615824	0.028287	0.027255
RS	22	0.494973	1.072574	21829.296823	0.031394	0.030319
RS	23	0.545211	1.072574	22565.223116	0.032453	0.031594
RS	24	0.599691	1.038517	23972.196341	0.034476	0.033567
RS	25	0.658771	1.038517	24526.160445	0.035273	0.034349
RS	26	0.722839	1.034519	25063.210193	0.036045	0.035041
RS	27	0.792317	1.034519	25374.207138	0.036493	0.035277
RS	28	0.867662	1.049743	25184.262081	0.036219	0.034922
RS	29	0.949369	1.049743	25220.322012	0.036271	0.034688
RS	30	1.037975	1.073779	24550.422274	0.035308	0.033691
RS	31	1.134062	1.073779	24295.251916	0.034941	0.033085
RS	32	1.238263	1.099082	23336.259855	0.033562	0.031743
RS	33	1.351262	1.099082	22782.208906	0.032765	0.030807
RS	34	1.473803	1.122145	21618.103730	0.031091	0.029234
RS	35	1.606690	1.122145	20771.826087	0.029874	0.027970
RS	36	1.750798	1.142184	19432.464614	0.027947	0.026187
RS	37	1.907075	1.142184	18324.963600	0.026355	0.024619
RS	38	2.076546	1.158953	16849.923702	0.024233	0.022671
RS	39	2.260328	1.158953	15541.281511	0.022351	0.020875
RS	40	2.459628	1.171940	13997.035677	0.020130	0.018847
RS	41	2.675755	1.171940	12574.390356	0.018084	0.016934
RS	42	2.910133	1.180863	11042.991078	0.015882	0.014928
RS	43	3.164300	1.180863	9613.788142	0.013826	0.013025
RS	44	3.439928	1.186207	8183.284972	0.011769	0.011147
RS	45	3.738830	1.186207	6862.278676	0.009869	0.009388
RS	46	4.062970	1.189342	5618.248489	0.008080	0.007739
RS	47	4.414480	1.189342	4506.638242	0.006481	0.006247
RS	48	4.795670	1.191703	3518.313602	0.005060	0.004920
RS	49	5.209047	1.191703	2678.340801	0.003852	0.003778
RS	50	5.657328	1.193549	1976.460840	0.002843	0.002821
RS	51	6.143461	1.193549	1414.756237	0.002035	0.002044
RS	52	6.670641	1.193855	977.621846	0.001406	0.001434
RS	53	7.242336	1.193855	650.583627	0.000936	0.000970
RS	54	7.862302	1.189099	416.717078	0.000599	0.000633
RS	55	8.534617	1.189099	253.916080	0.000365	0.000394
RS	56	9.263700	1.189099	147.378748	0.000212	0.000234
RS	57	10.054345	1.189099	81.152266	0.000117	0.000132
RS	58	10.911750	1.171310	42.624724	0.000061	0.000071
RS	59	11.841551	1.171310	20.583655	0.000030	0.000035
RS	60	12.849863	1.171310	9.285320	0.000013	0.000016
RS	61	13.943314	1.171310	3.890475	0.000006	0.000007
RS	62	15.129092	1.171310	1.504706	0.000002	0.000003
RS	63	16.414994	1.171310	0.773003	0.000001	0.000001
PA	4+25*2+4+6 0.180755595 0.034562955 16.414994468 0.573003803 3.190111055 2.686480610 2.168560910 1.917963357 1.751787726 1.587102378 1.415873410 1.262006703 1.145699462 1.072573560 1.038517161 1.034518639 1.049743235 1.073779384 1.099081535 1.122145368 1.142183551 1.158953168 1.171940456 1.180863438 1.186207205 1.189342205 1.191703367 1.193548968 1.193854845 1.189099253 1.171310421
//
IT	4343
RD	5
LK	-7040067.773937
QD	-778.743879 -> -720.203450
RI	0.0655062409
TR	0.179185	0.034114
MT	16.696276
MM	C_pi: 1.187033, n_recomb: 692112.705937
RS	0	0.000000	0.542626	10510.963353	0.015187	0.094816
RS	1	0.008473	0.542626	11219.177021	0.016210	0.013496
RS	2	0.017663	0.542626	11958.762539	0.017279	0.008054
RS	3	0.027633	0.542626	12728.229401	0.018390	0.007398
RS	4	0.038447	3.699345	2002.281656	0.002893	0.001441
RS	5	0.050177	3.699345	2165.215284	0.003128	0.001752
RS	6	0.062901	2.900707	2983.740544	0.004311	0.002610
RS	7	0.076704	2.900707	3221.323710	0.004654	0.003264
RS	8	0.091676	2.244594	4488.954718	0.006486	0.004929
RS	9	0.107916	2.244594	4834.104427	0.006985	0.005735
RS	10	0.125532	1.975193	5908.762062	0.008537	0.007236
RS	11	0.144641	1.975193	6347.244968	0.009171	0.007894
RS	12	0.165369	1.815106	7409.777608	0.010706	0.009373
RS	13	0.187853	1.815106	7937.649436	0.011469	0.010135
RS	14	0.212242	1.647543	9351.092493	0.013511	0.012070
RS	15	0.238698	1.647543	9979.717378	0.014419	0.013022
RS	16	0.267395	1.460346	11984.841367	0.017316	0.015752
RS	17	0.298524	1.460346	12721.668712	0.018381	0.016990
RS	18	0.332290	1.286383	15276.040464	0.022072	0.020517
RS	19	0.368917	1.286383	16096.286441	0.023257	0.021999
RS	20	0.408647	1.153753	18827.759582	0.027203	0.025839
RS	21	0.451744	1.153753	19658.227276	0.028403	0.027358
RS	22	0.498492	1.070669	22009.405937	0.031800	0.030696
RS	23	0.549201	1.070669	22744.874375	0.032863	0.031959
RS	24	0.604207	1.032678	24245.168222	0.035031	0.034067
RS	25	0.663873	1.032678	24788.840935	0.035816	0.034850
RS	26	0.728594	1.029406	25295.465286	0.036548	0.035500
RS	27	0.798799	1.029406	25588.167256	0.036971	0.035742
RS	28	0.874953	1.048346	25284.821114	0.036533	0.035226
RS	29	0.957558	1.048346	25302.121097	0.036558	0.035005
RS	30	1.047163	1.077373	24499.648625	0.035398	0.033816
RS	31	1.144360	1.077373	24232.685321	0.035013	0.033231
RS	32	1.249792	1.107683	23164.290926	0.033469	0.031726
RS	33	1.364157	1.107683	22609.781441	0.032668	0.030817
RS	34	1.488212	1.135332	21370.416055	0.030877	0.029121
RS	35	1.622778	1.135332	20536.778862	0.029673	0.027886
RS	36	1.768746	1.159635	19152.176823	0.027672	0.026016
RS	37	1.927081	1.159635	18070.485579	0.026109	0.024480
RS	38	2.098832	1.180413	16575.880061	0.023950	0.022476
RS	39	2.285134	1.180413	15304.204425	0.022112	0.020715
RS	40	2.487222	1.197005	13762.500410	0.019885	0.018661
RS	41	2.706432	1.197005	12383.301920	0.017892	0.016786
RS	42	2.944215	1.208964	10869.992039	0.015706	0.014778
RS	43	3.202145	1.208964	9484.119871	0.013703	0.012913
RS	44	3.481929	1.216787	8077.778407	0.011671	0.011046
RS	45	3.785419	1.216787	6793.520032	0.009816	0.009321
RS	46	4.114623	1.222083	5570.775927	0.008049	0.007687
RS	47	4.471719	1.222083	4485.204846	0.006480	0.006220
RS	48	4.859072	1.226507	3510.529053	0.005072	0.004905
RS	49	5.279244	1.226507	2685.024166	0.003879	0.003779
RS	50	5.735016	1.230219	1988.893046	0.002874	0.002828
RS	51	6.229405	1.230219	1432.038454	0.002069	0.002058
RS	52	6.765683	1.231784	994.950191	0.001438	0.001450
RS	53	7.347398	1.231784	666.825046	0.000963	0.000986
RS	54	7.978401	1.226914	430.339871	0.000622	0.000647
RS	55	8.662868	1.226914	264.329257	0.000382	0.000405
RS	56	9.405328	1.226914	154.733726	0.000224	0.000242
RS	57	10.210695	1.226914	85.974083	0.000124	0.000137
RS	58	11.084299	1.205802	45.661955	0.000066	0.000074
RS	59	12.031922	1.205802	22.236786	0.000032	0.000037
RS	60	13.059836	1.205802	10.120397	0.000015	0.000017
RS	61	14.174842	1.205802	4.280126	0.000006	0.000007
RS	62	15.384320	1.205802	1.671737	0.000002	0.000003
RS	63	16.696276	1.205802	0.871810	0.000001	0.000002
PA	4+25*2+4+6 0.179185249 0.034114304 16.696275577 0.542626147 3.699344872 2.900707106 2.244594120 1.975192625 1.815106462 1.647543362 1.460346301 1.286383271 1.153752922 1.070668946 1.032677721 1.029406110 1.048345681 1.077373238 1.107682784 1.135331895 1.159634763 1.180412972 1.197004864 1.208963642 1.216787300 1.222083325 1.226507163 1.230219055 1.231784172 1.226914348 1.205802161
//
IT	4289
RD	6
LK	-7039962.318405
QD	-705.660164 -> -667.813095
RI	0.0645339487
TR	0.177929	0.033751
MT	16.925715
MM	C_pi: 1.194894, n_recomb: 689324.309542
RS	0	0.000000	0.523257	10883.558567	0.015789	0.094636
RS	1	0.008496	0.523257	11611.806663	0.016845	0.013620
RS	2	0.017714	0.523257	12371.140865	0.017947	0.008219
RS	3	0.027715	0.523257	13159.767405	0.019091	0.007697
RS	4	0.038566	4.234176	1744.124538	0.002530	0.001248
RS	5	0.050339	4.234176	1887.221754	0.002738	0.001539
RS	6	0.063112	3.076805	2807.830365	0.004073	0.002479
RS	7	0.076970	3.076805	3032.856276	0.004400	0.003107
RS	8	0.092006	2.284136	4407.044464	0.006393	0.004899
RS	9	0.108319	2.284136	4747.367977	0.006887	0.005702
RS	10	0.126018	2.005196	5818.427594	0.008441	0.007229
RS	11	0.145221	2.005196	6252.171835	0.009070	0.007876
RS	12	0.166056	1.860442	7231.874204	0.010491	0.009279
RS	13	0.188660	1.860442	7750.629196	0.011244	0.010016
RS	14	0.213185	1.698024	9085.448784	0.013180	0.011883
RS	15	0.239794	1.698024	9702.179280	0.014075	0.012792
RS	16	0.268663	1.500386	11695.573638	0.016967	0.015537
RS	17	0.299986	1.500386	12422.923018	0.018022	0.016721
RS	18	0.333969	1.309547	15064.366592	0.021854	0.020389
RS	19	0.370840	1.309547	15881.827725	0.023040	0.021824
RS	20	0.410843	1.162348	18778.885974	0.027242	0.025906
RS	21	0.454245	1.162348	19611.559410	0.028450	0.027396
RS	22	0.501335	1.070080	22133.481571	0.032109	0.030981
RS	23	0.552425	1.070080	22868.721707	0.033176	0.032233
RS	24	0.607856	1.028187	24461.482008	0.035486	0.034475
RS	25	0.667997	1.028187	24996.560494	0.036262	0.035255
RS	26	0.733247	1.025116	25487.221917	0.036974	0.035883
RS	27	0.804041	1.025116	25764.339841	0.037376	0.036128
RS	28	0.880850	1.046876	25371.513349	0.036806	0.035483
RS	29	0.964184	1.046876	25372.719941	0.036808	0.035272
RS	30	1.054599	1.079798	24464.980600	0.035491	0.033930
RS	31	1.152695	1.079798	24187.414118	0.035089	0.033361
RS	32	1.259126	1.113958	23034.498950	0.033416	0.031728
RS	33	1.374600	1.113958	22477.956675	0.032609	0.030839
RS	34	1.499884	1.145096	21181.553553	0.030728	0.029049
RS	35	1.635813	1.145096	20355.569169	0.029530	0.027836
RS	36	1.783291	1.172733	18935.432021	0.027470	0.025896
RS	37	1.943298	1.172733	17871.391141	0.025926	0.024384
RS	38	2.116900	1.196815	16358.975679	0.023732	0.022331
RS	39	2.305251	1.196815	15114.031495	0.021926	0.020596
RS	40	2.509605	1.216547	13570.876003	0.019687	0.018516
RS	41	2.731322	1.216547	12224.498587	0.017734	0.016670
RS	42	2.971875	1.231306	10722.469229	0.015555	0.014655
RS	43	3.232867	1.231306	9370.726835	0.013594	0.012820
RS	44	3.516032	1.241565	7981.792031	0.011579	0.010959
RS	45	3.823256	1.241565	6727.863214	0.009760	0.009261
RS	46	4.156583	1.249129	5521.671496	0.008010	0.007638
RS	47	4.518229	1.249129	4458.947915	0.006469	0.006192
RS	48	4.910601	1.255822	3495.877622	0.005071	0.004887
RS	49	5.336310	1.255822	2684.313398	0.003894	0.003775
RS	50	5.798187	1.261640	1994.022912	0.002893	0.002830
RS	51	6.299307	1.261640	1442.986579	0.002093	0.002067
RS	52	6.843002	1.264683	1007.034943	0.001461	0.001461
RS	53	7.432891	1.264683	679.138844	0.000985	0.000999
RS	54	8.072897	1.259889	441.148543	0.000640	0.000659
RS	55	8.767280	1.259889	272.914700	0.000396	0.000415
RS	56	9.520658	1.259889	160.979859	0.000234	0.000250
RS	57	10.338044	1.259889	90.171005	0.000131	0.000143
RS	58	11.224877	1.235607	48.374260	0.000070	0.000078
RS	59	12.187057	1.235607	23.737274	0.000034	0.000039
RS	60	13.230985	1.235607	10.890392	0.000016	0.000018
RS	61	14.363607	1.235607	4.645010	0.000007	0.000008
RS	62	15.592459	1.235607	1.830576	0.000003	0.000003
RS	63	16.925715	1.235607	0.967964	0.000001	0.000002
PA	4+25*2+4+6 0.177929099 0.033750575 16.925715297 0.523257324 4.234176333 3.076804750 2.284135501 2.005196047 1.860441886 1.698023512 1.500385579 1.309546919 1.162347950 1.070079789 1.028186858 1.025116002 1.046875504 1.079798051 1.113957614 1.145096016 1.172732931 1.196814570 1.216547392 1.231305654 1.241564562 1.249129209 1.255822186 1.261640456 1.264683406 1.259888572 1.235607019
//
IT	3933
RD	7
LK	-7039893.380127
QD	-659.823528 -> -634.125563
RI	0.0638458722
TR	0.176906	0.033449
MT	17.115952
MM	C_pi: 1.201355, n_recomb: 686909.628973
RS	0	0.000000	0.510201	11146.297300	0.016227	0.094492
RS	1	0.008515	0.510201	11888.578182	0.017307	0.013717
RS	2	0.017756	0.510201	12661.680362	0.018433	0.008339
RS	3	0.027783	0.510201	13463.581439	0.019600	0.007916
RS	4	0.038664	4.801210	1534.444537	0.002234	0.001096
RS	5	0.050472	4.801210	1661.184925	0.002418	0.001363
RS	6	0.063285	3.224399	2675.421239	0.003895	0.002379
RS	7	0.077189	3.224399	2890.918552	0.004209	0.002983
RS	8	0.092277	2.297977	4377.047319	0.006372	0.004903
RS	9	0.108650	2.297977	4715.959304	0.006865	0.005709
RS	10	0.126417	2.015543	5786.197593	0.008424	0.007256
RS	11	0.145697	2.015543	6218.690376	0.009053	0.007902
RS	12	0.166619	1.891903	7111.837945	0.010353	0.009216
RS	13	0.189323	1.891903	7624.494759	0.011100	0.009942
RS	14	0.213959	1.740389	8871.114197	0.012915	0.011719
RS	15	0.240694	1.740389	9477.987600	0.013798	0.012600
RS	16	0.269705	1.536641	11440.203655	0.016655	0.015331
RS	17	0.301187	1.536641	12158.693124	0.017701	0.016475
RS	18	0.335349	1.331562	14858.604206	0.021631	0.020245
RS	19	0.372420	1.331562	15672.728738	0.022816	0.021640
RS	20	0.412648	1.171280	18706.554881	0.027233	0.025927
RS	21	0.456302	1.171280	19540.778748	0.028447	0.027392
RS	22	0.503672	1.070547	22215.003280	0.032341	0.031199
RS	23	0.555077	1.070547	22950.321384	0.033411	0.032439
RS	24	0.610859	1.024890	24632.030253	0.035859	0.034811
RS	25	0.671390	1.024890	25160.139158	0.036628	0.035585
RS	26	0.737077	1.021708	25644.411310	0.037333	0.036206
RS	27	0.808356	1.021708	25908.529683	0.037718	0.036449
RS	28	0.885705	1.045661	25444.219286	0.037042	0.035701
RS	29	0.969641	1.045661	25431.984855	0.037024	0.035495
RS	30	1.060724	1.081659	24440.255942	0.035580	0.034030
RS	31	1.159563	1.081659	24153.634409	0.035163	0.033473
RS	32	1.266819	1.118759	22935.954901	0.033390	0.031741
RS	33	1.383208	1.118759	22376.789602	0.032576	0.030868
RS	34	1.509507	1.152491	21038.135269	0.030627	0.029006
RS	35	1.646562	1.152491	20216.534531	0.029431	0.027809
RS	36	1.795287	1.182674	18769.102046	0.027324	0.025814
RS	37	1.956676	1.182674	17716.897178	0.025792	0.024318
RS	38	2.131808	1.209437	16188.683783	0.023567	0.022224
RS	39	2.321853	1.209437	14962.892243	0.021783	0.020508
RS	40	2.528081	1.231879	13415.681771	0.019530	0.018402
RS	41	2.751870	1.231879	12094.015531	0.017606	0.016577
RS	42	2.994715	1.249191	10598.247281	0.015429	0.014554
RS	43	3.258240	1.249191	9273.355998	0.013500	0.012742
RS	44	3.544204	1.261811	7896.499916	0.011496	0.010883
RS	45	3.854518	1.261811	6667.561461	0.009707	0.009207
RS	46	4.191258	1.271705	5473.941915	0.007969	0.007591
RS	47	4.556671	1.271705	4431.114171	0.006451	0.006164
RS	48	4.953200	1.280823	3477.646603	0.005063	0.004866
RS	49	5.383495	1.280823	2679.165542	0.003900	0.003768
RS	50	5.850431	1.288946	1994.412581	0.002903	0.002829
RS	51	6.357128	1.288946	1449.627284	0.002110	0.002073
RS	52	6.906972	1.293654	1015.417815	0.001478	0.001469
RS	53	7.503637	1.293654	688.605148	0.001002	0.001009
RS	54	8.151109	1.289100	449.864005	0.000655	0.000669
RS	55	8.853716	1.289100	280.115597	0.000408	0.000424
RS	56	9.616151	1.289100	166.372088	0.000242	0.000256
RS	57	10.443511	1.289100	93.879435	0.000137	0.000147
RS	58	11.341322	1.261794	50.828446	0.000074	0.000081
RS	59	12.315585	1.261794	25.115517	0.000037	0.000041
RS	60	13.372809	1.261794	11.607950	0.000017	0.000019
RS	61	14.520059	1.261794	4.989888	0.000007	0.000008
RS	62	15.765000	1.261794	1.982830	0.000003	0.000003
RS	63	17.115952	1.261794	1.062105	0.000002	0.000002
PA	4+25*2+4+6 0.176905657 0.033449127 17.115952359 0.510200792 4.801209967 3.224398514 2.297976555 2.015543046 1.891902987 1.740389245 1.536641196 1.331562198 1.171280255 1.070547182 1.024890231 1.021707995 1.045661476 1.081658856 1.118759448 1.152491369 1.182673597 1.209436995 1.231879302 1.249190878 1.261811195 1.271704824 1.280823332 1.288946044 1.293653834 1.289099707 1.261793788
//
IT	4502
RD	8
LK	-7039846.058020
QD	-630.016463 -> -611.722810
RI	0.0633389462
TR	0.176054	0.033194
MT	17.276538
MM	C_pi: 1.206794, n_recomb: 684799.838564
RS	0	0.000000	0.501074	11334.519617	0.016552	0.094374
RS	1	0.008531	0.501074	12086.857204	0.017650	0.013794
RS	2	0.017790	0.501074	12869.792559	0.018794	0.008428
RS	3	0.027839	0.501074	13681.129826	0.019978	0.008079
RS	4	0.038746	5.407957	1359.618412	0.001985	0.000970
RS	5	0.050583	5.407957	1472.549100	0.002150	0.001215
RS	6	0.063429	3.351984	2570.594484	0.003754	0.002298
RS	7	0.077372	3.351984	2778.495722	0.004057	0.002880
RS	8	0.092504	2.294634	4380.592104	0.006397	0.004929
RS	9	0.108927	2.294634	4720.306911	0.006893	0.005740
RS	10	0.126751	2.012256	5793.158362	0.008460	0.007305
RS	11	0.146096	2.012256	6226.765369	0.009093	0.007958
RS	12	0.167091	1.912832	7032.817698	0.010270	0.009176
RS	13	0.189878	1.912832	7541.562243	0.011013	0.009900
RS	14	0.214608	1.776078	8696.181646	0.012699	0.011576
RS	15	0.241448	1.776078	9294.845009	0.013573	0.012441
RS	16	0.270578	1.569533	11214.335181	0.016376	0.015137
RS	17	0.302193	1.569533	11924.632615	0.017413	0.016251
RS	18	0.336505	1.352367	14662.579865	0.021411	0.020094
RS	19	0.373745	1.352367	15473.078747	0.022595	0.021459
RS	20	0.414161	1.180277	18620.568087	0.027191	0.025919
RS	21	0.458026	1.180277	19455.860119	0.028411	0.027361
RS	22	0.505633	1.071752	22265.624136	0.032514	0.031368
RS	23	0.557301	1.071752	23001.265080	0.033588	0.032596
RS	24	0.613377	1.022539	24766.615088	0.036166	0.035091
RS	25	0.674238	1.022539	25289.116405	0.036929	0.035858
RS	26	0.740290	1.019088	25772.614825	0.037635	0.036478
RS	27	0.811978	1.019088	26025.967546	0.038005	0.036717
RS	28	0.889781	1.044812	25503.250161	0.037242	0.035885
RS	29	0.974222	1.044812	25479.955730	0.037208	0.035681
RS	30	1.065867	1.083283	24420.522439	0.035661	0.034116
RS	31	1.165331	1.083283	24126.422582	0.035231	0.033567
RS	32	1.273280	1.122623	22859.475635	0.033381	0.031760
RS	33	1.390439	1.122623	22297.629459	0.032561	0.030897
RS	34	1.517592	1.158233	20928.560487	0.030562	0.028983
RS	35	1.655594	1.158233	20109.207849	0.029365	0.027797
RS	36	1.805369	1.190309	18641.367645	0.027222	0.025760
RS	37	1.967921	1.190309	17596.847821	0.025696	0.024275
RS	38	2.144342	1.219223	16054.901153	0.023445	0.022146
RS	39	2.335813	1.219223	14842.654495	0.021674	0.020443
RS	40	2.543619	1.243988	13289.786372	0.019407	0.018313
RS	41	2.769154	1.243988	11986.678355	0.017504	0.016504
RS	42	3.013930	1.263620	10493.505213	0.015323	0.014469
RS	43	3.279588	1.263620	9189.809062	0.013420	0.012676
RS	44	3.567911	1.278508	7820.984659	0.011421	0.010816
RS	45	3.880831	1.278508	6612.736502	0.009656	0.009158
RS	46	4.220448	1.290760	5428.489734	0.007927	0.007546
RS	47	4.589038	1.290760	4403.037098	0.006430	0.006137
RS	48	4.989073	1.302422	3457.430174	0.005049	0.004844
RS	49	5.423237	1.302422	2671.141790	0.003901	0.003759
RS	50	5.894440	1.313012	1991.511240	0.002908	0.002824
RS	51	6.405843	1.313012	1453.154841	0.002122	0.002076
RS	52	6.960876	1.319547	1021.041705	0.001491	0.001475
RS	53	7.563260	1.319547	695.901850	0.001016	0.001017
RS	54	8.217035	1.315381	456.950001	0.000667	0.000677
RS	55	8.926585	1.315381	286.222217	0.000418	0.000431
RS	56	9.696670	1.315381	171.080071	0.000250	0.000262
RS	57	10.532452	1.315381	97.191424	0.000142	0.000151
RS	58	11.439538	1.285217	53.069266	0.000077	0.000084
RS	59	12.424009	1.285217	26.392537	0.000039	0.000042
RS	60	13.492469	1.285217	12.282135	0.000018	0.000020
RS	61	14.652082	1.285217	5.318327	0.000008	0.000009
RS	62	15.910625	1.285217	2.129770	0.000003	0.000004
RS	63	17.276538	1.285217	1.154806	0.000002	0.000002
PA	4+25*2+4+6 0.176054007 0.033194026 17.276538467 0.501073555 5.407956961 3.351984420 2.294634485 2.012256133 1.912832395 1.776077502 1.569532607 1.352367223 1.180276733 1.071751907 1.022538579 1.019087896 1.044812342 1.083282516 1.122622809 1.158233075 1.190309381 1.219222517 1.243988086 1.263620161 1.278507772 1.290759609 1.302421689 1.313012001 1.319547242 1.315381267 1.285216732
//
IT	3653
RD	9
LK	-7039812.023914
QD	-609.978886 -> -596.371927
RI	0.0629525770
TR	0.175329	0.032974
MT	17.414675
MM	C_pi: 1.211469, n_recomb: 682929.367222
RS	0	0.000000	0.494479	11471.789633	0.016798	0.094275
RS	1	0.008545	0.494479	12231.505618	0.017910	0.013857
RS	2	0.017820	0.494479	13021.637011	0.019067	0.008497
RS	3	0.027888	0.494479	13839.854544	0.020265	0.008204
RS	4	0.038816	6.062703	1210.798387	0.001773	0.000865
RS	5	0.050677	6.062703	1311.849110	0.001921	0.001087
RS	6	0.063553	3.466465	2483.319320	0.003636	0.002229
RS	7	0.077528	3.466465	2684.853931	0.003931	0.002791
RS	8	0.092698	2.280603	4405.172534	0.006450	0.004969
RS	9	0.109164	2.280603	4747.071668	0.006951	0.005786
RS	10	0.127036	1.999988	5826.171844	0.008531	0.007369
RS	11	0.146437	1.999988	6262.459500	0.009170	0.008033
RS	12	0.167494	1.925923	6982.914346	0.010225	0.009152
RS	13	0.190352	1.925923	7489.318699	0.010966	0.009881
RS	14	0.215162	1.806281	8551.771168	0.012522	0.011451
RS	15	0.242092	1.806281	9143.551144	0.013389	0.012306
RS	16	0.271324	1.599409	11014.070685	0.016128	0.014956
RS	17	0.303053	1.599409	11716.843197	0.017157	0.016049
RS	18	0.337494	1.371914	14478.394705	0.021200	0.019943
RS	19	0.374877	1.371914	15285.155397	0.022382	0.021283
RS	20	0.415455	1.189124	18527.763834	0.027130	0.025892
RS	21	0.459501	1.189124	19363.754603	0.028354	0.027315
RS	22	0.507310	1.073430	22294.145999	0.032645	0.031502
RS	23	0.559204	1.073430	23030.262267	0.033723	0.032718
RS	24	0.615532	1.020904	24873.017241	0.036421	0.035328
RS	25	0.676674	1.020904	25390.986350	0.037180	0.036086
RS	26	0.743041	1.017132	25876.464636	0.037890	0.036710
RS	27	0.815078	1.017132	26120.906393	0.038248	0.036944
RS	28	0.893271	1.044349	25549.103928	0.037411	0.036041
RS	29	0.978145	1.044349	25516.805284	0.037364	0.035836
RS	30	1.070272	1.084855	24402.058646	0.035731	0.034190
RS	31	1.170271	1.084855	24101.966752	0.035292	0.033647
RS	32	1.278814	1.125898	22797.902465	0.033383	0.031781
RS	33	1.396633	1.125898	22233.619998	0.032556	0.030927
RS	34	1.524520	1.162820	20843.630649	0.030521	0.028974
RS	35	1.663334	1.162820	20025.160406	0.029322	0.027796
RS	36	1.814009	1.196261	18542.649275	0.027152	0.025727
RS	37	1.977560	1.196261	17502.857538	0.025629	0.024249
RS	38	2.155086	1.226878	15949.176409	0.023354	0.022091
RS	39	2.347782	1.226878	14746.329184	0.021593	0.020396
RS	40	2.556943	1.253630	13186.907257	0.019309	0.018244
RS	41	2.783977	1.253630	11897.699660	0.017422	0.016447
RS	42	3.030411	1.275362	10404.539925	0.015235	0.014399
RS	43	3.297903	1.275362	9117.652326	0.013351	0.012620
RS	44	3.588251	1.292416	7753.807682	0.011354	0.010756
RS	45	3.903410	1.292416	6562.824735	0.009610	0.009114
RS	46	4.245499	1.307032	5385.435049	0.007886	0.007504
RS	47	4.616819	1.307032	4375.264411	0.006407	0.006110
RS	48	5.019868	1.321326	3436.069654	0.005031	0.004821
RS	49	5.457357	1.321326	2661.149491	0.003897	0.003748
RS	50	5.932229	1.334519	1986.220959	0.002908	0.002818
RS	51	6.447679	1.334519	1454.341505	0.002130	0.002077
RS	52	7.007174	1.343022	1024.539158	0.001500	0.001478
RS	53	7.614477	1.343022	701.493512	0.001027	0.001023
RS	54	8.273674	1.339384	462.729194	0.000678	0.000684
RS	55	8.989199	1.339384	291.440479	0.000427	0.000437
RS	56	9.765865	1.339384	175.226423	0.000257	0.000267
RS	57	10.608897	1.339384	100.174734	0.000147	0.000155
RS	58	11.523965	1.306465	55.132308	0.000081	0.000087
RS	59	12.517225	1.306465	27.584206	0.000040	0.000044
RS	60	13.595359	1.306465	12.919324	0.000019	0.000021
RS	61	14.765618	1.306465	5.632591	0.000008	0.000009
RS	62	16.035875	1.306465	2.272085	0.000003	0.000004
RS	63	17.414675	1.306465	1.246260	0.000002	0.000002
PA	4+25*2+4+6 0.175329348 0.032973825 17.414674853 0.494479073 6.062702971 3.466464692 2.280602887 1.999987729 1.925922992 1.806281334 1.599409192 1.371914187 1.189123946 1.073430199 1.020904196 1.017131505 1.044349011 1.084854892 1.125897825 1.162820384 1.196261064 1.226878005 1.253629630 1.275362481 1.292416099 1.307032342 1.321326239 1.334518919 1.343021778 1.339383824 1.306465166
//
IT	4060
RD	10
LK	-7039786.473314
QD	-596.095820 -> -585.574267
RI	0.0626480749
TR	0.174700	0.032781
MT	17.535514
MM	C_pi: 1.215561, n_recomb: 681253.416910
RS	0	0.000000	0.489590	11573.359699	0.016988	0.094190
RS	1	0.008557	0.489590	12338.597159	0.018112	0.013910
RS	2	0.017846	0.489590	13134.103632	0.019279	0.008551
RS	3	0.027930	0.489590	13957.445842	0.020488	0.008302
RS	4	0.038876	6.774465	1082.073999	0.001588	0.000774
RS	5	0.050760	6.774465	1172.755970	0.001721	0.000975
RS	6	0.063660	3.573337	2407.115799	0.003533	0.002168
RS	7	0.077664	3.573337	2603.052739	0.003821	0.002711
RS	8	0.092866	2.260563	4442.234705	0.006521	0.005016
RS	9	0.109369	2.260563	4787.124266	0.007027	0.005840
RS	10	0.127284	1.982190	5876.039526	0.008625	0.007442
RS	11	0.146733	1.982190	6316.006791	0.009271	0.008120
RS	12	0.167845	1.933329	6953.587661	0.010207	0.009141
RS	13	0.190764	1.933329	7458.770290	0.010949	0.009877
RS	14	0.215644	1.832024	8431.169653	0.012376	0.011340
RS	15	0.242653	1.832024	9017.134118	0.013236	0.012192
RS	16	0.271973	1.626609	10835.977701	0.015906	0.014788
RS	17	0.303802	1.626609	11531.866589	0.016927	0.015865
RS	18	0.338354	1.390213	14306.940708	0.021001	0.019797
RS	19	0.375863	1.390213	15109.975722	0.022180	0.021117
RS	20	0.416582	1.197676	18433.060281	0.027058	0.025853
RS	21	0.460785	1.197676	19269.477643	0.028285	0.027260
RS	22	0.508770	1.075381	22307.522583	0.032745	0.031610
RS	23	0.560861	1.075381	23044.199436	0.033826	0.032814
RS	24	0.617409	1.019800	24957.832057	0.036635	0.035530
RS	25	0.678796	1.019800	25472.104308	0.037390	0.036280
RS	26	0.745436	1.015715	25960.438687	0.038107	0.036909
RS	27	0.817778	1.015715	26197.486802	0.038455	0.037136
RS	28	0.896311	1.044247	25583.177506	0.037553	0.036172
RS	29	0.981563	1.044247	25543.616188	0.037495	0.035965
RS	30	1.074110	1.086473	24382.962677	0.035791	0.034251
RS	31	1.174576	1.086473	24078.221334	0.035344	0.033712
RS	32	1.283638	1.128810	22746.526030	0.033389	0.031802
RS	33	1.402033	1.128810	22180.208834	0.032558	0.030954
RS	34	1.530559	1.166595	20776.962113	0.030498	0.028976
RS	35	1.670082	1.166595	19958.512756	0.029297	0.027802
RS	36	1.821544	1.200970	18466.101278	0.027106	0.025711
RS	37	1.985966	1.200970	17428.906590	0.025584	0.024236
RS	38	2.164458	1.232917	15865.376225	0.023289	0.022053
RS	39	2.358223	1.232917	14668.812674	0.021532	0.020363
RS	40	2.568567	1.261360	13102.402830	0.019233	0.018190
RS	41	2.796911	1.261360	11823.506486	0.017356	0.016401
RS	42	3.044793	1.284993	10328.503226	0.015161	0.014340
RS	43	3.313886	1.284993	9054.972559	0.013292	0.012572
RS	44	3.606005	1.304109	7693.781168	0.011294	0.010703
RS	45	3.923120	1.304109	6517.300957	0.009567	0.009074
RS	46	4.267369	1.321078	5344.778482	0.007846	0.007464
RS	47	4.641075	1.321078	4348.134501	0.006383	0.006083
RS	48	5.046759	1.338067	3414.144202	0.005012	0.004797
RS	49	5.487156	1.338067	2649.835100	0.003890	0.003736
RS	50	5.965236	1.353976	1979.197662	0.002905	0.002809
RS	51	6.484225	1.353976	1453.759500	0.002134	0.002077
RS	52	7.047623	1.364569	1026.387143	0.001507	0.001480
RS	53	7.659229	1.364569	705.735854	0.001036	0.001028
RS	54	8.323169	1.361575	467.457332	0.000686	0.000690
RS	55	9.043922	1.361575	295.933891	0.000434	0.000443
RS	56	9.826347	1.361575	178.908718	0.000263	0.000272
RS	57	10.675723	1.361575	102.883409	0.000151	0.000159
RS	58	11.597777	1.326015	57.044488	0.000084	0.000089
RS	59	12.598731	1.326015	28.703357	0.000042	0.000046
RS	60	13.685333	1.326015	13.525134	0.000020	0.000022
RS	61	14.864914	1.326015	5.934918	0.000009	0.000010
RS	62	16.145428	1.326015	2.410583	0.000004	0.000004
RS	63	17.535514	1.326015	1.336837	0.000002	0.000002
PA	4+25*2+4+6 0.174700451 0.032780556 17.535514138 0.489590287 6.774465327 3.573337128 2.260562876 1.982190368 1.933328579 1.832023930 1.626608618 1.390212900 1.197675719 1.075381376 1.019800122 1.015715288 1.044247422 1.086473004 1.128809808 1.166595256 1.200970466 1.232916592 1.261360084 1.284992990 1.304109244 1.321077714 1.338066866 1.353975902 1.364568767 1.361574981 1.326015479
//
IT	4332
RD	11
LK	-7039766.558791
QD	-586.203890 -> -577.793794
RI	0.0624010050
TR	0.174144	0.032608
MT	17.642944
MM	C_pi: 1.219203, n_recomb: 679734.489719
RS	0	0.000000	0.485855	11650.174307	0.017139	0.094116
RS	1	0.008567	0.485855	12419.650699	0.018271	0.013955
RS	2	0.017868	0.485855	13219.278007	0.019448	0.008595
RS	3	0.027967	0.485855	14046.540114	0.020665	0.008381
RS	4	0.038930	7.552190	969.464084	0.001426	0.000695
RS	5	0.050832	7.552190	1051.004529	0.001546	0.000877
RS	6	0.063754	3.676583	2337.907219	0.003439	0.002112
RS	7	0.077784	3.676583	2528.723886	0.003720	0.002637
RS	8	0.093015	2.237724	4485.871625	0.006599	0.005067
RS	9	0.109551	2.237724	4834.159127	0.007112	0.005897
RS	10	0.127504	1.961293	5936.309304	0.008733	0.007520
RS	11	0.146994	1.961293	6380.554798	0.009387	0.008212
RS	12	0.168155	1.936697	6938.661051	0.010208	0.009137
RS	13	0.191128	1.936697	7443.405211	0.010950	0.009885
RS	14	0.216070	1.854159	8329.172583	0.012254	0.011242
RS	15	0.243149	1.854159	8910.175844	0.013108	0.012094
RS	16	0.272547	1.651452	10676.885782	0.015707	0.014634
RS	17	0.304464	1.651452	11366.482167	0.016722	0.015700
RS	18	0.339115	1.407311	14148.132778	0.020814	0.019657
RS	19	0.376736	1.407311	14947.529329	0.021990	0.020960
RS	20	0.417579	1.205848	18339.476555	0.026980	0.025808
RS	21	0.461921	1.205848	19176.116992	0.028211	0.027201
RS	22	0.510062	1.077468	22310.586120	0.032823	0.031698
RS	23	0.562328	1.077468	23047.855524	0.033907	0.032893
RS	24	0.619071	1.019084	25026.009447	0.036817	0.035706
RS	25	0.680675	1.019084	25537.222058	0.037569	0.036447
RS	26	0.747558	1.014735	26028.081033	0.038292	0.037081
RS	27	0.820170	1.014735	26258.966200	0.038631	0.037302
RS	28	0.899003	1.044472	25606.724809	0.037672	0.036282
RS	29	0.984590	1.044472	25561.366039	0.037605	0.036074
RS	30	1.077510	1.088188	24362.008563	0.035840	0.034302
RS	31	1.178390	1.088188	24053.806178	0.035387	0.033766
RS	32	1.287913	1.131506	22701.940378	0.033398	0.031823
RS	33	1.406819	1.131506	22134.061298	0.032563	0.030979
RS	34	1.535912	1.169803	20723.683542	0.030488	0.028984
RS	35	1.676064	1.169803	19904.747137	0.029283	0.027814
RS	36	1.828224	1.204764	18406.435118	0.027079	0.025706
RS	37	1.993420	1.204764	17370.309522	0.025555	0.024233
RS	38	2.172768	1.237727	15798.671359	0.023242	0.022030
RS	39	2.367482	1.237727	14606.047072	0.021488	0.020342
RS	40	2.578877	1.267607	13032.542123	0.019173	0.018149
RS	41	2.808383	1.267607	11761.180899	0.017303	0.016365
RS	42	3.057552	1.292957	10263.027891	0.015099	0.014291
RS	43	3.328067	1.292957	9000.124870	0.013241	0.012531
RS	44	3.621758	1.314031	7639.832293	0.011239	0.010656
RS	45	3.940610	1.314031	6475.614165	0.009527	0.009038
RS	46	4.286779	1.333326	5306.387599	0.007807	0.007426
RS	47	4.662605	1.333326	4321.796015	0.006358	0.006057
RS	48	5.070629	1.353057	3392.003691	0.004990	0.004773
RS	49	5.513609	1.353057	2637.625454	0.003880	0.003723
RS	50	5.994541	1.371776	1970.902078	0.002900	0.002799
RS	51	6.516675	1.371776	1451.820073	0.002136	0.002074
RS	52	7.083542	1.384561	1026.938575	0.001511	0.001481
RS	53	7.698974	1.384561	708.894257	0.001043	0.001032
RS	54	8.367131	1.382320	471.324225	0.000693	0.000695
RS	55	9.092531	1.382320	299.825708	0.000441	0.000448
RS	56	9.880078	1.382320	182.201617	0.000268	0.000276
RS	57	10.735096	1.382320	105.359419	0.000155	0.000162
RS	58	11.663365	1.344211	58.827805	0.000087	0.000092
RS	59	12.671161	1.344211	29.760202	0.000044	0.000047
RS	60	13.765298	1.344211	14.103872	0.000021	0.000023
RS	61	14.953172	1.344211	6.226943	0.000009	0.000010
RS	62	16.242815	1.344211	2.545812	0.000004	0.000004
RS	63	17.642944	1.344211	1.426746	0.000002	0.000002
PA	4+25*2+4+6 0.174144295 0.032608334 17.642943778 0.485855009 7.552189938 3.676583239 2.237723899 1.961293339 1.936697139 1.854158626 1.651451964 1.407310550 1.205848106 1.077468398 1.019084320 1.014735002 1.044472490 1.088188336 1.131506483 1.169802743 1.204763814 1.237726793 1.267606883 1.292957285 1.314031447 1.333326247 1.353056978 1.371775811 1.384561471 1.382319803 1.344211225
//
IT	4407
RD	12
LK	-7039750.533633
QD	-578.980298 -> -572.069196
RI	0.0621947528
TR	0.173643	0.032453
MT	17.739969
MM	C_pi: 1.222497, n_recomb: 678346.758913
RS	0	0.000000	0.482929	11709.410727	0.017262	0.094050
RS	1	0.008577	0.482929	12482.219239	0.018401	0.013995
RS	2	0.017889	0.482929	13285.082938	0.019585	0.008631
RS	3	0.028000	0.482929	14115.418398	0.020809	0.008446
RS	4	0.038978	8.404852	870.182149	0.001283	0.000625
RS	5	0.050898	8.404852	943.608390	0.001391	0.000790
RS	6	0.063839	3.779069	2273.143773	0.003351	0.002059
RS	7	0.077891	3.779069	2459.135085	0.003625	0.002566
RS	8	0.093148	2.214161	4532.164627	0.006681	0.005118
RS	9	0.109714	2.214161	4883.994808	0.007200	0.005954
RS	10	0.127701	1.939037	6002.280621	0.008848	0.007600
RS	11	0.147230	1.939037	6451.112521	0.009510	0.008308
RS	12	0.168434	1.937271	6933.738405	0.010222	0.009140
RS	13	0.191456	1.937271	7438.587363	0.010966	0.009900
RS	14	0.216453	1.873397	8241.821889	0.012150	0.011155
RS	15	0.243595	1.873397	8818.551234	0.013000	0.012009
RS	16	0.273063	1.674230	10534.169577	0.015529	0.014492
RS	17	0.305060	1.674230	11218.016484	0.016537	0.015549
RS	18	0.339800	1.423271	14001.614914	0.020641	0.019524
RS	19	0.377520	1.423271	14797.515572	0.021814	0.020814
RS	20	0.418476	1.213600	18249.040970	0.026902	0.025760
RS	21	0.462943	1.213600	19085.762321	0.028136	0.027142
RS	22	0.511225	1.079596	22307.072467	0.032884	0.031772
RS	23	0.563648	1.079596	23044.935897	0.033972	0.032958
RS	24	0.620566	1.018654	25081.548826	0.036975	0.035860
RS	25	0.682367	1.018654	25590.190155	0.037724	0.036593
RS	26	0.749467	1.014108	26082.515735	0.038450	0.037231
RS	27	0.822323	1.014108	26308.237538	0.038783	0.037445
RS	28	0.901428	1.044987	25621.231692	0.037770	0.036374
RS	29	0.987317	1.044987	25571.302307	0.037697	0.036164
RS	30	1.080572	1.090031	24338.696569	0.035879	0.034342
RS	31	1.181825	1.090031	24028.076522	0.035422	0.033809
RS	32	1.291763	1.134090	22661.948274	0.033408	0.031842
RS	33	1.411129	1.134090	22093.001252	0.032569	0.031002
RS	34	1.540734	1.172618	20680.448358	0.030487	0.028998
RS	35	1.681454	1.172618	19860.743986	0.029278	0.027829
RS	36	1.834242	1.207882	18359.876409	0.027066	0.025711
RS	37	2.000136	1.207882	17323.711033	0.025538	0.024237
RS	38	2.180257	1.241603	15745.511532	0.023212	0.022017
RS	39	2.375826	1.241603	14555.040015	0.021457	0.020329
RS	40	2.588169	1.272703	12974.497939	0.019127	0.018119
RS	41	2.818724	1.272703	11708.503993	0.017260	0.016337
RS	42	3.069052	1.299605	10206.295699	0.015046	0.014250
RS	43	3.340851	1.299605	8951.837019	0.013197	0.012497
RS	44	3.635960	1.322534	7591.111689	0.011191	0.010613
RS	45	3.956380	1.322534	6437.316845	0.009490	0.009005
RS	46	4.304281	1.344121	5270.128395	0.007769	0.007391
RS	47	4.682021	1.344121	4296.340431	0.006334	0.006033
RS	48	5.092158	1.366625	3369.905809	0.004968	0.004750
RS	49	5.537471	1.366625	2624.843962	0.003869	0.003710
RS	50	6.020976	1.388227	1961.692644	0.002892	0.002789
RS	51	6.545951	1.388227	1448.845297	0.002136	0.002071
RS	52	7.115950	1.403305	1026.464758	0.001513	0.001480
RS	53	7.734837	1.403305	711.177447	0.001048	0.001035
RS	54	8.406803	1.401910	474.484070	0.000699	0.000699
RS	55	9.136401	1.401910	303.217373	0.000447	0.000453
RS	56	9.928574	1.401910	185.167428	0.000273	0.000280
RS	57	10.788689	1.401910	107.638333	0.000159	0.000165
RS	58	11.722573	1.361348	60.500628	0.000089	0.000094
RS	59	12.736553	1.361348	30.763792	0.000045	0.000049
RS	60	13.837499	1.361348	14.659655	0.000022	0.000023
RS	61	15.032869	1.361348	6.510385	0.000010	0.000011
RS	62	16.330761	1.361348	2.678430	0.000004	0.000004
RS	63	17.739969	1.361348	1.516323	0.000002	0.000003
PA	4+25*2+4+6 0.173643479 0.032452744 17.739968730 0.482928507 8.404852129 3.779068677 2.214161211 1.939037032 1.937270626 1.873397333 1.674230428 1.423270658 1.213600165 1.079596462 1.018653537 1.014108157 1.044987466 1.090030650 1.134089821 1.172617987 1.207881784 1.241603188 1.272702707 1.299605021 1.322533968 1.344121465 1.366624955 1.388227261 1.403304513 1.401910146 1.361348276
//
IT	4170
RD	13
LK	-7039737.290587
QD	-573.582222 -> -567.771282
RI	0.0620180669
TR	0.173186	0.032311
MT	17.828781
MM	C_pi: 1.225521, n_recomb: 677070.615008
RS	0	0.000000	0.480562	11756.471723	0.017364	0.093991
RS	1	0.008585	0.480562	12531.983047	0.018509	0.014031
RS	2	0.017907	0.480562	13337.470476	0.019699	0.008662
RS	3	0.028030	0.480562	14170.294403	0.020929	0.008502
RS	4	0.039022	9.342613	782.091811	0.001155	0.000563
RS	5	0.050957	9.342613	848.275686	0.001253	0.000712
RS	6	0.063917	3.882752	2211.276243	0.003266	0.002008
RS	7	0.077990	3.882752	2392.626497	0.003534	0.002497
RS	8	0.093270	2.191261	4578.303458	0.006762	0.005167
RS	9	0.109863	2.191261	4933.633301	0.007287	0.006009
RS	10	0.127880	1.916551	6070.737987	0.008966	0.007679
RS	11	0.147444	1.916551	6524.267038	0.009636	0.008403
RS	12	0.168688	1.935976	6935.594578	0.010244	0.009148
RS	13	0.191755	1.935976	7440.913378	0.010990	0.009919
RS	14	0.216803	1.890302	8166.109470	0.012061	0.011077
RS	15	0.244001	1.890302	8739.120591	0.012907	0.011935
RS	16	0.273534	1.695213	10405.475700	0.015368	0.014360
RS	17	0.305603	1.695213	11084.060585	0.016371	0.015412
RS	18	0.340425	1.438185	13866.529244	0.020480	0.019399
RS	19	0.378236	1.438185	14659.102237	0.021651	0.020679
RS	20	0.419294	1.220922	18162.857515	0.026826	0.025711
RS	21	0.463876	1.220922	18999.562665	0.028061	0.027084
RS	22	0.512286	1.081709	22299.466126	0.032935	0.031836
RS	23	0.564852	1.081709	23037.908423	0.034026	0.033015
RS	24	0.621931	1.018432	25127.456864	0.037112	0.035998
RS	25	0.683910	1.018432	25633.903366	0.037860	0.036723
RS	26	0.751210	1.013767	26126.286533	0.038587	0.037362
RS	27	0.824288	1.013767	26347.658619	0.038914	0.037570
RS	28	0.903640	1.045756	25628.037461	0.037851	0.036451
RS	29	0.989805	1.045756	25574.566964	0.037772	0.036239
RS	30	1.083367	1.092008	24312.940047	0.035909	0.034373
RS	31	1.184961	1.092008	24000.806367	0.035448	0.033843
RS	32	1.295278	1.136624	22625.068322	0.033416	0.031858
RS	33	1.415065	1.136624	22055.539498	0.032575	0.031021
RS	34	1.545137	1.175165	20644.789578	0.030491	0.029015
RS	35	1.686375	1.175165	19824.196027	0.029279	0.027847
RS	36	1.839739	1.210502	18323.572843	0.027063	0.025723
RS	37	2.006269	1.210502	17286.572178	0.025531	0.024247
RS	38	2.187097	1.244767	15703.199555	0.023193	0.022013
RS	39	2.383449	1.244767	14513.514748	0.021436	0.020324
RS	40	2.596658	1.276897	12926.141282	0.019091	0.018096
RS	41	2.828172	1.276897	11663.798919	0.017227	0.016316
RS	42	3.079561	1.305202	10156.909820	0.015001	0.014215
RS	43	3.352533	1.305202	8909.125528	0.013158	0.012467
RS	44	3.648940	1.329888	7546.932451	0.011146	0.010575
RS	45	3.970794	1.329888	6402.038344	0.009455	0.008975
RS	46	4.320280	1.353726	5235.886200	0.007733	0.007357
RS	47	4.699770	1.353726	4271.830233	0.006309	0.006009
RS	48	5.111840	1.379017	3348.053674	0.004945	0.004726
RS	49	5.559287	1.379017	2611.743435	0.003857	0.003696
RS	50	6.045148	1.403568	1951.839504	0.002883	0.002778
RS	51	6.572721	1.403568	1445.083413	0.002134	0.002067
RS	52	7.145588	1.421021	1025.185382	0.001514	0.001479
RS	53	7.767636	1.421021	712.753772	0.001053	0.001038
RS	54	8.443089	1.420560	477.060629	0.000705	0.000703
RS	55	9.176531	1.420560	306.190326	0.000452	0.000457
RS	56	9.972939	1.420560	187.856173	0.000277	0.000284
RS	57	10.837722	1.420560	109.748691	0.000162	0.000168
RS	58	11.776747	1.377621	62.078338	0.000092	0.000096
RS	59	12.796390	1.377621	31.721291	0.000047	0.000050
RS	60	13.903571	1.377621	15.195516	0.000022	0.000024
RS	61	15.105806	1.377621	6.786396	0.000010	0.000011
RS	62	16.411256	1.377621	2.808824	0.000004	0.000005
RS	63	17.828781	1.377621	1.605717	0.000002	0.000003
PA	4+25*2+4+6 0.173185607 0.032310563 17.828780571 0.480562167 9.342612547 3.882752175 2.191261164 1.916550640 1.935976435 1.890302245 1.695213473 1.438185073 1.220921601 1.081709167 1.018432043 1.013766761 1.045755828 1.092007844 1.136624439 1.175165465 1.210502415 1.244767064 1.276896799 1.305201531 1.329888414 1.353726398 1.379016875 1.403568145 1.421020868 1.420560149 1.377621197
//
IT	4548
RD	14
LK	-7039726.103230
QD	-569.458959 -> -564.479246
RI	0.0618633062
TR	0.172762	0.032179
MT	17.910998
MM	C_pi: 1.228328, n_recomb: 675889.924529
RS	0	0.000000	0.478592	11794.981528	0.017451	0.093937
RS	1	0.008593	0.478592	12572.751632	0.018602	0.014063
RS	2	0.017925	0.478592	13380.431137	0.019797	0.008689
RS	3	0.028058	0.478592	14215.332330	0.021032	0.008550
RS	4	0.039062	10.374230	703.714676	0.001041	0.000508
RS	5	0.051012	10.374230	763.420947	0.001130	0.000643
RS	6	0.063988	3.989012	2151.358325	0.003183	0.001959
RS	7	0.078080	3.989012	2328.184682	0.003445	0.002431
RS	8	0.093383	2.169799	4622.548935	0.006839	0.005214
RS	9	0.110000	2.169799	4981.220831	0.007370	0.006061
RS	10	0.128046	1.894556	6139.455876	0.009084	0.007758
RS	11	0.147642	1.894556	6597.657722	0.009761	0.008496
RS	12	0.168922	1.933476	6941.946119	0.010271	0.009158
RS	13	0.192031	1.933476	7447.973006	0.011020	0.009941
RS	14	0.217125	1.905317	8099.730520	0.011984	0.011007
RS	15	0.244376	1.905317	8669.475330	0.012827	0.011869
RS	16	0.273968	1.714621	10288.886810	0.015223	0.014240
RS	17	0.306104	1.714621	10962.647044	0.016220	0.015287
RS	18	0.341001	1.452137	13741.982967	0.020332	0.019282
RS	19	0.378896	1.452137	14531.408731	0.021500	0.020553
RS	20	0.420048	1.227821	18081.422426	0.026752	0.025663
RS	21	0.464737	1.227821	18918.046239	0.027990	0.027028
RS	22	0.513265	1.083764	22289.596509	0.032978	0.031892
RS	23	0.565963	1.083764	23028.589485	0.034072	0.033064
RS	24	0.623190	1.018361	25166.012693	0.037234	0.036121
RS	25	0.685334	1.018361	25670.552607	0.037980	0.036840
RS	26	0.752819	1.013652	26161.478988	0.038707	0.037478
RS	27	0.826102	1.013652	26379.158921	0.039029	0.037680
RS	28	0.905683	1.046737	25628.402994	0.037918	0.036515
RS	29	0.992103	1.046737	25572.243139	0.037835	0.036302
RS	30	1.085948	1.094113	24284.832614	0.035930	0.034397
RS	31	1.187857	1.094113	23971.956427	0.035467	0.033868
RS	32	1.298524	1.139149	22590.230295	0.033423	0.031872
RS	33	1.418701	1.139149	22020.579722	0.032580	0.031038
RS	34	1.549204	1.177526	20614.906610	0.030500	0.029034
RS	35	1.690921	1.177526	19793.395872	0.029285	0.027866
RS	36	1.844817	1.212754	18295.285564	0.027068	0.025740
RS	37	2.011937	1.212754	17256.884578	0.025532	0.024262
RS	38	2.193417	1.247380	15669.608792	0.023184	0.022016
RS	39	2.390493	1.247380	14479.657391	0.021423	0.020324
RS	40	2.604503	1.280378	12885.721768	0.019065	0.018081
RS	41	2.836903	1.280378	11625.668306	0.017201	0.016301
RS	42	3.089274	1.309951	10113.680196	0.014964	0.014186
RS	43	3.363331	1.309951	8871.131019	0.013125	0.012441
RS	44	3.660938	1.336296	7506.714896	0.011106	0.010541
RS	45	3.984119	1.336296	6369.440651	0.009424	0.008947
RS	46	4.335071	1.362340	5203.504996	0.007699	0.007325
RS	47	4.716181	1.362340	4248.256763	0.006285	0.005986
RS	48	5.130040	1.390429	3326.536437	0.004922	0.004703
RS	49	5.579461	1.390429	2598.473076	0.003845	0.003682
RS	50	6.067503	1.417984	1941.526387	0.002873	0.002766
RS	51	6.597482	1.417984	1440.711465	0.002132	0.002062
RS	52	7.173002	1.437884	1023.263082	0.001514	0.001477
RS	53	7.797978	1.437884	713.750645	0.001056	0.001039
RS	54	8.476658	1.438435	479.149633	0.000709	0.000705
RS	55	9.213658	1.438435	308.808476	0.000457	0.000460
RS	56	10.013989	1.438435	190.307643	0.000282	0.000287
RS	57	10.883093	1.438435	111.713498	0.000165	0.000171
RS	58	11.826880	1.393180	63.573526	0.000094	0.000099
RS	59	12.851767	1.393180	32.638647	0.000048	0.000051
RS	60	13.964724	1.393180	15.714018	0.000023	0.000025
RS	61	15.173318	1.393180	7.055973	0.000010	0.000011
RS	62	16.485768	1.393180	2.937340	0.000004	0.000005
RS	63	17.910998	1.393180	1.695070	0.000003	0.000003
PA	4+25*2+4+6 0.172761676 0.032179419 17.910997853 0.478592051 10.374230400 3.989011900 2.169798914 1.894556229 1.933476095 1.905317206 1.714620926 1.452137269 1.227820735 1.083764111 1.018361385 1.013651711 1.046736683 1.094113074 1.139148733 1.177525712 1.212753833 1.247379876 1.280377719 1.309950826 1.336296401 1.362340366 1.390428613 1.417984295 1.437883850 1.438435420 1.393179814
//
IT	4085
RD	15
LK	-7039716.479544
QD	-566.247355 -> -561.911366
RI	0.0617249691
TR	0.172364	0.032057
MT	17.987970
MM	C_pi: 1.230966, n_recomb: 674793.950399
RS	0	0.000000	0.476914	11827.320083	0.017527	0.093886
RS	1	0.008600	0.476914	12607.029144	0.018683	0.014093
RS	2	0.017941	0.476914	13416.590648	0.019882	0.008713
RS	3	0.028084	0.476914	14253.274814	0.021122	0.008593
RS	4	0.039100	11.509740	633.796071	0.000939	0.000459
RS	5	0.051063	11.509740	687.696955	0.001019	0.000580
RS	6	0.064055	4.098768	2092.871827	0.003101	0.001910
RS	7	0.078164	4.098768	2265.255926	0.003357	0.002366
RS	8	0.093487	2.150174	4663.887658	0.006912	0.005258
RS	9	0.110128	2.150174	5025.679605	0.007448	0.006108
RS	10	0.128200	1.873493	6206.972324	0.009198	0.007834
RS	11	0.147826	1.873493	6669.736740	0.009884	0.008585
RS	12	0.169140	1.930290	6951.042856	0.010301	0.009169
RS	13	0.192288	1.930290	7457.919572	0.011052	0.009965
RS	14	0.217426	1.918810	8040.904988	0.011916	0.010944
RS	15	0.244726	1.918810	8607.755080	0.012756	0.011810
RS	16	0.274374	1.732661	10182.760804	0.015090	0.014128
RS	17	0.306572	1.732661	10852.088735	0.016082	0.015172
RS	18	0.341538	1.465224	13627.039289	0.020194	0.019172
RS	19	0.379513	1.465224	14413.504160	0.021360	0.020436
RS	20	0.420753	1.234317	18005.042895	0.026682	0.025617
RS	21	0.465540	1.234317	18841.551109	0.027922	0.026975
RS	22	0.514179	1.085744	22278.751777	0.033016	0.031942
RS	23	0.567001	1.085744	23018.268962	0.034112	0.033109
RS	24	0.624366	1.018398	25199.202806	0.037344	0.036233
RS	25	0.686665	1.018398	25702.058671	0.038089	0.036946
RS	26	0.754321	1.013723	26189.837097	0.038812	0.037581
RS	27	0.827797	1.013723	26404.367336	0.039130	0.037778
RS	28	0.907591	1.047904	25623.442860	0.037972	0.036569
RS	29	0.994248	1.047904	25565.312619	0.037886	0.036355
RS	30	1.088359	1.096344	24254.660090	0.035944	0.034414
RS	31	1.190563	1.096344	23941.705705	0.035480	0.033888
RS	32	1.301557	1.141690	22556.911677	0.033428	0.031883
RS	33	1.422097	1.141690	21987.558547	0.032584	0.031052
RS	34	1.553004	1.179766	20589.537875	0.030512	0.029055
RS	35	1.695170	1.179766	19767.151465	0.029294	0.027886
RS	36	1.849562	1.214735	18273.487388	0.027080	0.025762
RS	37	2.017233	1.214735	17233.278065	0.025539	0.024280
RS	38	2.199324	1.249576	15643.150753	0.023182	0.022025
RS	39	2.397076	1.249576	14452.123370	0.021417	0.020329
RS	40	2.611836	1.283301	12851.951163	0.019046	0.018071
RS	41	2.845066	1.283301	11593.093753	0.017180	0.016290
RS	42	3.098354	1.314020	10075.752542	0.014932	0.014162
RS	43	3.373427	1.314020	8837.246960	0.013096	0.012419
RS	44	3.672157	1.341934	7470.003580	0.011070	0.010510
RS	45	3.996579	1.341934	6339.269884	0.009394	0.008922
RS	46	4.348903	1.370136	5172.890118	0.007666	0.007295
RS	47	4.731528	1.370136	4225.643255	0.006262	0.005964
RS	48	5.147060	1.401021	3305.471439	0.004898	0.004680
RS	49	5.598331	1.401021	2585.187341	0.003831	0.003668
RS	50	6.088412	1.431622	1930.932346	0.002862	0.002754
RS	51	6.620643	1.431622	1435.892687	0.002128	0.002057
RS	52	7.198648	1.454035	1020.838598	0.001513	0.001474
RS	53	7.826364	1.454035	714.277578	0.001059	0.001040
RS	54	8.508066	1.455671	480.833063	0.000713	0.000708
RS	55	9.248397	1.455671	311.126353	0.000461	0.000463
RS	56	10.052401	1.455671	192.555661	0.000285	0.000291
RS	57	10.925552	1.455671	113.552224	0.000168	0.000174
RS	58	11.873798	1.408162	64.996295	0.000096	0.000101
RS	59	12.903597	1.408162	33.520841	0.000050	0.000053
RS	60	14.021963	1.408162	16.217420	0.000024	0.000026
RS	61	15.236514	1.408162	7.320055	0.000011	0.000012
RS	62	16.555522	1.408162	3.064335	0.000005	0.000005
RS	63	17.987970	1.408162	1.784566	0.000003	0.000003
PA	4+25*2+4+6 0.172364300 0.032057347 17.987970275 0.476913677 11.509740442 4.098768350 2.150174366 1.873492675 1.930289825 1.918809840 1.732661159 1.465224253 1.234317116 1.085744408 1.018398290 1.013723246 1.047904381 1.096343922 1.141689769 1.179766049 1.214735041 1.249575867 1.283300869 1.314019687 1.341934309 1.370135578 1.401020829 1.431622192 1.454035045 1.455670702 1.408161640
//
IT	4112
RD	16
LK	-7039708.072333
QD	-563.690617 -> -559.863974
RI	0.0615991526
TR	0.171988	0.031943
MT	18.060706
MM	C_pi: 1.233472, n_recomb: 673773.638631
RS	0	0.000000	0.475459	11855.031902	0.017595	0.093838
RS	1	0.008607	0.475459	12636.441306	0.018755	0.014121
RS	2	0.017956	0.475459	13447.654190	0.019959	0.008735
RS	3	0.028108	0.475459	14285.903394	0.021203	0.008632
RS	4	0.039135	12.761154	571.242554	0.000848	0.000414
RS	5	0.051111	12.761154	619.928020	0.000920	0.000525
RS	6	0.064118	4.212533	2035.597265	0.003021	0.001862
RS	7	0.078244	4.212533	2203.607204	0.003271	0.002302
RS	8	0.093586	2.132552	4701.768622	0.006978	0.005297
RS	9	0.110249	2.132552	5066.425235	0.007519	0.006151
RS	10	0.128346	1.853589	6272.392146	0.009309	0.007907
RS	11	0.148000	1.853589	6739.558258	0.010003	0.008672
RS	12	0.169346	1.926704	6961.931642	0.010333	0.009182
RS	13	0.192530	1.926704	7469.748681	0.011086	0.009989
RS	14	0.217709	1.931063	7988.273512	0.011856	0.010886
RS	15	0.245055	1.931063	8552.537857	0.012693	0.011758
RS	16	0.274755	1.749502	10085.755883	0.014969	0.014025
RS	17	0.307012	1.749502	10751.004316	0.015956	0.015066
RS	18	0.342045	1.477524	13520.877946	0.020067	0.019069
RS	19	0.380093	1.477524	14304.568943	0.021231	0.020327
RS	20	0.421417	1.240437	17933.712939	0.026617	0.025573
RS	21	0.466297	1.240437	18770.092244	0.027858	0.026925
RS	22	0.515040	1.087639	22267.822981	0.033049	0.031988
RS	23	0.567979	1.087639	23007.839134	0.034148	0.033151
RS	24	0.625474	1.018515	25228.382978	0.037443	0.036337
RS	25	0.687918	1.018515	25729.731699	0.038188	0.037044
RS	26	0.755737	1.013947	26212.781179	0.038904	0.037673
RS	27	0.829394	1.013947	26424.607775	0.039219	0.037866
RS	28	0.909390	1.049230	25614.198945	0.038016	0.036614
RS	29	0.996272	1.049230	25554.694810	0.037928	0.036399
RS	30	1.090632	1.098690	24222.742328	0.035951	0.034425
RS	31	1.193114	1.098690	23910.274053	0.035487	0.033901
RS	32	1.304417	1.144264	22524.696926	0.033431	0.031892
RS	33	1.425300	1.144264	21956.021631	0.032587	0.031063
RS	34	1.556588	1.181930	20567.751746	0.030526	0.029077
RS	35	1.699176	1.181930	19744.567776	0.029304	0.027907
RS	36	1.854038	1.216520	18256.924691	0.027097	0.025787
RS	37	2.022229	1.216520	17214.621692	0.025550	0.024301
RS	38	2.204897	1.251453	15622.571131	0.023187	0.022038
RS	39	2.403288	1.251453	14429.839417	0.021416	0.020338
RS	40	2.618754	1.285784	12823.763737	0.019033	0.018067
RS	41	2.852767	1.285784	11565.221608	0.017165	0.016282
RS	42	3.106923	1.317539	10042.380106	0.014905	0.014142
RS	43	3.382954	1.317539	8806.931006	0.013071	0.012400
RS	44	3.682744	1.346936	7436.409045	0.011037	0.010482
RS	45	4.008339	1.346936	6311.294654	0.009367	0.008898
RS	46	4.361958	1.377244	5143.930153	0.007635	0.007266
RS	47	4.746015	1.377244	4203.976181	0.006239	0.005942
RS	48	5.163129	1.410919	3284.918046	0.004875	0.004657
RS	49	5.616145	1.410919	2571.983661	0.003817	0.003654
RS	50	6.108154	1.444605	1920.170925	0.002850	0.002741
RS	51	6.642512	1.444605	1430.740525	0.002123	0.002052
RS	52	7.222864	1.469591	1018.017660	0.001511	0.001471
RS	53	7.853169	1.469591	714.419808	0.001060	0.001041
RS	54	8.537727	1.472374	482.177406	0.000716	0.000710
RS	55	9.281207	1.472374	313.189031	0.000465	0.000466
RS	56	10.088681	1.472374	194.628718	0.000289	0.000294
RS	57	10.965658	1.472374	115.281593	0.000171	0.000176
RS	58	11.918118	1.422657	66.356160	0.000098	0.000103
RS	59	12.952561	1.422657	34.372333	0.000051	0.000054
RS	60	14.076042	1.422657	16.707620	0.000025	0.000027
RS	61	15.296224	1.422657	7.579363	0.000011	0.000012
RS	62	16.621432	1.422657	3.190049	0.000005	0.000005
RS	63	18.060706	1.422657	1.874293	0.000003	0.000003
PA	4+25*2+4+6 0.171988056 0.031942885 18.060706056 0.475459162 12.761154253 4.212532688 2.132551801 1.853588817 1.926703814 1.931062982 1.749502364 1.477523699 1.240437049 1.087639276 1.018514836 1.013946568 1.049229531 1.098690148 1.144263692 1.181929641 1.216519651 1.251452776 1.285784063 1.317538680 1.346935643 1.377243825 1.410918788 1.444604843 1.469590775 1.472373955 1.422657116
//
IT	3944
RD	17
LK	-7039700.631181
QD	-561.612166 -> -558.196034
RI	0.0614839293
TR	0.171629	0.031835
MT	18.130016
MM	C_pi: 1.235867, n_recomb: 672816.913439
RS	0	0.000000	0.474140	11880.149909	0.017657	0.093793
RS	1	0.008614	0.474140	12663.120218	0.018821	0.014147
RS	2	0.017970	0.474140	13475.849574	0.020029	0.008755
RS	3	0.028132	0.474140	14315.536263	0.021277	0.008668
RS	4	0.039169	14.137300	515.304450	0.000766	0.000375
RS	5	0.051157	14.137300	559.308790	0.000831	0.000474
RS	6	0.064177	4.330569	1979.444982	0.002942	0.001815
RS	7	0.078319	4.330569	2143.144645	0.003185	0.002240
RS	8	0.093680	2.116941	4735.907723	0.007039	0.005333
RS	9	0.110363	2.116941	5103.157426	0.007585	0.006189
RS	10	0.128484	1.834954	6335.069639	0.009416	0.007977
RS	11	0.148165	1.834954	6806.440260	0.010116	0.008754
RS	12	0.169542	1.922979	6973.620864	0.010365	0.009195
RS	13	0.192760	1.922979	7482.412665	0.011121	0.010014
RS	14	0.217978	1.942297	7940.684430	0.011802	0.010833
RS	15	0.245368	1.942297	8502.615841	0.012637	0.011709
RS	16	0.275118	1.765299	9996.544693	0.014858	0.013929
RS	17	0.307431	1.765299	10658.019478	0.015841	0.014968
RS	18	0.342526	1.489122	13422.416266	0.019950	0.018974
RS	19	0.380645	1.489122	14203.502709	0.021111	0.020226
RS	20	0.422048	1.246219	17866.913781	0.026555	0.025531
RS	21	0.467016	1.246219	18703.154610	0.027798	0.026879
RS	22	0.515859	1.089450	22257.029990	0.033080	0.032031
RS	23	0.568908	1.089450	22997.515668	0.034181	0.033189
RS	24	0.626528	1.018695	25254.202733	0.037535	0.036433
RS	25	0.689110	1.018695	25754.184628	0.038278	0.037135
RS	26	0.757084	1.014294	26231.152050	0.038987	0.037757
RS	27	0.830912	1.014294	26440.640786	0.039298	0.037946
RS	28	0.911100	1.050689	25601.203384	0.038051	0.036650
RS	29	0.998196	1.050689	25540.825050	0.037961	0.036435
RS	30	1.092793	1.101140	24189.146991	0.035952	0.034430
RS	31	1.195540	1.101140	23877.643058	0.035489	0.033909
RS	32	1.307137	1.146877	22493.107981	0.033431	0.031899
RS	33	1.428346	1.146877	21925.450154	0.032588	0.031072
RS	34	1.559997	1.184048	20548.597717	0.030541	0.029099
RS	35	1.702988	1.184048	19724.724590	0.029317	0.027928
RS	36	1.858296	1.218164	18244.394385	0.027116	0.025814
RS	37	2.026982	1.218164	17199.815787	0.025564	0.024324
RS	38	2.210199	1.253087	15606.677630	0.023196	0.022054
RS	39	2.409197	1.253087	14411.767480	0.021420	0.020349
RS	40	2.625338	1.287921	12800.128534	0.019025	0.018065
RS	41	2.860096	1.287921	11541.205751	0.017154	0.016278
RS	42	3.115077	1.320611	10012.828263	0.014882	0.014126
RS	43	3.392021	1.320611	8779.625095	0.013049	0.012384
RS	44	3.692821	1.351408	7405.501951	0.011007	0.010456
RS	45	4.019532	1.351408	6285.228890	0.009342	0.008877
RS	46	4.374385	1.383772	5116.452549	0.007605	0.007239
RS	47	4.759806	1.383772	4183.176092	0.006217	0.005922
RS	48	5.178426	1.420227	3264.861879	0.004853	0.004635
RS	49	5.633105	1.420227	2558.894062	0.003803	0.003640
RS	50	6.126951	1.457028	1909.308975	0.002838	0.002729
RS	51	6.663336	1.457028	1425.326928	0.002118	0.002046
RS	52	7.245924	1.484642	1014.870323	0.001508	0.001468
RS	53	7.878697	1.484642	714.235064	0.001062	0.001041
RS	54	8.565976	1.488634	483.227298	0.000718	0.000712
RS	55	9.312456	1.488634	315.027383	0.000468	0.000469
RS	56	10.123238	1.488634	196.546588	0.000292	0.000296
RS	57	11.003860	1.488634	116.913303	0.000174	0.000179
RS	58	11.960338	1.436731	67.660148	0.000101	0.000105
RS	59	12.999207	1.436731	35.196210	0.000052	0.000055
RS	60	14.127563	1.436731	17.185801	0.000026	0.000027
RS	61	15.353114	1.436731	7.834274	0.000012	0.000013
RS	62	16.684234	1.436731	3.314566	0.000005	0.000005
RS	63	18.130016	1.436731	1.964236	0.000003	0.000003
PA	4+25*2+4+6 0.171628666 0.031834832 18.130015558 0.474139671 14.137299654 4.330569463 2.116940660 1.834953512 1.922979307 1.942296773 1.765299300 1.489121806 1.246219421 1.089450320 1.018694532 1.014294196 1.050689441 1.101139887 1.146877248 1.184047604 1.218163603 1.253086648 1.287921363 1.320611457 1.351408404 1.383771633 1.420227352 1.457027578 1.484641601 1.488634188 1.436730785
//
IT	4755
RD	18
LK	-7039693.971096
QD	-559.896530 -> -556.816661
RI	0.0613763650
TR	0.171283	0.031732
MT	18.196548
MM	C_pi: 1.238180, n_recomb: 671921.455029
RS	0	0.000000	0.472946	11902.916072	0.017715	0.093750
RS	1	0.008620	0.472946	12687.326349	0.018882	0.014172
RS	2	0.017983	0.472946	13501.456175	0.020094	0.008773
RS	3	0.028154	0.472946	14342.471912	0.021345	0.008701
RS	4	0.039201	15.652712	465.144115	0.000692	0.000339
RS	5	0.051200	15.652712	504.936829	0.000751	0.000429
RS	6	0.064234	4.453031	1924.438902	0.002864	0.001768
RS	7	0.078392	4.453031	2083.896581	0.003101	0.002179
RS	8	0.093769	2.103358	4766.133361	0.007093	0.005365
RS	9	0.110473	2.103358	5135.696549	0.007643	0.006223
RS	10	0.128616	1.817634	6394.701494	0.009517	0.008043
RS	11	0.148323	1.817634	6870.066061	0.010225	0.008831
RS	12	0.169729	1.919270	6985.659577	0.010397	0.009209
RS	13	0.192980	1.919270	7495.438169	0.011155	0.010037
RS	14	0.218236	1.952712	7897.305036	0.011753	0.010784
RS	15	0.245668	1.952712	8457.118502	0.012586	0.011665
RS	16	0.275465	1.780184	9914.245365	0.014755	0.013840
RS	17	0.307831	1.780184	10572.226920	0.015734	0.014878
RS	18	0.342987	1.500104	13330.930658	0.019840	0.018884
RS	19	0.381174	1.500104	14109.580024	0.020999	0.020131
RS	20	0.422652	1.251695	17804.629838	0.026498	0.025492
RS	21	0.467705	1.251695	18640.744307	0.027742	0.026835
RS	22	0.516643	1.091179	22247.042552	0.033110	0.032071
RS	23	0.569799	1.091179	22987.981374	0.034212	0.033226
RS	24	0.627537	1.018919	25277.868095	0.037620	0.036522
RS	25	0.690252	1.018919	25776.598912	0.038363	0.037221
RS	26	0.758373	1.014744	26246.203940	0.039061	0.037833
RS	27	0.832367	1.014744	26453.658957	0.039370	0.038019
RS	28	0.912739	1.052263	25585.502512	0.038078	0.036680
RS	29	1.000039	1.052263	25524.663593	0.037988	0.036465
RS	30	1.094864	1.103685	24154.407485	0.035948	0.034432
RS	31	1.197864	1.103685	23844.273277	0.035487	0.033913
RS	32	1.309743	1.149537	22462.221224	0.033430	0.031904
RS	33	1.431266	1.149537	21895.878021	0.032587	0.031079
RS	34	1.563264	1.186145	20531.759175	0.030557	0.029121
RS	35	1.706641	1.186145	19707.311247	0.029330	0.027949
RS	36	1.862377	1.219708	18235.381854	0.027139	0.025843
RS	37	2.031538	1.219708	17188.394718	0.025581	0.024348
RS	38	2.215281	1.254539	15594.835124	0.023209	0.022074
RS	39	2.414862	1.254539	14397.371781	0.021427	0.020363
RS	40	2.631649	1.289786	12780.502537	0.019021	0.018068
RS	41	2.867123	1.289786	11520.619697	0.017146	0.016277
RS	42	3.122895	1.323324	9986.693544	0.014863	0.014112
RS	43	3.400715	1.323324	8755.047121	0.013030	0.012370
RS	44	3.702484	1.355443	7377.077430	0.010979	0.010433
RS	45	4.030266	1.355443	6260.964175	0.009318	0.008856
RS	46	4.386303	1.389807	5090.422880	0.007576	0.007213
RS	47	4.773031	1.389807	4163.265593	0.006196	0.005903
RS	48	5.193097	1.429029	3245.367553	0.004830	0.004614
RS	49	5.649373	1.429029	2546.002806	0.003789	0.003626
RS	50	6.144980	1.468970	1898.437127	0.002825	0.002716
RS	51	6.683311	1.468970	1419.738819	0.002113	0.002040
RS	52	7.268046	1.499263	1011.474916	0.001505	0.001464
RS	53	7.903187	1.499263	713.786149	0.001062	0.001041
RS	54	8.593078	1.504522	484.031316	0.000720	0.000713
RS	55	9.342439	1.504522	316.674455	0.000471	0.000472
RS	56	10.156397	1.504522	198.330226	0.000295	0.000299
RS	57	11.040519	1.504522	118.459686	0.000176	0.000181
RS	58	12.000855	1.450509	68.913110	0.000103	0.000106
RS	59	13.043973	1.450509	35.995875	0.000054	0.000056
RS	60	14.177011	1.450509	17.654071	0.000026	0.000028
RS	61	15.407719	1.450509	8.085962	0.000012	0.000013
RS	62	16.744516	1.450509	3.438483	0.000005	0.000006
RS	63	18.196548	1.450509	2.054855	0.000003	0.000003
PA	4+25*2+4+6 0.171282743 0.031732253 18.196547979 0.472945930 15.652712378 4.453030825 2.103358194 1.817633839 1.919270253 1.952711897 1.780184148 1.500104083 1.251694782 1.091178665 1.018918949 1.014743510 1.052262856 1.103684874 1.149536695 1.186144521 1.219707543 1.254538617 1.289786472 1.323323962 1.355442681 1.389806802 1.429028805 1.468969892 1.499262881 1.504521739 1.450508648
//
IT	3524
RD	19
LK	-7039687.951542
QD	-558.441874 -> -555.641488
RI	0.0612753064
TR	0.170948	0.031635
MT	18.260687
MM	C_pi: 1.240423, n_recomb: 671082.206677
RS	0	0.000000	0.471865	11923.581860	0.017768	0.093708
RS	1	0.008626	0.471865	12709.326004	0.018939	0.014196
RS	2	0.017997	0.471865	13524.754952	0.020154	0.008790
RS	3	0.028175	0.471865	14367.005519	0.021409	0.008732
RS	4	0.039232	17.318930	420.173415	0.000626	0.000307
RS	5	0.051242	17.318930	456.178844	0.000680	0.000389
RS	6	0.064289	4.579957	1870.628417	0.002787	0.001723
RS	7	0.078461	4.579957	2025.918196	0.003019	0.002120
RS	8	0.093855	2.091612	4792.720829	0.007142	0.005394
RS	9	0.110578	2.091612	5164.339028	0.007696	0.006252
RS	10	0.128743	1.801617	6451.112451	0.009613	0.008106
RS	11	0.148475	1.801617	6930.253063	0.010327	0.008905
RS	12	0.169909	1.915661	6997.748385	0.010428	0.009222
RS	13	0.193192	1.915661	7508.509939	0.011189	0.010060
RS	14	0.218483	1.962405	7857.648213	0.011709	0.010739
RS	15	0.245956	1.962405	8415.536043	0.012540	0.011625
RS	16	0.275799	1.794255	9838.073505	0.014660	0.013757
RS	17	0.308217	1.794255	10492.814930	0.015636	0.014793
RS	18	0.343430	1.510519	13245.842479	0.019738	0.018799
RS	19	0.381682	1.510519	14022.215557	0.020895	0.020042
RS	20	0.423233	1.256890	17746.569549	0.026445	0.025455
RS	21	0.468368	1.256890	18582.576271	0.027690	0.026794
RS	22	0.517397	1.092829	22238.022401	0.033138	0.032109
RS	23	0.570655	1.092829	22979.402417	0.034242	0.033262
RS	24	0.628507	1.019177	25299.928460	0.037700	0.036606
RS	25	0.691350	1.019177	25797.506483	0.038442	0.037302
RS	26	0.759614	1.015276	26258.649726	0.039129	0.037903
RS	27	0.833766	1.015276	26464.327745	0.039435	0.038085
RS	28	0.914315	1.053929	25567.736957	0.038099	0.036705
RS	29	1.001812	1.053929	25506.781270	0.038008	0.036490
RS	30	1.096857	1.106307	24118.917807	0.035940	0.034429
RS	31	1.200101	1.106307	23810.484903	0.035481	0.033914
RS	32	1.312251	1.152236	22432.021125	0.033427	0.031907
RS	33	1.434075	1.152236	21867.243998	0.032585	0.031084
RS	34	1.566408	1.188228	20516.891686	0.030573	0.029142
RS	35	1.710156	1.188228	19691.978301	0.029344	0.027969
RS	36	1.866305	1.221179	18229.270040	0.027164	0.025873
RS	37	2.035923	1.221179	17179.794564	0.025600	0.024373
RS	38	2.220173	1.255848	15586.422235	0.023226	0.022095
RS	39	2.420316	1.255848	14386.112448	0.021437	0.020379
RS	40	2.637725	1.291430	12764.332405	0.019021	0.018073
RS	41	2.873888	1.291430	11503.012022	0.017141	0.016277
RS	42	3.130422	1.325733	9963.577677	0.014847	0.014101
RS	43	3.409086	1.325733	8732.898072	0.013013	0.012358
RS	44	3.711788	1.359100	7350.897235	0.010954	0.010412
RS	45	4.040602	1.359100	6238.346639	0.009296	0.008838
RS	46	4.397781	1.395413	5065.738759	0.007549	0.007189
RS	47	4.785770	1.395413	4144.203533	0.006175	0.005884
RS	48	5.207228	1.437387	3226.432648	0.004808	0.004593
RS	49	5.665042	1.437387	2533.339699	0.003775	0.003612
RS	50	6.162349	1.480488	1887.608540	0.002813	0.002704
RS	51	6.702554	1.480488	1414.033080	0.002107	0.002033
RS	52	7.289358	1.513504	1007.888614	0.001502	0.001460
RS	53	7.926782	1.513504	713.119786	0.001063	0.001040
RS	54	8.619192	1.520075	484.627913	0.000722	0.000714
RS	55	9.371330	1.520075	318.155812	0.000474	0.000474
RS	56	10.188350	1.520075	199.995400	0.000298	0.000301
RS	57	11.075847	1.520075	119.929702	0.000179	0.000183
RS	58	12.039902	1.463977	70.121285	0.000104	0.000108
RS	59	13.087120	1.463977	36.773366	0.000055	0.000057
RS	60	14.224672	1.463977	18.112769	0.000027	0.000029
RS	61	15.460353	1.463977	8.334253	0.000012	0.000013
RS	62	16.802626	1.463977	3.561577	0.000005	0.000006
RS	63	18.260687	1.463977	2.145878	0.000003	0.000003
PA	4+25*2+4+6 0.170948380 0.031634510 18.260686813 0.471865246 17.318929949 4.579957424 2.091611535 1.801616939 1.915660785 1.962404915 1.794254923 1.510518929 1.256889805 1.092829103 1.019177426 1.015275764 1.053928692 1.106306791 1.152235745 1.188228183 1.221178996 1.255847577 1.291429800 1.325733000 1.359099591 1.395413341 1.437387029 1.480488422 1.513503595 1.520074511 1.463976668
//
IT	3682
RD	20
LK	-7039682.468691
QD	-557.186290 -> -554.621142
RI	0.0611803119
TR	0.170623	0.031541
MT	18.322892
MM	C_pi: 1.242609, n_recomb: 670291.627872
RS	0	0.000000	0.470846	11943.361472	0.017818	0.093667
RS	1	0.008632	0.470846	12730.391585	0.018992	0.014219
RS	2	0.018009	0.470846	13547.074189	0.020211	0.008807
RS	3	0.028196	0.470846	14390.517786	0.021469	0.008762
RS	4	0.039262	19.149871	379.818807	0.000567	0.000278
RS	5	0.051283	19.149871	412.416424	0.000615	0.000352
RS	6	0.064342	4.711216	1818.102076	0.002712	0.001678
RS	7	0.078528	4.711216	1969.306960	0.002938	0.002061
RS	8	0.093939	2.081587	4815.751764	0.007185	0.005419
RS	9	0.110680	2.081587	5189.174028	0.007742	0.006277
RS	10	0.128866	1.786822	6504.322689	0.009704	0.008166
RS	11	0.148621	1.786822	6987.025814	0.010424	0.008974
RS	12	0.170083	1.912233	7009.518581	0.010457	0.009235
RS	13	0.193396	1.912233	7521.238684	0.011221	0.010082
RS	14	0.218723	1.971515	7821.005582	0.011668	0.010698
RS	15	0.246235	1.971515	8377.123734	0.012498	0.011587
RS	16	0.276122	1.807618	9767.166866	0.014572	0.013679
RS	17	0.308589	1.807618	10418.887351	0.015544	0.014714
RS	18	0.343859	1.520433	13166.337888	0.019643	0.018720
RS	19	0.382173	1.520433	13940.576986	0.020798	0.019959
RS	20	0.423795	1.261837	17692.224775	0.026395	0.025420
RS	21	0.469009	1.261837	18528.140271	0.027642	0.026756
RS	22	0.518126	1.094413	22229.815568	0.033164	0.032145
RS	23	0.571484	1.094413	22971.624347	0.034271	0.033296
RS	24	0.629447	1.019466	25320.576979	0.037775	0.036686
RS	25	0.692413	1.019466	25817.083583	0.038516	0.037379
RS	26	0.760814	1.015880	26268.812660	0.039190	0.037967
RS	27	0.835121	1.015880	26472.931157	0.039495	0.038147
RS	28	0.915841	1.055676	25548.147548	0.038115	0.036725
RS	29	1.003529	1.055676	25487.366246	0.038024	0.036511
RS	30	1.098786	1.108999	24082.698283	0.035929	0.034423
RS	31	1.202267	1.108999	23776.249118	0.035471	0.033911
RS	32	1.314679	1.154976	22402.255237	0.033422	0.031908
RS	33	1.436795	1.154976	21839.268065	0.032582	0.031088
RS	34	1.569452	1.190313	20503.485801	0.030589	0.029164
RS	35	1.713561	1.190313	19678.226465	0.029358	0.027989
RS	36	1.870109	1.222604	18225.425100	0.027190	0.025904
RS	37	2.040170	1.222604	17173.427518	0.025621	0.024399
RS	38	2.224911	1.257055	15580.750360	0.023245	0.022119
RS	39	2.425599	1.257055	14377.385960	0.021449	0.020396
RS	40	2.643610	1.292905	12751.000911	0.019023	0.018080
RS	41	2.880441	1.292905	11487.873048	0.017139	0.016280
RS	42	3.137714	1.327900	9943.027685	0.014834	0.014093
RS	43	3.417196	1.327900	8712.830554	0.012999	0.012348
RS	44	3.720803	1.362444	7326.691792	0.010931	0.010393
RS	45	4.050618	1.362444	6217.192457	0.009275	0.008821
RS	46	4.408902	1.400657	5042.279598	0.007523	0.007165
RS	47	4.798114	1.400657	4125.928335	0.006155	0.005866
RS	48	5.220922	1.445359	3208.051126	0.004786	0.004573
RS	49	5.680228	1.445359	2520.922507	0.003761	0.003598
RS	50	6.179181	1.491640	1876.852777	0.002800	0.002691
RS	51	6.721205	1.491640	1408.245752	0.002101	0.002027
RS	52	7.310016	1.527414	1004.150735	0.001498	0.001455
RS	53	7.949654	1.527414	712.268821	0.001063	0.001040
RS	54	8.644506	1.535351	485.040363	0.000724	0.000715
RS	55	9.399338	1.535351	319.488745	0.000477	0.000476
RS	56	10.219327	1.535351	201.553869	0.000301	0.000304
RS	57	11.110099	1.535351	121.330693	0.000181	0.000185
RS	58	12.077763	1.477201	71.288575	0.000106	0.000110
RS	59	13.128956	1.477201	37.530890	0.000056	0.000059
RS	60	14.270889	1.477201	18.563047	0.000028	0.000029
RS	61	15.511394	1.477201	8.579708	0.000013	0.000014
RS	62	16.858981	1.477201	3.684100	0.000005	0.000006
RS	63	18.322892	1.477201	2.237476	0.000003	0.000004
PA	4+25*2+4+6 0.170623239 0.031540941 18.322892293 0.470845533 19.149871454 4.711215998 2.081587088 1.786821900 1.912233490 1.971515353 1.807618031 1.520432746 1.261836689 1.094412730 1.019465613 1.015879947 1.055675564 1.108998767 1.154976296 1.190313239 1.222604475 1.257054828 1.292905261 1.327900040 1.362443628 1.400656575 1.445358911 1.491639638 1.527413539 1.535350987 1.477200630
//
IT	3653
RD	21
LK	-7039677.438284
QD	-556.086284 -> -553.721558
RI	0.0610898011
TR	0.170307	0.031451
MT	18.383283
MM	C_pi: 1.244745, n_recomb: 669548.895725
RS	0	0.000000	0.469903	11961.838612	0.017866	0.093628
RS	1	0.008638	0.469903	12750.089484	0.019043	0.014242
RS	2	0.018022	0.469903	13567.964031	0.020264	0.008822
RS	3	0.028216	0.469903	14412.544059	0.021526	0.008790
RS	4	0.039291	21.161257	343.570363	0.000513	0.000252
RS	5	0.051322	21.161257	373.099249	0.000557	0.000319
RS	6	0.064393	4.846796	1766.910621	0.002639	0.001634
RS	7	0.078593	4.846796	1914.119066	0.002859	0.002005
RS	8	0.094019	2.073110	4835.551360	0.007222	0.005440
RS	9	0.110778	2.073110	5210.550239	0.007782	0.006299
RS	10	0.128985	1.773190	6554.394429	0.009789	0.008222
RS	11	0.148764	1.773190	7040.453060	0.010515	0.009039
RS	12	0.170251	1.909024	7020.872381	0.010486	0.009248
RS	13	0.193595	1.909024	7533.522007	0.011252	0.010103
RS	14	0.218954	1.980127	7787.024276	0.011630	0.010659
RS	15	0.246505	1.980127	8341.511739	0.012458	0.011552
RS	16	0.276435	1.820345	9701.021173	0.014489	0.013606
RS	17	0.308950	1.820345	10349.922536	0.015458	0.014640
RS	18	0.344274	1.529903	13091.876334	0.019553	0.018645
RS	19	0.382649	1.529903	13864.115849	0.020707	0.019881
RS	20	0.424339	1.266561	17641.385223	0.026348	0.025387
RS	21	0.469630	1.266561	18477.234603	0.027597	0.026721
RS	22	0.518833	1.095930	22222.710817	0.033191	0.032180
RS	23	0.572286	1.095930	22964.944503	0.034299	0.033329
RS	24	0.630356	1.019773	25340.418422	0.037847	0.036762
RS	25	0.693443	1.019773	25835.926183	0.038587	0.037452
RS	26	0.761978	1.016535	26277.541127	0.039247	0.038027
RS	27	0.836433	1.016535	26480.277195	0.039549	0.038205
RS	28	0.917320	1.057482	25527.469131	0.038126	0.036741
RS	29	1.005193	1.057482	25467.097277	0.038036	0.036528
RS	30	1.100656	1.111741	24046.268233	0.035914	0.034415
RS	31	1.204365	1.111741	23742.026355	0.035460	0.033906
RS	32	1.317033	1.157745	22373.162348	0.033415	0.031908
RS	33	1.439432	1.157745	21812.144195	0.032577	0.031090
RS	34	1.572404	1.192395	20491.538083	0.030605	0.029185
RS	35	1.716861	1.192395	19666.031055	0.029372	0.028009
RS	36	1.873796	1.223990	18223.659145	0.027218	0.025936
RS	37	2.044287	1.223990	17169.115054	0.025643	0.024426
RS	38	2.229505	1.258176	15577.545516	0.023266	0.022144
RS	39	2.430721	1.258176	14370.954514	0.021464	0.020415
RS	40	2.649317	1.294237	12740.231212	0.019028	0.018089
RS	41	2.886795	1.294237	11474.980327	0.017138	0.016284
RS	42	3.144786	1.329855	9924.827704	0.014823	0.014086
RS	43	3.425061	1.329855	8694.688086	0.012986	0.012339
RS	44	3.729546	1.365509	7304.333959	0.010909	0.010375
RS	45	4.060331	1.365509	6197.426549	0.009256	0.008805
RS	46	4.419689	1.405568	5020.011755	0.007498	0.007143
RS	47	4.810087	1.405568	4108.438554	0.006136	0.005848
RS	48	5.234206	1.452979	3190.232753	0.004765	0.004553
RS	49	5.694960	1.452979	2508.781070	0.003747	0.003585
RS	50	6.195512	1.502451	1866.214621	0.002787	0.002679
RS	51	6.739300	1.502451	1402.422497	0.002095	0.002020
RS	52	7.330059	1.541023	1000.300602	0.001494	0.001451
RS	53	7.971847	1.541023	711.267726	0.001062	0.001039
RS	54	8.669070	1.550365	485.300672	0.000725	0.000716
RS	55	9.426517	1.550365	320.694715	0.000479	0.000478
RS	56	10.249390	1.550365	203.019026	0.000303	0.000306
RS	57	11.143341	1.550365	122.670387	0.000183	0.000187
RS	58	12.114509	1.490193	72.419115	0.000108	0.000112
RS	59	13.169563	1.490193	38.270374	0.000057	0.000060
RS	60	14.315750	1.490193	19.005718	0.000028	0.000030
RS	61	15.560941	1.490193	8.822626	0.000013	0.000014
RS	62	16.913689	1.490193	3.806148	0.000006	0.000006
RS	63	18.383283	1.490193	2.329685	0.000003	0.000004
PA	4+25*2+4+6 0.170306832 0.031451243 18.383282685 0.469903012 21.161256650 4.846795731 2.073110472 1.773189530 1.909023869 1.980126594 1.820345428 1.529902681 1.266561164 1.095930289 1.019772841 1.016534868 1.057481711 1.111741252 1.157745394 1.192395143 1.223989643 1.258175725 1.294236913 1.329855496 1.365508741 1.405568202 1.452978716 1.502450930 1.541023432 1.550364965 1.490192556
//
IT	4015
RD	22
LK	-7039672.795079
QD	-555.101717 -> -552.909664
RI	0.0610039238
TR	0.169996	0.031365
MT	18.442470
MM	C_pi: 1.246849, n_recomb: 668847.896279
RS	0	0.000000	0.469016	11979.517077	0.017911	0.093590
RS	1	0.008643	0.469016	12768.951242	0.019091	0.014263
RS	2	0.018034	0.469016	13587.983067	0.020316	0.008836
RS	3	0.028235	0.469016	14433.668758	0.021580	0.008817
RS	4	0.039319	23.367297	311.016908	0.000465	0.000228
RS	5	0.051361	23.367297	337.783689	0.000505	0.000290
RS	6	0.064443	4.986555	1717.124178	0.002567	0.001592
RS	7	0.078656	4.986555	1860.432334	0.002782	0.001950
RS	8	0.094098	2.066009	4852.435322	0.007255	0.005459
RS	9	0.110874	2.066009	5228.807556	0.007818	0.006317
RS	10	0.129101	1.760618	6601.527364	0.009870	0.008275
RS	11	0.148903	1.760618	7090.750994	0.010601	0.009100
RS	12	0.170416	1.906042	7031.760214	0.010513	0.009260
RS	13	0.193788	1.906042	7545.310121	0.011281	0.010123
RS	14	0.219181	1.988318	7755.333762	0.011595	0.010623
RS	15	0.246769	1.988318	8308.312637	0.012422	0.011520
RS	16	0.276741	1.832504	9639.135333	0.014412	0.013537
RS	17	0.309303	1.832504	10285.402192	0.015378	0.014570
RS	18	0.344680	1.538984	13021.895788	0.019469	0.018574
RS	19	0.383115	1.538984	13792.259522	0.020621	0.019807
RS	20	0.424872	1.271100	17593.595049	0.026304	0.025355
RS	21	0.470238	1.271100	18429.403838	0.027554	0.026687
RS	22	0.519525	1.097404	22216.452094	0.033216	0.032213
RS	23	0.573071	1.097404	22959.112451	0.034326	0.033361
RS	24	0.631247	1.020105	25359.541505	0.037915	0.036834
RS	25	0.694450	1.020105	25854.116444	0.038655	0.037522
RS	26	0.763116	1.017245	26284.967670	0.039299	0.038082
RS	27	0.837717	1.017245	26486.479934	0.039600	0.038259
RS	28	0.918766	1.059347	25505.885800	0.038134	0.036754
RS	29	1.006820	1.059347	25446.122486	0.038045	0.036542
RS	30	1.102485	1.114538	24009.655920	0.035897	0.034404
RS	31	1.206419	1.114538	23707.809832	0.035446	0.033899
RS	32	1.319336	1.160555	22344.559170	0.033408	0.031907
RS	33	1.442012	1.160555	21785.669722	0.032572	0.031091
RS	34	1.575292	1.194497	20480.654094	0.030621	0.029206
RS	35	1.720091	1.194497	19655.008257	0.029386	0.028029
RS	36	1.877406	1.225367	18223.482025	0.027246	0.025968
RS	37	2.048317	1.225367	17166.404754	0.025666	0.024453
RS	38	2.234001	1.259253	15576.295523	0.023288	0.022170
RS	39	2.435734	1.259253	14366.368224	0.021479	0.020434
RS	40	2.654904	1.295476	12731.578522	0.019035	0.018100
RS	41	2.893016	1.295476	11463.962105	0.017140	0.016290
RS	42	3.151709	1.331658	9908.634636	0.014814	0.014081
RS	43	3.432762	1.331658	8678.201951	0.012975	0.012332
RS	44	3.738107	1.368358	7283.600162	0.010890	0.010359
RS	45	4.069843	1.368358	6178.889582	0.009238	0.008790
RS	46	4.430252	1.410214	4998.818576	0.007474	0.007122
RS	47	4.821812	1.410214	4091.664754	0.006117	0.005832
RS	48	5.247215	1.460309	3172.948333	0.004744	0.004533
RS	49	5.709387	1.460309	2496.909249	0.003733	0.003572
RS	50	6.211506	1.512985	1855.700984	0.002774	0.002666
RS	51	6.757024	1.512985	1396.578998	0.002088	0.002014
RS	52	7.349692	1.554394	996.358210	0.001490	0.001446
RS	53	7.993586	1.554394	710.134964	0.001062	0.001038
RS	54	8.693133	1.565180	485.423430	0.000726	0.000716
RS	55	9.453143	1.565180	321.784597	0.000481	0.000480
RS	56	10.278843	1.565180	204.398174	0.000306	0.000308
RS	57	11.175910	1.565180	123.953214	0.000185	0.000189
RS	58	12.150513	1.503006	73.515538	0.000110	0.000113
RS	59	13.209353	1.503006	38.992956	0.000058	0.000061
RS	60	14.359710	1.503006	19.441187	0.000029	0.000031
RS	61	15.609496	1.503006	9.063113	0.000014	0.000014
RS	62	16.967304	1.503006	3.927726	0.000006	0.000006
RS	63	18.442470	1.503006	2.422471	0.000004	0.000004
PA	4+25*2+4+6 0.169995985 0.031364649 18.442469584 0.469016154 23.367296506 4.986554523 2.066008828 1.760618299 1.906041748 1.988318455 1.832504489 1.538983677 1.271100403 1.097403966 1.020105446 1.017244501 1.059347423 1.114538162 1.160554531 1.194496609 1.225367043 1.259253227 1.295475822 1.331657678 1.368358066 1.410214216 1.460308902 1.512985235 1.554394166 1.565179968 1.503006164
//
IT	3981
RD	23
LK	-7039668.484135
QD	-554.210271 -> -552.168530
RI	0.0609216628
TR	0.169691	0.031281
MT	18.500387
MM	C_pi: 1.248920, n_recomb: 668186.781577
RS	0	0.000000	0.468174	11996.635090	0.017954	0.093552
RS	1	0.008649	0.468174	12787.224872	0.019137	0.014284
RS	2	0.018045	0.468174	13607.388480	0.020365	0.008850
RS	3	0.028254	0.468174	14454.157404	0.021632	0.008842
RS	4	0.039347	25.787592	281.731525	0.000422	0.000207
RS	5	0.051398	25.787592	306.008294	0.000458	0.000263
RS	6	0.064492	5.130524	1668.732984	0.002497	0.001550
RS	7	0.078718	5.130524	1808.237205	0.002706	0.001896
RS	8	0.094175	2.060203	4866.506584	0.007283	0.005475
RS	9	0.110968	2.060203	5244.055816	0.007848	0.006332
RS	10	0.129214	1.749066	6645.702528	0.009946	0.008325
RS	11	0.149038	1.749066	7137.900279	0.010682	0.009158
RS	12	0.170576	1.903306	7042.075763	0.010539	0.009272
RS	13	0.193977	1.903306	7556.489835	0.011309	0.010142
RS	14	0.219402	1.996129	7725.708237	0.011562	0.010589
RS	15	0.247026	1.996129	8277.288137	0.012388	0.011489
RS	16	0.277039	1.844166	9580.969489	0.014339	0.013472
RS	17	0.309648	1.844166	10224.762975	0.015302	0.014505
RS	18	0.345077	1.547711	12955.950713	0.019390	0.018507
RS	19	0.383570	1.547711	13724.551134	0.020540	0.019737
RS	20	0.425392	1.275475	17548.516399	0.026263	0.025325
RS	21	0.470831	1.275475	18384.309009	0.027514	0.026655
RS	22	0.520200	1.098833	22211.089563	0.033241	0.032246
RS	23	0.573838	1.098833	22954.179728	0.034353	0.033392
RS	24	0.632116	1.020456	25378.154667	0.037981	0.036904
RS	25	0.695434	1.020456	25871.857222	0.038719	0.037590
RS	26	0.764228	1.017991	26291.553617	0.039348	0.038135
RS	27	0.838971	1.017991	26491.971789	0.039648	0.038310
RS	28	0.920179	1.061254	25483.782516	0.038139	0.036764
RS	29	1.008410	1.061254	25424.789578	0.038050	0.036553
RS	30	1.104272	1.117372	23973.118406	0.035878	0.034392
RS	31	1.208425	1.117372	23673.818479	0.035430	0.033890
RS	32	1.321586	1.163388	22316.567197	0.033399	0.031904
RS	33	1.444533	1.163388	21759.933123	0.032566	0.031091
RS	34	1.578114	1.196605	20470.824239	0.030636	0.029226
RS	35	1.723247	1.196605	19645.127026	0.029401	0.028048
RS	36	1.880933	1.226733	18224.716281	0.027275	0.026000
RS	37	2.052256	1.226733	17165.126674	0.025689	0.024480
RS	38	2.238396	1.260290	15576.776031	0.023312	0.022197
RS	39	2.440634	1.260290	14363.428426	0.021496	0.020455
RS	40	2.660364	1.296630	12724.817942	0.019044	0.018112
RS	41	2.899097	1.296630	11454.633476	0.017143	0.016296
RS	42	3.158477	1.333320	9894.266459	0.014808	0.014078
RS	43	3.440290	1.333320	8663.235890	0.012965	0.012326
RS	44	3.746476	1.371007	7264.380716	0.010872	0.010344
RS	45	4.079142	1.371007	6161.511684	0.009221	0.008776
RS	46	4.440580	1.414608	4978.663319	0.007451	0.007102
RS	47	4.833276	1.414608	4075.595491	0.006099	0.005816
RS	48	5.259936	1.467363	3156.199474	0.004724	0.004515
RS	49	5.723496	1.467363	2485.323729	0.003720	0.003559
RS	50	6.227147	1.523250	1845.339863	0.002762	0.002654
RS	51	6.774357	1.523250	1390.745090	0.002081	0.002007
RS	52	7.368893	1.567527	992.354251	0.001485	0.001442
RS	53	8.014848	1.567527	708.895621	0.001061	0.001037
RS	54	8.716669	1.579798	485.427550	0.000726	0.000717
RS	55	9.479188	1.579798	322.771793	0.000483	0.000481
RS	56	10.307655	1.579798	205.700095	0.000308	0.000310
RS	57	11.207772	1.579798	125.184487	0.000187	0.000191
RS	58	12.185736	1.515630	74.581244	0.000112	0.000115
RS	59	13.248281	1.515630	39.700105	0.000059	0.000062
RS	60	14.402722	1.515630	19.869997	0.000030	0.000031
RS	61	15.657005	1.515630	9.301323	0.000014	0.000015
RS	62	17.019766	1.515630	4.048856	0.000006	0.000006
RS	63	18.500387	1.515630	2.515807	0.000004	0.000004
PA	4+25*2+4+6 0.169691219 0.031281091 18.500387229 0.468173686 25.787591892 5.130524013 2.060203341 1.749066391 1.903306045 1.996128937 1.844166307 1.547711291 1.275475441 1.098832528 1.020456158 1.017991008 1.061254312 1.117371871 1.163387917 1.196605195 1.226733137 1.260289618 1.296630361 1.333320066 1.371007151 1.414607956 1.467362546 1.523249991 1.567526622 1.579797891 1.515630196
//
IT	3513
RD	24
LK	-7039664.464916
QD	-553.388585 -> -551.478862
RI	0.0608426935
TR	0.169392	0.031200
MT	18.557199
MM	C_pi: 1.250964, n_recomb: 667563.990687
RS	0	0.000000	0.467384	12012.960243	0.017995	0.093515
RS	1	0.008654	0.467384	12804.669016	0.019181	0.014304
RS	2	0.018057	0.467384	13625.930600	0.020411	0.008863
RS	3	0.028273	0.467384	14473.752849	0.021681	0.008866
RS	4	0.039374	28.438910	255.391491	0.000383	0.000188
RS	5	0.051435	28.438910	277.424384	0.000416	0.000239
RS	6	0.064540	5.278332	1621.858066	0.002430	0.001510
RS	7	0.078779	5.278332	1757.665800	0.002633	0.001844
RS	8	0.094250	2.055543	4878.087563	0.007307	0.005489
RS	9	0.111060	2.055543	5256.640397	0.007874	0.006344
RS	10	0.129325	1.738425	6687.214935	0.010017	0.008372
RS	11	0.149171	1.738425	7182.216234	0.010759	0.009212
RS	12	0.170734	1.900819	7051.814066	0.010564	0.009283
RS	13	0.194163	1.900819	7567.056881	0.011335	0.010160
RS	14	0.219619	2.003626	7697.863305	0.011531	0.010557
RS	15	0.247278	2.003626	8248.139624	0.012356	0.011460
RS	16	0.277331	1.855391	9526.133283	0.014270	0.013411
RS	17	0.309985	1.855391	10167.599672	0.015231	0.014442
RS	18	0.345465	1.556135	12893.585100	0.019314	0.018443
RS	19	0.384015	1.556135	13660.525179	0.020463	0.019670
RS	20	0.425901	1.279704	17505.990338	0.026224	0.025296
RS	21	0.471411	1.279704	18341.795114	0.027476	0.026625
RS	22	0.520860	1.100226	22206.599471	0.033265	0.032277
RS	23	0.574589	1.100226	22950.129658	0.034379	0.033423
RS	24	0.632967	1.020822	25396.541272	0.038044	0.036971
RS	25	0.696397	1.020822	25889.427728	0.038782	0.037655
RS	26	0.765316	1.018768	26297.661952	0.039393	0.038184
RS	27	0.840199	1.018768	26497.098204	0.039692	0.038359
RS	28	0.921563	1.063192	25461.549580	0.038141	0.036771
RS	29	1.009968	1.063192	25403.456554	0.038054	0.036563
RS	30	1.106023	1.120232	23936.954794	0.035857	0.034378
RS	31	1.210390	1.120232	23640.313850	0.035413	0.033880
RS	32	1.323790	1.166239	22289.314887	0.033389	0.031901
RS	33	1.447002	1.166239	21735.033052	0.032559	0.031090
RS	34	1.580878	1.198721	20462.010147	0.030652	0.029246
RS	35	1.726339	1.198721	19636.335852	0.029415	0.028066
RS	36	1.884388	1.228093	18227.234431	0.027304	0.026032
RS	37	2.056114	1.228093	17165.154572	0.025713	0.024508
RS	38	2.242701	1.261298	15578.772810	0.023337	0.022224
RS	39	2.445435	1.261298	14361.945688	0.021514	0.020476
RS	40	2.665714	1.297719	12719.746353	0.019054	0.018125
RS	41	2.905055	1.297719	11446.825284	0.017147	0.016304
RS	42	3.165109	1.334866	9881.551416	0.014802	0.014076
RS	43	3.447667	1.334866	8649.658113	0.012957	0.012321
RS	44	3.754677	1.373483	7246.561255	0.010855	0.010331
RS	45	4.088256	1.373483	6145.215322	0.009205	0.008763
RS	46	4.450702	1.418779	4959.485489	0.007429	0.007082
RS	47	4.844513	1.418779	4060.200158	0.006082	0.005800
RS	48	5.272405	1.474166	3139.979726	0.004704	0.004496
RS	49	5.737325	1.474166	2474.032507	0.003706	0.003547
RS	50	6.242480	1.533271	1835.146865	0.002749	0.002642
RS	51	6.791349	1.533271	1384.940960	0.002075	0.002000
RS	52	7.387717	1.580445	988.309394	0.001480	0.001437
RS	53	8.035694	1.580445	707.568544	0.001060	0.001035
RS	54	8.739746	1.594237	485.330024	0.000727	0.000717
RS	55	9.504726	1.594237	323.668226	0.000485	0.000483
RS	56	10.335906	1.594237	206.932497	0.000310	0.000312
RS	57	11.239016	1.594237	126.368772	0.000189	0.000193
RS	58	12.220279	1.528116	75.617549	0.000113	0.000117
RS	59	13.286459	1.528116	40.393020	0.000061	0.000063
RS	60	14.444905	1.528116	20.293007	0.000030	0.000032
RS	61	15.703602	1.528116	9.537787	0.000014	0.000015
RS	62	17.071224	1.528116	4.169831	0.000006	0.000007
RS	63	18.557199	1.528116	2.609949	0.000004	0.000004
PA	4+25*2+4+6 0.169391762 0.031200291 18.557198797 0.467384300 28.438910163 5.278332088 2.055542677 1.738425132 1.900819311 2.003625538 1.855390548 1.556135079 1.279703606 1.100225749 1.020822075 1.018767916 1.063192340 1.120232098 1.166239314 1.198720927 1.228092712 1.261298017 1.297718536 1.334866115 1.373482891 1.418779296 1.474166361 1.533270608 1.580445446 1.594237455 1.528116345
//
IT	4393
RD	25
LK	-7039660.702318
QD	-552.622139 -> -550.829387
RI	0.0607667285
TR	0.169096	0.031122
MT	18.613141
MM	C_pi: 1.252990, n_recomb: 666976.635005
RS	0	0.000000	0.466643	12028.588667	0.018034	0.093478
RS	1	0.008659	0.466643	12821.385968	0.019223	0.014324
RS	2	0.018068	0.466643	13643.717799	0.020456	0.008875
RS	3	0.028291	0.466643	14492.569350	0.021729	0.008890
RS	4	0.039400	31.347415	231.637877	0.000347	0.000171
RS	5	0.051471	31.347415	251.643642	0.000377	0.000217
RS	6	0.064587	5.430224	1576.404051	0.002364	0.001470
RS	7	0.078838	5.430224	1708.616464	0.002562	0.001794
RS	8	0.094324	2.051880	4887.494167	0.007328	0.005500
RS	9	0.111151	2.051880	5266.899799	0.007897	0.006354
RS	10	0.129434	1.728599	6726.318926	0.010085	0.008417
RS	11	0.149301	1.728599	7223.970908	0.010831	0.009263
RS	12	0.170888	1.898561	7061.040518	0.010587	0.009293
RS	13	0.194344	1.898561	7577.081601	0.011360	0.010177
RS	14	0.219832	2.010845	7671.624296	0.011502	0.010526
RS	15	0.247526	2.010845	8220.684196	0.012325	0.011432
RS	16	0.277618	1.866211	9474.363217	0.014205	0.013353
RS	17	0.310316	1.866211	10113.639266	0.015163	0.014383
RS	18	0.345846	1.564279	12834.528637	0.019243	0.018382
RS	19	0.384452	1.564279	13599.906139	0.020390	0.019607
RS	20	0.426401	1.283809	17465.694558	0.026186	0.025269
RS	21	0.471982	1.283809	18301.539039	0.027440	0.026596
RS	22	0.521510	1.101590	22202.933711	0.033289	0.032307
RS	23	0.575327	1.101590	22946.915969	0.034404	0.033452
RS	24	0.633803	1.021205	25414.770722	0.038104	0.037035
RS	25	0.697344	1.021205	25906.893923	0.038842	0.037719
RS	26	0.766386	1.019574	26303.413777	0.039437	0.038231
RS	27	0.841406	1.019574	26501.968651	0.039734	0.038405
RS	28	0.922923	1.065158	25439.330977	0.038141	0.036777
RS	29	1.011498	1.065158	25382.246259	0.038056	0.036571
RS	30	1.107743	1.123116	23901.257868	0.035835	0.034363
RS	31	1.212322	1.123116	23607.364017	0.035395	0.033869
RS	32	1.325956	1.169110	22262.751299	0.033379	0.031896
RS	33	1.449430	1.169110	21710.904183	0.032551	0.031089
RS	34	1.583596	1.200852	20454.030075	0.030667	0.029266
RS	35	1.729379	1.200852	19628.456387	0.029429	0.028085
RS	36	1.887786	1.229458	18230.815656	0.027334	0.026065
RS	37	2.059908	1.229458	17166.282676	0.025737	0.024535
RS	38	2.246936	1.262295	15582.046704	0.023362	0.022252
RS	39	2.450157	1.262295	14361.708839	0.021533	0.020497
RS	40	2.670976	1.298766	12716.109643	0.019065	0.018139
RS	41	2.910916	1.298766	11440.329578	0.017153	0.016312
RS	42	3.171632	1.336323	9870.321901	0.014799	0.014075
RS	43	3.454924	1.336323	8637.339579	0.012950	0.012317
RS	44	3.762746	1.375815	7230.034725	0.010840	0.010319
RS	45	4.097222	1.375815	6129.926648	0.009191	0.008751
RS	46	4.460660	1.422759	4941.232883	0.007408	0.007064
RS	47	4.855569	1.422759	4045.450627	0.006065	0.005786
RS	48	5.284674	1.480750	3124.276221	0.004684	0.004478
RS	49	5.750934	1.480750	2463.036778	0.003693	0.003535
RS	50	6.257568	1.543077	1825.130182	0.002736	0.002630
RS	51	6.808072	1.543077	1379.180386	0.002068	0.001994
RS	52	7.406244	1.593181	984.238591	0.001476	0.001432
RS	53	8.056211	1.593181	706.168291	0.001059	0.001034
RS	54	8.762460	1.608533	485.142507	0.000727	0.000717
RS	55	9.529863	1.608533	324.483222	0.000486	0.000484
RS	56	10.363716	1.608533	208.102111	0.000312	0.000314
RS	57	11.269772	1.608533	127.510503	0.000191	0.000194
RS	58	12.254284	1.540444	76.628979	0.000115	0.000118
RS	59	13.324045	1.540444	41.073134	0.000062	0.000064
RS	60	14.486437	1.540444	20.710388	0.000031	0.000033
RS	61	15.749481	1.540444	9.772302	0.000015	0.000016
RS	62	17.121892	1.540444	4.290429	0.000006	0.000007
RS	63	18.613141	1.540444	2.704620	0.000004	0.000004
PA	4+25*2+4+6 0.169096459 0.031121909 18.613140670 0.466643159 31.347415341 5.430223522 2.051879822 1.728599224 1.898561062 2.010844564 1.866210663 1.564279152 1.283809406 1.101590308 1.021204673 1.019574322 1.065158368 1.123115539 1.169110212 1.200851832 1.229457746 1.262295495 1.298766165 1.336322777 1.375814761 1.422758626 1.480750423 1.543077126 1.593181165 1.608532859 1.540443769
//
