# Supplementary material for: Introgression and disruption of migration routes have shaped the genetic integrity of wildebeest populations
Source: Nat Commun. 2024 Apr 12;15:2921. doi: 10.1038/s41467-024-47015-y (PMC11014984; doi:10.1038/s41467-024-47015-y)
Supplement: Supplementary file 10 — Source Data [file 41467_2024_47015_MOESM10_ESM.zip › source_data/Fig2a.psmc/CTauKeW__642.psmc]

CC
CC	Brief Description of the file format:
CC	  CC  comments
CC	  MM  useful-messages
CC	  RD  round-of-iterations
CC	  LL  \log[P(sequence)]
CC	  QD  Q-before-opt Q-after-opt
CC	  TR  \theta_0 \rho_0
CC	  RS  k t_k \lambda_k \pi_k \sum_{l\not=k}A_{kl} A_{kk}
CC	  DC  begin end best-k t_k+\Delta_k max-prob
CC
MM	Version: 0.6.5-r67
MM	pattern:4+25*2+4+6, n:63, n_free_lambdas:28
MM	n_iterations:25, skip:1, max_t:15, theta/rho:5
MM	is_decoding:0
MM	n_seqs:28, sum_L:17432803, sum_n:2818876
RD	0
LK	0.000000
QD	0.000000 -> 0.000000
RI	inf
TR	0.176379	0.035276
MT	15.000000
MM	C_pi: 1.000000, n_recomb: 604296.465841
RS	0	0.000000	1.000000	4902.591135	0.008113	0.000000
RS	1	0.008290	1.000000	5264.165952	0.008711	0.000000
RS	2	0.017266	1.000000	5648.435379	0.009347	0.000000
RS	3	0.026987	1.000000	6056.143346	0.010022	0.000000
RS	4	0.037514	1.000000	6487.929346	0.010736	0.000000
RS	5	0.048914	1.000000	6944.298565	0.011492	0.000000
RS	6	0.061258	1.000000	7425.587651	0.012288	0.000000
RS	7	0.074626	1.000000	7931.925822	0.013126	0.000000
RS	8	0.089102	1.000000	8463.191076	0.014005	0.000000
RS	9	0.104778	1.000000	9018.961383	0.014925	0.000000
RS	10	0.121753	1.000000	9598.460848	0.015884	0.000000
RS	11	0.140135	1.000000	10200.501045	0.016880	0.000000
RS	12	0.160042	1.000000	10823.417964	0.017911	0.000000
RS	13	0.181598	1.000000	11465.005299	0.018972	0.000000
RS	14	0.204942	1.000000	12122.445246	0.020060	0.000000
RS	15	0.230221	1.000000	12792.238400	0.021169	0.000000
RS	16	0.257595	1.000000	13470.134963	0.022291	0.000000
RS	17	0.287238	1.000000	14151.070087	0.023417	0.000000
RS	18	0.319339	1.000000	14829.106959	0.024539	0.000000
RS	19	0.354100	1.000000	15497.392034	0.025645	0.000000
RS	20	0.391744	1.000000	16148.127701	0.026722	0.000000
RS	21	0.432507	1.000000	16772.568524	0.027756	0.000000
RS	22	0.476650	1.000000	17361.047997	0.028729	0.000000
RS	23	0.524453	1.000000	17903.043418	0.029626	0.000000
RS	24	0.576218	1.000000	18387.286819	0.030428	0.000000
RS	25	0.632274	1.000000	18801.929896	0.031114	0.000000
RS	26	0.692977	1.000000	19134.770191	0.031665	0.000000
RS	27	0.758711	1.000000	19373.544362	0.032060	0.000000
RS	28	0.829896	1.000000	19506.291968	0.032279	0.000000
RS	29	0.906981	1.000000	19521.789538	0.032305	0.000000
RS	30	0.990456	1.000000	19410.049800	0.032120	0.000000
RS	31	1.080851	1.000000	19162.874587	0.031711	0.000000
RS	32	1.178739	1.000000	18774.442348	0.031068	0.000000
RS	33	1.284742	1.000000	18241.902584	0.030187	0.000000
RS	34	1.399532	1.000000	17565.940526	0.029068	0.000000
RS	35	1.523838	1.000000	16751.266825	0.027720	0.000000
RS	36	1.658449	1.000000	15806.980163	0.026158	0.000000
RS	37	1.804218	1.000000	14746.747121	0.024403	0.000000
RS	38	1.962071	1.000000	13588.744931	0.022487	0.000000
RS	39	2.133009	1.000000	12355.320758	0.020446	0.000000
RS	40	2.318118	1.000000	11072.337118	0.018323	0.000000
RS	41	2.518571	1.000000	9768.197577	0.016165	0.000000
RS	42	2.735641	1.000000	8472.579292	0.014021	0.000000
RS	43	2.970706	1.000000	7214.936879	0.011939	0.000000
RS	44	3.225257	1.000000	6022.881254	0.009967	0.000000
RS	45	3.500909	1.000000	4920.571409	0.008143	0.000000
RS	46	3.799411	1.000000	3927.279262	0.006499	0.000000
RS	47	4.122659	1.000000	3056.290646	0.005058	0.000000
RS	48	4.472702	1.000000	2314.283682	0.003830	0.000000
RS	49	4.851763	1.000000	1701.277755	0.002815	0.000000
RS	50	5.262247	1.000000	1211.175839	0.002004	0.000000
RS	51	5.706758	1.000000	832.840032	0.001378	0.000000
RS	52	6.188118	1.000000	551.559971	0.000913	0.000000
RS	53	6.709380	1.000000	350.713528	0.000580	0.000000
RS	54	7.273854	1.000000	213.393897	0.000353	0.000000
RS	55	7.885120	1.000000	123.794806	0.000205	0.000000
RS	56	8.547059	1.000000	68.203319	0.000113	0.000000
RS	57	9.263869	1.000000	35.533905	0.000059	0.000000
RS	58	10.040101	1.000000	17.426693	0.000029	0.000000
RS	59	10.880679	1.000000	8.004946	0.000013	0.000000
RS	60	11.790939	1.000000	3.425571	0.000006	0.000000
RS	61	12.776655	1.000000	1.357713	0.000002	0.000000
RS	62	13.844085	1.000000	0.495274	0.000001	0.000000
RS	63	15.000000	1.000000	0.232915	0.000000	0.000000
PA	4+25*2+4+6 0.176378683 0.035275737 15.000000000 1.000000000 1.000000000 1.000000000 1.000000000 1.000000000 1.000000000 1.000000000 1.000000000 1.000000000 1.000000000 1.000000000 1.000000000 1.000000000 1.000000000 1.000000000 1.000000000 1.000000000 1.000000000 1.000000000 1.000000000 1.000000000 1.000000000 1.000000000 1.000000000 1.000000000 1.000000000 1.000000000 1.000000000
//
IT	4353
RD	1
LK	-6848841.717581
QD	-5431.330520 -> -2982.385615
RI	0.0056443929
TR	0.173715	0.034147
MT	15.736399
MM	C_pi: 1.019005, n_recomb: 596210.635710
RS	0	0.000000	0.362228	13389.168465	0.022457	0.020987
RS	1	0.008372	0.362228	14167.000771	0.023762	0.022988
RS	2	0.017444	0.362228	14960.031058	0.025092	0.020344
RS	3	0.027276	0.362228	15763.206076	0.026439	0.018779
RS	4	0.037931	0.615464	9816.369027	0.016465	0.017001
RS	5	0.049478	0.615464	10434.395470	0.017501	0.014805
RS	6	0.061991	0.879308	7776.308680	0.013043	0.012915
RS	7	0.075552	0.879308	8294.988036	0.013913	0.011524
RS	8	0.090249	1.107524	7028.761327	0.011789	0.010634
RS	9	0.106175	1.107524	7506.036089	0.012590	0.010207
RS	10	0.123435	1.238374	7166.314075	0.012020	0.010205
RS	11	0.142140	1.238374	7647.535632	0.012827	0.010526
RS	12	0.162411	1.280665	7883.702902	0.013223	0.011105
RS	13	0.184379	1.280665	8395.644211	0.014082	0.011928
RS	14	0.208186	1.269819	9003.244780	0.015101	0.012953
RS	15	0.233986	1.269819	9556.982066	0.016030	0.014145
RS	16	0.261945	1.233635	10420.612009	0.017478	0.015503
RS	17	0.292246	1.233635	11013.607044	0.018473	0.017040
RS	18	0.325083	1.188627	12049.254203	0.020210	0.018752
RS	19	0.360668	1.188627	12664.990188	0.021242	0.020599
RS	20	0.399233	1.146350	13759.010512	0.023077	0.022516
RS	21	0.441027	1.146350	14365.828332	0.024095	0.024431
RS	22	0.486319	1.113192	15388.373552	0.025810	0.026269
RS	23	0.535403	1.113192	15941.849512	0.026739	0.027961
RS	24	0.588596	1.090942	16779.822285	0.028144	0.029454
RS	25	0.646242	1.090942	17228.306033	0.028896	0.030708
RS	26	0.708714	1.078479	17806.155526	0.029866	0.031701
RS	27	0.776415	1.078479	18097.118683	0.030354	0.032419
RS	28	0.849785	1.073518	18375.736073	0.030821	0.032858
RS	29	0.929296	1.073518	18461.554764	0.030965	0.033018
RS	30	1.015464	1.073660	18428.230387	0.030909	0.032904
RS	31	1.108845	1.073660	18271.579314	0.030646	0.032525
RS	32	1.210044	1.076682	17933.986999	0.030080	0.031894
RS	33	1.319714	1.076682	17513.111242	0.029374	0.031027
RS	34	1.438566	1.080642	16895.195679	0.028338	0.029941
RS	35	1.567368	1.080642	16209.162027	0.027187	0.028655
RS	36	1.706952	1.084116	15347.255328	0.025741	0.027186
RS	37	1.858221	1.084116	14421.255712	0.024188	0.025552
RS	38	2.022154	1.086342	13365.091977	0.022417	0.023775
RS	39	2.199811	1.086342	12254.493632	0.020554	0.021877
RS	40	2.392340	1.087117	11072.960381	0.018572	0.019888
RS	41	2.600987	1.087117	9862.627417	0.016542	0.017839
RS	42	2.827100	1.086588	8645.351797	0.014500	0.015767
RS	43	3.072143	1.086588	7440.658374	0.012480	0.013711
RS	44	3.337700	1.085152	6288.809272	0.010548	0.011710
RS	45	3.625488	1.085152	5197.483447	0.008718	0.009806
RS	46	3.937368	1.083362	4205.179443	0.007053	0.008034
RS	47	4.275357	1.083362	3313.339714	0.005557	0.006428
RS	48	4.641641	1.081748	2545.104854	0.004269	0.005012
RS	49	5.038589	1.081748	1895.916801	0.003180	0.003799
RS	50	5.468767	1.080599	1369.902061	0.002298	0.002794
RS	51	5.934958	1.080599	955.511435	0.001603	0.001989
RS	52	6.440176	1.079763	642.752354	0.001078	0.001367
RS	53	6.987688	1.079763	415.035791	0.000696	0.000905
RS	54	7.581036	1.078224	256.914619	0.000431	0.000575
RS	55	8.224056	1.078224	151.460652	0.000254	0.000349
RS	56	8.920906	1.078224	84.864248	0.000142	0.000202
RS	57	9.676093	1.078224	45.001200	0.000075	0.000110
RS	58	10.494501	1.073860	22.539205	0.000038	0.000057
RS	59	11.381423	1.073860	10.518432	0.000018	0.000027
RS	60	12.342593	1.073860	4.575425	0.000008	0.000012
RS	61	13.384227	1.073860	1.844348	0.000003	0.000005
RS	62	14.513063	1.073860	0.684604	0.000001	0.000002
RS	63	15.736399	1.073860	0.330160	0.000001	0.000001
PA	4+25*2+4+6 0.173714692 0.034146574 15.736398697 0.362227917 0.615463734 0.879307747 1.107523918 1.238374233 1.280665398 1.269818544 1.233634949 1.188627243 1.146349907 1.113191605 1.090942383 1.078478813 1.073517799 1.073660374 1.076681614 1.080642223 1.084115982 1.086342335 1.087117195 1.086587906 1.085152149 1.083361626 1.081748247 1.080599308 1.079762697 1.078223705 1.073859751
//
IT	4321
RD	2
LK	-6845277.243261
QD	-2513.654565 -> -1977.546524
RI	0.0142076158
TR	0.171509	0.033526
MT	16.218376
MM	C_pi: 1.012074, n_recomb: 581632.745689
RS	0	0.000000	0.251912	18808.593229	0.032338	0.021032
RS	1	0.008423	0.251912	19697.569074	0.033866	0.023707
RS	2	0.017556	0.251912	20568.388860	0.035363	0.023727
RS	3	0.027458	0.251912	21409.791286	0.036810	0.025309
RS	4	0.038193	0.514456	11003.360017	0.018918	0.015672
RS	5	0.049834	0.514456	11654.582873	0.020038	0.015793
RS	6	0.062454	0.864092	7374.465180	0.012679	0.010971
RS	7	0.076138	0.864092	7866.648270	0.013525	0.010954
RS	8	0.090974	1.217452	5963.926030	0.010254	0.008829
RS	9	0.107060	1.217452	6379.645300	0.010969	0.009171
RS	10	0.124501	1.431566	5803.784596	0.009978	0.008732
RS	11	0.143411	1.431566	6208.668300	0.010675	0.009439
RS	12	0.163914	1.492191	6366.751419	0.010946	0.009941
RS	13	0.186144	1.492191	6799.331306	0.011690	0.010903
RS	14	0.210246	1.457731	7421.952412	0.012761	0.012086
RS	15	0.236378	1.457731	7901.782912	0.013586	0.013263
RS	16	0.264712	1.380206	8866.302195	0.015244	0.014958
RS	17	0.295432	1.380206	9397.759887	0.016158	0.016387
RS	18	0.328739	1.290437	10624.071323	0.018266	0.018618
RS	19	0.364853	1.290437	11194.941336	0.019247	0.020324
RS	20	0.404008	1.210434	12532.429339	0.021547	0.022871
RS	21	0.446461	1.210434	13110.135898	0.022540	0.024626
RS	22	0.492490	1.151284	14360.556672	0.024690	0.027048
RS	23	0.542396	1.151284	14895.508449	0.025610	0.028556
RS	24	0.596506	1.114621	15885.957276	0.027313	0.030447
RS	25	0.655173	1.114621	16321.588240	0.028062	0.031495
RS	26	0.718782	1.096942	16954.004628	0.029149	0.032647
RS	27	0.787749	1.096942	17237.240167	0.029636	0.033157
RS	28	0.862525	1.093245	17487.337934	0.030066	0.033550
RS	29	0.943599	1.093245	17575.367046	0.030217	0.033521
RS	30	1.031503	1.098790	17466.587130	0.030030	0.033233
RS	31	1.126811	1.098790	17330.292867	0.029796	0.032704
RS	32	1.230146	1.109311	16913.269288	0.029079	0.031859
RS	33	1.342186	1.109311	16538.690748	0.028435	0.030896
RS	34	1.463663	1.121077	15873.814352	0.027292	0.029630
RS	35	1.595372	1.121077	15263.245665	0.026242	0.028303
RS	36	1.738175	1.131328	14405.667464	0.024768	0.026729
RS	37	1.893006	1.131328	13580.352828	0.023349	0.025103
RS	38	2.060879	1.138608	12577.827687	0.021625	0.023301
RS	39	2.242893	1.138608	11582.120451	0.019913	0.021445
RS	40	2.440237	1.142571	10486.391139	0.018029	0.019492
RS	41	2.654204	1.142571	9389.762658	0.016144	0.017501
RS	42	2.886194	1.143577	8266.967742	0.014213	0.015496
RS	43	3.137724	1.143577	7159.498634	0.012309	0.013497
RS	44	3.410441	1.142486	6089.298243	0.010469	0.011566
RS	45	3.706129	1.142486	5068.412583	0.008714	0.009706
RS	46	4.026724	1.140456	4132.124586	0.007104	0.007986
RS	47	4.374322	1.140456	3281.659153	0.005642	0.006408
RS	48	4.751199	1.138565	2542.347323	0.004371	0.005020
RS	49	5.159821	1.138565	1910.622763	0.003285	0.003819
RS	50	5.602861	1.137361	1393.448305	0.002396	0.002824
RS	51	6.083220	1.137361	981.564400	0.001688	0.002020
RS	52	6.604039	1.136491	667.189041	0.001147	0.001397
RS	53	7.168727	1.136491	435.586495	0.000749	0.000930
RS	54	7.780980	1.134007	272.944441	0.000469	0.000595
RS	55	8.444804	1.134007	162.825145	0.000280	0.000364
RS	56	9.164542	1.134007	92.375722	0.000159	0.000212
RS	57	9.944904	1.134007	49.631236	0.000085	0.000117
RS	58	10.790998	1.125742	25.257456	0.000043	0.000061
RS	59	11.708358	1.125742	11.927351	0.000021	0.000029
RS	60	12.702989	1.125742	5.252772	0.000009	0.000013
RS	61	13.781399	1.125742	2.144808	0.000004	0.000006
RS	62	14.950644	1.125742	0.806861	0.000001	0.000002
RS	63	16.218376	1.125742	0.396896	0.000001	0.000001
PA	4+25*2+4+6 0.171509205 0.033525500 16.218376332 0.251912034 0.514456052 0.864091836 1.217452355 1.431566098 1.492190706 1.457730802 1.380206276 1.290437095 1.210433711 1.151283672 1.114620931 1.096941732 1.093245139 1.098789987 1.109310865 1.121077058 1.131327698 1.138608345 1.142571187 1.143576528 1.142486150 1.140455863 1.138564542 1.137361441 1.136491181 1.134006555 1.125742377
//
IT	4688
RD	3
LK	-6844444.849888
QD	-1938.291297 -> -1753.349592
RI	0.0221795647
TR	0.169668	0.033109
MT	16.577397
MM	C_pi: 1.011611, n_recomb: 574275.001063
RS	0	0.000000	0.219672	21341.564648	0.037163	0.020894
RS	1	0.008461	0.219672	22239.855300	0.038727	0.023871
RS	2	0.017637	0.219672	23097.703475	0.040221	0.025008
RS	3	0.027590	0.219672	23900.808383	0.041619	0.028117
RS	4	0.038385	0.475661	11539.668088	0.020094	0.015331
RS	5	0.050093	0.475661	12201.483872	0.021247	0.016378
RS	6	0.062791	0.871740	7070.564575	0.012312	0.010202
RS	7	0.076564	0.871740	7545.324363	0.013139	0.010675
RS	8	0.091503	1.312525	5357.186043	0.009329	0.008004
RS	9	0.107705	1.312525	5737.760480	0.009991	0.008592
RS	10	0.125278	1.586666	5084.535546	0.008854	0.007983
RS	11	0.144338	1.586666	5447.891431	0.009487	0.008793
RS	12	0.165010	1.655092	5591.750430	0.009737	0.009292
RS	13	0.187432	1.655092	5982.124990	0.010417	0.010252
RS	14	0.211750	1.595692	6628.315974	0.011542	0.011555
RS	15	0.238126	1.595692	7069.529040	0.012310	0.012661
RS	16	0.266733	1.480941	8106.745508	0.014116	0.014592
RS	17	0.297761	1.480941	8607.304209	0.014988	0.015900
RS	18	0.331414	1.352545	9976.661282	0.017373	0.018509
RS	19	0.367914	1.352545	10527.262308	0.018331	0.020089
RS	20	0.407502	1.241399	12057.619253	0.020996	0.023115
RS	21	0.450439	1.241399	12624.077584	0.021983	0.024757
RS	22	0.497010	1.162142	14057.058706	0.024478	0.027626
RS	23	0.547520	1.162142	14583.874304	0.025395	0.029034
RS	24	0.602304	1.115468	15687.747315	0.027317	0.031208
RS	25	0.661723	1.115468	16112.722813	0.028058	0.032165
RS	26	0.726169	1.095386	16765.579050	0.029194	0.033387
RS	27	0.796067	1.095386	17034.699677	0.029663	0.033817
RS	28	0.871880	1.094526	17225.827956	0.029996	0.034098
RS	29	0.954106	1.094526	17300.923137	0.030127	0.034005
RS	30	1.043290	1.106284	17088.156262	0.029756	0.033499
RS	31	1.140019	1.106284	16948.169520	0.029512	0.032929
RS	32	1.244931	1.124766	16422.160334	0.028596	0.031840
RS	33	1.358720	1.124766	16061.008681	0.027967	0.030864
RS	34	1.482136	1.144708	15315.247958	0.026669	0.029395
RS	35	1.615994	1.144708	14739.468956	0.025666	0.028085
RS	36	1.761177	1.162138	13845.989344	0.024110	0.026382
RS	37	1.918643	1.162138	13075.581540	0.022769	0.024797
RS	38	2.089431	1.174942	12081.492104	0.021038	0.022942
RS	39	2.274670	1.174942	11154.248209	0.019423	0.021142
RS	40	2.475580	1.182639	10098.629716	0.017585	0.019194
RS	41	2.693489	1.182639	9073.924576	0.015801	0.017264
RS	42	2.929834	1.185789	8005.362132	0.013940	0.015296
RS	43	3.186175	1.185789	6962.491202	0.012124	0.013352
RS	44	3.464204	1.185705	5943.840956	0.010350	0.011464
RS	45	3.765756	1.185705	4972.117840	0.008658	0.009646
RS	46	4.092821	1.184125	4073.574418	0.007093	0.007960
RS	47	4.447558	1.184125	3253.799324	0.005666	0.006407
RS	48	4.832307	1.182634	2535.310386	0.004415	0.005037
RS	49	5.249608	1.182634	1917.943793	0.003340	0.003847
RS	50	5.702216	1.181985	1408.019534	0.002452	0.002856
RS	51	6.193116	1.181985	999.415611	0.001740	0.002052
RS	52	6.725550	1.181563	684.612408	0.001192	0.001427
RS	53	7.303030	1.181563	450.892974	0.000785	0.000955
RS	54	7.929368	1.178528	285.251138	0.000497	0.000616
RS	55	8.608699	1.178528	171.809602	0.000299	0.000379
RS	56	9.345504	1.178528	98.468367	0.000171	0.000222
RS	57	10.144647	1.178528	53.475977	0.000093	0.000123
RS	58	11.011403	1.166704	27.575092	0.000048	0.000065
RS	59	11.951491	1.166704	13.149659	0.000023	0.000032
RS	60	12.971115	1.166704	5.850715	0.000010	0.000014
RS	61	14.077006	1.166704	2.414745	0.000004	0.000006
RS	62	15.276461	1.166704	0.918675	0.000002	0.000002
RS	63	16.577397	1.166704	0.459576	0.000001	0.000001
PA	4+25*2+4+6 0.169667751 0.033109459 16.577397472 0.219671672 0.475661223 0.871739957 1.312525183 1.586666442 1.655091682 1.595691512 1.480940869 1.352544647 1.241399406 1.162141846 1.115468131 1.095386144 1.094526494 1.106284481 1.124766037 1.144708313 1.162137825 1.174942358 1.182639458 1.185789275 1.185705442 1.184125033 1.182634166 1.181984863 1.181563041 1.178527551 1.166703586
//
IT	4632
RD	4
LK	-6844132.877335
QD	-1749.218687 -> -1655.217177
RI	0.0264209489
TR	0.168152	0.032809
MT	16.859912
MM	C_pi: 1.015801, n_recomb: 571471.317612
RS	0	0.000000	0.208560	22422.705182	0.039237	0.020739
RS	1	0.008489	0.208560	23319.302738	0.040806	0.023872
RS	2	0.017700	0.208560	24164.894774	0.042285	0.025457
RS	3	0.027692	0.208560	24943.870910	0.043649	0.029245
RS	4	0.038532	0.454116	11955.021686	0.020920	0.015409
RS	5	0.050293	0.454116	12627.072048	0.022096	0.016897
RS	6	0.063052	0.878525	6928.914547	0.012125	0.009886
RS	7	0.076894	0.878525	7396.444425	0.012943	0.010576
RS	8	0.091912	1.385771	5015.530024	0.008777	0.007564
RS	9	0.108204	1.385771	5376.541996	0.009408	0.008246
RS	10	0.125879	1.707447	4679.041533	0.008188	0.007544
RS	11	0.145055	1.707447	5018.830391	0.008782	0.008379
RS	12	0.165859	1.781222	5156.753094	0.009024	0.008884
RS	13	0.188430	1.781222	5523.253931	0.009665	0.009811
RS	14	0.212916	1.701459	6184.235858	0.010822	0.011193
RS	15	0.239481	1.701459	6603.930533	0.011556	0.012225
RS	16	0.268301	1.556797	7690.517263	0.013457	0.014310
RS	17	0.299568	1.556797	8174.907867	0.014305	0.015513
RS	18	0.333489	1.396667	9656.303419	0.016897	0.018393
RS	19	0.370290	1.396667	10198.664917	0.017846	0.019869
RS	20	0.410215	1.259969	11893.032152	0.020811	0.023264
RS	21	0.453530	1.259969	12457.745981	0.021799	0.024823
RS	22	0.500522	1.164563	14053.169942	0.024591	0.028051
RS	23	0.551503	1.164563	14578.871884	0.025511	0.029398
RS	24	0.606813	1.110145	15785.676610	0.027623	0.031799
RS	25	0.666817	1.110145	16204.293949	0.028355	0.032712
RS	26	0.731916	1.088503	16874.720050	0.029529	0.033979
RS	27	0.802542	1.088503	17130.911647	0.029977	0.034376
RS	28	0.879163	1.090333	17265.289581	0.030212	0.034545
RS	29	0.962289	1.090333	17324.935679	0.030316	0.034432
RS	30	1.052472	1.107616	17012.289250	0.029769	0.033721
RS	31	1.150311	1.107616	16861.522374	0.029505	0.033147
RS	32	1.256456	1.133187	16228.851168	0.028398	0.031834
RS	33	1.371612	1.133187	15868.529825	0.027768	0.030872
RS	34	1.496544	1.160489	15038.842639	0.026316	0.029216
RS	35	1.632083	1.160489	14479.325029	0.025337	0.027938
RS	36	1.779128	1.184455	13539.245918	0.023692	0.026113
RS	37	1.938656	1.184455	12800.013770	0.022398	0.024575
RS	38	2.111728	1.202369	11795.992049	0.020641	0.022663
RS	39	2.299492	1.202369	10910.430048	0.019092	0.020918
RS	40	2.503197	1.213611	9871.578919	0.017274	0.018963
RS	41	2.724195	1.213611	8892.127055	0.015560	0.017087
RS	42	2.963955	1.218924	7853.613413	0.013743	0.015141
RS	43	3.224069	1.218924	6852.062933	0.011990	0.013244
RS	44	3.506266	1.220035	5864.017236	0.010261	0.011386
RS	45	3.812420	1.220035	4923.904554	0.008616	0.009603
RS	46	4.144564	1.219221	4047.927722	0.007083	0.007941
RS	47	4.504906	1.219221	3247.707789	0.005683	0.006409
RS	48	4.895839	1.218517	2541.058366	0.004447	0.005052
RS	49	5.319961	1.218517	1932.386563	0.003381	0.003872
RS	50	5.780088	1.218805	1425.617668	0.002495	0.002884
RS	51	6.279277	1.218805	1018.223215	0.001782	0.002081
RS	52	6.820846	1.219157	701.764513	0.001228	0.001453
RS	53	7.408390	1.219157	465.588865	0.000815	0.000978
RS	54	8.045814	1.215862	296.880254	0.000520	0.000634
RS	55	8.737353	1.215862	180.285487	0.000315	0.000392
RS	56	9.487599	1.215862	104.228211	0.000182	0.000231
RS	57	10.301538	1.215862	57.128127	0.000100	0.000130
RS	58	11.184575	1.200789	29.795073	0.000052	0.000069
RS	59	12.142578	1.200789	14.329360	0.000025	0.000034
RS	60	13.181911	1.200789	6.432830	0.000011	0.000015
RS	61	14.309478	1.200789	2.680086	0.000005	0.000007
RS	62	15.532769	1.200789	1.029756	0.000002	0.000003
RS	63	16.859912	1.200789	0.522935	0.000001	0.000001
PA	4+25*2+4+6 0.168151602 0.032809214 16.859912133 0.208560360 0.454115581 0.878524653 1.385771235 1.707447115 1.781222310 1.701459093 1.556796690 1.396666848 1.259968732 1.164563492 1.110145175 1.088502739 1.090333462 1.107615935 1.133186958 1.160489077 1.184455128 1.202368579 1.213611426 1.218924439 1.220035473 1.219221039 1.218517067 1.218805081 1.219156643 1.215861744 1.200789293
//
IT	4033
RD	5
LK	-6843966.912699
QD	-1651.114913 -> -1594.306335
RI	0.0283883589
TR	0.166925	0.032589
MT	17.085434
MM	C_pi: 1.021493, n_recomb: 570827.640306
RS	0	0.000000	0.205006	22837.987989	0.040009	0.020604
RS	1	0.008512	0.205006	23735.841865	0.041581	0.023813
RS	2	0.017749	0.205006	24578.616276	0.043058	0.025549
RS	3	0.027772	0.205006	25350.154520	0.044409	0.029609
RS	4	0.038648	0.438096	12368.840951	0.021668	0.015681
RS	5	0.050451	0.438096	13052.671590	0.022866	0.017410
RS	6	0.063257	0.879693	6897.979476	0.012084	0.009771
RS	7	0.077154	0.879693	7364.632695	0.012902	0.010580
RS	8	0.092234	1.438803	4818.096618	0.008441	0.007300
RS	9	0.108597	1.438803	5168.038391	0.009054	0.008030
RS	10	0.126354	1.799728	4433.273281	0.007766	0.007257
RS	11	0.145621	1.799728	4758.805864	0.008337	0.008099
RS	12	0.166529	1.879126	4889.196098	0.008565	0.008604
RS	13	0.189217	1.879126	5241.032865	0.009181	0.009501
RS	14	0.213836	1.784882	5906.481108	0.010347	0.010923
RS	15	0.240550	1.784882	6312.883717	0.011059	0.011897
RS	16	0.269539	1.617692	7428.240631	0.013013	0.014073
RS	17	0.300995	1.617692	7903.009714	0.013845	0.015194
RS	18	0.335128	1.431903	9469.110906	0.016588	0.018266
RS	19	0.372167	1.431903	10008.051666	0.017533	0.019659
RS	20	0.412359	1.273939	11840.374756	0.020742	0.023344
RS	21	0.455973	1.273939	12406.986689	0.021735	0.024839
RS	22	0.503298	1.165057	14146.991387	0.024783	0.028363
RS	23	0.554653	1.165057	14674.604806	0.025708	0.029667
RS	24	0.610378	1.104157	15977.275022	0.027990	0.032263
RS	25	0.670847	1.104157	16392.139167	0.028716	0.033150
RS	26	0.736464	1.081114	17082.865197	0.029926	0.034457
RS	27	0.807666	1.081114	17328.122719	0.030356	0.034839
RS	28	0.884928	1.085046	17415.393504	0.030509	0.034913
RS	29	0.968768	1.085046	17460.396524	0.030588	0.034796
RS	30	1.059744	1.106847	17060.628034	0.029888	0.033909
RS	31	1.158464	1.106847	16897.781112	0.029602	0.033342
RS	32	1.265588	1.138359	16170.355099	0.028328	0.031836
RS	33	1.381830	1.138359	15806.450146	0.027690	0.030894
RS	34	1.507967	1.171928	14900.487433	0.026103	0.029078
RS	35	1.644841	1.171928	14349.047375	0.025137	0.027832
RS	36	1.793366	1.201514	13363.618792	0.023411	0.025904
RS	37	1.954534	1.201514	12643.759343	0.022150	0.024406
RS	38	2.129421	1.223850	11624.480911	0.020364	0.022446
RS	39	2.319195	1.223850	10766.300472	0.018861	0.020746
RS	40	2.525122	1.238206	9733.919864	0.017052	0.018782
RS	41	2.748579	1.238206	8784.818906	0.015390	0.016951
RS	42	2.991057	1.245481	7763.975407	0.013601	0.015019
RS	43	3.254175	1.245481	6790.328527	0.011896	0.013161
RS	44	3.539691	1.247790	5821.288948	0.010198	0.011324
RS	45	3.849510	1.247790	4902.488834	0.008588	0.009570
RS	46	4.185702	1.247894	4040.341683	0.007078	0.007926
RS	47	4.550511	1.247894	3253.127195	0.005699	0.006412
RS	48	4.946374	1.248225	2553.079293	0.004473	0.005064
RS	49	5.375934	1.248225	1949.866976	0.003416	0.003892
RS	50	5.842058	1.249728	1443.940293	0.002530	0.002907
RS	51	6.347861	1.249728	1036.722360	0.001816	0.002106
RS	52	6.896718	1.251104	718.045230	0.001258	0.001476
RS	53	7.492296	1.251104	479.407166	0.000840	0.000998
RS	54	8.138571	1.247767	307.745644	0.000539	0.000650
RS	55	8.839858	1.247767	188.230867	0.000330	0.000405
RS	56	9.600840	1.247767	109.656133	0.000192	0.000240
RS	57	10.426599	1.247767	60.593345	0.000106	0.000135
RS	58	11.322649	1.229660	31.922481	0.000056	0.000072
RS	59	12.294972	1.229660	15.468645	0.000027	0.000036
RS	60	13.350062	1.229660	6.999837	0.000012	0.000016
RS	61	14.494964	1.229660	2.940970	0.000005	0.000007
RS	62	15.737323	1.229660	1.140084	0.000002	0.000003
RS	63	17.085434	1.229660	0.586910	0.000001	0.000001
PA	4+25*2+4+6 0.166924894 0.032589032 17.085434296 0.205006041 0.438096013 0.879692583 1.438803374 1.799728065 1.879125529 1.784882149 1.617692203 1.431902658 1.273938531 1.165057160 1.104157072 1.081113771 1.085046027 1.106846945 1.138359147 1.171928225 1.201514112 1.223850186 1.238205964 1.245480622 1.247789995 1.247894202 1.248224766 1.249728057 1.251104429 1.247766961 1.229660042
//
IT	4213
RD	6
LK	-6843864.694440
QD	-1590.246100 -> -1553.408949
RI	0.0291689471
TR	0.165939	0.032428
MT	17.266281
MM	C_pi: 1.027304, n_recomb: 571228.748256
RS	0	0.000000	0.204677	22937.177500	0.040154	0.020493
RS	1	0.008530	0.204677	23838.949792	0.041733	0.023729
RS	2	0.017788	0.204677	24684.864874	0.043214	0.025477
RS	3	0.027836	0.204677	25458.580629	0.044568	0.029605
RS	4	0.038741	0.424456	12795.049162	0.022399	0.016042
RS	5	0.050576	0.424456	13491.380255	0.023618	0.017915
RS	6	0.063420	0.876103	6933.306271	0.012138	0.009755
RS	7	0.077360	0.876103	7402.684749	0.012959	0.010641
RS	8	0.092490	1.476197	4702.120956	0.008232	0.007130
RS	9	0.108909	1.476197	5045.784277	0.008833	0.007890
RS	10	0.126730	1.869640	4276.887978	0.007487	0.007057
RS	11	0.146071	1.869640	4593.424066	0.008041	0.007904
RS	12	0.167061	1.955095	4714.800510	0.008254	0.008402
RS	13	0.189842	1.955095	5057.141172	0.008853	0.009277
RS	14	0.214567	1.851694	5719.308900	0.010012	0.010715
RS	15	0.241400	1.851694	6116.872492	0.010708	0.011646
RS	16	0.270522	1.668364	7245.105114	0.012683	0.013869
RS	17	0.302129	1.668364	7713.458210	0.013503	0.014927
RS	18	0.336432	1.461932	9341.653324	0.016354	0.018133
RS	19	0.373660	1.461932	9879.093364	0.017294	0.019462
RS	20	0.414065	1.286027	11826.079771	0.020703	0.023375
RS	21	0.457916	1.286027	12395.801626	0.021700	0.024819
RS	22	0.505508	1.165608	14263.353723	0.024970	0.028592
RS	23	0.557159	1.165608	14794.108184	0.025899	0.029864
RS	24	0.613217	1.099053	16185.676324	0.028335	0.032631
RS	25	0.674056	1.099053	16598.423784	0.029057	0.033498
RS	26	0.740085	1.074593	17312.483768	0.030307	0.034847
RS	27	0.811747	1.074593	17548.751966	0.030721	0.035219
RS	28	0.889522	1.080037	17599.220543	0.030809	0.035220
RS	29	0.973930	1.080037	17631.286266	0.030866	0.035100
RS	30	1.065540	1.105427	17158.173122	0.030037	0.034070
RS	31	1.164963	1.105427	16983.859049	0.029732	0.033510
RS	32	1.272868	1.141814	16175.106431	0.028316	0.031844
RS	33	1.389978	1.141814	15806.238804	0.027671	0.030920
RS	34	1.517077	1.180607	14834.029019	0.025969	0.028971
RS	35	1.655018	1.180607	14286.693970	0.025010	0.027753
RS	36	1.804726	1.214902	13260.789445	0.023214	0.025738
RS	37	1.967204	1.214902	12553.729750	0.021977	0.024275
RS	38	2.143542	1.240954	11518.627240	0.020165	0.022274
RS	39	2.334923	1.240954	10679.361593	0.018695	0.020611
RS	40	2.542628	1.257938	9648.720874	0.016891	0.018639
RS	41	2.768052	1.257938	8720.845669	0.015267	0.016844
RS	42	3.012704	1.266917	7710.751338	0.013499	0.014923
RS	43	3.278227	1.266917	6756.662897	0.011828	0.013095
RS	44	3.566399	1.270359	5799.714849	0.010153	0.011275
RS	45	3.879153	1.270359	4895.810222	0.008571	0.009544
RS	46	4.218585	1.271467	4042.146715	0.007076	0.007912
RS	47	4.586972	1.271467	3263.948721	0.005714	0.006414
RS	48	4.986784	1.273008	2567.357851	0.004494	0.005073
RS	49	5.420701	1.273008	1967.786029	0.003445	0.003909
RS	50	5.891631	1.275941	1461.445196	0.002558	0.002925
RS	51	6.402734	1.275941	1054.009087	0.001845	0.002126
RS	52	6.957435	1.278541	732.976734	0.001283	0.001494
RS	53	7.559454	1.278541	492.094499	0.000861	0.001015
RS	54	8.212826	1.275348	317.722887	0.000556	0.000665
RS	55	8.921933	1.275348	195.583226	0.000342	0.000416
RS	56	9.691529	1.275348	114.720803	0.000201	0.000248
RS	57	10.526773	1.275348	63.855538	0.000112	0.000141
RS	58	11.433266	1.254401	33.948200	0.000059	0.000076
RS	59	12.417085	1.254401	16.562833	0.000029	0.000038
RS	60	13.484827	1.254401	7.549405	0.000013	0.000017
RS	61	14.643650	1.254401	3.196302	0.000006	0.000007
RS	62	15.901324	1.254401	1.249183	0.000002	0.000003
RS	63	17.266281	1.254401	0.651226	0.000001	0.000002
PA	4+25*2+4+6 0.165939357 0.032427839 17.266280735 0.204677488 0.424455648 0.876103178 1.476196515 1.869640330 1.955095120 1.851694204 1.668363876 1.461931515 1.286027010 1.165608258 1.099052624 1.074592503 1.080036654 1.105426674 1.141813602 1.180606682 1.214901687 1.240953668 1.257938478 1.266917134 1.270359256 1.271467399 1.273008296 1.275941244 1.278541421 1.275347930 1.254400905
//
IT	3669
RD	7
LK	-6843797.708749
QD	-1550.177103 -> -1525.294474
RI	0.0293296280
TR	0.165145	0.032310
MT	17.412161
MM	C_pi: 1.032753, n_recomb: 572163.927268
RS	0	0.000000	0.205887	22879.678131	0.039988	0.020404
RS	1	0.008545	0.205887	23786.604987	0.041573	0.023638
RS	2	0.017819	0.205887	24638.566276	0.043062	0.025328
RS	3	0.027887	0.205887	25419.221004	0.044426	0.029418
RS	4	0.038814	0.412408	13223.518176	0.023111	0.016439
RS	5	0.050676	0.412408	13932.226933	0.024350	0.018403
RS	6	0.063550	0.869634	7005.387922	0.012244	0.009788
RS	7	0.077525	0.869634	7479.395031	0.013072	0.010729
RS	8	0.092694	1.502423	4634.035241	0.008099	0.007013
RS	9	0.109159	1.502423	4974.228393	0.008694	0.007796
RS	10	0.127031	1.922487	4174.636216	0.007296	0.006913
RS	11	0.146430	1.922487	4485.383326	0.007839	0.007764
RS	12	0.167487	2.013861	4597.830389	0.008036	0.008253
RS	13	0.190343	2.013861	4933.885607	0.008623	0.009115
RS	14	0.215152	1.905464	5588.102305	0.009767	0.010551
RS	15	0.242081	1.905464	5979.569560	0.010451	0.011453
RS	16	0.271310	1.711258	7109.212747	0.012425	0.013692
RS	17	0.303038	1.711258	7572.968124	0.013236	0.014703
RS	18	0.337476	1.488299	9245.502668	0.016159	0.018000
RS	19	0.374857	1.488299	9782.251996	0.017097	0.019278
RS	20	0.415432	1.297108	11824.165458	0.020666	0.023373
RS	21	0.459474	1.297108	12397.279798	0.021667	0.024776
RS	22	0.507279	1.166663	14376.800271	0.025127	0.028760
RS	23	0.559169	1.166663	14911.166704	0.026061	0.030005
RS	24	0.615493	1.095082	16384.540705	0.028636	0.032924
RS	25	0.676630	1.095082	16796.281192	0.029356	0.033775
RS	26	0.742991	1.069188	17535.632523	0.030648	0.035168
RS	27	0.815022	1.069188	17764.620086	0.031048	0.035531
RS	28	0.893207	1.075672	17787.161463	0.031088	0.035476
RS	29	0.978074	1.075672	17808.105173	0.031124	0.035354
RS	30	1.070192	1.103892	17273.958630	0.030191	0.034206
RS	31	1.170181	1.103892	17089.343502	0.029868	0.033652
RS	32	1.278714	1.144260	16211.536031	0.028334	0.031854
RS	33	1.396521	1.144260	15837.462882	0.027680	0.030945
RS	34	1.524394	1.187376	14808.578252	0.025882	0.028886
RS	35	1.663193	1.187376	14263.201469	0.024929	0.027692
RS	36	1.813852	1.225577	13202.195518	0.023074	0.025606
RS	37	1.977385	1.225577	12503.861412	0.021854	0.024172
RS	38	2.154891	1.254698	11454.020522	0.020019	0.022137
RS	39	2.347564	1.254698	10628.144025	0.018575	0.020505
RS	40	2.556701	1.273863	9596.870019	0.016773	0.018526
RS	41	2.783708	1.273863	8684.133267	0.015178	0.016760
RS	42	3.030112	1.284291	7680.536432	0.013424	0.014846
RS	43	3.297570	1.284291	6740.383286	0.011781	0.013044
RS	44	3.587882	1.288782	5791.022299	0.010121	0.011234
RS	45	3.902999	1.288782	4897.699161	0.008560	0.009523
RS	46	4.245043	1.290944	4048.982599	0.007077	0.007900
RS	47	4.616313	1.290944	3277.182299	0.005728	0.006415
RS	48	5.019308	1.293831	2582.003072	0.004513	0.005079
RS	49	5.456736	1.293831	1984.985577	0.003469	0.003922
RS	50	5.931542	1.298364	1477.513642	0.002582	0.002939
RS	51	6.446918	1.298364	1069.762672	0.001870	0.002143
RS	52	7.006332	1.302357	746.425687	0.001305	0.001510
RS	53	7.613546	1.302357	503.600803	0.000880	0.001030
RS	54	8.272644	1.299467	326.802808	0.000571	0.000677
RS	55	8.988060	1.299467	202.343130	0.000354	0.000425
RS	56	9.764606	1.299467	119.423983	0.000209	0.000255
RS	57	10.607506	1.299467	66.915208	0.000117	0.000145
RS	58	11.522429	1.275848	35.871287	0.000063	0.000079
RS	59	12.515529	1.275848	17.610812	0.000031	0.000040
RS	60	13.593486	1.275848	8.080647	0.000014	0.000018
RS	61	14.763552	1.275848	3.445514	0.000006	0.000008
RS	62	16.033596	1.275848	1.356751	0.000002	0.000003
RS	63	17.412161	1.275848	0.715669	0.000001	0.000002
PA	4+25*2+4+6 0.165144684 0.032310437 17.412160764 0.205887262 0.412407709 0.869633769 1.502422972 1.922487050 2.013861187 1.905463612 1.711257688 1.488298749 1.297107687 1.166662898 1.095082276 1.069187649 1.075671500 1.103892261 1.144259585 1.187376242 1.225577217 1.254698438 1.273862813 1.284290522 1.288781765 1.290943631 1.293831430 1.298363814 1.302356721 1.299467408 1.275848066
//
IT	3807
RD	8
LK	-6843752.092238
QD	-1522.880355 -> -1505.529566
RI	0.0291642508
TR	0.164499	0.032226
MT	17.530467
MM	C_pi: 1.037691, n_recomb: 573376.320859
RS	0	0.000000	0.207859	22744.481244	0.039668	0.020333
RS	1	0.008556	0.207859	23656.845440	0.041259	0.023547
RS	2	0.017845	0.207859	24515.957685	0.042757	0.025146
RS	3	0.027928	0.207859	25305.578888	0.044134	0.029143
RS	4	0.038874	0.401741	13642.149776	0.023793	0.016841
RS	5	0.050756	0.401741	14362.577757	0.025049	0.018863
RS	6	0.063655	0.861895	7095.108145	0.012374	0.009844
RS	7	0.077658	0.861895	7574.591952	0.013211	0.010828
RS	8	0.092859	1.521090	4594.470118	0.008013	0.006929
RS	9	0.109361	1.521090	4932.850615	0.008603	0.007729
RS	10	0.127274	1.962540	4106.862398	0.007163	0.006805
RS	11	0.146720	1.962540	4413.870655	0.007698	0.007663
RS	12	0.167830	2.059042	4518.862724	0.007881	0.008142
RS	13	0.190747	2.059042	4850.772428	0.008460	0.008997
RS	14	0.215624	1.948673	5494.662063	0.009583	0.010423
RS	15	0.242629	1.948673	5881.887162	0.010258	0.011304
RS	16	0.271946	1.747811	7005.034277	0.012217	0.013539
RS	17	0.303771	1.747811	7465.368677	0.013020	0.014514
RS	18	0.338318	1.511717	9168.649671	0.015991	0.017872
RS	19	0.375822	1.511717	9705.078229	0.016926	0.019109
RS	20	0.416535	1.307417	11825.631491	0.020625	0.023350
RS	21	0.460731	1.307417	12402.062817	0.021630	0.024719
RS	22	0.508709	1.168181	14479.765039	0.025254	0.028883
RS	23	0.560792	1.168181	15017.861909	0.026192	0.030105
RS	24	0.617331	1.092107	16565.985737	0.028892	0.033159
RS	25	0.678708	1.092107	16977.486756	0.029610	0.033996
RS	26	0.745336	1.064797	17742.894895	0.030945	0.035433
RS	27	0.817666	1.064797	17966.024890	0.031334	0.035788
RS	28	0.896184	1.071973	17967.662360	0.031337	0.035691
RS	29	0.981420	1.071973	17979.141337	0.031357	0.035566
RS	30	1.073950	1.102432	17394.252239	0.030337	0.034323
RS	31	1.174396	1.102432	17200.576142	0.029999	0.033773
RS	32	1.283437	1.146060	16264.153803	0.028366	0.031865
RS	33	1.401808	1.146060	15885.071647	0.027704	0.030969
RS	34	1.530307	1.192755	14807.836002	0.025826	0.028819
RS	35	1.669801	1.192755	14263.176182	0.024876	0.027643
RS	36	1.821230	1.234175	13172.116420	0.022973	0.025501
RS	37	1.985616	1.234175	12479.792116	0.021765	0.024090
RS	38	2.164067	1.265807	11416.768033	0.019911	0.022029
RS	39	2.357787	1.265807	10600.452269	0.018488	0.020421
RS	40	2.568082	1.286750	9567.358666	0.016686	0.018437
RS	41	2.796371	1.286750	8665.465871	0.015113	0.016694
RS	42	3.044193	1.298396	7665.577872	0.013369	0.014785
RS	43	3.313219	1.298396	6735.370053	0.011747	0.013003
RS	44	3.605264	1.303851	5790.492098	0.010099	0.011202
RS	45	3.922297	1.303851	4904.702110	0.008554	0.009506
RS	46	4.266456	1.307097	4058.466720	0.007078	0.007890
RS	47	4.640063	1.307097	3291.259158	0.005740	0.006415
RS	48	5.045636	1.311437	2596.099506	0.004528	0.005082
RS	49	5.485912	1.311437	2000.960837	0.003490	0.003932
RS	50	5.963858	1.317712	1491.932391	0.002602	0.002950
RS	51	6.482700	1.317712	1083.917053	0.001890	0.002157
RS	52	7.045934	1.323239	758.412955	0.001323	0.001523
RS	53	7.657361	1.323239	513.966797	0.000896	0.001042
RS	54	8.321103	1.320799	335.026414	0.000584	0.000688
RS	55	9.041637	1.320799	208.539958	0.000364	0.000434
RS	56	9.823822	1.320799	123.783659	0.000216	0.000262
RS	57	10.672932	1.320799	69.781810	0.000122	0.000150
RS	58	11.594695	1.294659	37.695551	0.000066	0.000082
RS	59	12.595327	1.294659	18.613970	0.000032	0.000041
RS	60	13.681576	1.294659	8.593912	0.000015	0.000019
RS	61	14.860767	1.294659	3.688615	0.000006	0.000008
RS	62	16.140853	1.294659	1.462730	0.000003	0.000003
RS	63	17.530467	1.294659	0.780169	0.000001	0.000002
PA	4+25*2+4+6 0.164499499 0.032225969 17.530466866 0.207859248 0.401740653 0.861894921 1.521090138 1.962540086 2.059042062 1.948672796 1.747810832 1.511717353 1.307416998 1.168180785 1.092106918 1.064797006 1.071973090 1.102432355 1.146059603 1.192754717 1.234174921 1.265806830 1.286750248 1.298395566 1.303851184 1.307097108 1.311436935 1.317711717 1.323238562 1.320799250 1.294659453
//
IT	3372
RD	9
LK	-6843720.060798
QD	-1503.692737 -> -1491.254362
RI	0.0288302720
TR	0.163968	0.032166
MT	17.627555
MM	C_pi: 1.042121, n_recomb: 574725.331552
RS	0	0.000000	0.210192	22573.667771	0.039277	0.020276
RS	1	0.008566	0.210192	23491.258158	0.040874	0.023460
RS	2	0.017865	0.210192	24357.672260	0.042381	0.024953
RS	3	0.027961	0.210192	25156.826281	0.043772	0.028832
RS	4	0.038922	0.392370	14041.264119	0.024431	0.017231
RS	5	0.050822	0.392370	14772.476208	0.025704	0.019290
RS	6	0.063741	0.853984	7190.446311	0.012511	0.009908
RS	7	0.077766	0.853984	7675.617645	0.013355	0.010925
RS	8	0.092994	1.534877	4571.713724	0.007955	0.006864
RS	9	0.109525	1.534877	4909.243042	0.008542	0.007680
RS	10	0.127472	1.993046	4061.920011	0.007068	0.006724
RS	11	0.146957	1.993046	4366.549892	0.007598	0.007587
RS	12	0.168111	2.093476	4466.295894	0.007771	0.008061
RS	13	0.191076	2.093476	4795.557981	0.008344	0.008912
RS	14	0.216009	1.983225	5428.248627	0.009445	0.010323
RS	15	0.243078	1.983225	5812.568384	0.010114	0.011190
RS	16	0.272465	1.779052	6923.842079	0.012047	0.013407
RS	17	0.304369	1.779052	7381.596346	0.012844	0.014355
RS	18	0.339007	1.532604	9105.441233	0.015843	0.017750
RS	19	0.376611	1.532604	9641.744964	0.016776	0.018955
RS	20	0.417436	1.317023	11827.580705	0.020580	0.023313
RS	21	0.461758	1.317023	12407.128231	0.021588	0.024655
RS	22	0.509877	1.170037	14570.955653	0.025353	0.028973
RS	23	0.562118	1.170037	15112.733923	0.026296	0.030175
RS	24	0.618833	1.089938	16728.778600	0.029107	0.033349
RS	25	0.680407	1.089938	17140.577814	0.029824	0.034173
RS	26	0.747254	1.061267	17931.863188	0.031201	0.035653
RS	27	0.819828	1.061267	18150.300889	0.031581	0.036000
RS	28	0.898618	1.068890	18136.390276	0.031557	0.035872
RS	29	0.984157	1.068890	18139.846074	0.031563	0.035744
RS	30	1.077024	1.101137	17512.541991	0.030471	0.034422
RS	31	1.177844	1.101137	17310.974248	0.030120	0.033875
RS	32	1.287301	1.147454	16324.604125	0.028404	0.031877
RS	33	1.406134	1.147454	15940.889509	0.027737	0.030989
RS	34	1.535146	1.197120	14822.347365	0.025790	0.028765
RS	35	1.675208	1.197120	14277.670133	0.024843	0.027605
RS	36	1.827268	1.241192	13160.964477	0.022900	0.025416
RS	37	1.992353	1.241192	12472.779010	0.021702	0.024024
RS	38	2.171579	1.274862	11398.222395	0.019832	0.021942
RS	39	2.366157	1.274862	10588.727598	0.018424	0.020354
RS	40	2.577402	1.297243	9553.240565	0.016622	0.018366
RS	41	2.806741	1.297243	8659.075478	0.015066	0.016642
RS	42	3.055726	1.309899	7661.034418	0.013330	0.014737
RS	43	3.326037	1.309899	6737.853717	0.011724	0.012970
RS	44	3.619503	1.316240	5795.247408	0.010084	0.011176
RS	45	3.938106	1.316240	4914.769944	0.008552	0.009492
RS	46	4.284000	1.320588	4069.239874	0.007080	0.007880
RS	47	4.659523	1.320588	3305.341476	0.005751	0.006415
RS	48	5.067212	1.326466	2609.217875	0.004540	0.005084
RS	49	5.509822	1.326466	2015.531860	0.003507	0.003940
RS	50	5.990345	1.334603	1504.695485	0.002618	0.002959
RS	51	6.512029	1.334603	1096.535247	0.001908	0.002168
RS	52	7.078399	1.341785	769.034073	0.001338	0.001534
RS	53	7.693283	1.341785	523.278080	0.000910	0.001053
RS	54	8.360836	1.339920	342.463128	0.000596	0.000698
RS	55	9.085570	1.339920	214.219162	0.000373	0.000442
RS	56	9.872383	1.339920	127.826730	0.000222	0.000268
RS	57	10.726593	1.339920	72.469632	0.000126	0.000154
RS	58	11.653972	1.311403	39.427306	0.000069	0.000085
RS	59	12.660787	1.311403	19.574989	0.000034	0.000043
RS	60	13.753845	1.311403	9.090182	0.000016	0.000020
RS	61	14.940530	1.311403	3.925894	0.000007	0.000009
RS	62	16.228865	1.311403	1.567181	0.000003	0.000004
RS	63	17.627555	1.311403	0.844718	0.000001	0.000002
PA	4+25*2+4+6 0.163967826 0.032165725 17.627554539 0.210191721 0.392370449 0.853984310 1.534876874 1.993045687 2.093475744 1.983224851 1.779052458 1.532604139 1.317022730 1.170036816 1.089938485 1.061266980 1.068889793 1.101137077 1.147453684 1.197120441 1.241191612 1.274861793 1.297242608 1.309898876 1.316239825 1.320588464 1.326465776 1.334602589 1.341785275 1.339920165 1.311402764
//
IT	3747
RD	10
LK	-6843696.947998
QD	-1489.738287 -> -1480.596014
RI	0.0284190691
TR	0.163523	0.032123
MT	17.708180
MM	C_pi: 1.046080, n_recomb: 576126.041346
RS	0	0.000000	0.212652	22391.188189	0.038865	0.020230
RS	1	0.008574	0.212652	23313.563250	0.040466	0.023380
RS	2	0.017882	0.212652	24186.938088	0.041982	0.024763
RS	3	0.027989	0.212652	24995.409102	0.043385	0.028515
RS	4	0.038962	0.384195	14414.924929	0.025020	0.017599
RS	5	0.050876	0.384195	15155.883062	0.026307	0.019680
RS	6	0.063812	0.846569	7283.833592	0.012643	0.009971
RS	7	0.077856	0.846569	7774.514501	0.013494	0.011016
RS	8	0.093105	1.545638	4558.500315	0.007912	0.006812
RS	9	0.109661	1.545638	4895.706337	0.008498	0.007641
RS	10	0.127636	2.016474	4032.341551	0.006999	0.006661
RS	11	0.147153	2.016474	4335.506314	0.007525	0.007531
RS	12	0.168342	2.119396	4432.606725	0.007694	0.008002
RS	13	0.191349	2.119396	4760.297146	0.008263	0.008852
RS	14	0.216328	2.010630	5381.852574	0.009341	0.010246
RS	15	0.243449	2.010630	5764.263630	0.010005	0.011103
RS	16	0.272894	1.805761	6860.094552	0.011907	0.013293
RS	17	0.304865	1.805761	7315.903462	0.012698	0.014221
RS	18	0.339576	1.551277	9052.497353	0.015713	0.017637
RS	19	0.377264	1.551277	9588.785780	0.016644	0.018816
RS	20	0.418182	1.325943	11829.106610	0.020532	0.023269
RS	21	0.462609	1.325943	12411.526377	0.021543	0.024587
RS	22	0.510844	1.172099	14651.018860	0.025430	0.029038
RS	23	0.563216	1.172099	15196.337418	0.026377	0.030223
RS	24	0.620077	1.088396	16873.832523	0.029288	0.033503
RS	25	0.681813	1.088396	17286.296129	0.030004	0.034315
RS	26	0.748842	1.058440	18102.618519	0.031421	0.035837
RS	27	0.821619	1.058440	18317.303498	0.031794	0.036176
RS	28	0.900634	1.066341	18291.825335	0.031750	0.036025
RS	29	0.986424	1.066341	18288.485830	0.031744	0.035893
RS	30	1.079570	1.100032	17625.507075	0.030593	0.034508
RS	31	1.180701	1.100032	17417.096975	0.030231	0.033962
RS	32	1.290503	1.148588	16387.929090	0.028445	0.031887
RS	33	1.409718	1.148588	16000.023016	0.027772	0.031008
RS	34	1.539155	1.200737	14846.059855	0.025769	0.028722
RS	35	1.679689	1.200737	14300.943443	0.024823	0.027574
RS	36	1.832272	1.246991	13162.401360	0.022846	0.025348
RS	37	1.997937	1.246991	12477.044660	0.021657	0.023972
RS	38	2.177805	1.282303	11392.570075	0.019774	0.021873
RS	39	2.373094	1.282303	10587.898967	0.018378	0.020302
RS	40	2.585127	1.305829	9549.829334	0.016576	0.018310
RS	41	2.815338	1.305829	8661.084989	0.015033	0.016601
RS	42	3.065286	1.319320	7663.610287	0.013302	0.014699
RS	43	3.336665	1.319320	6745.290752	0.011708	0.012945
RS	44	3.631309	1.326471	5803.376208	0.010073	0.011154
RS	45	3.951216	1.326471	4926.567173	0.008551	0.009481
RS	46	4.298550	1.331931	4080.451290	0.007083	0.007871
RS	47	4.675662	1.331931	3318.935498	0.005761	0.006415
RS	48	5.085107	1.339412	2621.150469	0.004550	0.005084
RS	49	5.529656	1.339412	2028.650955	0.003521	0.003946
RS	50	6.012319	1.349508	1515.869366	0.002631	0.002965
RS	51	6.536362	1.349508	1107.715292	0.001923	0.002178
RS	52	7.105336	1.358452	778.397365	0.001351	0.001543
RS	53	7.723090	1.358452	531.623265	0.000923	0.001063
RS	54	8.393808	1.357274	349.179926	0.000606	0.000706
RS	55	9.122031	1.357274	219.424238	0.000381	0.000449
RS	56	9.912688	1.357274	131.578985	0.000228	0.000273
RS	57	10.771133	1.357274	74.992534	0.000130	0.000158
RS	58	11.703177	1.326498	41.073212	0.000071	0.000088
RS	59	12.715131	1.326498	20.496635	0.000036	0.000044
RS	60	13.813845	1.326498	9.570436	0.000017	0.000021
RS	61	15.006759	1.326498	4.157626	0.000007	0.000009
RS	62	16.301947	1.326498	1.670148	0.000003	0.000004
RS	63	17.708180	1.326498	0.909294	0.000002	0.000002
PA	4+25*2+4+6 0.163523056 0.032123408 17.708179836 0.212652300 0.384195441 0.846569397 1.545637799 2.016473918 2.119396226 2.010629576 1.805760912 1.551276876 1.325942918 1.172098877 1.088395947 1.058439670 1.066341361 1.100032345 1.148587923 1.200737229 1.246991113 1.282302507 1.305829026 1.319319846 1.326470855 1.331930722 1.339411954 1.349508071 1.358452405 1.357273972 1.326498045
//
IT	3808
RD	11
LK	-6843679.855648
QD	-1479.228876 -> -1472.350898
RI	0.0279837402
TR	0.163146	0.032094
MT	17.775883
MM	C_pi: 1.049612, n_recomb: 577526.609150
RS	0	0.000000	0.215101	22210.896812	0.038459	0.020192
RS	1	0.008580	0.215101	23137.538340	0.040063	0.023306
RS	2	0.017896	0.215101	24017.307691	0.041586	0.024583
RS	3	0.028012	0.215101	24834.488663	0.043001	0.028209
RS	4	0.038996	0.377101	14759.958984	0.025557	0.017940
RS	5	0.050922	0.377101	15509.623183	0.026855	0.020034
RS	6	0.063871	0.839990	7370.906612	0.012763	0.010030
RS	7	0.077931	0.839990	7866.703261	0.013621	0.011096
RS	8	0.093198	1.554588	4550.371313	0.007879	0.006768
RS	9	0.109774	1.554588	4887.515875	0.008463	0.007606
RS	10	0.127773	2.034685	4013.160748	0.006949	0.006613
RS	11	0.147316	2.034685	4315.473530	0.007472	0.007488
RS	12	0.168537	2.138576	4412.666893	0.007641	0.007960
RS	13	0.191577	2.138576	4739.570184	0.008207	0.008812
RS	14	0.216595	2.032144	5350.549743	0.009265	0.010187
RS	15	0.243759	2.032144	5731.806370	0.009925	0.011039
RS	16	0.273254	1.828605	6809.837192	0.011791	0.013195
RS	17	0.305280	1.828605	7264.189620	0.012578	0.014107
RS	18	0.340053	1.567985	9007.664250	0.015597	0.017532
RS	19	0.377810	1.567985	9544.003269	0.016526	0.018690
RS	20	0.418807	1.334194	11830.005862	0.020484	0.023220
RS	21	0.463321	1.334194	12415.046967	0.021497	0.024519
RS	22	0.511654	1.174257	14721.205361	0.025490	0.029084
RS	23	0.564135	1.174257	15269.873755	0.026440	0.030255
RS	24	0.621119	1.087326	17002.818266	0.029441	0.033630
RS	25	0.682991	1.087326	17416.184341	0.030157	0.034431
RS	26	0.750173	1.056181	18256.180406	0.031611	0.035992
RS	27	0.823119	1.056181	18467.868768	0.031978	0.036323
RS	28	0.902323	1.064246	18433.792947	0.031919	0.036156
RS	29	0.988324	1.064246	18424.696035	0.031903	0.036020
RS	30	1.081703	1.099120	17731.465008	0.030702	0.034580
RS	31	1.183094	1.099120	17517.141695	0.030331	0.034036
RS	32	1.293185	1.149558	16451.083543	0.028485	0.031897
RS	33	1.412722	1.149558	16059.446263	0.027807	0.031024
RS	34	1.542515	1.203792	14875.040516	0.025756	0.028686
RS	35	1.683445	1.203792	14329.260904	0.024811	0.027549
RS	36	1.836467	1.251841	13172.181440	0.022808	0.025293
RS	37	2.002618	1.251841	12488.723293	0.021624	0.023929
RS	38	2.183024	1.288463	11395.819593	0.019732	0.021819
RS	39	2.378910	1.288463	10594.498129	0.018345	0.020260
RS	40	2.591604	1.312890	9553.876072	0.016543	0.018267
RS	41	2.822546	1.312890	8668.826336	0.015010	0.016569
RS	42	3.073304	1.327059	7671.073753	0.013283	0.014670
RS	43	3.345577	1.327059	6755.979593	0.011698	0.012926
RS	44	3.641211	1.334954	5813.598278	0.010066	0.011138
RS	45	3.962211	1.334954	4939.225978	0.008552	0.009473
RS	46	4.310753	1.341528	4091.574686	0.007085	0.007864
RS	47	4.689201	1.341528	3331.768192	0.005769	0.006414
RS	48	5.100120	1.350663	2631.829591	0.004557	0.005083
RS	49	5.546296	1.350663	2040.355663	0.003533	0.003951
RS	50	6.030754	1.362800	1525.563209	0.002642	0.002969
RS	51	6.556780	1.362800	1117.578491	0.001935	0.002185
RS	52	7.127939	1.373595	786.623783	0.001362	0.001550
RS	53	7.748104	1.373595	539.097603	0.000933	0.001071
RS	54	8.421480	1.373207	355.247371	0.000615	0.000714
RS	55	9.152632	1.373207	224.201195	0.000388	0.000456
RS	56	9.946518	1.373207	135.068149	0.000234	0.000278
RS	57	10.808520	1.373207	77.365882	0.000134	0.000162
RS	58	11.744483	1.340303	42.640395	0.000074	0.000090
RS	59	12.760753	1.340303	21.382481	0.000037	0.000046
RS	60	13.864220	1.340303	10.036330	0.000017	0.000022
RS	61	15.062365	1.340303	4.384520	0.000008	0.000010
RS	62	16.363313	1.340303	1.771914	0.000003	0.000004
RS	63	17.775883	1.340303	0.974058	0.000002	0.000002
PA	4+25*2+4+6 0.163145760 0.032094458 17.775883172 0.215100514 0.377100524 0.839990290 1.554588140 2.034685291 2.138575523 2.032143766 1.828604672 1.567985366 1.334193896 1.174257350 1.087325794 1.056180618 1.064246460 1.099119651 1.149558428 1.203791816 1.251840766 1.288463472 1.312890079 1.327059043 1.334954087 1.341527931 1.350662965 1.362800116 1.373595428 1.373206709 1.340303425
//
IT	3473
RD	12
LK	-6843666.920990
QD	-1471.026535 -> -1465.735204
RI	0.0275555385
TR	0.162821	0.032075
MT	17.833454
MM	C_pi: 1.052765, n_recomb: 578894.844604
RS	0	0.000000	0.217449	22040.817997	0.038074	0.020160
RS	1	0.008586	0.217449	22971.214996	0.039681	0.023239
RS	2	0.017908	0.217449	23856.737205	0.041211	0.024417
RS	3	0.028032	0.217449	24681.851813	0.042636	0.027923
RS	4	0.039024	0.370962	15075.328185	0.026042	0.018252
RS	5	0.050960	0.370962	15832.715045	0.027350	0.020353
RS	6	0.063921	0.834392	7449.294317	0.012868	0.010081
RS	7	0.077995	0.834392	7949.702513	0.013733	0.011165
RS	8	0.093277	1.562597	4544.336129	0.007850	0.006729
RS	9	0.109871	1.562597	4881.503119	0.008432	0.007575
RS	10	0.127890	2.049015	4001.106949	0.006912	0.006575
RS	11	0.147455	2.049015	4302.982898	0.007433	0.007455
RS	12	0.168701	2.152393	4402.919440	0.007606	0.007933
RS	13	0.191771	2.152393	4729.616467	0.008170	0.008787
RS	14	0.216821	2.048780	5330.850568	0.009209	0.010145
RS	15	0.244022	2.048780	5711.533845	0.009866	0.010993
RS	16	0.273559	1.848136	6770.219879	0.011695	0.013111
RS	17	0.305631	1.848136	7223.500546	0.012478	0.014011
RS	18	0.340457	1.582963	8969.317005	0.015494	0.017435
RS	19	0.378274	1.582963	9505.745085	0.016421	0.018576
RS	20	0.419337	1.341813	11830.210304	0.020436	0.023169
RS	21	0.463925	1.341813	12417.629805	0.021451	0.024452
RS	22	0.512342	1.176443	14782.703703	0.025536	0.029117
RS	23	0.564915	1.176443	15334.509128	0.026489	0.030275
RS	24	0.622002	1.086617	17117.432765	0.029569	0.033734
RS	25	0.683991	1.086617	17531.849483	0.030285	0.034526
RS	26	0.751302	1.054380	18393.977719	0.031774	0.036123
RS	27	0.824392	1.054380	18603.274458	0.032136	0.036446
RS	28	0.903757	1.062535	18562.756786	0.032066	0.036267
RS	29	0.989936	1.062535	18548.777579	0.032042	0.036127
RS	30	1.083514	1.098393	17829.642729	0.030799	0.034643
RS	31	1.185126	1.098393	17610.224640	0.030420	0.034098
RS	32	1.295463	1.150432	16512.202709	0.028524	0.031905
RS	33	1.415272	1.150432	16117.286189	0.027841	0.031037
RS	34	1.545368	1.206425	14906.642078	0.025750	0.028656
RS	35	1.686634	1.206425	14360.106417	0.024806	0.027528
RS	36	1.840028	1.255952	13187.309293	0.022780	0.025248
RS	37	2.006592	1.255952	12505.097192	0.021602	0.023895
RS	38	2.187457	1.293611	11405.142046	0.019702	0.021776
RS	39	2.383850	1.293611	10606.078950	0.018321	0.020227
RS	40	2.597104	1.318728	9563.090766	0.016520	0.018233
RS	41	2.828668	1.318728	8680.431985	0.014995	0.016545
RS	42	3.080114	1.333443	7681.834718	0.013270	0.014648
RS	43	3.353147	1.333443	6768.726117	0.011692	0.012912
RS	44	3.649622	1.342019	5825.051631	0.010062	0.011124
RS	45	3.971552	1.342019	4952.182687	0.008555	0.009466
RS	46	4.321121	1.349700	4102.305727	0.007086	0.007856
RS	47	4.700703	1.349700	3343.708934	0.005776	0.006413
RS	48	5.112875	1.360528	2641.261837	0.004563	0.005081
RS	49	5.560434	1.360528	2050.720823	0.003542	0.003954
RS	50	6.046419	1.374775	1533.897758	0.002650	0.002972
RS	51	6.574129	1.374775	1126.245532	0.001946	0.002192
RS	52	7.147147	1.387497	793.827342	0.001371	0.001556
RS	53	7.769362	1.387497	545.788721	0.000943	0.001078
RS	54	8.444998	1.387980	360.732003	0.000623	0.000720
RS	55	9.178641	1.387980	228.591796	0.000395	0.000462
RS	56	9.975273	1.387980	138.318455	0.000239	0.000283
RS	57	10.840301	1.387980	79.602548	0.000138	0.000165
RS	58	11.779597	1.353026	44.135834	0.000076	0.000093
RS	59	12.799538	1.353026	22.235035	0.000038	0.000047
RS	60	13.907048	1.353026	10.488518	0.000018	0.000023
RS	61	15.109644	1.353026	4.606611	0.000008	0.000010
RS	62	16.415491	1.353026	1.872384	0.000003	0.000004
RS	63	17.833454	1.353026	1.038869	0.000002	0.000002
PA	4+25*2+4+6 0.162820931 0.032075420 17.833453533 0.217449319 0.370962340 0.834392362 1.562596987 2.049015345 2.152393167 2.048779587 1.848136277 1.582962765 1.341812947 1.176443315 1.086616517 1.054379651 1.062535263 1.098393247 1.150431635 1.206425386 1.255952380 1.293610808 1.318728480 1.333442639 1.342018583 1.349699975 1.360528144 1.374775252 1.387496588 1.387979561 1.353025559
//
IT	4852
RD	13
LK	-6843656.914429
QD	-1464.391659 -> -1460.231031
RI	0.0271492621
TR	0.162537	0.032064
MT	17.883128
MM	C_pi: 1.055594, n_recomb: 580213.849801
RS	0	0.000000	0.219655	21884.588488	0.037718	0.020133
RS	1	0.008590	0.219655	22818.283532	0.039327	0.023180
RS	2	0.017919	0.219655	23708.935990	0.040862	0.024266
RS	3	0.028049	0.219655	24541.186366	0.042297	0.027662
RS	4	0.039048	0.365660	15361.616234	0.026476	0.018534
RS	5	0.050993	0.365660	16125.836550	0.027793	0.020639
RS	6	0.063964	0.829799	7518.065203	0.012957	0.010123
RS	7	0.078049	0.829799	8022.545773	0.013827	0.011222
RS	8	0.093345	1.570144	4538.834717	0.007823	0.006692
RS	9	0.109954	1.570144	4876.017939	0.008404	0.007545
RS	10	0.127990	2.060462	3993.956464	0.006884	0.006545
RS	11	0.147575	2.060462	4295.676761	0.007404	0.007429
RS	12	0.168843	2.161970	4400.795732	0.007585	0.007916
RS	13	0.191937	2.161970	4727.719985	0.008148	0.008773
RS	14	0.217016	2.061407	5320.147108	0.009169	0.010115
RS	15	0.244249	2.061407	5700.708276	0.009825	0.010962
RS	16	0.273821	1.864864	6739.037755	0.011615	0.013039
RS	17	0.305934	1.864864	7191.551867	0.012395	0.013930
RS	18	0.340806	1.596415	8936.344135	0.015402	0.017346
RS	19	0.378673	1.596415	9472.889661	0.016327	0.018473
RS	20	0.419793	1.348845	11829.880804	0.020389	0.023118
RS	21	0.464445	1.348845	12419.458167	0.021405	0.024387
RS	22	0.512933	1.178610	14836.820929	0.025571	0.029139
RS	23	0.565587	1.178610	15391.549902	0.026527	0.030287
RS	24	0.622764	1.086183	17219.519174	0.029678	0.033820
RS	25	0.684852	1.086183	17635.073682	0.030394	0.034604
RS	26	0.752274	1.052952	18517.688459	0.031915	0.036233
RS	27	0.825488	1.052952	18725.080889	0.032273	0.036550
RS	28	0.904991	1.061152	18679.657045	0.032194	0.036362
RS	29	0.991324	1.061152	18661.535518	0.032163	0.036218
RS	30	1.085074	1.097842	17920.043074	0.030885	0.034696
RS	31	1.186876	1.097842	17696.242339	0.030500	0.034151
RS	32	1.297425	1.151257	16570.320925	0.028559	0.031913
RS	33	1.417469	1.151257	16172.553249	0.027873	0.031048
RS	34	1.547826	1.208749	14939.198336	0.025748	0.028631
RS	35	1.689381	1.208749	14391.900251	0.024804	0.027511
RS	36	1.843097	1.259491	13205.831148	0.022760	0.025211
RS	37	2.010017	1.259491	12524.403163	0.021586	0.023867
RS	38	2.191276	1.297956	11418.642288	0.019680	0.021741
RS	39	2.388106	1.297956	10621.017451	0.018305	0.020202
RS	40	2.601845	1.323588	9575.924019	0.016504	0.018208
RS	41	2.833945	1.323588	8694.657185	0.014985	0.016527
RS	42	3.085983	1.338732	7694.846328	0.013262	0.014631
RS	43	3.359673	1.338732	6782.765223	0.011690	0.012901
RS	44	3.656873	1.347932	5837.191482	0.010060	0.011114
RS	45	3.979604	1.347932	4965.106517	0.008557	0.009461
RS	46	4.330059	1.356712	4112.486560	0.007088	0.007850
RS	47	4.710620	1.356712	3354.725360	0.005782	0.006411
RS	48	5.123872	1.369264	2649.514109	0.004566	0.005078
RS	49	5.572625	1.369264	2059.856277	0.003550	0.003956
RS	50	6.059927	1.385671	1541.017075	0.002656	0.002973
RS	51	6.589091	1.385671	1133.847001	0.001954	0.002197
RS	52	7.163712	1.400388	800.120438	0.001379	0.001561
RS	53	7.787695	1.400388	551.782018	0.000951	0.001085
RS	54	8.465281	1.401822	365.695115	0.000630	0.000726
RS	55	9.201075	1.401822	232.636132	0.000401	0.000467
RS	56	10.000076	1.401822	141.354330	0.000244	0.000288
RS	57	10.867715	1.401822	81.716332	0.000141	0.000168
RS	58	11.809888	1.364899	45.566370	0.000079	0.000095
RS	59	12.832997	1.364899	23.057726	0.000040	0.000049
RS	60	13.943996	1.364899	10.928591	0.000019	0.000023
RS	61	15.150434	1.364899	4.824581	0.000008	0.000010
RS	62	16.460510	1.364899	1.971829	0.000003	0.000004
RS	63	17.883128	1.364899	1.103878	0.000002	0.000002
PA	4+25*2+4+6 0.162536772 0.032063597 17.883127624 0.219654968 0.365659838 0.829798961 1.570144149 2.060461935 2.161969955 2.061407439 1.864864355 1.596415086 1.348844637 1.178609508 1.086183353 1.052952043 1.061152092 1.097842388 1.151256682 1.208749471 1.259491490 1.297955533 1.323587676 1.338731991 1.347931803 1.356712017 1.369263568 1.385671375 1.400388389 1.401822115 1.364898756
//
IT	3863
RD	14
LK	-6843649.002010
QD	-1458.831340 -> -1455.489014
RI	0.0267738005
TR	0.162285	0.032057
MT	17.926447
MM	C_pi: 1.058138, n_recomb: 581473.912625
RS	0	0.000000	0.221691	21744.028110	0.037395	0.020110
RS	1	0.008595	0.221691	22680.624132	0.039005	0.023127
RS	2	0.017928	0.221691	23575.829813	0.040545	0.024130
RS	3	0.028063	0.221691	24414.445306	0.041987	0.027427
RS	4	0.039070	0.361076	15620.386406	0.026863	0.018789
RS	5	0.051022	0.361076	16390.649234	0.028188	0.020895
RS	6	0.064002	0.826171	7577.015551	0.013031	0.010157
RS	7	0.078097	0.826171	8085.027951	0.013904	0.011269
RS	8	0.093404	1.577583	4532.760491	0.007795	0.006658
RS	9	0.110026	1.577583	4869.889344	0.008375	0.007515
RS	10	0.128077	2.069772	3990.118923	0.006862	0.006520
RS	11	0.147679	2.069772	4291.868058	0.007381	0.007409
RS	12	0.168966	2.168176	4404.415385	0.007575	0.007909
RS	13	0.192082	2.168176	4731.890971	0.008138	0.008769
RS	14	0.217186	2.070722	5316.490325	0.009143	0.010096
RS	15	0.244446	2.070722	5697.281590	0.009798	0.010942
RS	16	0.274050	1.879201	6714.609059	0.011548	0.012978
RS	17	0.306198	1.879201	7166.599320	0.012325	0.013861
RS	18	0.341109	1.608552	8907.647946	0.015319	0.017264
RS	19	0.379020	1.608552	9444.323221	0.016242	0.018380
RS	20	0.420190	1.355333	11829.103721	0.020343	0.023067
RS	21	0.464898	1.355333	12420.637813	0.021361	0.024325
RS	22	0.513449	1.180727	14884.547944	0.025598	0.029153
RS	23	0.566172	1.180727	15441.991669	0.026557	0.030292
RS	24	0.623426	1.085960	17310.634148	0.029770	0.033892
RS	25	0.685602	1.085960	17727.369157	0.030487	0.034668
RS	26	0.753121	1.051827	18628.813889	0.032037	0.036328
RS	27	0.826443	1.051827	18834.696099	0.032391	0.036639
RS	28	0.906067	1.060046	18785.456067	0.032307	0.036444
RS	29	0.992534	1.060046	18763.820938	0.032269	0.036296
RS	30	1.086432	1.097451	18002.870281	0.030961	0.034742
RS	31	1.188401	1.097451	17775.310918	0.030569	0.034197
RS	32	1.299133	1.152058	16624.942518	0.028591	0.031918
RS	33	1.419383	1.152058	16224.718173	0.027903	0.031058
RS	34	1.549967	1.210836	14971.642763	0.025748	0.028610
RS	35	1.691775	1.210836	14423.625378	0.024805	0.027496
RS	36	1.845770	1.262577	13226.367212	0.022746	0.025181
RS	37	2.013000	1.262577	12545.400381	0.021575	0.023845
RS	38	2.194604	1.301654	11434.955369	0.019665	0.021715
RS	39	2.391815	1.301654	10638.151840	0.018295	0.020183
RS	40	2.605976	1.327651	9591.258327	0.016495	0.018189
RS	41	2.838543	1.327651	8710.614641	0.014980	0.016514
RS	42	3.091098	1.343126	7709.359911	0.013258	0.014619
RS	43	3.365359	1.343126	6797.563499	0.011690	0.012894
RS	44	3.663191	1.352895	5849.663582	0.010060	0.011106
RS	45	3.986621	1.352895	4977.801010	0.008561	0.009457
RS	46	4.337848	1.362763	4122.048126	0.007089	0.007844
RS	47	4.719262	1.362763	3364.838399	0.005787	0.006410
RS	48	5.133457	1.377055	2656.688717	0.004569	0.005074
RS	49	5.583250	1.377055	2067.885599	0.003556	0.003957
RS	50	6.071701	1.395671	1547.051475	0.002661	0.002973
RS	51	6.602132	1.395671	1140.501389	0.001961	0.002201
RS	52	7.178151	1.412446	805.606886	0.001385	0.001565
RS	53	7.803676	1.412446	557.156678	0.000958	0.001090
RS	54	8.482963	1.414902	370.195019	0.000637	0.000732
RS	55	9.220632	1.414902	236.372354	0.000407	0.000472
RS	56	10.021700	1.414902	144.199135	0.000248	0.000292
RS	57	10.891616	1.414902	83.720564	0.000144	0.000172
RS	58	11.836298	1.376081	46.939070	0.000081	0.000097
RS	59	12.862171	1.376081	23.853979	0.000041	0.000050
RS	60	13.976213	1.376081	11.358083	0.000020	0.000024
RS	61	15.186003	1.376081	5.039065	0.000009	0.000011
RS	62	16.499768	1.376081	2.070492	0.000004	0.000004
RS	63	17.926447	1.376081	1.169215	0.000002	0.000003
PA	4+25*2+4+6 0.162285321 0.032057145 17.926446510 0.221691317 0.361075560 0.826170585 1.577583263 2.069772151 2.168176019 2.070721926 1.879200628 1.608552138 1.355333029 1.180727142 1.085959606 1.051827369 1.060045983 1.097450816 1.152058166 1.210835954 1.262577230 1.301654159 1.327650929 1.343126442 1.352895072 1.362763407 1.377054811 1.395671009 1.412446081 1.414902166 1.376081474
//
IT	3706
RD	15
LK	-6843642.611357
QD	-1454.023742 -> -1451.282045
RI	0.0264323000
TR	0.162060	0.032055
MT	17.964742
MM	C_pi: 1.060435, n_recomb: 582669.429830
RS	0	0.000000	0.223551	21619.170287	0.037104	0.020090
RS	1	0.008598	0.223551	22558.332599	0.038715	0.023079
RS	2	0.017936	0.223551	23457.579835	0.040259	0.024009
RS	3	0.028076	0.223551	24301.856800	0.041708	0.027218
RS	4	0.039088	0.357097	15854.084614	0.027209	0.019018
RS	5	0.051048	0.357097	16629.702490	0.028541	0.021123
RS	6	0.064035	0.823416	7626.623279	0.013089	0.010183
RS	7	0.078139	0.823416	8137.658882	0.013966	0.011304
RS	8	0.093456	1.585070	4525.660929	0.007767	0.006624
RS	9	0.110090	1.585070	4862.640825	0.008345	0.007484
RS	10	0.128154	2.077466	3988.542740	0.006845	0.006501
RS	11	0.147771	2.077466	4290.442172	0.007363	0.007392
RS	12	0.169075	2.171733	4412.317417	0.007573	0.007908
RS	13	0.192210	2.171733	4740.583322	0.008136	0.008771
RS	14	0.217335	2.077330	5318.308241	0.009127	0.010085
RS	15	0.244620	2.077330	5699.601358	0.009782	0.010932
RS	16	0.274252	1.891509	6695.580702	0.011491	0.012925
RS	17	0.306431	1.891509	7147.239391	0.012266	0.013803
RS	18	0.341376	1.619530	8882.521496	0.015245	0.017189
RS	19	0.379327	1.619530	9419.333362	0.016166	0.018295
RS	20	0.420540	1.361335	11827.866470	0.020299	0.023018
RS	21	0.465298	1.361335	12421.174540	0.021318	0.024266
RS	22	0.513903	1.182777	14926.788371	0.025618	0.029162
RS	23	0.566688	1.182777	15486.746977	0.026579	0.030293
RS	24	0.624011	1.085895	17392.159722	0.029849	0.033952
RS	25	0.686264	1.085895	17810.085062	0.030566	0.034722
RS	26	0.753868	1.050951	18728.736702	0.032143	0.036409
RS	27	0.827286	1.050951	18933.425608	0.032494	0.036715
RS	28	0.907016	1.059173	18881.175280	0.032405	0.036514
RS	29	0.993601	1.059173	18856.553821	0.032362	0.036363
RS	30	1.087632	1.097200	18078.530271	0.031027	0.034781
RS	31	1.189747	1.097200	17847.747790	0.030631	0.034235
RS	32	1.300642	1.152856	16675.779267	0.028620	0.031923
RS	33	1.421073	1.152856	16273.458196	0.027929	0.031065
RS	34	1.551858	1.212745	15003.180327	0.025749	0.028592
RS	35	1.693888	1.212745	14454.522900	0.024807	0.027484
RS	36	1.848131	1.265306	13247.889372	0.022737	0.025156
RS	37	2.015636	1.265306	12567.162397	0.021568	0.023827
RS	38	2.197543	1.304835	11453.033444	0.019656	0.021694
RS	39	2.395091	1.304835	10656.589283	0.018289	0.020168
RS	40	2.609624	1.331070	9608.223660	0.016490	0.018176
RS	41	2.842604	1.331070	8727.612437	0.014979	0.016505
RS	42	3.095615	1.346790	7724.793152	0.013258	0.014611
RS	43	3.370382	1.346790	6812.704323	0.011692	0.012889
RS	44	3.668773	1.357080	5862.165897	0.010061	0.011100
RS	45	3.992820	1.357080	4990.094987	0.008564	0.009454
RS	46	4.344730	1.368020	4130.937119	0.007090	0.007839
RS	47	4.726898	1.368020	3374.064986	0.005791	0.006409
RS	48	5.141926	1.384066	2662.851648	0.004570	0.005070
RS	49	5.592638	1.384066	2074.899376	0.003561	0.003958
RS	50	6.082104	1.404926	1552.112157	0.002664	0.002973
RS	51	6.613655	1.404926	1146.307955	0.001967	0.002204
RS	52	7.190910	1.423811	810.374999	0.001391	0.001568
RS	53	7.817799	1.423811	561.978350	0.000964	0.001095
RS	54	8.498590	1.427344	374.281160	0.000642	0.000737
RS	55	9.237916	1.427344	239.831047	0.000412	0.000477
RS	56	10.040811	1.427344	146.870429	0.000252	0.000296
RS	57	10.912740	1.427344	85.624500	0.000147	0.000175
RS	58	11.859640	1.386704	48.258008	0.000083	0.000100
RS	59	12.887957	1.386704	24.625638	0.000042	0.000051
RS	60	14.004691	1.386704	11.777748	0.000020	0.000025
RS	61	15.217444	1.386704	5.250337	0.000009	0.000011
RS	62	16.534472	1.386704	2.168461	0.000004	0.000005
RS	63	17.964742	1.386704	1.234916	0.000002	0.000003
PA	4+25*2+4+6 0.162059729 0.032054577 17.964741531 0.223551401 0.357096613 0.823416095 1.585069658 2.077466368 2.171732521 2.077329588 1.891509082 1.619529691 1.361334968 1.182776515 1.085895396 1.050950659 1.059172532 1.097199630 1.152855814 1.212745322 1.265305994 1.304835129 1.331069524 1.346789831 1.357080228 1.368020258 1.384066480 1.404926225 1.423810834 1.427344070 1.386703748
//
IT	4077
RD	16
LK	-6843637.340362
QD	-1449.756520 -> -1447.462228
RI	0.0261252936
TR	0.161856	0.032055
MT	17.998758
MM	C_pi: 1.062512, n_recomb: 583799.331667
RS	0	0.000000	0.225234	21509.578473	0.036844	0.020072
RS	1	0.008601	0.225234	22451.024895	0.038457	0.023038
RS	2	0.017943	0.225234	23353.862398	0.040003	0.023901
RS	3	0.028088	0.225234	24203.165080	0.041458	0.027033
RS	4	0.039105	0.353636	16064.736866	0.027518	0.019223
RS	5	0.051070	0.353636	16845.105684	0.028854	0.021328
RS	6	0.064064	0.821438	7667.561508	0.013134	0.010202
RS	7	0.078176	0.821438	8181.150098	0.014014	0.011331
RS	8	0.093502	1.592709	4517.256383	0.007738	0.006591
RS	9	0.110146	1.592709	4853.977686	0.008314	0.007453
RS	10	0.128222	2.083945	3988.449912	0.006832	0.006485
RS	11	0.147852	2.083945	4290.573649	0.007349	0.007378
RS	12	0.169171	2.173186	4423.437976	0.007577	0.007913
RS	13	0.192324	2.173186	4752.670228	0.008141	0.008780
RS	14	0.217468	2.081716	5324.399650	0.009120	0.010081
RS	15	0.244775	2.081716	5706.403441	0.009775	0.010929
RS	16	0.274430	1.902101	6680.846940	0.011444	0.012879
RS	17	0.306637	1.902101	7132.323071	0.012217	0.013753
RS	18	0.341614	1.629498	8860.286550	0.015177	0.017120
RS	19	0.379599	1.629498	9397.232917	0.016097	0.018218
RS	20	0.420851	1.366891	11826.222797	0.020257	0.022970
RS	21	0.465652	1.366891	12421.139186	0.021276	0.024210
RS	22	0.514307	1.184740	14964.318058	0.025633	0.029166
RS	23	0.567146	1.184740	15526.602569	0.026596	0.030290
RS	24	0.624531	1.085945	17465.344073	0.029917	0.034003
RS	25	0.686851	1.085945	17884.445705	0.030635	0.034768
RS	26	0.754531	1.050269	18818.774155	0.032235	0.036479
RS	27	0.828034	1.050269	19022.523024	0.032584	0.036780
RS	28	0.907858	1.058488	18967.826927	0.032490	0.036575
RS	29	0.994549	1.058488	18940.663098	0.032444	0.036420
RS	30	1.088696	1.097065	18147.523538	0.031085	0.034814
RS	31	1.190941	1.097065	17913.981654	0.030685	0.034268
RS	32	1.301981	1.153653	16722.810225	0.028645	0.031926
RS	33	1.422572	1.153653	16318.718328	0.027953	0.031071
RS	34	1.553536	1.214508	15033.421311	0.025751	0.028575
RS	35	1.695764	1.214508	14484.216028	0.024810	0.027472
RS	36	1.850226	1.267739	13269.758853	0.022730	0.025136
RS	37	2.017974	1.267739	12589.119826	0.021564	0.023812
RS	38	2.200151	1.307585	11472.190922	0.019651	0.021679
RS	39	2.397998	1.307585	10675.756671	0.018287	0.020157
RS	40	2.612863	1.333949	9626.251689	0.016489	0.018167
RS	41	2.846209	1.333949	8745.213242	0.014980	0.016500
RS	42	3.099626	1.349836	7740.789821	0.013259	0.014606
RS	43	3.374841	1.349836	6827.951282	0.011696	0.012887
RS	44	3.673728	1.360604	5874.554484	0.010063	0.011096
RS	45	3.998324	1.360604	5001.932828	0.008568	0.009453
RS	46	4.350840	1.372597	4139.172375	0.007090	0.007834
RS	47	4.733677	1.372597	3382.469862	0.005794	0.006407
RS	48	5.149445	1.390405	2668.108376	0.004570	0.005066
RS	49	5.600974	1.390405	2081.009206	0.003565	0.003958
RS	50	6.091341	1.413539	1556.311276	0.002666	0.002972
RS	51	6.623887	1.413539	1151.364262	0.001972	0.002206
RS	52	7.202241	1.434575	814.509764	0.001395	0.001571
RS	53	7.830340	1.434575	566.310096	0.000970	0.001100
RS	54	8.512466	1.439243	377.997385	0.000647	0.000741
RS	55	9.253265	1.439243	243.041225	0.000416	0.000481
RS	56	10.057783	1.439243	149.386232	0.000256	0.000299
RS	57	10.931501	1.439243	87.438601	0.000150	0.000177
RS	58	11.880372	1.396836	49.529279	0.000085	0.000102
RS	59	12.910860	1.396836	25.375497	0.000043	0.000053
RS	60	14.029985	1.396836	12.188756	0.000021	0.000026
RS	61	15.245371	1.396836	5.458841	0.000009	0.000012
RS	62	16.565298	1.396836	2.265888	0.000004	0.000005
RS	63	17.998758	1.396836	1.301046	0.000002	0.000003
PA	4+25*2+4+6 0.161856348 0.032055020 17.998758135 0.225234151 0.353636458 0.821438390 1.592709487 2.083944978 2.173186451 2.081715734 1.902101487 1.629497919 1.366891484 1.184740335 1.085945104 1.050269119 1.058487680 1.097065040 1.153652914 1.214507926 1.267738680 1.307585226 1.333948539 1.349836265 1.360604369 1.372596955 1.390405039 1.413538730 1.434574526 1.439242677 1.396836052
//
IT	4554
RD	17
LK	-6843632.908971
QD	-1445.888829 -> -1443.932523
RI	0.0258490392
TR	0.161671	0.032058
MT	18.029299
MM	C_pi: 1.064400, n_recomb: 584866.114900
RS	0	0.000000	0.226754	21413.635374	0.036613	0.020057
RS	1	0.008604	0.226754	22357.134542	0.038226	0.023000
RS	2	0.017949	0.226754	23263.180806	0.039775	0.023806
RS	3	0.028098	0.226754	24116.963334	0.041235	0.026869
RS	4	0.039120	0.350611	16255.031074	0.027793	0.019407
RS	5	0.051090	0.350611	17039.636983	0.029134	0.021512
RS	6	0.064091	0.820132	7700.785697	0.013167	0.010214
RS	7	0.078210	0.820132	8216.510689	0.014049	0.011350
RS	8	0.093543	1.600555	4507.496335	0.007707	0.006559
RS	9	0.110197	1.600555	4843.849616	0.008282	0.007421
RS	10	0.128283	2.089518	3989.310030	0.006821	0.006471
RS	11	0.147925	2.089518	4291.701144	0.007338	0.007366
RS	12	0.169258	2.172976	4437.010037	0.007586	0.007923
RS	13	0.192425	2.172976	4767.340630	0.008151	0.008793
RS	14	0.217587	2.084273	5333.904488	0.009120	0.010084
RS	15	0.244913	2.084273	5716.784478	0.009775	0.010933
RS	16	0.274591	1.911236	6669.625561	0.011404	0.012839
RS	17	0.306822	1.911236	7121.040459	0.012176	0.013710
RS	18	0.341826	1.638581	8840.528629	0.015115	0.017056
RS	19	0.379843	1.638581	9377.608443	0.016034	0.018147
RS	20	0.421130	1.372041	11824.357031	0.020217	0.022924
RS	21	0.465970	1.372041	12420.738542	0.021237	0.024157
RS	22	0.514669	1.186615	14997.875187	0.025643	0.029167
RS	23	0.567557	1.186615	15562.314426	0.026608	0.030285
RS	24	0.624996	1.086076	17531.431449	0.029975	0.034046
RS	25	0.687377	1.086076	17951.681022	0.030694	0.034806
RS	26	0.755126	1.049742	18900.279041	0.032316	0.036540
RS	27	0.828705	1.049742	19103.287617	0.032663	0.036837
RS	28	0.908614	1.057960	19046.462794	0.032566	0.036628
RS	29	0.995399	1.057960	19017.129999	0.032515	0.036471
RS	30	1.089651	1.097034	18210.443596	0.031136	0.034843
RS	31	1.192013	1.097034	17974.544876	0.030733	0.034297
RS	32	1.303183	1.154454	16766.253107	0.028667	0.031928
RS	33	1.423918	1.154454	16360.674970	0.027973	0.031075
RS	34	1.555041	1.216160	15062.136267	0.025753	0.028561
RS	35	1.697447	1.216160	14512.487545	0.024813	0.027463
RS	36	1.852106	1.269934	13291.574866	0.022726	0.025119
RS	37	2.020073	1.269934	12610.921610	0.021562	0.023800
RS	38	2.202492	1.309986	11491.960631	0.019649	0.021668
RS	39	2.400607	1.309986	10695.272162	0.018287	0.020150
RS	40	2.615768	1.336386	9644.944704	0.016491	0.018162
RS	41	2.849443	1.336386	8763.121294	0.014983	0.016497
RS	42	3.103224	1.352375	7757.096777	0.013263	0.014604
RS	43	3.378842	1.352375	6843.148574	0.011700	0.012887
RS	44	3.678174	1.363575	5886.763174	0.010065	0.011093
RS	45	4.003262	1.363575	5013.312102	0.008572	0.009452
RS	46	4.356322	1.376603	4146.796170	0.007090	0.007829
RS	47	4.739761	1.376603	3390.129275	0.005796	0.006405
RS	48	5.156192	1.396172	2672.566055	0.004570	0.005061
RS	49	5.608455	1.396172	2086.323170	0.003567	0.003957
RS	50	6.099632	1.421605	1559.755458	0.002667	0.002970
RS	51	6.633071	1.421605	1155.760753	0.001976	0.002208
RS	52	7.212410	1.444828	818.086818	0.001399	0.001573
RS	53	7.841597	1.444828	570.207953	0.000975	0.001104
RS	54	8.524921	1.450683	381.384361	0.000652	0.000745
RS	55	9.267042	1.450683	246.028935	0.000421	0.000485
RS	56	10.073017	1.450683	151.762162	0.000259	0.000303
RS	57	10.948342	1.450683	89.171581	0.000152	0.000180
RS	58	11.898983	1.406533	50.757998	0.000087	0.000104
RS	59	12.931420	1.406533	26.105619	0.000045	0.000054
RS	60	14.052692	1.406533	12.591801	0.000022	0.000026
RS	61	15.270443	1.406533	5.664743	0.000010	0.000012
RS	62	16.592973	1.406533	2.362778	0.000004	0.000005
RS	63	18.029299	1.406533	1.367557	0.000002	0.000003
PA	4+25*2+4+6 0.161671147 0.032057626 18.029298878 0.226753647 0.350611374 0.820131705 1.600554741 2.089517661 2.172976091 2.084272774 1.911235810 1.638581498 1.372041234 1.186615332 1.086076112 1.049742269 1.057960494 1.097034176 1.154454142 1.216159873 1.269933638 1.309985721 1.336386301 1.352375150 1.363575487 1.376602528 1.396172448 1.421604821 1.444828220 1.450683037 1.406533018
//
IT	3464
RD	18
LK	-6843629.113817
QD	-1442.318017 -> -1440.621075
RI	0.0256030475
TR	0.161501	0.032062
MT	18.057085
MM	C_pi: 1.066127, n_recomb: 585870.944192
RS	0	0.000000	0.228116	21330.494410	0.036408	0.020043
RS	1	0.008607	0.228116	22275.856188	0.038022	0.022967
RS	2	0.017955	0.228116	23184.781974	0.039573	0.023722
RS	3	0.028107	0.228116	24042.562162	0.041037	0.026725
RS	4	0.039133	0.347960	16426.887548	0.028038	0.019573
RS	5	0.051109	0.347960	17215.282534	0.029384	0.021678
RS	6	0.064115	0.819400	7727.168466	0.013189	0.010221
RS	7	0.078240	0.819400	8244.660787	0.014072	0.011361
RS	8	0.093581	1.608611	4496.429581	0.007675	0.006526
RS	9	0.110243	1.608611	4832.311150	0.008248	0.007388
RS	10	0.128338	2.094420	3990.710341	0.006812	0.006460
RS	11	0.147991	2.094420	4293.387814	0.007328	0.007356
RS	12	0.169336	2.171459	4452.394238	0.007600	0.007936
RS	13	0.192518	2.171459	4783.918118	0.008165	0.008809
RS	14	0.217695	2.085362	5346.008050	0.009125	0.010091
RS	15	0.245039	2.085362	5729.887434	0.009780	0.010942
RS	16	0.274737	1.919149	6661.177361	0.011370	0.012805
RS	17	0.306990	1.919149	7112.623979	0.012140	0.013673
RS	18	0.342020	1.646914	8822.716153	0.015059	0.016996
RS	19	0.380065	1.646914	9359.921427	0.015976	0.018082
RS	20	0.421384	1.376837	11822.206669	0.020179	0.022880
RS	21	0.466259	1.376837	12419.924178	0.021199	0.024107
RS	22	0.514997	1.188403	15027.980179	0.025651	0.029165
RS	23	0.567930	1.188403	15594.416626	0.026617	0.030279
RS	24	0.625419	1.086280	17591.136938	0.030026	0.034084
RS	25	0.687856	1.086280	18012.502916	0.030745	0.034839
RS	26	0.755667	1.049352	18974.112397	0.032386	0.036593
RS	27	0.829314	1.049352	19176.550287	0.032732	0.036886
RS	28	0.909301	1.057570	19117.914813	0.032632	0.036674
RS	29	0.996171	1.057570	19086.731055	0.032578	0.036514
RS	30	1.090519	1.097094	18267.859933	0.031181	0.034867
RS	31	1.192987	1.097094	18029.947616	0.030775	0.034321
RS	32	1.304274	1.155271	16806.207589	0.028686	0.031928
RS	33	1.425141	1.155271	16399.403257	0.027991	0.031078
RS	34	1.556410	1.217726	15089.228620	0.025755	0.028548
RS	35	1.698977	1.217726	14539.236339	0.024816	0.027453
RS	36	1.853815	1.271943	13312.976432	0.022723	0.025105
RS	37	2.021980	1.271943	12632.250716	0.021561	0.023790
RS	38	2.204620	1.312105	11511.960053	0.019649	0.021660
RS	39	2.402978	1.312105	10714.820208	0.018289	0.020145
RS	40	2.618410	1.338464	9663.979377	0.016495	0.018160
RS	41	2.852384	1.338464	8781.092069	0.014988	0.016497
RS	42	3.106496	1.354497	7773.499527	0.013268	0.014605
RS	43	3.382480	1.354497	6858.158175	0.011706	0.012888
RS	44	3.682217	1.366093	5898.685787	0.010068	0.011092
RS	45	4.007753	1.366093	5024.192333	0.008576	0.009452
RS	46	4.361308	1.380133	4153.829048	0.007090	0.007825
RS	47	4.745294	1.380133	3397.095331	0.005798	0.006404
RS	48	5.162329	1.401465	2676.295729	0.004568	0.005056
RS	49	5.615258	1.401465	2090.920653	0.003569	0.003956
RS	50	6.107171	1.429216	1562.528692	0.002667	0.002967
RS	51	6.641424	1.429216	1159.571513	0.001979	0.002209
RS	52	7.221659	1.454662	821.168780	0.001402	0.001574
RS	53	7.851835	1.454662	573.720194	0.000979	0.001107
RS	54	8.536251	1.461748	384.478909	0.000656	0.000749
RS	55	9.279574	1.461748	248.818459	0.000425	0.000489
RS	56	10.086875	1.461748	154.013264	0.000263	0.000306
RS	57	10.963661	1.461748	90.832161	0.000155	0.000183
RS	58	11.915912	1.415922	51.947708	0.000089	0.000106
RS	59	12.950123	1.415922	26.818426	0.000046	0.000055
RS	60	14.073349	1.415922	12.988358	0.000022	0.000027
RS	61	15.293252	1.415922	5.868859	0.000010	0.000012
RS	62	16.618151	1.415922	2.459541	0.000004	0.000005
RS	63	18.057085	1.415922	1.434761	0.000002	0.000003
PA	4+25*2+4+6 0.161500535 0.032061631 18.057084510 0.228116233 0.347960162 0.819400014 1.608611122 2.094419751 2.171459159 2.085362043 1.919149047 1.646913671 1.376836815 1.188403330 1.086279640 1.049351836 1.057569778 1.097093810 1.155270513 1.217725630 1.271942858 1.312104534 1.338463699 1.354496749 1.366093075 1.380132729 1.401464803 1.429215990 1.454662260 1.461748104 1.415922053
//
IT	3349
RD	19
LK	-6843625.807993
QD	-1438.979790 -> -1437.485137
RI	0.0253838393
TR	0.161343	0.032067
MT	18.082429
MM	C_pi: 1.067708, n_recomb: 586816.837545
RS	0	0.000000	0.229338	21258.459041	0.036227	0.020030
RS	1	0.008609	0.229338	22205.521893	0.037841	0.022938
RS	2	0.017960	0.229338	23117.044858	0.039394	0.023648
RS	3	0.028116	0.229338	23978.407342	0.040862	0.026599
RS	4	0.039146	0.345618	16582.786243	0.028259	0.019722
RS	5	0.051125	0.345618	17374.586961	0.029608	0.021828
RS	6	0.064136	0.819147	7747.650362	0.013203	0.010222
RS	7	0.078268	0.819147	8266.589677	0.014087	0.011367
RS	8	0.093615	1.616860	4484.181015	0.007642	0.006494
RS	9	0.110285	1.616860	4819.496507	0.008213	0.007355
RS	10	0.128389	2.098788	3992.433545	0.006804	0.006451
RS	11	0.148052	2.098788	4295.403756	0.007320	0.007347
RS	12	0.169408	2.168924	4469.086929	0.007616	0.007952
RS	13	0.192602	2.168924	4801.869108	0.008183	0.008828
RS	14	0.217793	2.085251	5360.134387	0.009134	0.010102
RS	15	0.245154	2.085251	5745.105908	0.009790	0.010955
RS	16	0.274869	1.926016	6654.982818	0.011341	0.012775
RS	17	0.307143	1.926016	7106.533968	0.012110	0.013642
RS	18	0.342196	1.654586	8806.516579	0.015007	0.016940
RS	19	0.380267	1.654586	9343.836446	0.015923	0.018022
RS	20	0.421615	1.381312	11819.798243	0.020142	0.022838
RS	21	0.466523	1.381312	12418.735471	0.021163	0.024060
RS	22	0.515297	1.190099	15055.135596	0.025656	0.029162
RS	23	0.568270	1.190099	15623.423971	0.026624	0.030271
RS	24	0.625805	1.086524	17645.417317	0.030070	0.034116
RS	25	0.688292	1.086524	18067.855222	0.030790	0.034868
RS	26	0.756160	1.049064	19041.264439	0.032448	0.036640
RS	27	0.829870	1.049064	19243.261761	0.032793	0.036930
RS	28	0.909926	1.057286	19182.984102	0.032690	0.036714
RS	29	0.996875	1.057286	19150.214267	0.032634	0.036553
RS	30	1.091310	1.097226	18320.261599	0.031220	0.034888
RS	31	1.193875	1.097226	18080.631413	0.030811	0.034342
RS	32	1.305270	1.156095	16842.895839	0.028702	0.031928
RS	33	1.426255	1.156095	16435.091831	0.028007	0.031080
RS	34	1.557657	1.219218	15114.610574	0.025757	0.028536
RS	35	1.700372	1.219218	14564.377172	0.024819	0.027445
RS	36	1.855373	1.273791	13333.768501	0.022722	0.025093
RS	37	2.023719	1.273791	12652.936526	0.021562	0.023782
RS	38	2.206559	1.313982	11531.934315	0.019652	0.021654
RS	39	2.405141	1.313982	10734.194336	0.018292	0.020142
RS	40	2.620819	1.340233	9683.123549	0.016501	0.018160
RS	41	2.855065	1.340233	8798.955989	0.014994	0.016499
RS	42	3.109479	1.356259	7789.861958	0.013275	0.014607
RS	43	3.385797	1.356259	6872.901602	0.011712	0.012890
RS	44	3.685904	1.368215	5910.291765	0.010072	0.011091
RS	45	4.011848	1.368215	5034.582652	0.008579	0.009452
RS	46	4.365854	1.383246	4160.310383	0.007090	0.007820
RS	47	4.750339	1.383246	3403.427433	0.005800	0.006402
RS	48	5.167924	1.406335	2679.375737	0.004566	0.005051
RS	49	5.621462	1.406335	2094.879219	0.003570	0.003954
RS	50	6.114047	1.436420	1564.708003	0.002666	0.002964
RS	51	6.649040	1.436420	1162.861221	0.001982	0.002210
RS	52	7.230093	1.464121	823.809061	0.001404	0.001575
RS	53	7.861172	1.464121	576.886494	0.000983	0.001110
RS	54	8.546582	1.472474	387.310916	0.000660	0.000752
RS	55	9.291003	1.472474	251.428646	0.000428	0.000493
RS	56	10.099514	1.472474	156.150648	0.000266	0.000309
RS	57	10.977633	1.472474	92.426411	0.000158	0.000185
RS	58	11.931352	1.425010	53.102093	0.000090	0.000108
RS	59	12.967182	1.425010	27.515248	0.000047	0.000056
RS	60	14.092190	1.425010	13.378775	0.000023	0.000028
RS	61	15.314055	1.425010	6.071204	0.000010	0.000013
RS	62	16.641116	1.425010	2.556125	0.000004	0.000005
RS	63	18.082429	1.425010	1.502579	0.000003	0.000003
PA	4+25*2+4+6 0.161343012 0.032066737 18.082428896 0.229338203 0.345618030 0.819147218 1.616859930 2.098788052 2.168924420 2.085250672 1.926016119 1.654586146 1.381311703 1.190098821 1.086524126 1.049063623 1.057286368 1.097225640 1.156094624 1.219217918 1.273791499 1.313981514 1.340232871 1.356258694 1.368215349 1.383245535 1.406335158 1.436419821 1.464121302 1.472473783 1.425009510
//
IT	3621
RD	20
LK	-6843622.886008
QD	-1435.834932 -> -1434.500698
RI	0.0251884210
TR	0.161197	0.032073
MT	18.105632
MM	C_pi: 1.069158, n_recomb: 587707.362892
RS	0	0.000000	0.230433	21196.227788	0.036066	0.020019
RS	1	0.008612	0.230433	22144.854788	0.037680	0.022912
RS	2	0.017965	0.230433	23058.731581	0.039235	0.023582
RS	3	0.028124	0.230433	23923.315617	0.040706	0.026488
RS	4	0.039157	0.343539	16724.554547	0.028457	0.019857
RS	5	0.051141	0.343539	17519.428180	0.029810	0.021964
RS	6	0.064156	0.819299	7763.003573	0.013209	0.010220
RS	7	0.078293	0.819299	8283.109961	0.014094	0.011369
RS	8	0.093647	1.625287	4470.867439	0.007607	0.006463
RS	9	0.110323	1.625287	4805.531355	0.008177	0.007322
RS	10	0.128435	2.102774	3994.241777	0.006796	0.006442
RS	11	0.148107	2.102774	4297.497085	0.007312	0.007339
RS	12	0.169473	2.165588	4486.734115	0.007634	0.007970
RS	13	0.192679	2.165588	4820.818999	0.008203	0.008849
RS	14	0.217883	2.084160	5375.828851	0.009147	0.010116
RS	15	0.245258	2.084160	5761.961543	0.009804	0.010972
RS	16	0.274991	1.932015	6650.530596	0.011316	0.012749
RS	17	0.307283	1.932015	7102.238720	0.012085	0.013615
RS	18	0.342357	1.661682	8791.656883	0.014959	0.016888
RS	19	0.380451	1.661682	9329.078983	0.015874	0.017966
RS	20	0.421826	1.385491	11817.226878	0.020107	0.022797
RS	21	0.466764	1.385491	12417.281015	0.021128	0.024015
RS	22	0.515571	1.191703	15079.754723	0.025659	0.029157
RS	23	0.568582	1.191703	15649.762691	0.026628	0.030264
RS	24	0.626157	1.086794	17694.989850	0.030109	0.034144
RS	25	0.688691	1.086794	18118.451546	0.030829	0.034893
RS	26	0.756610	1.048856	19102.557580	0.032504	0.036681
RS	27	0.830378	1.048856	19304.217990	0.032847	0.036968
RS	28	0.910499	1.057088	19242.415993	0.032741	0.036750
RS	29	0.997519	1.057088	19208.281978	0.032683	0.036586
RS	30	1.092033	1.097413	18368.196203	0.031254	0.034906
RS	31	1.194687	1.097413	18127.097639	0.030844	0.034359
RS	32	1.306180	1.156921	16876.584774	0.028716	0.031927
RS	33	1.427275	1.156921	16467.977037	0.028021	0.031081
RS	34	1.558798	1.220646	15138.312396	0.025758	0.028524
RS	35	1.701648	1.220646	14587.934056	0.024822	0.027437
RS	36	1.856799	1.275503	13353.835630	0.022722	0.025083
RS	37	2.025311	1.275503	12672.881783	0.021563	0.023776
RS	38	2.208334	1.315656	11551.682100	0.019656	0.021651
RS	39	2.407119	1.315656	10753.237563	0.018297	0.020142
RS	40	2.623023	1.341740	9702.220349	0.016509	0.018163
RS	41	2.857519	1.341740	8816.606009	0.015002	0.016502
RS	42	3.112209	1.357712	7806.104159	0.013282	0.014610
RS	43	3.388832	1.357712	6887.343355	0.011719	0.012894
RS	44	3.689277	1.369994	5921.578863	0.010076	0.011092
RS	45	4.015595	1.369994	5044.511340	0.008583	0.009453
RS	46	4.370015	1.385995	4166.286513	0.007089	0.007817
RS	47	4.754955	1.385995	3409.188031	0.005801	0.006400
RS	48	5.173046	1.410833	2681.883830	0.004563	0.005045
RS	49	5.627140	1.410833	2098.274445	0.003570	0.003952
RS	50	6.120340	1.443261	1566.366720	0.002665	0.002961
RS	51	6.656011	1.443261	1165.691388	0.001983	0.002210
RS	52	7.237813	1.473245	826.059621	0.001406	0.001576
RS	53	7.869718	1.473245	579.745035	0.000986	0.001113
RS	54	8.556039	1.482899	389.907327	0.000663	0.000755
RS	55	9.301464	1.482899	253.877034	0.000432	0.000496
RS	56	10.111082	1.482899	158.185025	0.000269	0.000313
RS	57	10.990422	1.482899	93.960440	0.000160	0.000188
RS	58	11.945486	1.433831	54.224410	0.000092	0.000110
RS	59	12.982798	1.433831	28.197655	0.000048	0.000058
RS	60	14.109438	1.433831	13.763753	0.000023	0.000028
RS	61	15.333101	1.433831	6.272068	0.000011	0.000013
RS	62	16.662140	1.433831	2.652642	0.000005	0.000006
RS	63	18.105632	1.433831	1.571076	0.000003	0.000003
PA	4+25*2+4+6 0.161197164 0.032072655 18.105631704 0.230432757 0.343538869 0.819299161 1.625286729 2.102774160 2.165588014 2.084160395 1.932015082 1.661682126 1.385490905 1.191702529 1.086793535 1.048855526 1.057088488 1.097412945 1.156921389 1.220645759 1.275502520 1.315655670 1.341740443 1.357711861 1.369994487 1.385994676 1.410832824 1.443261156 1.473244692 1.482898749 1.433830831
//
IT	3478
RD	21
LK	-6843620.270495
QD	-1432.853543 -> -1431.648672
RI	0.0250126143
TR	0.161061	0.032079
MT	18.127036
MM	C_pi: 1.070499, n_recomb: 588547.511554
RS	0	0.000000	0.231418	21142.158992	0.035923	0.020008
RS	1	0.008614	0.231418	22092.235185	0.037537	0.022889
RS	2	0.017969	0.231418	23008.261736	0.039093	0.023524
RS	3	0.028131	0.231418	23875.764877	0.040567	0.026390
RS	4	0.039167	0.341681	16854.089347	0.028637	0.019979
RS	5	0.051155	0.341681	17651.753891	0.029992	0.022088
RS	6	0.064175	0.819776	7774.123358	0.013209	0.010214
RS	7	0.078316	0.819776	8295.164185	0.014094	0.011366
RS	8	0.093676	1.633853	4456.697314	0.007572	0.006431
RS	9	0.110358	1.633853	4790.639324	0.008140	0.007288
RS	10	0.128478	2.106444	3996.084680	0.006790	0.006435
RS	11	0.148158	2.106444	4299.615996	0.007305	0.007331
RS	12	0.169533	2.161650	4505.031344	0.007654	0.007990
RS	13	0.192750	2.161650	4840.446233	0.008224	0.008871
RS	14	0.217966	2.082288	5392.726805	0.009163	0.010132
RS	15	0.245355	2.082288	5780.071587	0.009821	0.010991
RS	16	0.275103	1.937274	6647.526647	0.011295	0.012726
RS	17	0.307413	1.937274	7099.434791	0.012063	0.013591
RS	18	0.342506	1.668279	8777.938392	0.014915	0.016840
RS	19	0.380622	1.668279	9315.451944	0.015828	0.017913
RS	20	0.422021	1.389409	11814.547704	0.020074	0.022759
RS	21	0.466986	1.389409	12415.630142	0.021095	0.023973
RS	22	0.515824	1.193220	15102.249932	0.025660	0.029152
RS	23	0.568869	1.193220	15673.860889	0.026631	0.030255
RS	24	0.626483	1.087081	17740.517067	0.030143	0.034169
RS	25	0.689059	1.087081	18164.957013	0.030864	0.034915
RS	26	0.757026	1.048711	19158.831235	0.032553	0.036718
RS	27	0.830847	1.048711	19360.236817	0.032895	0.037002
RS	28	0.911027	1.056962	19296.945084	0.032787	0.036781
RS	29	0.998113	1.056962	19261.634403	0.032727	0.036616
RS	30	1.092701	1.097649	18412.179806	0.031284	0.034922
RS	31	1.195436	1.097649	18169.829654	0.030872	0.034375
RS	32	1.307020	1.157751	16907.606845	0.028728	0.031925
RS	33	1.428216	1.157751	16498.364838	0.028032	0.031081
RS	34	1.559851	1.222019	15160.487793	0.025759	0.028514
RS	35	1.702824	1.222019	14610.048744	0.024824	0.027430
RS	36	1.858113	1.277101	13373.161658	0.022722	0.025075
RS	37	2.026778	1.277101	12692.083028	0.021565	0.023771
RS	38	2.209971	1.317159	11571.160018	0.019661	0.021650
RS	39	2.408944	1.317159	10771.927739	0.018303	0.020142
RS	40	2.625055	1.343030	9721.194622	0.016517	0.018167
RS	41	2.859782	1.343030	8834.002698	0.015010	0.016506
RS	42	3.114727	1.358907	7822.185991	0.013291	0.014615
RS	43	3.391632	1.358907	6901.479686	0.011726	0.012898
RS	44	3.692388	1.371483	5932.567624	0.010080	0.011093
RS	45	4.019051	1.371483	5054.023420	0.008587	0.009454
RS	46	4.373851	1.388429	4171.827907	0.007088	0.007813
RS	47	4.759213	1.388429	3414.453644	0.005801	0.006399
RS	48	5.177768	1.415008	2683.895082	0.004560	0.005040
RS	49	5.632377	1.415008	2101.178514	0.003570	0.003950
RS	50	6.126143	1.449788	1567.572326	0.002663	0.002957
RS	51	6.662441	1.449788	1168.119230	0.001985	0.002210
RS	52	7.244933	1.482076	827.968724	0.001407	0.001576
RS	53	7.877600	1.482076	582.331855	0.000989	0.001115
RS	54	8.564762	1.493067	392.293858	0.000667	0.000758
RS	55	9.311113	1.493067	256.180715	0.000435	0.000499
RS	56	10.121753	1.493067	160.127087	0.000272	0.000315
RS	57	11.002218	1.493067	95.440517	0.000162	0.000190
RS	58	11.958524	1.442426	55.318157	0.000094	0.000111
RS	59	12.997202	1.442426	28.867387	0.000049	0.000059
RS	60	14.125348	1.442426	14.144099	0.000024	0.000029
RS	61	15.350669	1.442426	6.471801	0.000011	0.000013
RS	62	16.681535	1.442426	2.749233	0.000005	0.000006
RS	63	18.127036	1.442426	1.640340	0.000003	0.000003
PA	4+25*2+4+6 0.161061286 0.032079068 18.127036155 0.231418371 0.341681240 0.819776270 1.633852675 2.106443721 2.161650327 2.082287818 1.937273615 1.668279247 1.389409407 1.193220178 1.087080631 1.048710862 1.056961969 1.097649079 1.157751091 1.222019104 1.277100584 1.317158809 1.343029944 1.358906652 1.371482623 1.388429078 1.415007833 1.449788050 1.482076495 1.493067042 1.442425758
//
IT	3798
RD	22
LK	-6843617.902643
QD	-1430.012563 -> -1428.913828
RI	0.0248554081
TR	0.160935	0.032086
MT	18.146778
MM	C_pi: 1.071736, n_recomb: 589339.280248
RS	0	0.000000	0.232303	21095.453289	0.035795	0.019999
RS	1	0.008616	0.232303	22046.876707	0.037409	0.022867
RS	2	0.017973	0.232303	22964.870598	0.038967	0.023472
RS	3	0.028137	0.232303	23835.021518	0.040444	0.026303
RS	4	0.039177	0.340011	16972.802407	0.028800	0.020091
RS	5	0.051168	0.340011	17773.007475	0.030158	0.022202
RS	6	0.064192	0.820527	7781.543044	0.013204	0.010206
RS	7	0.078338	0.820527	8303.312460	0.014089	0.011360
RS	8	0.093702	1.642550	4441.730399	0.007537	0.006399
RS	9	0.110391	1.642550	4774.884589	0.008102	0.007254
RS	10	0.128517	2.109863	3997.856861	0.006784	0.006429
RS	11	0.148205	2.109863	4301.648852	0.007299	0.007324
RS	12	0.169589	2.157249	4523.734721	0.007676	0.008011
RS	13	0.192815	2.157249	4860.492230	0.008247	0.008895
RS	14	0.218043	2.079788	5410.487789	0.009181	0.010151
RS	15	0.245444	2.079788	5799.076973	0.009840	0.011012
RS	16	0.275206	1.941905	6645.629480	0.011276	0.012706
RS	17	0.307532	1.941905	7097.766104	0.012044	0.013570
RS	18	0.342643	1.674435	8765.136308	0.014873	0.016793
RS	19	0.380779	1.674435	9302.726733	0.015785	0.017864
RS	20	0.422200	1.393093	11811.696324	0.020042	0.022721
RS	21	0.467190	1.393093	12413.723834	0.021064	0.023932
RS	22	0.516057	1.194652	15122.846245	0.025661	0.029146
RS	23	0.569133	1.194652	15695.950604	0.026633	0.030247
RS	24	0.626782	1.087370	17782.491184	0.030174	0.034192
RS	25	0.689398	1.087370	18207.857819	0.030895	0.034935
RS	26	0.757409	1.048612	19210.614064	0.032597	0.036750
RS	27	0.831279	1.048612	19411.826184	0.032938	0.037033
RS	28	0.911513	1.056888	19347.057006	0.032828	0.036809
RS	29	0.998660	1.056888	19310.724316	0.032767	0.036642
RS	30	1.093316	1.097919	18452.551855	0.031311	0.034935
RS	31	1.196126	1.097919	18209.133096	0.030898	0.034388
RS	32	1.307794	1.158578	16936.085683	0.028737	0.031922
RS	33	1.429082	1.158578	16526.359686	0.028042	0.031080
RS	34	1.560821	1.223342	15181.104654	0.025760	0.028503
RS	35	1.703909	1.223342	14630.687570	0.024826	0.027423
RS	36	1.859325	1.278597	13391.638266	0.022723	0.025067
RS	37	2.028130	1.278597	12710.444792	0.021567	0.023766
RS	38	2.211480	1.318512	11590.218383	0.019666	0.021650
RS	39	2.410625	1.318512	10790.143112	0.018309	0.020144
RS	40	2.626929	1.344127	9739.925034	0.016527	0.018173
RS	41	2.861867	1.344127	8851.056936	0.015019	0.016512
RS	42	3.117047	1.359873	7838.026076	0.013300	0.014621
RS	43	3.394212	1.359873	6915.262142	0.011734	0.012903
RS	44	3.695257	1.372713	5943.228862	0.010085	0.011095
RS	45	4.022237	1.372713	5063.115939	0.008591	0.009456
RS	46	4.377389	1.390582	4176.951044	0.007088	0.007810
RS	47	4.763139	1.390582	3419.255240	0.005802	0.006397
RS	48	5.182123	1.418888	2685.458833	0.004557	0.005034
RS	49	5.637205	1.418888	2103.639408	0.003569	0.003948
RS	50	6.131495	1.456025	1568.370994	0.002661	0.002953
RS	51	6.668370	1.456025	1170.183821	0.001986	0.002210
RS	52	7.251499	1.490641	829.568157	0.001408	0.001576
RS	53	7.884868	1.490641	584.671114	0.000992	0.001117
RS	54	8.572805	1.502993	394.490066	0.000669	0.000760
RS	55	9.320012	1.502993	258.351875	0.000438	0.000502
RS	56	10.131594	1.502993	161.983891	0.000275	0.000318
RS	57	11.013098	1.502993	96.870396	0.000164	0.000192
RS	58	11.970548	1.450813	56.384980	0.000096	0.000113
RS	59	13.010487	1.450813	29.525207	0.000050	0.000060
RS	60	14.140022	1.450813	14.520139	0.000025	0.000030
RS	61	15.366872	1.450813	6.670532	0.000011	0.000014
RS	62	16.699422	1.450813	2.845948	0.000005	0.000006
RS	63	18.146778	1.450813	1.710402	0.000003	0.000004
PA	4+25*2+4+6 0.160934768 0.032085891 18.146778239 0.232303148 0.340011408 0.820526798 1.642549564 2.109862803 2.157249003 2.079787665 1.941905368 1.674434807 1.393093029 1.194651710 1.087369876 1.048611850 1.056888385 1.097919153 1.158578075 1.223341843 1.278597429 1.318511672 1.344126960 1.359873434 1.372712748 1.390582080 1.418887521 1.456025420 1.490641456 1.502993402 1.450813247
//
IT	3451
RD	23
LK	-6843615.739397
QD	-1427.301929 -> -1426.291656
RI	0.0247151567
TR	0.160816	0.032093
MT	18.165123
MM	C_pi: 1.072881, n_recomb: 590084.675909
RS	0	0.000000	0.233098	21055.117085	0.035682	0.019990
RS	1	0.008617	0.233098	22007.798086	0.037296	0.022849
RS	2	0.017977	0.233098	22927.599434	0.038855	0.023426
RS	3	0.028143	0.233098	23800.160555	0.040333	0.026226
RS	4	0.039186	0.338497	17082.228695	0.028949	0.020193
RS	5	0.051180	0.338497	17884.756588	0.030309	0.022307
RS	6	0.064207	0.821490	7785.913337	0.013195	0.010195
RS	7	0.078358	0.821490	8308.238960	0.014080	0.011351
RS	8	0.093727	1.651327	4426.150467	0.007501	0.006368
RS	9	0.110421	1.651327	4758.463813	0.008064	0.007220
RS	10	0.128553	2.113117	3999.426317	0.006778	0.006423
RS	11	0.148248	2.113117	4303.456114	0.007293	0.007317
RS	12	0.169641	2.152484	4542.686417	0.007698	0.008033
RS	13	0.192876	2.152484	4880.790416	0.008271	0.008920
RS	14	0.218114	2.076789	5428.848903	0.009200	0.010171
RS	15	0.245527	2.076789	5818.701245	0.009861	0.011035
RS	16	0.275302	1.946009	6644.570901	0.011260	0.012688
RS	17	0.307642	1.946009	7096.953980	0.012027	0.013552
RS	18	0.342770	1.680215	8753.005409	0.014833	0.016750
RS	19	0.380924	1.680215	9290.654073	0.015745	0.017818
RS	20	0.422367	1.396566	11808.655171	0.020012	0.022686
RS	21	0.467380	1.396566	12411.551396	0.021034	0.023894
RS	22	0.516273	1.196003	15141.733022	0.025660	0.029140
RS	23	0.569378	1.196003	15716.229385	0.026634	0.030239
RS	24	0.627060	1.087660	17821.226321	0.030201	0.034212
RS	25	0.689713	1.087660	18247.469653	0.030923	0.034953
RS	26	0.757764	1.048551	19258.339034	0.032637	0.036780
RS	27	0.831680	1.048551	19459.406393	0.032977	0.037061
RS	28	0.911965	1.056859	19393.166335	0.032865	0.036834
RS	29	0.999169	1.056859	19355.942748	0.032802	0.036666
RS	30	1.093887	1.098218	18489.606729	0.031334	0.034946
RS	31	1.196767	1.098218	18245.277949	0.030920	0.034399
RS	32	1.308512	1.159403	16962.168120	0.028745	0.031919
RS	33	1.429887	1.159403	16552.091803	0.028050	0.031078
RS	34	1.561721	1.224623	15200.181719	0.025759	0.028494
RS	35	1.704916	1.224623	14649.865389	0.024827	0.027416
RS	36	1.860450	1.280010	13409.200106	0.022724	0.025061
RS	37	2.029387	1.280010	12727.911412	0.021570	0.023762
RS	38	2.212881	1.319741	11608.739353	0.019673	0.021652
RS	39	2.412188	1.319741	10807.790568	0.018316	0.020146
RS	40	2.628669	1.345065	9758.299595	0.016537	0.018179
RS	41	2.863805	1.345065	8867.689412	0.015028	0.016518
RS	42	3.119203	1.360649	7853.562598	0.013309	0.014628
RS	43	3.396610	1.360649	6928.658250	0.011742	0.012909
RS	44	3.697921	1.373722	5953.554413	0.010089	0.011098
RS	45	4.025197	1.373722	5071.800294	0.008595	0.009458
RS	46	4.380675	1.392492	4181.678235	0.007087	0.007807
RS	47	4.766786	1.392492	3423.626166	0.005802	0.006395
RS	48	5.186169	1.422512	2686.612661	0.004553	0.005028
RS	49	5.641691	1.422512	2105.697560	0.003568	0.003945
RS	50	6.136466	1.462010	1568.805450	0.002659	0.002949
RS	51	6.673877	1.462010	1171.922374	0.001986	0.002209
RS	52	7.257599	1.498971	830.891566	0.001408	0.001575
RS	53	7.891621	1.498971	586.787686	0.000994	0.001119
RS	54	8.580278	1.512715	396.512230	0.000672	0.000762
RS	55	9.328279	1.512715	260.401737	0.000441	0.000505
RS	56	10.140737	1.512715	163.762691	0.000278	0.000321
RS	57	11.023206	1.512715	98.254467	0.000167	0.000195
RS	58	11.981719	1.459019	57.427612	0.000097	0.000115
RS	59	13.022830	1.459019	30.172410	0.000051	0.000061
RS	60	14.153656	1.459019	14.892437	0.000025	0.000030
RS	61	15.381928	1.459019	6.868487	0.000012	0.000014
RS	62	16.716044	1.459019	2.942870	0.000005	0.000006
RS	63	18.165123	1.459019	1.781310	0.000003	0.000004
PA	4+25*2+4+6 0.160816282 0.032092883 18.165122722 0.233098150 0.338496627 0.821490074 1.651327208 2.113117410 2.152484266 2.076788703 1.946009278 1.680215460 1.396565877 1.196002931 1.087660235 1.048550848 1.056859155 1.098218088 1.159403439 1.224622846 1.280010064 1.319740811 1.345065281 1.360648966 1.373722080 1.392492417 1.422511951 1.462010174 1.498970531 1.512715209 1.459019485
//
IT	2888
RD	24
LK	-6843613.746903
QD	-1424.716455 -> -1423.781078
RI	0.0245875680
TR	0.160704	0.032100
MT	18.182446
MM	C_pi: 1.073955, n_recomb: 590789.079824
RS	0	0.000000	0.233821	21019.790864	0.035579	0.019982
RS	1	0.008619	0.233821	21973.655275	0.037194	0.022831
RS	2	0.017981	0.233821	22895.133739	0.038753	0.023385
RS	3	0.028149	0.233821	23769.912567	0.040234	0.026157
RS	4	0.039194	0.337119	17183.472582	0.029086	0.020287
RS	5	0.051191	0.337119	17988.140811	0.030448	0.022404
RS	6	0.064222	0.822623	7787.833470	0.013182	0.010183
RS	7	0.078376	0.822623	8310.576614	0.014067	0.011340
RS	8	0.093750	1.660195	4410.043664	0.007465	0.006337
RS	9	0.110449	1.660195	4741.470976	0.008026	0.007186
RS	10	0.128588	2.116227	4000.850108	0.006772	0.006417
RS	11	0.148290	2.116227	4305.100660	0.007287	0.007311
RS	12	0.169689	2.147484	4561.736125	0.007721	0.008055
RS	13	0.192933	2.147484	4901.183431	0.008296	0.008945
RS	14	0.218181	2.073394	5447.695377	0.009221	0.010192
RS	15	0.245605	2.073394	5838.826156	0.009883	0.011058
RS	16	0.275392	1.949669	6644.241879	0.011246	0.012671
RS	17	0.307746	1.949669	7096.888888	0.012013	0.013535
RS	18	0.342890	1.685659	8741.590614	0.014796	0.016708
RS	19	0.381062	1.685659	9279.288656	0.015707	0.017774
RS	20	0.422524	1.399853	11805.571839	0.019983	0.022652
RS	21	0.467560	1.399853	12409.275700	0.021005	0.023858
RS	22	0.516477	1.197283	15159.281252	0.025659	0.029134
RS	23	0.569610	1.197283	15735.084269	0.026634	0.030231
RS	24	0.627323	1.087951	17857.298722	0.030226	0.034230
RS	25	0.690010	1.087951	18284.374340	0.030949	0.034970
RS	26	0.758100	1.048525	19302.637287	0.032673	0.036807
RS	27	0.832059	1.048525	19503.600354	0.033013	0.037086
RS	28	0.912392	1.056871	19435.876467	0.032898	0.036857
RS	29	0.999649	1.056871	19397.872646	0.032834	0.036687
RS	30	1.094426	1.098547	18523.817830	0.031354	0.034956
RS	31	1.197372	1.098547	18278.714848	0.030939	0.034409
RS	32	1.309191	1.160233	16986.199989	0.028752	0.031914
RS	33	1.430647	1.160233	16575.886153	0.028057	0.031076
RS	34	1.562572	1.225876	15217.913280	0.025759	0.028484
RS	35	1.705867	1.225876	14667.766758	0.024827	0.027409
RS	36	1.861512	1.281363	13425.918061	0.022725	0.025056
RS	37	2.030573	1.281363	12744.559203	0.021572	0.023759
RS	38	2.214204	1.320876	11626.760541	0.019680	0.021654
RS	39	2.413662	1.320876	10824.918659	0.018323	0.020150
RS	40	2.630312	1.345879	9776.354019	0.016548	0.018187
RS	41	2.865634	1.345879	8883.947550	0.015037	0.016525
RS	42	3.121238	1.361272	7868.824918	0.013319	0.014636
RS	43	3.398873	1.361272	6941.711616	0.011750	0.012915
RS	44	3.700437	1.374555	5963.578003	0.010094	0.011101
RS	45	4.027991	1.374555	5080.124077	0.008599	0.009460
RS	46	4.383778	1.394203	4186.071542	0.007086	0.007804
RS	47	4.770229	1.394203	3427.629816	0.005802	0.006393
RS	48	5.189988	1.425923	2687.418565	0.004549	0.005022
RS	49	5.645926	1.425923	2107.409649	0.003567	0.003942
RS	50	6.141160	1.467783	1568.926585	0.002656	0.002945
RS	51	6.679078	1.467783	1173.376853	0.001986	0.002208
RS	52	7.263358	1.507107	831.971507	0.001408	0.001575
RS	53	7.897997	1.507107	588.706254	0.000996	0.001121
RS	54	8.587335	1.522266	398.380076	0.000674	0.000765
RS	55	9.336085	1.522266	262.342723	0.000444	0.000508
RS	56	10.149370	1.522266	165.470778	0.000280	0.000324
RS	57	11.032750	1.522266	99.596673	0.000169	0.000197
RS	58	11.992268	1.467075	58.448030	0.000099	0.000117
RS	59	13.034486	1.467075	30.809828	0.000052	0.000062
RS	60	14.166531	1.467075	15.261291	0.000026	0.000031
RS	61	15.396146	1.467075	7.065750	0.000012	0.000015
RS	62	16.731739	1.467075	3.040013	0.000005	0.000006
RS	63	18.182446	1.467075	1.853057	0.000003	0.000004
PA	4+25*2+4+6 0.160703883 0.032099708 18.182446333 0.233820624 0.337118527 0.822622919 1.660195066 2.116226903 2.147483721 2.073393989 1.949669032 1.685658739 1.399852930 1.197282681 1.087950672 1.048524848 1.056871250 1.098546953 1.160232709 1.225875920 1.281362614 1.320876071 1.345878547 1.361272470 1.374555375 1.394202861 1.425923494 1.467783371 1.507106521 1.522266191 1.467074905
//
IT	3129
RD	25
LK	-6843611.898986
QD	-1422.236107 -> -1421.365074
RI	0.0244723054
TR	0.160599	0.032107
MT	18.198538
MM	C_pi: 1.074954, n_recomb: 591454.651081
RS	0	0.000000	0.234476	20988.908570	0.035487	0.019974
RS	1	0.008620	0.234476	21943.883650	0.037102	0.022816
RS	2	0.017984	0.234476	22866.916113	0.038662	0.023347
RS	3	0.028155	0.234476	23743.733894	0.040145	0.026095
RS	4	0.039202	0.335853	17277.617106	0.029212	0.020374
RS	5	0.051202	0.335853	18084.259242	0.030576	0.022495
RS	6	0.064236	0.823888	7787.675772	0.013167	0.010169
RS	7	0.078394	0.823888	8310.714464	0.014051	0.011328
RS	8	0.093772	1.669099	4393.558343	0.007428	0.006307
RS	9	0.110476	1.669099	4724.063211	0.007987	0.007152
RS	10	0.128620	2.119218	4002.072210	0.006766	0.006412
RS	11	0.148328	2.119218	4306.522130	0.007281	0.007304
RS	12	0.169734	2.142305	4580.759234	0.007745	0.008079
RS	13	0.192987	2.142305	4921.538057	0.008321	0.008970
RS	14	0.218243	2.069692	5466.799003	0.009243	0.010214
RS	15	0.245677	2.069692	5859.209567	0.009906	0.011083
RS	16	0.275476	1.952953	6644.404717	0.011234	0.012656
RS	17	0.307843	1.952953	7097.320937	0.012000	0.013521
RS	18	0.343001	1.690809	8730.653820	0.014761	0.016668
RS	19	0.381189	1.690809	9268.384209	0.015670	0.017733
RS	20	0.422670	1.402966	11802.366150	0.019955	0.022619
RS	21	0.467726	1.402966	12406.816943	0.020977	0.023823
RS	22	0.516666	1.198486	15175.592961	0.025658	0.029128
RS	23	0.569825	1.198486	15752.619908	0.026634	0.030223
RS	24	0.627567	1.088227	17890.973428	0.030249	0.034247
RS	25	0.690286	1.088227	18318.833348	0.030973	0.034985
RS	26	0.758412	1.048515	19343.856476	0.032706	0.036832
RS	27	0.832410	1.048515	19544.741627	0.033045	0.037109
RS	28	0.912788	1.056907	19475.492025	0.032928	0.036877
RS	29	1.000094	1.056907	19436.799520	0.032863	0.036707
RS	30	1.094926	1.098886	18555.451394	0.031373	0.034964
RS	31	1.197934	1.098886	18309.686394	0.030957	0.034417
RS	32	1.309821	1.161050	17008.330259	0.028757	0.031910
RS	33	1.431353	1.161050	16597.874965	0.028063	0.031073
RS	34	1.563361	1.227088	15234.361632	0.025757	0.028475
RS	35	1.706750	1.227088	14684.445549	0.024828	0.027402
RS	36	1.862499	1.282643	13441.820727	0.022727	0.025051
RS	37	2.031674	1.282643	12760.412422	0.021575	0.023756
RS	38	2.215432	1.321913	11644.240877	0.019687	0.021657
RS	39	2.415032	1.321913	10841.496871	0.018330	0.020153
RS	40	2.631837	1.346567	9794.039496	0.016559	0.018196
RS	41	2.867333	1.346567	8899.800356	0.015047	0.016533
RS	42	3.123128	1.361745	7883.792602	0.013329	0.014644
RS	43	3.400975	1.361745	6954.418340	0.011758	0.012921
RS	44	3.702772	1.375211	5973.321112	0.010099	0.011104
RS	45	4.030586	1.375211	5088.115676	0.008603	0.009462
RS	46	4.386659	1.395712	4190.162353	0.007085	0.007801
RS	47	4.773427	1.395712	3431.300925	0.005801	0.006391
RS	48	5.193535	1.429119	2687.913832	0.004545	0.005016
RS	49	5.649859	1.429119	2108.811242	0.003565	0.003940
RS	50	6.145519	1.473339	1568.768713	0.002652	0.002940
RS	51	6.683908	1.473339	1174.576230	0.001986	0.002207
RS	52	7.268707	1.515040	832.832675	0.001408	0.001574
RS	53	7.903919	1.515040	590.445347	0.000998	0.001122
RS	54	8.593888	1.531636	400.107069	0.000676	0.000766
RS	55	9.343336	1.531636	264.183827	0.000447	0.000511
RS	56	10.157388	1.531636	167.113807	0.000283	0.000326
RS	57	11.041615	1.531636	100.900355	0.000171	0.000199
RS	58	12.002067	1.474969	59.448117	0.000101	0.000118
RS	59	13.045312	1.474969	31.438414	0.000053	0.000063
RS	60	14.178490	1.474969	15.627160	0.000026	0.000032
RS	61	15.409352	1.474969	7.262530	0.000012	0.000015
RS	62	16.746319	1.474969	3.137469	0.000005	0.000006
RS	63	18.198538	1.474969	1.925709	0.000003	0.000004
PA	4+25*2+4+6 0.160598728 0.032106626 18.198537976 0.234476434 0.335853259 0.823887557 1.669099463 2.119217863 2.142305352 2.069692404 1.952952643 1.690809391 1.402966159 1.198486157 1.088227179 1.048515349 1.056906527 1.098886394 1.161049848 1.227088263 1.282643273 1.321912792 1.346566519 1.361745019 1.375210814 1.395711974 1.429119181 1.473339127 1.515040355 1.531636487 1.474968606
//
