# Supplementary material for: Introgression and disruption of migration routes have shaped the genetic integrity of wildebeest populations
Source: Nat Commun. 2024 Apr 12;15:2921. doi: 10.1038/s41467-024-47015-y (PMC11014984; doi:10.1038/s41467-024-47015-y)
Supplement: Supplementary file 10 — Source Data [file 41467_2024_47015_MOESM10_ESM.zip › source_data/Fig2a.psmc/CTauKeS__702.psmc]

CC
CC	Brief Description of the file format:
CC	  CC  comments
CC	  MM  useful-messages
CC	  RD  round-of-iterations
CC	  LL  \log[P(sequence)]
CC	  QD  Q-before-opt Q-after-opt
CC	  TR  \theta_0 \rho_0
CC	  RS  k t_k \lambda_k \pi_k \sum_{l\not=k}A_{kl} A_{kk}
CC	  DC  begin end best-k t_k+\Delta_k max-prob
CC
MM	Version: 0.6.5-r67
MM	pattern:4+25*2+4+6, n:63, n_free_lambdas:28
MM	n_iterations:25, skip:1, max_t:15, theta/rho:5
MM	is_decoding:0
MM	n_seqs:28, sum_L:17430448, sum_n:2415509
RD	0
LK	0.000000
QD	0.000000 -> 0.000000
RI	inf
TR	0.149173	0.029835
MT	15.000000
MM	C_pi: 1.000000, n_recomb: 512386.753157
RS	0	0.000000	1.000000	4168.033797	0.008135	0.000000
RS	1	0.008290	1.000000	4475.328630	0.008734	0.000000
RS	2	0.017266	1.000000	4801.893082	0.009372	0.000000
RS	3	0.026987	1.000000	5148.355384	0.010048	0.000000
RS	4	0.037514	1.000000	5515.254379	0.010764	0.000000
RS	5	0.048914	1.000000	5903.014074	0.011521	0.000000
RS	6	0.061258	1.000000	6311.914478	0.012319	0.000000
RS	7	0.074626	1.000000	6742.058479	0.013158	0.000000
RS	8	0.089102	1.000000	7193.334564	0.014039	0.000000
RS	9	0.104778	1.000000	7665.375282	0.014960	0.000000
RS	10	0.121753	1.000000	8157.511443	0.015921	0.000000
RS	11	0.140135	1.000000	8668.722240	0.016918	0.000000
RS	12	0.160042	1.000000	9197.581652	0.017950	0.000000
RS	13	0.181598	1.000000	9742.201792	0.019013	0.000000
RS	14	0.204942	1.000000	10300.174168	0.020102	0.000000
RS	15	0.230221	1.000000	10868.510250	0.021212	0.000000
RS	16	0.257595	1.000000	11443.583211	0.022334	0.000000
RS	17	0.287238	1.000000	12021.073281	0.023461	0.000000
RS	18	0.319339	1.000000	12595.919775	0.024583	0.000000
RS	19	0.354100	1.000000	13162.283576	0.025688	0.000000
RS	20	0.391744	1.000000	13713.524561	0.026764	0.000000
RS	21	0.432507	1.000000	14242.199212	0.027796	0.000000
RS	22	0.476650	1.000000	14740.084323	0.028767	0.000000
RS	23	0.524453	1.000000	15198.233251	0.029662	0.000000
RS	24	0.576218	1.000000	15607.071458	0.030460	0.000000
RS	25	0.632274	1.000000	15956.538062	0.031142	0.000000
RS	26	0.692977	1.000000	16236.279519	0.031688	0.000000
RS	27	0.758711	1.000000	16435.900319	0.032077	0.000000
RS	28	0.829896	1.000000	16545.273518	0.032291	0.000000
RS	29	0.906981	1.000000	16554.910781	0.032309	0.000000
RS	30	0.990456	1.000000	16456.387417	0.032117	0.000000
RS	31	1.080851	1.000000	16242.812467	0.031700	0.000000
RS	32	1.178739	1.000000	15909.327432	0.031049	0.000000
RS	33	1.284742	1.000000	15453.609925	0.030160	0.000000
RS	34	1.399532	1.000000	14876.350855	0.029033	0.000000
RS	35	1.523838	1.000000	14181.666611	0.027678	0.000000
RS	36	1.658449	1.000000	13377.401903	0.026108	0.000000
RS	37	1.804218	1.000000	12475.276053	0.024347	0.000000
RS	38	1.962071	1.000000	11490.826795	0.022426	0.000000
RS	39	2.133009	1.000000	10443.112641	0.020381	0.000000
RS	40	2.318118	1.000000	9354.148653	0.018256	0.000000
RS	41	2.518571	1.000000	8248.071537	0.016097	0.000000
RS	42	2.735641	1.000000	7150.057584	0.013954	0.000000
RS	43	2.970706	1.000000	6085.049294	0.011876	0.000000
RS	44	3.225257	1.000000	5076.379592	0.009907	0.000000
RS	45	3.500909	1.000000	4144.411401	0.008088	0.000000
RS	46	3.799411	1.000000	3305.328652	0.006451	0.000000
RS	47	4.122659	1.000000	2570.216614	0.005016	0.000000
RS	48	4.472702	1.000000	1944.550204	0.003795	0.000000
RS	49	4.851763	1.000000	1428.167495	0.002787	0.000000
RS	50	5.262247	1.000000	1015.745448	0.001982	0.000000
RS	51	5.706758	1.000000	697.724515	0.001362	0.000000
RS	52	6.188118	1.000000	461.561200	0.000901	0.000000
RS	53	6.709380	1.000000	293.137387	0.000572	0.000000
RS	54	7.273854	1.000000	178.135033	0.000348	0.000000
RS	55	7.885120	1.000000	103.200902	0.000201	0.000000
RS	56	8.547059	1.000000	56.775895	0.000111	0.000000
RS	57	9.263869	1.000000	29.535286	0.000058	0.000000
RS	58	10.040101	1.000000	14.461526	0.000028	0.000000
RS	59	10.880679	1.000000	6.631601	0.000013	0.000000
RS	60	11.790939	1.000000	2.832781	0.000006	0.000000
RS	61	12.776655	1.000000	1.120639	0.000002	0.000000
RS	62	13.844085	1.000000	0.407980	0.000001	0.000000
RS	63	15.000000	1.000000	0.191297	0.000000	0.000000
PA	4+25*2+4+6 0.149172923 0.029834585 15.000000000 1.000000000 1.000000000 1.000000000 1.000000000 1.000000000 1.000000000 1.000000000 1.000000000 1.000000000 1.000000000 1.000000000 1.000000000 1.000000000 1.000000000 1.000000000 1.000000000 1.000000000 1.000000000 1.000000000 1.000000000 1.000000000 1.000000000 1.000000000 1.000000000 1.000000000 1.000000000 1.000000000 1.000000000
//
IT	4467
RD	1
LK	-5885574.126722
QD	-14499.043971 -> -6188.524206
RI	0.0697743695
TR	0.145993	0.027811
MT	16.401615
MM	C_pi: 1.088636, n_recomb: 519860.590301
RS	0	0.000000	0.233138	18213.630884	0.035036	0.119895
RS	1	0.008442	0.233138	19022.266170	0.036591	0.055666
RS	2	0.017597	0.233138	19803.842118	0.038095	0.026924
RS	3	0.027525	0.233138	20546.687721	0.039523	0.017305
RS	4	0.038291	0.690345	7291.590103	0.014026	0.013045
RS	5	0.049966	0.690345	7770.351091	0.014947	0.010627
RS	6	0.062627	1.027349	5574.164324	0.010722	0.009030
RS	7	0.076357	1.027349	5962.337601	0.011469	0.007945
RS	8	0.091245	1.299085	5045.950533	0.009706	0.007329
RS	9	0.107391	1.299085	5402.793085	0.010393	0.007037
RS	10	0.124899	1.460667	5143.562462	0.009894	0.006979
RS	11	0.143886	1.460667	5504.261754	0.010588	0.007114
RS	12	0.164476	1.521755	5649.197944	0.010867	0.007435
RS	13	0.186804	1.521755	6035.111448	0.011609	0.007946
RS	14	0.211017	1.514740	6468.810537	0.012443	0.008633
RS	15	0.237274	1.514740	6891.962482	0.013257	0.009481
RS	16	0.265747	1.471775	7543.638336	0.014511	0.010483
RS	17	0.296625	1.471775	8007.160722	0.015403	0.011632
RS	18	0.330109	1.414970	8820.047371	0.016966	0.012916
RS	19	0.366421	1.414970	9317.164256	0.017922	0.014325
RS	20	0.405797	1.357378	10230.698784	0.019680	0.015840
RS	21	0.448499	1.357378	10743.240487	0.020666	0.017438
RS	22	0.494805	1.306250	11682.834769	0.022473	0.019084
RS	23	0.545020	1.306250	12180.503100	0.023430	0.020733
RS	24	0.599475	1.265575	13054.651999	0.025112	0.022333
RS	25	0.658527	1.265575	13496.448023	0.025962	0.023832
RS	26	0.722564	1.236557	14214.101663	0.027342	0.025181
RS	27	0.792007	1.236557	14552.623515	0.027993	0.026338
RS	28	0.867314	1.218033	15045.075249	0.028941	0.027275
RS	29	0.948977	1.218033	15232.376799	0.029301	0.027972
RS	30	1.037536	1.207394	15462.681842	0.029744	0.028424
RS	31	1.133570	1.207394	15455.990993	0.029731	0.028632
RS	32	1.237712	1.201672	15413.105346	0.029649	0.028599
RS	33	1.350646	1.201672	15180.135758	0.029200	0.028334
RS	34	1.473114	1.198309	14869.050880	0.028602	0.027843
RS	35	1.605922	1.198309	14393.729136	0.027688	0.027135
RS	36	1.749941	1.195488	13831.222365	0.026606	0.026217
RS	37	1.906120	1.195488	13120.142795	0.025238	0.025098
RS	38	2.075483	1.192200	12337.261109	0.023732	0.023789
RS	39	2.259144	1.192200	11425.708717	0.021978	0.022303
RS	40	2.458311	1.188059	10474.736412	0.020149	0.020663
RS	41	2.674292	1.188059	9429.093613	0.018138	0.018894
RS	42	2.908507	1.183064	8387.160563	0.016133	0.017032
RS	43	3.162495	1.183064	7299.853447	0.014042	0.015113
RS	44	3.437925	1.177507	6262.595059	0.012047	0.013180
RS	45	3.736608	1.177507	5237.529674	0.010075	0.011278
RS	46	4.060507	1.171949	4302.748943	0.008277	0.009451
RS	47	4.411751	1.171949	3432.799207	0.006603	0.007740
RS	48	4.792648	1.166973	2678.256204	0.005152	0.006184
RS	49	5.205701	1.166973	2021.403008	0.003888	0.004809
RS	50	5.653626	1.162862	1483.955061	0.002855	0.003633
RS	51	6.139366	1.162862	1049.317683	0.002018	0.002659
RS	52	6.666114	1.159555	717.299106	0.001380	0.001882
RS	53	7.237331	1.159555	469.830491	0.000904	0.001283
RS	54	7.856773	1.155906	295.629039	0.000569	0.000841
RS	55	8.528510	1.155906	176.900020	0.000340	0.000528
RS	56	9.256957	1.155906	100.685430	0.000194	0.000316
RS	57	10.046902	1.155906	54.279823	0.000104	0.000180
RS	58	10.903537	1.149172	27.695877	0.000053	0.000096
RS	59	11.832491	1.149172	13.144652	0.000025	0.000049
RS	60	12.839871	1.149172	5.819715	0.000011	0.000023
RS	61	13.932298	1.149172	2.389713	0.000005	0.000010
RS	62	15.116950	1.149172	0.904367	0.000002	0.000004
RS	63	16.401615	1.149172	0.448924	0.000001	0.000002
PA	4+25*2+4+6 0.145993110 0.027811272 16.401615143 0.233138084 0.690344810 1.027349472 1.299084663 1.460666656 1.521755219 1.514739990 1.471775055 1.414970398 1.357378006 1.306249619 1.265575409 1.236557007 1.218032837 1.207393646 1.201671600 1.198308945 1.195487976 1.192199707 1.188058853 1.183063507 1.177507401 1.171949387 1.166973114 1.162861824 1.159555435 1.155905724 1.149171889
//
IT	4121
RD	2
LK	-5874137.466367
QD	-4183.362618 -> -2916.272783
RI	0.0463476506
TR	0.142249	0.026732
MT	17.437047
MM	C_pi: 1.090350, n_recomb: 500751.701449
RS	0	0.000000	0.151083	27148.261095	0.054215	0.117431
RS	1	0.008547	0.151083	27784.545033	0.055486	0.057638
RS	2	0.017825	0.151083	28293.137543	0.056501	0.033245
RS	3	0.027895	0.151083	28654.248766	0.057222	0.027351
RS	4	0.038827	0.665572	6748.732506	0.013477	0.009080
RS	5	0.050693	0.665572	7191.838672	0.014362	0.009472
RS	6	0.063572	1.110813	4604.170191	0.009195	0.006603
RS	7	0.077553	1.110813	4933.499708	0.009852	0.006825
RS	8	0.092729	1.524456	3855.466502	0.007699	0.005680
RS	9	0.109202	1.524456	4139.060853	0.008266	0.006062
RS	10	0.127082	1.789790	3784.764643	0.007558	0.005787
RS	11	0.146491	1.789790	4063.160267	0.008114	0.006241
RS	12	0.167559	1.886222	4136.472651	0.008261	0.006513
RS	13	0.190428	1.886222	4435.030408	0.008857	0.007159
RS	14	0.215251	1.855071	4829.319940	0.009644	0.007964
RS	15	0.242196	1.855071	5165.231925	0.010315	0.008841
RS	16	0.271444	1.757656	5820.584352	0.011624	0.010105
RS	17	0.303192	1.757656	6202.940412	0.012387	0.011207
RS	18	0.337654	1.639687	7069.483807	0.014118	0.012889
RS	19	0.375060	1.639687	7497.246776	0.014972	0.014196
RS	20	0.415664	1.527283	8510.713583	0.016996	0.016222
RS	21	0.459739	1.527283	8969.815898	0.017913	0.017679
RS	22	0.507581	1.433625	10034.863966	0.020040	0.019883
RS	23	0.559511	1.433625	10496.439393	0.020961	0.021345
RS	24	0.615881	1.364996	11482.567119	0.022931	0.023435
RS	25	0.677068	1.364996	11905.043884	0.023774	0.024682
RS	26	0.743485	1.321976	12684.050625	0.025330	0.026337
RS	27	0.815579	1.321976	13020.297372	0.026002	0.027181
RS	28	0.893834	1.300584	13513.547014	0.026987	0.028203
RS	29	0.978779	1.300584	13719.284825	0.027397	0.028559
RS	30	1.070983	1.294400	13912.385917	0.027783	0.028930
RS	31	1.171069	1.294400	13951.454649	0.027861	0.028821
RS	32	1.279709	1.296823	13871.460365	0.027701	0.028638
RS	33	1.397634	1.296823	13717.881540	0.027395	0.028118
RS	34	1.525639	1.302463	13403.234294	0.026766	0.027491
RS	35	1.664585	1.302463	13042.956610	0.026047	0.026608
RS	36	1.815406	1.307638	12527.720405	0.025018	0.025618
RS	37	1.979118	1.307638	11962.132593	0.023888	0.024403
RS	38	2.156823	1.310406	11275.499026	0.022517	0.023098
RS	39	2.349717	1.310406	10526.712848	0.021022	0.021585
RS	40	2.559098	1.310110	9703.925037	0.019379	0.020017
RS	41	2.786374	1.310110	8819.116331	0.017612	0.018273
RS	42	3.033076	1.306854	7912.022252	0.015800	0.016525
RS	43	3.300865	1.306854	6962.967558	0.013905	0.014660
RS	44	3.591541	1.301379	6041.310399	0.012064	0.012851
RS	45	3.907062	1.301379	5116.259551	0.010217	0.011008
RS	46	4.249551	1.294970	4260.104146	0.008507	0.009284
RS	47	4.621313	1.294970	3446.741138	0.006883	0.007623
RS	48	5.024850	1.288890	2730.343300	0.005452	0.006135
RS	49	5.462877	1.288890	2092.977250	0.004180	0.004789
RS	50	5.938344	1.283742	1562.533806	0.003120	0.003647
RS	51	6.454449	1.283742	1123.997673	0.002245	0.002684
RS	52	7.014667	1.279438	782.697327	0.001563	0.001916
RS	53	7.622767	1.279438	522.421009	0.001043	0.001316
RS	54	8.282842	1.274016	335.588406	0.000670	0.000871
RS	55	8.999334	1.274016	204.927805	0.000409	0.000551
RS	56	9.777067	1.274016	119.150005	0.000238	0.000333
RS	57	10.621273	1.274016	65.686444	0.000131	0.000191
RS	58	11.537634	1.262175	34.391416	0.000069	0.000104
RS	59	12.532318	1.262175	16.682879	0.000033	0.000052
RS	60	13.612019	1.262175	7.556168	0.000015	0.000025
RS	61	14.784004	1.262175	3.176988	0.000006	0.000011
RS	62	16.056159	1.262175	1.232181	0.000002	0.000004
RS	63	17.437047	1.262175	0.634406	0.000001	0.000002
PA	4+25*2+4+6 0.142248931 0.026732002 17.437047498 0.151082873 0.665572215 1.110812995 1.524456109 1.789790135 1.886222194 1.855070878 1.757656288 1.639686766 1.527283266 1.433624952 1.364996442 1.321976443 1.300583864 1.294400290 1.296823112 1.302463414 1.307637941 1.310405955 1.310110164 1.306853639 1.301378714 1.294970285 1.288890151 1.283742031 1.279437700 1.274016175 1.262174985
//
IT	4426
RD	3
LK	-5872271.383293
QD	-2625.472687 -> -2301.127194
RI	0.0422971647
TR	0.139026	0.026033
MT	18.231107
MM	C_pi: 1.097767, n_recomb: 491120.300221
RS	0	0.000000	0.129993	31080.413422	0.063285	0.114964
RS	1	0.008623	0.129993	31508.164965	0.064156	0.058587
RS	2	0.017991	0.129993	31752.273106	0.064653	0.035831
RS	3	0.028165	0.129993	31792.104366	0.064734	0.031716
RS	4	0.039218	0.696191	6125.855451	0.012473	0.007701
RS	5	0.051223	0.696191	6536.571643	0.013310	0.008743
RS	6	0.064264	1.191517	4086.261905	0.008320	0.005824
RS	7	0.078429	1.191517	4384.782335	0.008928	0.006356
RS	8	0.093816	1.689133	3322.343704	0.006765	0.005095
RS	9	0.110529	1.689133	3572.599807	0.007274	0.005638
RS	10	0.128684	2.024215	3206.065272	0.006528	0.005292
RS	11	0.148405	2.024215	3448.251171	0.007021	0.005805
RS	12	0.169826	2.145097	3497.880640	0.007122	0.006052
RS	13	0.193094	2.145097	3757.957265	0.007652	0.006694
RS	14	0.218369	2.089608	4139.950912	0.008430	0.007560
RS	15	0.245823	2.089608	4437.401258	0.009035	0.008393
RS	16	0.275645	1.942907	5106.487763	0.010398	0.009814
RS	17	0.308039	1.942907	5453.608304	0.011104	0.010841
RS	18	0.343226	1.771922	6370.995305	0.012972	0.012783
RS	19	0.381448	1.771922	6769.938333	0.013785	0.014000
RS	20	0.422965	1.613964	7873.198563	0.016031	0.016381
RS	21	0.468063	1.613964	8311.572898	0.016924	0.017753
RS	22	0.517049	1.486690	9488.786130	0.019321	0.020359
RS	23	0.570260	1.486690	9936.545984	0.020232	0.021746
RS	24	0.628060	1.397837	11017.277318	0.022433	0.024179
RS	25	0.690844	1.397837	11429.408023	0.023272	0.025352
RS	26	0.759042	1.347044	12243.225071	0.024929	0.027176
RS	27	0.833121	1.347044	12570.361877	0.025595	0.027934
RS	28	0.913588	1.327643	13025.262797	0.026522	0.028912
RS	29	1.000995	1.327643	13225.363340	0.026929	0.029178
RS	30	1.095939	1.329807	13329.759865	0.027142	0.029350
RS	31	1.199070	1.329807	13373.045503	0.027230	0.029163
RS	32	1.311095	1.343721	13193.042343	0.026863	0.028723
RS	33	1.432780	1.343721	13060.926796	0.026594	0.028152
RS	34	1.564959	1.361443	12668.808010	0.025796	0.027292
RS	35	1.708536	1.361443	12352.284382	0.025151	0.026391
RS	36	1.864494	1.377562	11800.838234	0.024028	0.025234
RS	37	2.033901	1.377562	11301.770283	0.023012	0.024033
RS	38	2.217917	1.389255	10623.167425	0.021630	0.022642
RS	39	2.417802	1.389255	9958.759945	0.020278	0.021170
RS	40	2.634924	1.395575	9179.811165	0.018692	0.019585
RS	41	2.870769	1.395575	8387.442792	0.017078	0.017901
RS	42	3.126952	1.396677	7544.678035	0.015362	0.016187
RS	43	3.405227	1.396677	6683.442582	0.013609	0.014388
RS	44	3.707498	1.393711	5828.361468	0.011867	0.012636
RS	45	4.035836	1.393711	4974.609012	0.010129	0.010854
RS	46	4.392489	1.388662	4171.728142	0.008494	0.009186
RS	47	4.779897	1.388662	3406.053961	0.006935	0.007569
RS	48	5.200712	1.383414	2722.035861	0.005543	0.006120
RS	49	5.657817	1.383414	2108.555375	0.004293	0.004801
RS	50	6.154340	1.378823	1590.777817	0.003239	0.003677
RS	51	6.693681	1.378823	1158.073092	0.002358	0.002722
RS	52	7.279531	1.374734	816.417515	0.001662	0.001958
RS	53	7.915902	1.374734	552.339041	0.001125	0.001354
RS	54	8.607150	1.368501	359.982432	0.000733	0.000904
RS	55	9.358008	1.368501	223.119456	0.000454	0.000576
RS	56	10.173615	1.368501	131.773707	0.000268	0.000351
RS	57	11.059556	1.368501	73.851047	0.000150	0.000203
RS	58	12.021896	1.352341	39.408823	0.000080	0.000112
RS	59	13.067223	1.352341	19.430400	0.000040	0.000057
RS	60	14.202693	1.352341	8.951367	0.000018	0.000027
RS	61	15.436080	1.352341	3.830834	0.000008	0.000012
RS	62	16.775827	1.352341	1.513410	0.000003	0.000005
RS	63	18.231107	1.352341	0.801172	0.000002	0.000003
PA	4+25*2+4+6 0.139025653 0.026033413 18.231107342 0.129992833 0.696191475 1.191516953 1.689133413 2.024215166 2.145097095 2.089608217 1.942906706 1.771921789 1.613963600 1.486689669 1.397837295 1.347043636 1.327642978 1.329806701 1.343720554 1.361442658 1.377561882 1.389254871 1.395574601 1.396676802 1.393710954 1.388661881 1.383413589 1.378823265 1.374733648 1.368500530 1.352341357
//
IT	4259
RD	4
LK	-5871743.588857
QD	-2218.470348 -> -2078.816072
RI	0.0408170395
TR	0.136477	0.025561
MT	18.842070
MM	C_pi: 1.110063, n_recomb: 487658.654303
RS	0	0.000000	0.122596	32868.659089	0.067401	0.113104
RS	1	0.008680	0.122596	33182.947336	0.068045	0.059260
RS	2	0.018113	0.122596	33286.675227	0.068258	0.037112
RS	3	0.028366	0.122596	33159.468455	0.067997	0.033838
RS	4	0.039508	0.736257	5686.135488	0.011660	0.007006
RS	5	0.051617	0.736257	6075.540422	0.012459	0.008254
RS	6	0.064777	1.247877	3839.676123	0.007874	0.005523
RS	7	0.079080	1.247877	4124.142364	0.008457	0.006156
RS	8	0.094624	1.796745	3079.715630	0.006315	0.004856
RS	9	0.111518	1.796745	3315.108005	0.006798	0.005447
RS	10	0.129877	2.185896	2933.655451	0.006016	0.005055
RS	11	0.149831	2.185896	3158.915050	0.006478	0.005574
RS	12	0.171516	2.333765	3184.477442	0.006530	0.005788
RS	13	0.195084	2.333765	3425.691122	0.007025	0.006399
RS	14	0.220697	2.264037	3794.608158	0.007781	0.007285
RS	15	0.248534	2.264037	4072.924096	0.008352	0.008064
RS	16	0.278786	2.079339	4751.761979	0.009744	0.009571
RS	17	0.311665	2.079339	5081.941077	0.010421	0.010524
RS	18	0.347398	1.865433	6043.399703	0.012393	0.012632
RS	19	0.386232	1.865433	6430.173576	0.013186	0.013770
RS	20	0.428437	1.669851	7618.053630	0.015622	0.016404
RS	21	0.474305	1.669851	8050.315802	0.016508	0.017709
RS	22	0.524155	1.514540	9341.210297	0.019155	0.020629
RS	23	0.578331	1.514540	9787.209727	0.020070	0.021975
RS	24	0.637210	1.408798	10971.942033	0.022499	0.024690
RS	25	0.701200	1.408798	11382.154567	0.023340	0.025843
RS	26	0.770744	1.351632	12243.720903	0.025107	0.027805
RS	27	0.846325	1.351632	12565.133988	0.025766	0.028552
RS	28	0.928466	1.334229	12992.823576	0.026643	0.029477
RS	29	1.017737	1.334229	13184.350187	0.027036	0.029733
RS	30	1.114757	1.343988	13206.459253	0.027081	0.029711
RS	31	1.220197	1.343988	13243.599041	0.027158	0.029520
RS	32	1.334791	1.368419	12963.572564	0.026583	0.028834
RS	33	1.459331	1.368419	12834.177574	0.026318	0.028273
RS	34	1.594680	1.397399	12355.800317	0.025337	0.027186
RS	35	1.741779	1.397399	12055.589798	0.024721	0.026310
RS	36	1.901645	1.423978	11448.629265	0.023477	0.024986
RS	37	2.075388	1.423978	10980.986613	0.022518	0.023824
RS	38	2.264212	1.444521	10280.998561	0.021082	0.022331
RS	39	2.469426	1.444521	9661.081326	0.019811	0.020909
RS	40	2.692452	1.457777	8889.792503	0.018230	0.019283
RS	41	2.934837	1.457777	8149.620383	0.016712	0.017657
RS	42	3.198261	1.463879	7333.810535	0.015039	0.015945
RS	43	3.484550	1.463879	6524.793817	0.013380	0.014205
RS	44	3.795689	1.464291	5703.691474	0.011696	0.012480
RS	45	4.133835	1.464291	4894.301980	0.010036	0.010750
RS	46	4.501332	1.461600	4121.166661	0.008451	0.009113
RS	47	4.900727	1.461600	3386.545699	0.006945	0.007536
RS	48	5.334791	1.458193	2721.594675	0.005581	0.006111
RS	49	5.806531	1.458193	2124.470994	0.004356	0.004815
RS	50	6.319218	1.455070	1614.290201	0.003310	0.003704
RS	51	6.876406	1.455070	1185.876062	0.002432	0.002757
RS	52	7.481958	1.451910	843.529471	0.001730	0.001993
RS	53	8.140072	1.451910	576.703877	0.001183	0.001388
RS	54	8.855311	1.445429	380.041024	0.000779	0.000934
RS	55	9.632632	1.445429	238.347600	0.000489	0.000600
RS	56	10.477425	1.445429	142.531244	0.000292	0.000368
RS	57	11.395546	1.445429	80.936047	0.000166	0.000215
RS	58	12.393359	1.425424	43.854455	0.000090	0.000120
RS	59	13.477783	1.425424	21.908104	0.000045	0.000061
RS	60	14.656335	1.425424	10.232722	0.000021	0.000030
RS	61	15.937186	1.425424	4.442796	0.000009	0.000013
RS	62	17.329214	1.425424	1.781842	0.000004	0.000005
RS	63	18.842070	1.425424	0.965324	0.000002	0.000003
PA	4+25*2+4+6 0.136477498 0.025560998 18.842070317 0.122595865 0.736256639 1.247876676 1.796745240 2.185895718 2.333765014 2.264036506 2.079339455 1.865433106 1.669851024 1.514539863 1.408797891 1.351632374 1.334228800 1.343987821 1.368419000 1.397399148 1.423977985 1.444520949 1.457776732 1.463878926 1.464291283 1.461600083 1.458193152 1.455070379 1.451909809 1.445428569 1.425424483
//
IT	4287
RD	5
LK	-5871501.007721
QD	-2035.479128 -> -1957.131736
RI	0.0398319011
TR	0.134500	0.025236
MT	19.315613
MM	C_pi: 1.122433, n_recomb: 486835.450840
RS	0	0.000000	0.119465	33802.103482	0.069432	0.111737
RS	1	0.008723	0.119465	34059.527352	0.069961	0.059753
RS	2	0.018206	0.119465	34092.160319	0.070028	0.037841
RS	3	0.028517	0.119465	33879.783062	0.069592	0.035009
RS	4	0.039727	0.773878	5382.006135	0.011055	0.006581
RS	5	0.051915	0.773878	5757.003540	0.011825	0.007898
RS	6	0.065165	1.278595	3735.630224	0.007673	0.005416
RS	7	0.079572	1.278595	4014.759770	0.008247	0.006093
RS	8	0.095236	1.857635	2972.962648	0.006107	0.004764
RS	9	0.112265	1.857635	3202.225054	0.006578	0.005374
RS	10	0.130780	2.292180	2795.872742	0.005743	0.004935
RS	11	0.150910	2.292180	3012.812205	0.006189	0.005452
RS	12	0.172796	2.472759	3008.297268	0.006179	0.005618
RS	13	0.196591	2.472759	3239.031944	0.006653	0.006203
RS	14	0.222462	2.400473	3588.821929	0.007372	0.007078
RS	15	0.250589	2.400473	3855.865241	0.007920	0.007815
RS	16	0.281169	2.189354	4534.548155	0.009314	0.009358
RS	17	0.314417	2.189354	4854.685247	0.009972	0.010252
RS	18	0.350565	1.941562	5846.193634	0.012009	0.012462
RS	19	0.389866	1.941562	6226.494696	0.012790	0.013533
RS	20	0.432595	1.714567	7484.193508	0.015373	0.016349
RS	21	0.479051	1.714567	7914.998839	0.016258	0.017599
RS	22	0.529560	1.534907	9310.473294	0.019124	0.020770
RS	23	0.584474	1.534907	9758.703433	0.020045	0.022084
RS	24	0.644178	1.413928	11048.431359	0.022694	0.025048
RS	25	0.709089	1.413928	11460.079258	0.023540	0.026192
RS	26	0.779663	1.350443	12379.260640	0.025428	0.028291
RS	27	0.856393	1.350443	12697.171716	0.026081	0.029041
RS	28	0.939815	1.333937	13112.174057	0.026933	0.029936
RS	29	1.030514	1.333937	13295.487974	0.027310	0.030201
RS	30	1.129124	1.349525	13250.912080	0.027218	0.030020
RS	31	1.236336	1.349525	13279.526562	0.027277	0.029844
RS	32	1.352899	1.382494	12913.104794	0.026525	0.028951
RS	33	1.479630	1.382494	12780.312296	0.026252	0.028412
RS	34	1.617415	1.420864	12224.434981	0.025110	0.027134
RS	35	1.767218	1.420864	11929.901513	0.024505	0.026289
RS	36	1.930088	1.456357	11268.999739	0.023147	0.024820
RS	37	2.107165	1.456357	10817.584594	0.022220	0.023697
RS	38	2.299687	1.484650	10089.859035	0.020725	0.022112
RS	39	2.509002	1.484650	9495.730392	0.019505	0.020736
RS	40	2.736576	1.504222	8719.215369	0.017910	0.019065
RS	41	2.983999	1.504222	8011.168805	0.016456	0.017486
RS	42	3.253004	1.515144	7205.997717	0.014802	0.015766
RS	43	3.545473	1.515144	6430.500214	0.013209	0.014073
RS	44	3.863454	1.519114	5627.386824	0.011559	0.012361
RS	45	4.209170	1.519114	4847.547098	0.009957	0.010673
RS	46	4.585042	1.519218	4091.655010	0.008405	0.009056
RS	47	4.993700	1.519218	3378.548193	0.006940	0.007510
RS	48	5.438003	1.518219	2725.149440	0.005598	0.006102
RS	49	5.921062	1.518219	2139.902897	0.004396	0.004826
RS	50	6.446255	1.517135	1634.331521	0.003357	0.003724
RS	51	7.017259	1.517135	1209.275233	0.002484	0.002785
RS	52	7.638070	1.515392	866.058600	0.001779	0.002023
RS	53	8.313031	1.515392	597.196404	0.001227	0.001417
RS	54	9.046867	1.509061	397.050513	0.000816	0.000959
RS	55	9.844712	1.509061	251.468565	0.000517	0.000620
RS	56	10.712151	1.509061	151.947077	0.000312	0.000383
RS	57	11.655252	1.509061	87.236456	0.000179	0.000225
RS	58	12.680617	1.485517	47.881567	0.000098	0.000127
RS	59	13.795420	1.485517	24.186367	0.000050	0.000066
RS	60	15.007462	1.485517	11.429425	0.000023	0.000032
RS	61	16.325227	1.485517	5.023685	0.000010	0.000014
RS	62	17.757935	1.485517	2.040997	0.000004	0.000006
RS	63	19.315613	1.485517	1.128148	0.000002	0.000003
PA	4+25*2+4+6 0.134499604 0.025236017 19.315612606 0.119465484 0.773878136 1.278594710 1.857634810 2.292179669 2.472759192 2.400472874 2.189354022 1.941561632 1.714567460 1.534907034 1.413927505 1.350442611 1.333936780 1.349524880 1.382493706 1.420864023 1.456357216 1.484650166 1.504222011 1.515143782 1.519114090 1.519217590 1.518219491 1.517135353 1.515391643 1.509061414 1.485517455
//
IT	3739
RD	6
LK	-5871360.960465
QD	-1929.266759 -> -1880.026442
RI	0.0390833336
TR	0.132949	0.025009
MT	19.688413
MM	C_pi: 1.133496, n_recomb: 487205.871316
RS	0	0.000000	0.117989	34359.396107	0.070523	0.110717
RS	1	0.008755	0.117989	34588.079296	0.070993	0.060117
RS	2	0.018277	0.117989	34583.575251	0.070983	0.038298
RS	3	0.028633	0.117989	34325.666255	0.070454	0.035719
RS	4	0.039896	0.807157	5162.203435	0.010596	0.006287
RS	5	0.052144	0.807157	5526.845976	0.011344	0.007621
RS	6	0.065465	1.289420	3711.427970	0.007618	0.005405
RS	7	0.079952	1.289420	3990.077737	0.008190	0.006108
RS	8	0.095708	1.884315	2938.551961	0.006031	0.004747
RS	9	0.112843	1.884315	3166.353803	0.006499	0.005371
RS	10	0.131478	2.357542	2727.691253	0.005599	0.004875
RS	11	0.151745	2.357542	2940.791022	0.006036	0.005394
RS	12	0.173786	2.574893	2901.938963	0.005956	0.005503
RS	13	0.197757	2.574893	3126.474970	0.006417	0.006072
RS	14	0.223827	2.509650	3452.613393	0.007087	0.006916
RS	15	0.252180	2.509650	3712.259603	0.007619	0.007624
RS	16	0.283015	2.281916	4382.470531	0.008995	0.009172
RS	17	0.316549	2.281916	4695.677622	0.009638	0.010022
RS	18	0.353020	2.007870	5703.762035	0.011707	0.012288
RS	19	0.392684	2.007870	6079.706417	0.012479	0.013307
RS	20	0.435821	1.754480	7390.890487	0.015170	0.016253
RS	21	0.482734	1.754480	7821.557808	0.016054	0.017454
RS	22	0.533755	1.553311	9308.020422	0.019105	0.020830
RS	23	0.589243	1.553311	9759.585637	0.020032	0.022116
RS	24	0.649589	1.418278	11149.247979	0.022884	0.025301
RS	25	0.715219	1.418278	11563.668832	0.023735	0.026437
RS	26	0.786595	1.348397	12545.135240	0.025749	0.028671
RS	27	0.864220	1.348397	12861.037999	0.026398	0.029425
RS	28	0.948642	1.331784	13274.955450	0.027247	0.030313
RS	29	1.040455	1.331784	13451.231426	0.027609	0.030587
RS	30	1.140307	1.351610	13354.903628	0.027411	0.030284
RS	31	1.248901	1.351610	13375.123641	0.027453	0.030122
RS	32	1.367003	1.391257	12937.335038	0.026554	0.029063
RS	33	1.495445	1.391257	12799.349752	0.026271	0.028545
RS	34	1.635134	1.437160	12178.100004	0.024996	0.027112
RS	35	1.787052	1.437160	11884.763848	0.024394	0.026295
RS	36	1.952272	1.479913	11176.916236	0.022941	0.024708
RS	37	2.131957	1.479913	10734.288402	0.022032	0.023618
RS	38	2.327374	1.514650	9979.781278	0.020484	0.021957
RS	39	2.539902	1.514650	9401.492653	0.019297	0.020616
RS	40	2.771036	1.539649	8615.366770	0.017683	0.018905
RS	41	3.022408	1.539649	7928.173367	0.016273	0.017364
RS	42	3.295789	1.554920	7125.836177	0.014626	0.015631
RS	43	3.593105	1.554920	6372.931922	0.013081	0.013976
RS	44	3.916452	1.562344	5579.119526	0.011451	0.012268
RS	45	4.268110	1.562344	4819.903611	0.009893	0.010613
RS	46	4.650557	1.565415	4073.984090	0.008362	0.009008
RS	47	5.066489	1.565415	3376.511513	0.006930	0.007489
RS	48	5.518837	1.567169	2730.111309	0.005604	0.006092
RS	49	6.010791	1.567169	2153.971813	0.004421	0.004833
RS	50	6.545817	1.568522	1651.195037	0.003389	0.003738
RS	51	7.127687	1.568522	1229.005238	0.002523	0.002808
RS	52	7.760503	1.568554	884.911844	0.001816	0.002047
RS	53	8.448724	1.568554	614.608278	0.001261	0.001441
RS	54	9.197202	1.562699	411.632108	0.000845	0.000981
RS	55	10.011212	1.562699	262.903551	0.000540	0.000638
RS	56	10.896493	1.562699	160.281219	0.000329	0.000397
RS	57	11.859283	1.562699	92.898130	0.000191	0.000235
RS	58	12.906371	1.535895	51.562983	0.000106	0.000133
RS	59	14.045135	1.535895	26.298315	0.000054	0.000070
RS	60	15.283603	1.535895	12.554829	0.000026	0.000034
RS	61	16.630504	1.535895	5.578154	0.000011	0.000015
RS	62	18.095332	1.535895	2.292217	0.000005	0.000006
RS	63	19.688413	1.535895	1.289950	0.000003	0.000004
PA	4+25*2+4+6 0.132949043 0.025008994 19.688412830 0.117989107 0.807156544 1.289420214 1.884314784 2.357541949 2.574893134 2.509650417 2.281916165 2.007869905 1.754480385 1.553311409 1.418277528 1.348397453 1.331784317 1.351609832 1.391257435 1.437159753 1.479912799 1.514649678 1.539648642 1.554920468 1.562344494 1.565415083 1.567168928 1.568521785 1.568554406 1.562698650 1.535895389
//
IT	3977
RD	7
LK	-5871271.478171
QD	-1860.940503 -> -1827.767257
RI	0.0384985715
TR	0.131706	0.024848
MT	19.988243
MM	C_pi: 1.143175, n_recomb: 488181.424829
RS	0	0.000000	0.117276	34727.726201	0.071137	0.109938
RS	1	0.008781	0.117276	34942.344628	0.071577	0.060390
RS	2	0.018334	0.117276	34918.409758	0.071528	0.038603
RS	3	0.028725	0.117276	34635.608298	0.070948	0.036173
RS	4	0.040029	0.836948	4993.069785	0.010228	0.006063
RS	5	0.052326	0.836948	5349.723429	0.010958	0.007392
RS	6	0.065702	1.286877	3734.171625	0.007649	0.005446
RS	7	0.080253	1.286877	4015.179244	0.008225	0.006168
RS	8	0.096082	1.887906	2946.135296	0.006035	0.004772
RS	9	0.113300	1.887906	3175.188540	0.006504	0.005410
RS	10	0.132031	2.393713	2699.818254	0.005530	0.004852
RS	11	0.152407	2.393713	2911.688126	0.005964	0.005378
RS	12	0.174572	2.649211	2836.563653	0.005810	0.005422
RS	13	0.198683	2.649211	3057.431315	0.006263	0.005984
RS	14	0.224911	2.597622	3357.876287	0.006878	0.006788
RS	15	0.253443	2.597622	3612.436742	0.007400	0.007477
RS	16	0.284480	2.360956	4268.923241	0.008745	0.009011
RS	17	0.318243	2.360956	4576.987626	0.009376	0.009830
RS	18	0.354971	2.066962	5591.427064	0.011454	0.012122
RS	19	0.394923	2.066962	5964.022181	0.012217	0.013099
RS	20	0.438385	1.791421	7314.421341	0.014983	0.016136
RS	21	0.485662	1.791421	7745.272973	0.015866	0.017297
RS	22	0.537092	1.571162	9308.884357	0.019068	0.020840
RS	23	0.593037	1.571162	9763.957330	0.020001	0.022098
RS	24	0.653896	1.423150	11245.794003	0.023036	0.025481
RS	25	0.720098	1.423150	11663.571532	0.023892	0.026606
RS	26	0.792114	1.346952	12708.164883	0.026032	0.028974
RS	27	0.870454	1.346952	13023.172489	0.026677	0.029727
RS	28	0.955674	1.329559	13443.931349	0.027539	0.030625
RS	29	1.048377	1.329559	13614.491096	0.027888	0.030903
RS	30	1.149220	1.352435	13478.402531	0.027609	0.030509
RS	31	1.258919	1.352435	13491.157894	0.027636	0.030357
RS	32	1.378251	1.397284	12995.036211	0.026619	0.029165
RS	33	1.508063	1.397284	12851.651180	0.026326	0.028664
RS	34	1.649273	1.449161	12176.321099	0.024942	0.027107
RS	35	1.802883	1.449161	11882.192054	0.024340	0.026312
RS	36	1.969983	1.497716	11134.953416	0.022809	0.024632
RS	37	2.151757	1.497716	10697.047067	0.021912	0.023568
RS	38	2.349492	1.537678	9918.746091	0.020318	0.021846
RS	39	2.564592	1.537678	9350.371610	0.019153	0.020533
RS	40	2.798580	1.567217	8553.394601	0.017521	0.018787
RS	41	3.053116	1.567217	7880.008622	0.016142	0.017276
RS	42	3.330004	1.586302	7076.368545	0.014495	0.015529
RS	43	3.631206	1.586302	6338.991231	0.012985	0.013903
RS	44	3.958858	1.596968	5549.206390	0.011367	0.012195
RS	45	4.315283	1.596968	4804.680640	0.009842	0.010567
RS	46	4.703006	1.603052	4064.027076	0.008325	0.008968
RS	47	5.124778	1.603052	3378.184745	0.006920	0.007471
RS	48	5.583586	1.607778	2735.706888	0.005604	0.006081
RS	49	6.082684	1.607778	2166.750773	0.004438	0.004838
RS	50	6.625610	1.611863	1665.504972	0.003412	0.003748
RS	51	7.216213	1.611863	1245.847777	0.002552	0.002826
RS	52	7.858679	1.613958	900.883445	0.001845	0.002066
RS	53	8.557562	1.613958	629.596312	0.001290	0.001462
RS	54	9.317817	1.608854	424.285011	0.000869	0.001000
RS	55	10.144833	1.608854	272.988741	0.000559	0.000654
RS	56	11.044472	1.608854	167.741374	0.000344	0.000410
RS	57	12.023113	1.608854	98.038353	0.000201	0.000244
RS	58	13.087691	1.579060	54.957771	0.000113	0.000140
RS	59	14.245755	1.579060	28.271349	0.000058	0.000073
RS	60	15.505513	1.579060	13.620273	0.000028	0.000036
RS	61	16.875895	1.579060	6.110305	0.000013	0.000017
RS	62	18.366616	1.579060	2.536757	0.000005	0.000007
RS	63	19.988243	1.579060	1.451081	0.000003	0.000004
PA	4+25*2+4+6 0.131706104 0.024847622 19.988242714 0.117275991 0.836947583 1.286877221 1.887906134 2.393713037 2.649210926 2.597621829 2.360955925 2.066962299 1.791421358 1.571161715 1.423149503 1.346952066 1.329559122 1.352434789 1.397283790 1.449160572 1.497715628 1.537678340 1.567217147 1.586302079 1.596968366 1.603052488 1.607777856 1.611862802 1.613957661 1.608853786 1.579059838
//
IT	3797
RD	8
LK	-5871210.409479
QD	-1814.066381 -> -1790.445212
RI	0.0380245929
TR	0.130683	0.024731
MT	20.235337
MM	C_pi: 1.151716, n_recomb: 489492.861752
RS	0	0.000000	0.116967	34989.040591	0.071480	0.109327
RS	1	0.008803	0.116967	35197.936073	0.071907	0.060601
RS	2	0.018380	0.116967	35164.671920	0.071839	0.038817
RS	3	0.028800	0.116967	34868.781701	0.071235	0.036473
RS	4	0.040138	0.864606	4853.694854	0.009916	0.005879
RS	5	0.052474	0.864606	5203.699458	0.010631	0.007189
RS	6	0.065895	1.276300	3784.724624	0.007732	0.005517
RS	7	0.080498	1.276300	4069.749533	0.008314	0.006253
RS	8	0.096386	1.877168	2978.798317	0.006085	0.004822
RS	9	0.113673	1.877168	3210.713840	0.006559	0.005472
RS	10	0.132482	2.409939	2696.638655	0.005509	0.004852
RS	11	0.152946	2.409939	2908.882917	0.005943	0.005386
RS	12	0.175212	2.702727	2797.311950	0.005715	0.005366
RS	13	0.199437	2.702727	3016.139860	0.006162	0.005926
RS	14	0.225795	2.668667	3290.748689	0.006723	0.006685
RS	15	0.254473	2.668667	3541.781956	0.007236	0.007364
RS	16	0.285676	2.428720	4181.949320	0.008543	0.008873
RS	17	0.319625	2.428720	4486.111120	0.009165	0.009669
RS	18	0.356563	2.119916	5499.927506	0.011236	0.011968
RS	19	0.396752	2.119916	5869.830836	0.011992	0.012913
RS	20	0.440478	1.825848	7248.190725	0.014808	0.016012
RS	21	0.488054	1.825848	7679.296796	0.015688	0.017139
RS	22	0.539817	1.588639	9307.683145	0.019015	0.020818
RS	23	0.596137	1.588639	9766.160027	0.019952	0.022051
RS	24	0.657415	1.428687	11331.683016	0.023150	0.025608
RS	25	0.724086	1.428687	11753.085095	0.024011	0.026721
RS	26	0.796627	1.346402	12859.269444	0.026271	0.029217
RS	27	0.875552	1.346402	13174.232871	0.026914	0.029966
RS	28	0.961425	1.327850	13606.694273	0.027798	0.030884
RS	29	1.054858	1.327850	13772.765035	0.028137	0.031164
RS	30	1.156514	1.352948	13605.919967	0.027796	0.030700
RS	31	1.267119	1.352948	13612.323179	0.027809	0.030554
RS	32	1.387459	1.401895	13068.280458	0.026698	0.029256
RS	33	1.518393	1.401895	12919.882884	0.026394	0.028768
RS	34	1.660852	1.458520	12199.922687	0.024924	0.027112
RS	35	1.815852	1.458520	11904.129455	0.024319	0.026335
RS	36	1.984495	1.511676	11124.256890	0.022726	0.024582
RS	37	2.167983	1.511676	10688.678994	0.021836	0.023538
RS	38	2.367622	1.555821	9889.874935	0.020204	0.021767
RS	39	2.584835	1.555821	9327.611576	0.019056	0.020476
RS	40	2.821167	1.589098	8519.812840	0.017405	0.018701
RS	41	3.078303	1.589098	7855.507035	0.016048	0.017212
RS	42	3.358074	1.611480	7048.203286	0.014399	0.015452
RS	43	3.662471	1.611480	6321.473264	0.012914	0.013848
RS	44	3.993663	1.625142	5532.277295	0.011302	0.012138
RS	45	4.354008	1.625142	4798.241115	0.009802	0.010531
RS	46	4.746072	1.634226	4059.580847	0.008293	0.008934
RS	47	5.172648	1.634226	3382.470899	0.006910	0.007456
RS	48	5.636774	1.642065	2741.698589	0.005601	0.006070
RS	49	6.141754	1.642065	2178.495187	0.004451	0.004841
RS	50	6.691185	1.649107	1677.830228	0.003428	0.003754
RS	51	7.288979	1.649107	1260.440840	0.002575	0.002840
RS	52	7.939395	1.653501	914.591565	0.001868	0.002082
RS	53	8.647063	1.653501	642.665513	0.001313	0.001479
RS	54	9.417024	1.649394	435.391677	0.000889	0.001016
RS	55	10.254761	1.649394	281.982623	0.000576	0.000668
RS	56	11.166240	1.649394	174.488393	0.000356	0.000421
RS	57	12.157952	1.649394	102.748883	0.000210	0.000252
RS	58	13.236959	1.616866	58.112720	0.000119	0.000145
RS	59	14.410946	1.616866	30.127519	0.000062	0.000077
RS	60	15.688274	1.616866	14.635068	0.000030	0.000038
RS	61	17.078038	1.616866	6.623596	0.000014	0.000018
RS	62	18.590136	1.616866	2.775715	0.000006	0.000007
RS	63	20.235337	1.616866	1.611882	0.000003	0.000004
PA	4+25*2+4+6 0.130682574 0.024730551 20.235337437 0.116967081 0.864605957 1.276300449 1.877168264 2.409939055 2.702726919 2.668666653 2.428719568 2.119915745 1.825847875 1.588638780 1.428686965 1.346402357 1.327849824 1.352948122 1.401895092 1.458519660 1.511676333 1.555821189 1.589098307 1.611480152 1.625142116 1.634226045 1.642065431 1.649107238 1.653501375 1.649393656 1.616866150
//
IT	4428
RD	9
LK	-5871166.442023
QD	-1780.078996 -> -1762.459932
RI	0.0376257185
TR	0.129817	0.024644
MT	20.444019
MM	C_pi: 1.159352, n_recomb: 490986.276777
RS	0	0.000000	0.116886	35185.477613	0.071663	0.108834
RS	1	0.008820	0.116886	35393.544496	0.072087	0.060768
RS	2	0.018418	0.116886	35356.926894	0.072012	0.038972
RS	3	0.028863	0.116886	35054.973526	0.071397	0.036678
RS	4	0.040229	0.891247	4731.409308	0.009637	0.005718
RS	5	0.052597	0.891247	5075.475483	0.010337	0.007003
RS	6	0.066056	1.261440	3851.147085	0.007844	0.005604
RS	7	0.080703	1.261440	4141.109083	0.008434	0.006352
RS	8	0.096641	1.858228	3026.293117	0.006164	0.004885
RS	9	0.113985	1.858228	3262.007962	0.006644	0.005548
RS	10	0.132859	2.413155	2708.688796	0.005517	0.004865
RS	11	0.153397	2.413155	2922.293652	0.005952	0.005410
RS	12	0.175747	2.740978	2775.232189	0.005652	0.005326
RS	13	0.200069	2.740978	2993.097584	0.006096	0.005889
RS	14	0.226535	2.726168	3242.948545	0.006605	0.006602
RS	15	0.255336	2.726168	3491.560901	0.007111	0.007275
RS	16	0.286677	2.486884	4114.593864	0.008380	0.008754
RS	17	0.320783	2.486884	4415.786021	0.008994	0.009535
RS	18	0.357896	2.167361	5424.543124	0.011048	0.011828
RS	19	0.398284	2.167361	5792.265538	0.011797	0.012748
RS	20	0.442233	1.857865	7190.023354	0.014644	0.015887
RS	21	0.490059	1.857865	7621.396234	0.015523	0.016987
RS	22	0.542103	1.605622	9303.992266	0.018950	0.020776
RS	23	0.598737	1.605622	9765.680210	0.019890	0.021986
RS	24	0.660367	1.434726	11406.572212	0.023232	0.025697
RS	25	0.727432	1.434726	11831.688510	0.024098	0.026798
RS	26	0.800413	1.346684	12996.525898	0.026470	0.029413
RS	27	0.879830	1.346684	13312.073251	0.027113	0.030157
RS	28	0.966253	1.326792	13758.902829	0.028023	0.031102
RS	29	1.060298	1.326792	13921.529416	0.028354	0.031379
RS	30	1.162638	1.353558	13730.450419	0.027965	0.030861
RS	31	1.274004	1.353558	13731.573439	0.027967	0.030719
RS	32	1.395193	1.405795	13147.735459	0.026778	0.029336
RS	33	1.527072	1.405795	12994.923629	0.026467	0.028857
RS	34	1.670582	1.466221	12238.021432	0.024925	0.027123
RS	35	1.826749	1.466221	11940.250550	0.024319	0.026359
RS	36	1.996691	1.523016	11133.493730	0.022676	0.024549
RS	37	2.181623	1.523016	10698.792710	0.021790	0.023520
RS	38	2.382865	1.570475	9882.612604	0.020128	0.021711
RS	39	2.601857	1.570475	9323.925040	0.018990	0.020437
RS	40	2.840165	1.606803	8505.867254	0.017324	0.018639
RS	41	3.099492	1.606803	7847.363352	0.015983	0.017167
RS	42	3.381691	1.632013	7035.059690	0.014328	0.015394
RS	43	3.688782	1.632013	6315.504792	0.012863	0.013808
RS	44	4.022958	1.648423	5524.593702	0.011252	0.012093
RS	45	4.386608	1.648423	4798.000304	0.009772	0.010503
RS	46	4.782334	1.660457	4059.017685	0.008267	0.008905
RS	47	5.212962	1.660457	3388.502443	0.006901	0.007443
RS	48	5.681573	1.671506	2747.809887	0.005597	0.006058
RS	49	6.191516	1.671506	2189.291013	0.004459	0.004842
RS	50	6.746437	1.681677	1688.499382	0.003439	0.003758
RS	51	7.350302	1.681677	1273.181878	0.002593	0.002851
RS	52	8.007430	1.688572	926.438401	0.001887	0.002094
RS	53	8.722517	1.688572	654.152190	0.001332	0.001494
RS	54	9.500675	1.685677	445.212549	0.000907	0.001030
RS	55	10.347469	1.685677	290.063442	0.000591	0.000681
RS	56	11.268950	1.685677	180.634407	0.000368	0.000431
RS	57	12.271708	1.685677	107.094285	0.000218	0.000260
RS	58	13.362910	1.650659	61.060931	0.000124	0.000151
RS	59	14.550358	1.650659	31.882485	0.000065	0.000080
RS	60	15.842541	1.650659	15.605829	0.000032	0.000040
RS	61	17.248696	1.650659	7.120472	0.000015	0.000019
RS	62	18.778875	1.650659	3.009855	0.000006	0.000008
RS	63	20.444019	1.650659	1.772572	0.000004	0.000005
PA	4+25*2+4+6 0.129816842 0.024643683 20.444019130 0.116885838 0.891246579 1.261440341 1.858227649 2.413154660 2.740977657 2.726167670 2.486884170 2.167361216 1.857865371 1.605622423 1.434725574 1.346683560 1.326791958 1.353557776 1.405794812 1.466220844 1.523016057 1.570474857 1.606802928 1.632012548 1.648423282 1.660457193 1.671505855 1.681676711 1.688571572 1.685677097 1.650659248
//
IT	4392
RD	10
LK	-5871133.335191
QD	-1754.188218 -> -1740.530995
RI	0.0372758486
TR	0.129068	0.024578
MT	20.623878
MM	C_pi: 1.166259, n_recomb: 492570.799819
RS	0	0.000000	0.116934	35341.295600	0.071749	0.108425
RS	1	0.008835	0.116934	35551.385456	0.072175	0.060906
RS	2	0.018451	0.116934	35514.948509	0.072101	0.039091
RS	3	0.028916	0.116934	35211.133812	0.071484	0.036824
RS	4	0.040306	0.917731	4618.353088	0.009376	0.005570
RS	5	0.052703	0.917731	4956.792250	0.010063	0.006826
RS	6	0.066194	1.244819	3925.538581	0.007969	0.005698
RS	7	0.080878	1.244819	4220.867145	0.008569	0.006457
RS	8	0.096859	1.835372	3081.734410	0.006256	0.004956
RS	9	0.114252	1.835372	3321.729557	0.006744	0.005630
RS	10	0.133181	2.408412	2729.824501	0.005542	0.004887
RS	11	0.153783	2.408412	2945.369423	0.005980	0.005442
RS	12	0.176206	2.768273	2764.519028	0.005612	0.005298
RS	13	0.200609	2.768273	2982.134849	0.006054	0.005865
RS	14	0.227168	2.772880	3209.042173	0.006515	0.006534
RS	15	0.256074	2.772880	3456.037194	0.007016	0.007206
RS	16	0.287534	2.536849	4062.237131	0.008247	0.008653
RS	17	0.321774	2.536849	4361.187298	0.008854	0.009424
RS	18	0.359038	2.209839	5362.187229	0.010886	0.011702
RS	19	0.399595	2.209839	5728.153659	0.011629	0.012602
RS	20	0.443735	1.887536	7138.951745	0.014493	0.015767
RS	21	0.491776	1.887536	7570.601316	0.015370	0.016843
RS	22	0.544060	1.621957	9298.651854	0.018878	0.020722
RS	23	0.600964	1.621957	9763.340143	0.019821	0.021912
RS	24	0.662896	1.441050	11471.895388	0.023290	0.025759
RS	25	0.730299	1.441050	11900.711073	0.024160	0.026848
RS	26	0.803658	1.347623	13120.631702	0.026637	0.029574
RS	27	0.883498	1.347623	13437.212319	0.027280	0.030311
RS	28	0.970392	1.326341	13899.589541	0.028218	0.031285
RS	29	1.064963	1.326341	14059.627204	0.028543	0.031559
RS	30	1.167890	1.354412	13848.932242	0.028116	0.030999
RS	31	1.279910	1.354412	13845.734026	0.028109	0.030858
RS	32	1.401828	1.409345	13228.452676	0.026856	0.029406
RS	33	1.534518	1.409345	13071.870389	0.026538	0.028933
RS	34	1.678930	1.472840	12284.265678	0.024939	0.027137
RS	35	1.836103	1.472840	11984.483737	0.024330	0.026384
RS	36	2.007161	1.532507	11155.642436	0.022648	0.024528
RS	37	2.193333	1.532507	10720.920161	0.021765	0.023513
RS	38	2.395954	1.582567	9890.164445	0.020079	0.021674
RS	39	2.616476	1.582567	9333.312588	0.018948	0.020413
RS	40	2.856482	1.621357	8505.819704	0.017268	0.018595
RS	41	3.117693	1.621357	7850.769942	0.015938	0.017136
RS	42	3.401983	1.648980	7032.726051	0.014278	0.015352
RS	43	3.711390	1.648980	6317.803111	0.012826	0.013779
RS	44	4.048134	1.667905	5523.596321	0.011214	0.012057
RS	45	4.414630	1.667905	4802.179078	0.009749	0.010481
RS	46	4.813507	1.682814	4061.213860	0.008245	0.008880
RS	47	5.247625	1.682814	3395.676617	0.006894	0.007431
RS	48	5.720098	1.697126	2753.857195	0.005591	0.006047
RS	49	6.234316	1.697126	2199.204063	0.004465	0.004841
RS	50	6.793965	1.710567	1697.742097	0.003447	0.003759
RS	51	7.403061	1.710567	1284.353193	0.002607	0.002859
RS	52	8.065971	1.720127	936.718522	0.001902	0.002104
RS	53	8.787451	1.720127	664.302822	0.001349	0.001506
RS	54	9.572675	1.718635	453.941056	0.000922	0.001042
RS	55	10.427275	1.718635	297.363247	0.000604	0.000692
RS	56	11.357381	1.718635	186.262316	0.000378	0.000440
RS	57	12.369664	1.718635	111.122148	0.000226	0.000267
RS	58	13.471384	1.681343	63.826975	0.000130	0.000156
RS	59	14.670443	1.681343	33.547547	0.000068	0.000083
RS	60	15.975441	1.681343	16.537129	0.000034	0.000042
RS	61	17.395738	1.681343	7.602497	0.000015	0.000020
RS	62	18.941522	1.681343	3.239591	0.000007	0.000008
RS	63	20.623878	1.681343	1.933178	0.000004	0.000005
PA	4+25*2+4+6 0.129068337 0.024577936 20.623878365 0.116934328 0.917730875 1.244819046 1.835372308 2.408411549 2.768273045 2.772879644 2.536849487 2.209839244 1.887535908 1.621956935 1.441049676 1.347623023 1.326340869 1.354412320 1.409344907 1.472840382 1.532507165 1.582567087 1.621357347 1.648979735 1.667905416 1.682813545 1.697125983 1.710567058 1.720127134 1.718634639 1.681343484
//
IT	4451
RD	11
LK	-5871107.482082
QD	-1733.594426 -> -1722.669492
RI	0.0369613956
TR	0.128407	0.024527
MT	20.782323
MM	C_pi: 1.172575, n_recomb: 494182.853625
RS	0	0.000000	0.117052	35471.802530	0.071779	0.108077
RS	1	0.008848	0.117052	35685.444886	0.072211	0.061023
RS	2	0.018480	0.117052	35651.139941	0.072142	0.039187
RS	3	0.028963	0.117052	35347.833498	0.071528	0.036934
RS	4	0.040374	0.944584	4510.169552	0.009127	0.005429
RS	5	0.052795	0.944584	4843.072138	0.009800	0.006655
RS	6	0.066315	1.227913	4002.944379	0.008100	0.005795
RS	7	0.081031	1.227913	4303.764651	0.008709	0.006562
RS	8	0.097049	1.811242	3140.695158	0.006355	0.005029
RS	9	0.114485	1.811242	3385.159782	0.006850	0.005713
RS	10	0.133463	2.399161	2755.992155	0.005577	0.004912
RS	11	0.154121	2.399161	2973.787203	0.006018	0.005478
RS	12	0.176607	2.787812	2761.281732	0.005588	0.005278
RS	13	0.201082	2.787812	2979.114013	0.006028	0.005850
RS	14	0.227723	2.811080	3185.166355	0.006445	0.006479
RS	15	0.256721	2.811080	3431.127656	0.006943	0.007152
RS	16	0.288285	2.579856	4021.446628	0.008138	0.008567
RS	17	0.322641	2.579856	4318.724964	0.008739	0.009331
RS	18	0.360038	2.247875	5310.433459	0.010746	0.011589
RS	19	0.400744	2.247875	5674.998799	0.011484	0.012475
RS	20	0.445052	1.915000	7094.005085	0.014355	0.015653
RS	21	0.493280	1.915000	7525.938577	0.015229	0.016709
RS	22	0.545775	1.637585	9292.146397	0.018803	0.020661
RS	23	0.602916	1.637585	9759.620880	0.019749	0.021835
RS	24	0.665112	1.447509	11528.969592	0.023329	0.025801
RS	25	0.732812	1.447509	11961.400373	0.024204	0.026879
RS	26	0.806503	1.349081	13232.566076	0.026777	0.029706
RS	27	0.886713	1.349081	13550.490291	0.027420	0.030437
RS	28	0.974021	1.326436	14028.601796	0.028387	0.031440
RS	29	1.069054	1.326436	14186.743405	0.028707	0.031711
RS	30	1.172496	1.355573	13959.785554	0.028248	0.031116
RS	31	1.285091	1.355573	13953.097388	0.028235	0.030975
RS	32	1.407649	1.412768	13307.324109	0.026928	0.029465
RS	33	1.541052	1.412768	13147.600748	0.026605	0.028998
RS	34	1.686258	1.478781	12334.272949	0.024959	0.027151
RS	35	1.844312	1.478781	12032.617868	0.024349	0.026407
RS	36	2.016352	1.540707	11185.753393	0.022635	0.024517
RS	37	2.203614	1.540707	10750.480574	0.021754	0.023512
RS	38	2.407446	1.592786	9907.645783	0.020049	0.021650
RS	39	2.629314	1.592786	9351.438979	0.018923	0.020399
RS	40	2.870814	1.633547	8515.429709	0.017231	0.018565
RS	41	3.133682	1.633547	7862.152864	0.015909	0.017117
RS	42	3.419810	1.663219	7038.041720	0.014242	0.015321
RS	43	3.731255	1.663219	6325.881830	0.012801	0.013759
RS	44	4.070258	1.684440	5527.328588	0.011185	0.012030
RS	45	4.439258	1.684440	4809.393233	0.009732	0.010464
RS	46	4.840908	1.702138	4065.252827	0.008226	0.008859
RS	47	5.278097	1.702138	3403.474451	0.006887	0.007421
RS	48	5.753970	1.719749	2759.633843	0.005584	0.006035
RS	49	6.271951	1.719749	2208.232701	0.004468	0.004840
RS	50	6.835764	1.736557	1705.714105	0.003452	0.003758
RS	51	7.449465	1.736557	1294.153680	0.002619	0.002866
RS	52	8.117469	1.748935	945.637525	0.001914	0.002112
RS	53	8.844580	1.748935	673.294860	0.001362	0.001517
RS	54	9.636028	1.749006	461.721438	0.000934	0.001052
RS	55	10.497507	1.749006	303.981825	0.000615	0.000701
RS	56	11.435213	1.749006	191.435544	0.000387	0.000448
RS	57	12.455890	1.749006	114.869319	0.000232	0.000273
RS	58	13.566880	1.709634	66.430140	0.000134	0.000160
RS	59	14.776174	1.709634	35.131642	0.000071	0.000086
RS	60	16.092472	1.709634	17.432602	0.000035	0.000044
RS	61	17.525240	1.709634	8.070918	0.000016	0.000020
RS	62	19.084784	1.709634	3.465252	0.000007	0.000009
RS	63	20.782323	1.709634	2.093711	0.000004	0.000005
PA	4+25*2+4+6 0.128406548 0.024526704 20.782322586 0.117051867 0.944584045 1.227912519 1.811242456 2.399161025 2.787811913 2.811080333 2.579856070 2.247874807 1.914999951 1.637585217 1.447508506 1.349081397 1.326436369 1.355573207 1.412767882 1.478780829 1.540706983 1.592785865 1.633546798 1.663218748 1.684440103 1.702138419 1.719748643 1.736557310 1.748935329 1.749006047 1.709634327
//
IT	3722
RD	12
LK	-5871086.669278
QD	-1716.596334 -> -1707.631059
RI	0.0366710563
TR	0.127811	0.024486
MT	20.924369
MM	C_pi: 1.178402, n_recomb: 495784.097333
RS	0	0.000000	0.117203	35586.305874	0.071778	0.107773
RS	1	0.008860	0.117203	35804.231797	0.072217	0.061126
RS	2	0.018505	0.117203	35773.050919	0.072154	0.039269
RS	3	0.029005	0.117203	35471.508897	0.071546	0.037023
RS	4	0.040435	0.972156	4404.415700	0.008884	0.005293
RS	5	0.052877	0.972156	4731.749262	0.009544	0.006486
RS	6	0.066422	1.211590	4080.155474	0.008230	0.005891
RS	7	0.081168	1.211590	4386.398276	0.008847	0.006664
RS	8	0.097219	1.787511	3200.160926	0.006455	0.005101
RS	9	0.114693	1.787511	3449.086798	0.006957	0.005795
RS	10	0.133715	2.387765	2784.457617	0.005616	0.004940
RS	11	0.154422	2.387765	3004.630476	0.006060	0.005516
RS	12	0.176964	2.802011	2762.831849	0.005573	0.005264
RS	13	0.201503	2.802011	2981.173889	0.006013	0.005842
RS	14	0.228217	2.842564	3168.632329	0.006391	0.006435
RS	15	0.257297	2.842564	3413.987877	0.006886	0.007109
RS	16	0.288954	2.616938	3989.748870	0.008047	0.008494
RS	17	0.323415	2.616938	4285.809673	0.008645	0.009253
RS	18	0.360930	2.281930	5267.480175	0.010625	0.011489
RS	19	0.401769	2.281930	5630.947554	0.011358	0.012363
RS	20	0.446226	1.940387	7054.518046	0.014229	0.015546
RS	21	0.494622	1.940387	7486.748962	0.015101	0.016586
RS	22	0.547306	1.652447	9285.157053	0.018728	0.020597
RS	23	0.604658	1.652447	9755.217596	0.019676	0.021756
RS	24	0.667091	1.453977	11579.182938	0.023355	0.025828
RS	25	0.735056	1.453977	12015.105263	0.024235	0.026896
RS	26	0.809042	1.350915	13333.784306	0.026894	0.029816
RS	27	0.889584	1.350915	13653.254205	0.027539	0.030540
RS	28	0.977262	1.326985	14146.616708	0.028534	0.031572
RS	29	1.072708	1.326985	14303.413419	0.028850	0.031839
RS	30	1.176611	1.357039	14062.522819	0.028364	0.031215
RS	31	1.289720	1.357039	14053.055558	0.028345	0.031074
RS	32	1.412850	1.416181	13382.653063	0.026993	0.029516
RS	33	1.546889	1.416181	13220.377380	0.026666	0.029053
RS	34	1.692805	1.484278	12385.442492	0.024982	0.027166
RS	35	1.851649	1.484278	12082.128894	0.024370	0.026428
RS	36	2.024566	1.547979	11220.618558	0.022632	0.024513
RS	37	2.212804	1.547979	10784.496267	0.021752	0.023515
RS	38	2.417720	1.601598	9931.794618	0.020032	0.021637
RS	39	2.640792	1.601598	9375.405559	0.018910	0.020394
RS	40	2.883629	1.643916	8531.823839	0.017209	0.018547
RS	41	3.147980	1.643916	7879.088928	0.015892	0.017106
RS	42	3.435754	1.675322	7048.826958	0.014218	0.015300
RS	43	3.749024	1.675322	6338.028232	0.012784	0.013745
RS	44	4.090050	1.698640	5534.422805	0.011163	0.012008
RS	45	4.461292	1.698640	4818.681120	0.009719	0.010451
RS	46	4.865425	1.719043	4070.497261	0.008210	0.008841
RS	47	5.305366	1.719043	3411.545767	0.006881	0.007412
RS	48	5.784285	1.739956	2765.036106	0.005577	0.006024
RS	49	6.305637	1.739956	2216.412078	0.004471	0.004838
RS	50	6.873181	1.760221	1712.537848	0.003454	0.003757
RS	51	7.491010	1.760221	1302.742686	0.002628	0.002871
RS	52	8.163579	1.775527	953.377891	0.001923	0.002117
RS	53	8.895738	1.775527	681.280181	0.001374	0.001526
RS	54	9.692767	1.777320	468.670377	0.000945	0.001061
RS	55	10.560413	1.777320	310.000606	0.000625	0.000710
RS	56	11.504933	1.777320	196.206448	0.000396	0.000456
RS	57	12.533139	1.777320	118.366675	0.000239	0.000279
RS	58	13.652444	1.736029	68.887282	0.000139	0.000165
RS	59	14.870921	1.736029	36.642628	0.000074	0.000089
RS	60	16.197355	1.736029	18.295479	0.000037	0.000045
RS	61	17.641312	1.736029	8.526862	0.000017	0.000021
RS	62	19.213205	1.736029	3.687144	0.000007	0.000009
RS	63	20.924369	1.736029	2.254196	0.000005	0.000006
PA	4+25*2+4+6 0.127811149 0.024485642 20.924369425 0.117202623 0.972156063 1.211590136 1.787510594 2.387764978 2.802010512 2.842564296 2.616938352 2.281930268 1.940387156 1.652446573 1.453977302 1.350915422 1.326985374 1.357039215 1.416180645 1.484278435 1.547979445 1.601598338 1.643915602 1.675322010 1.698639740 1.719043316 1.739956070 1.760221467 1.775526894 1.777320044 1.736028919
//
IT	3764
RD	13
LK	-5871069.501911
QD	-1702.126479 -> -1694.613928
RI	0.0363991315
TR	0.127268	0.024452
MT	21.053518
MM	C_pi: 1.183811, n_recomb: 497349.082585
RS	0	0.000000	0.117363	35691.068194	0.071763	0.107501
RS	1	0.008871	0.117363	35913.474028	0.072210	0.061219
RS	2	0.018528	0.117363	35885.765374	0.072154	0.039342
RS	3	0.029042	0.117363	35586.495296	0.071552	0.037101
RS	4	0.040489	1.000637	4299.926896	0.008646	0.005160
RS	5	0.052952	1.000637	4621.603698	0.009292	0.006321
RS	6	0.066519	1.196276	4155.257118	0.008355	0.005984
RS	7	0.081291	1.196276	4466.739589	0.008981	0.006762
RS	8	0.097373	1.765067	3258.261692	0.006551	0.005170
RS	9	0.114881	1.765067	3511.519586	0.007060	0.005872
RS	10	0.133942	2.375723	2813.418330	0.005657	0.004967
RS	11	0.154694	2.375723	3035.976306	0.006104	0.005553
RS	12	0.177287	2.812639	2767.271390	0.005564	0.005254
RS	13	0.201885	2.812639	2986.293041	0.006004	0.005838
RS	14	0.228664	2.868776	3157.437012	0.006349	0.006398
RS	15	0.257818	2.868776	3402.496054	0.006841	0.007075
RS	16	0.289559	2.649043	3965.126273	0.007973	0.008432
RS	17	0.324116	2.649043	4260.324305	0.008566	0.009188
RS	18	0.361737	2.312484	5231.705308	0.010519	0.011400
RS	19	0.402697	2.312484	5594.324206	0.011248	0.012265
RS	20	0.447289	1.963863	7019.738241	0.014114	0.015446
RS	21	0.495837	1.963863	7452.277676	0.014984	0.016473
RS	22	0.548692	1.666548	9277.917244	0.018655	0.020532
RS	23	0.606235	1.666548	9750.374905	0.019605	0.021679
RS	24	0.668883	1.460372	11623.589040	0.023371	0.025845
RS	25	0.737088	1.460372	12062.855492	0.024254	0.026904
RS	26	0.811343	1.353022	13425.454605	0.026994	0.029909
RS	27	0.892185	1.353022	13746.595670	0.027640	0.030627
RS	28	0.980198	1.327903	14254.414184	0.028661	0.031686
RS	29	1.076019	1.327903	14410.304480	0.028974	0.031949
RS	30	1.180339	1.358779	14157.169839	0.028465	0.031300
RS	31	1.293914	1.358779	14145.523578	0.028442	0.031158
RS	32	1.417563	1.419633	13453.553128	0.027051	0.029559
RS	33	1.552181	1.419633	13289.255017	0.026720	0.029099
RS	34	1.698740	1.489480	12436.074349	0.025005	0.027179
RS	35	1.858300	1.489480	12131.353209	0.024392	0.026448
RS	36	2.032014	1.554567	11258.051644	0.022636	0.024513
RS	37	2.221138	1.554567	10820.928599	0.021757	0.023522
RS	38	2.427038	1.609333	9960.295005	0.020027	0.021632
RS	39	2.651203	1.609333	9403.150432	0.018907	0.020395
RS	40	2.895252	1.652858	8552.915055	0.017197	0.018538
RS	41	3.160951	1.652858	7899.817080	0.015884	0.017102
RS	42	3.450218	1.685724	7063.490753	0.014202	0.015287
RS	43	3.765146	1.685724	6352.992141	0.012774	0.013738
RS	44	4.108010	1.710952	5543.891534	0.011147	0.011993
RS	45	4.481288	1.710952	4829.349350	0.009710	0.010442
RS	46	4.887678	1.733972	4076.497842	0.008196	0.008825
RS	47	5.330118	1.733972	3419.647144	0.006876	0.007404
RS	48	5.811805	1.758181	2769.983934	0.005569	0.006013
RS	49	6.336221	1.758181	2223.769459	0.004471	0.004835
RS	50	6.907156	1.781967	1718.324617	0.003455	0.003754
RS	51	7.528736	1.781967	1310.252373	0.002634	0.002874
RS	52	8.205455	1.800299	960.074794	0.001930	0.002122
RS	53	8.942203	1.800299	688.374478	0.001384	0.001533
RS	54	9.744306	1.803947	474.884268	0.000955	0.001069
RS	55	10.617560	1.803947	315.485732	0.000634	0.000718
RS	56	11.568278	1.803947	200.616883	0.000403	0.000463
RS	57	12.603331	1.803947	121.638471	0.000245	0.000285
RS	58	13.730199	1.760896	71.210733	0.000143	0.000169
RS	59	14.957028	1.760896	38.086335	0.000077	0.000092
RS	60	16.292686	1.760896	19.128195	0.000038	0.000047
RS	61	17.746824	1.760896	8.971198	0.000018	0.000022
RS	62	19.329954	1.760896	3.905515	0.000008	0.000010
RS	63	21.053518	1.760896	2.414670	0.000005	0.000006
PA	4+25*2+4+6 0.127268174 0.024451817 21.053518403 0.117362906 1.000637197 1.196275637 1.765067328 2.375723409 2.812639209 2.868775800 2.649043125 2.312484373 1.963862566 1.666548083 1.460371704 1.353021847 1.327902870 1.358778584 1.419633052 1.489480465 1.554566554 1.609332726 1.652858497 1.685723911 1.710951758 1.733971761 1.758180727 1.781967062 1.800299498 1.803947402 1.760896021
//
IT	4263
RD	14
LK	-5871055.056307
QD	-1689.503378 -> -1683.098246
RI	0.0361425627
TR	0.126767	0.024423
MT	21.172567
MM	C_pi: 1.188863, n_recomb: 498860.771547
RS	0	0.000000	0.117519	35789.965728	0.071743	0.107255
RS	1	0.008880	0.117519	36016.725750	0.072198	0.061304
RS	2	0.018549	0.117519	35992.445148	0.072149	0.039410
RS	3	0.029077	0.117519	35695.494239	0.071554	0.037173
RS	4	0.040539	1.030092	4196.399338	0.008412	0.005030
RS	5	0.053020	1.030092	4512.325616	0.009045	0.006158
RS	6	0.066608	1.182140	4227.166934	0.008474	0.006074
RS	7	0.081404	1.182140	4543.645218	0.009108	0.006856
RS	8	0.097513	1.744349	3313.863166	0.006643	0.005237
RS	9	0.115053	1.744349	3571.252790	0.007159	0.005946
RS	10	0.134151	2.363984	2841.688197	0.005696	0.004993
RS	11	0.154944	2.363984	3066.560326	0.006147	0.005588
RS	12	0.177584	2.820897	2773.359259	0.005559	0.005246
RS	13	0.202234	2.820897	2993.150097	0.006000	0.005835
RS	14	0.229074	2.890883	3150.083117	0.006315	0.006367
RS	15	0.258297	2.890883	3395.065415	0.006806	0.007047
RS	16	0.290115	2.676956	3946.055663	0.007910	0.008379
RS	17	0.324758	2.676956	4240.669689	0.008501	0.009134
RS	18	0.362478	2.339987	5201.763613	0.010427	0.011321
RS	19	0.403548	2.339987	5563.737229	0.011153	0.012179
RS	20	0.448265	1.985615	6988.934100	0.014010	0.015353
RS	21	0.496953	1.985615	7421.788415	0.014877	0.016369
RS	22	0.549964	1.679923	9270.547510	0.018583	0.020468
RS	23	0.607683	1.679923	9745.226300	0.019535	0.021604
RS	24	0.670528	1.466647	11662.996112	0.023379	0.025853
RS	25	0.738954	1.466647	12105.447954	0.024266	0.026906
RS	26	0.813456	1.355324	13508.642764	0.027079	0.029987
RS	27	0.894574	1.355324	13831.523521	0.027726	0.030701
RS	28	0.982896	1.329119	14352.844637	0.028771	0.031784
RS	29	1.079061	1.329119	14508.173961	0.029083	0.032043
RS	30	1.183765	1.360764	14243.950245	0.028553	0.031372
RS	31	1.297768	1.360764	14230.632703	0.028526	0.031230
RS	32	1.421895	1.423157	13519.551837	0.027101	0.029595
RS	33	1.557045	1.423157	13353.704184	0.026768	0.029139
RS	34	1.704196	1.494492	12485.053764	0.025027	0.027192
RS	35	1.864415	1.494492	12179.188814	0.024414	0.026466
RS	36	2.038862	1.560652	11296.497500	0.022645	0.024517
RS	37	2.228801	1.560652	10858.324283	0.021766	0.023532
RS	38	2.435606	1.616243	9991.455365	0.020029	0.021634
RS	39	2.660777	1.616243	9433.166573	0.018909	0.020400
RS	40	2.905944	1.660684	8577.161752	0.017193	0.018536
RS	41	3.172882	1.660684	7923.035728	0.015882	0.017104
RS	42	3.463526	1.694769	7080.838752	0.014194	0.015281
RS	43	3.779980	1.694769	6369.835017	0.012769	0.013735
RS	44	4.124536	1.721741	5554.966925	0.011135	0.011981
RS	45	4.499689	1.721741	4840.860284	0.009704	0.010436
RS	46	4.908158	1.747283	4082.917555	0.008184	0.008811
RS	47	5.352900	1.747283	3427.599572	0.006871	0.007398
RS	48	5.837137	1.774771	2774.427595	0.005562	0.006002
RS	49	6.364376	1.774771	2230.335958	0.004471	0.004832
RS	50	6.938435	1.802129	1723.164807	0.003454	0.003750
RS	51	7.563473	1.802129	1316.790576	0.002640	0.002877
RS	52	8.244017	1.823576	965.841171	0.001936	0.002125
RS	53	8.984995	1.823576	694.674067	0.001393	0.001540
RS	54	9.791774	1.829201	480.441098	0.000963	0.001076
RS	55	10.670199	1.829201	320.491888	0.000642	0.000726
RS	56	11.626631	1.829201	204.702243	0.000410	0.000469
RS	57	12.667997	1.829201	124.705743	0.000250	0.000290
RS	58	13.801840	1.784549	73.411448	0.000147	0.000173
RS	59	15.036373	1.784549	39.468206	0.000079	0.000094
RS	60	16.380536	1.784549	19.933192	0.000040	0.000048
RS	61	17.844066	1.784549	9.404904	0.000019	0.000023
RS	62	19.437562	1.784549	4.120710	0.000008	0.000010
RS	63	21.172567	1.784549	2.575280	0.000005	0.000006
PA	4+25*2+4+6 0.126766648 0.024422989 21.172567069 0.117518539 1.030091827 1.182140415 1.744349279 2.363984425 2.820896798 2.890883060 2.676955852 2.339987379 1.985614724 1.679923209 1.466646599 1.355324463 1.329118601 1.360763799 1.423156831 1.494491915 1.560651681 1.616242686 1.660683588 1.694768849 1.721741313 1.747282771 1.774771149 1.802128936 1.823576147 1.829200620 1.784549157
//
IT	4060
RD	15
LK	-5871042.694848
QD	-1678.273059 -> -1672.732748
RI	0.0358976908
TR	0.126299	0.024398
MT	21.283551
MM	C_pi: 1.193613, n_recomb: 500312.039121
RS	0	0.000000	0.117664	35884.914938	0.071725	0.107027
RS	1	0.008889	0.117664	36115.769135	0.072186	0.061383
RS	2	0.018569	0.117664	36094.702193	0.072144	0.039474
RS	3	0.029109	0.117664	35799.911903	0.071555	0.037243
RS	4	0.040586	1.060556	4093.839155	0.008183	0.004901
RS	5	0.053083	1.060556	4403.933190	0.008802	0.005999
RS	6	0.066691	1.169192	4295.470973	0.008586	0.006159
RS	7	0.081509	1.169192	4616.681912	0.009228	0.006944
RS	8	0.097644	1.725564	3366.280404	0.006728	0.005299
RS	9	0.115213	1.725564	3627.560673	0.007251	0.006014
RS	10	0.134344	2.353113	2868.555712	0.005734	0.005018
RS	11	0.155176	2.353113	3095.625185	0.006187	0.005620
RS	12	0.177859	2.827725	2780.189817	0.005557	0.005240
RS	13	0.202559	2.827725	3000.780935	0.005998	0.005834
RS	14	0.229455	2.909706	3145.612837	0.006287	0.006342
RS	15	0.258741	2.909706	3390.681799	0.006777	0.007025
RS	16	0.290631	2.701331	3931.416819	0.007858	0.008334
RS	17	0.325355	2.701331	4225.669970	0.008446	0.009088
RS	18	0.363166	2.364789	5176.740627	0.010347	0.011251
RS	19	0.404339	2.364789	5538.243453	0.011070	0.012103
RS	20	0.449171	2.005791	6961.665347	0.013915	0.015268
RS	21	0.497989	2.005791	7394.845177	0.014780	0.016274
RS	22	0.551146	1.692598	9263.305961	0.018515	0.020405
RS	23	0.609029	1.692598	9740.049861	0.019468	0.021532
RS	24	0.672057	1.472763	11698.285386	0.023382	0.025856
RS	25	0.740688	1.472763	12143.764280	0.024272	0.026902
RS	26	0.815420	1.357762	13584.466703	0.027152	0.030055
RS	27	0.896795	1.357762	13909.117078	0.027801	0.030764
RS	28	0.985403	1.330576	14442.870802	0.028868	0.031870
RS	29	1.081888	1.330576	14597.914577	0.029178	0.032126
RS	30	1.186950	1.362963	14323.413816	0.028629	0.031434
RS	31	1.301352	1.362963	14308.853654	0.028600	0.031292
RS	32	1.425923	1.426765	13580.628263	0.027144	0.029626
RS	33	1.561568	1.426765	13413.649311	0.026811	0.029172
RS	34	1.709270	1.499381	12531.832824	0.025048	0.027203
RS	35	1.870102	1.499381	12225.083810	0.024435	0.026482
RS	36	2.045232	1.566360	11335.053305	0.022656	0.024524
RS	37	2.235929	1.566360	10895.838746	0.021778	0.023543
RS	38	2.443577	1.622514	10024.187589	0.020036	0.021640
RS	39	2.669685	1.622514	9464.492030	0.018917	0.020410
RS	40	2.915892	1.667624	8603.535247	0.017196	0.018540
RS	41	3.183985	1.667624	7947.888312	0.015886	0.017110
RS	42	3.475910	1.702721	7100.074150	0.014191	0.015279
RS	43	3.793785	1.702721	6387.945710	0.012768	0.013736
RS	44	4.139917	1.731283	5567.175951	0.011127	0.011973
RS	45	4.516818	1.731283	4852.900062	0.009700	0.010432
RS	46	4.927223	1.759255	4089.562968	0.008174	0.008800
RS	47	5.374110	1.759255	3435.323271	0.006866	0.007392
RS	48	5.860723	1.789998	2778.378153	0.005553	0.005991
RS	49	6.390592	1.789998	2236.178202	0.004470	0.004828
RS	50	6.967563	1.820965	1727.165894	0.003452	0.003745
RS	51	7.595823	1.820965	1322.471310	0.002643	0.002878
RS	52	8.279932	1.845599	970.791643	0.001940	0.002127
RS	53	9.024853	1.845599	700.273329	0.001400	0.001545
RS	54	9.835993	1.853307	485.416681	0.000970	0.001082
RS	55	10.719238	1.853307	325.071176	0.000650	0.000732
RS	56	11.680998	1.853307	208.495741	0.000417	0.000475
RS	57	12.728251	1.853307	127.587992	0.000255	0.000295
RS	58	13.868599	1.807164	75.501031	0.000151	0.000177
RS	59	15.110316	1.807164	40.793141	0.000082	0.000097
RS	60	16.462414	1.807164	20.712157	0.000041	0.000050
RS	61	17.934705	1.807164	9.828355	0.000020	0.000024
RS	62	19.537872	1.807164	4.332691	0.000009	0.000011
RS	63	21.283551	1.807164	2.735805	0.000005	0.000007
PA	4+25*2+4+6 0.126298667 0.024397595 21.283550932 0.117663619 1.060556169 1.169192209 1.725563741 2.353113364 2.827724568 2.909706211 2.701331361 2.364789225 2.005791349 1.692598220 1.472763129 1.357761544 1.330575646 1.362962794 1.426765022 1.499381265 1.566360260 1.622513746 1.667623586 1.702720836 1.731282861 1.759254581 1.789998208 1.820965275 1.845599211 1.853307336 1.807164465
//
IT	4307
RD	16
LK	-5871031.970870
QD	-1668.120484 -> -1663.269394
RI	0.0356633112
TR	0.125859	0.024375
MT	21.387840
MM	C_pi: 1.198094, n_recomb: 501697.402766
RS	0	0.000000	0.117794	35977.201604	0.071711	0.106815
RS	1	0.008898	0.117794	36211.796270	0.072179	0.061458
RS	2	0.018587	0.117794	36193.610261	0.072142	0.039537
RS	3	0.029139	0.117794	35900.679371	0.071558	0.037313
RS	4	0.040629	1.092030	3992.402155	0.007958	0.004775
RS	5	0.053142	1.092030	4296.601667	0.008564	0.005842
RS	6	0.066768	1.157351	4360.090691	0.008691	0.006239
RS	7	0.081607	1.157351	4685.770780	0.009340	0.007028
RS	8	0.097766	1.708662	3415.294761	0.006807	0.005356
RS	9	0.115363	1.708662	3680.213636	0.007336	0.006077
RS	10	0.134525	2.343365	2893.638350	0.005768	0.005040
RS	11	0.155393	2.343365	3122.764038	0.006224	0.005649
RS	12	0.178117	2.833641	2787.251706	0.005556	0.005235
RS	13	0.202863	2.833641	3008.641266	0.005997	0.005834
RS	14	0.229811	2.925960	3143.196314	0.006265	0.006320
RS	15	0.259157	2.925960	3388.464648	0.006754	0.007006
RS	16	0.291114	2.722700	3920.308659	0.007814	0.008295
RS	17	0.325914	2.722700	4214.377348	0.008400	0.009050
RS	18	0.363811	2.387215	5155.781886	0.010277	0.011189
RS	19	0.405079	2.387215	5516.957068	0.010997	0.012037
RS	20	0.450020	2.024557	6937.361027	0.013828	0.015189
RS	21	0.498960	2.024557	7370.870728	0.014692	0.016187
RS	22	0.552254	1.704624	9256.157722	0.018450	0.020344
RS	23	0.610290	1.704624	9734.821722	0.019404	0.021463
RS	24	0.673489	1.478712	11729.916789	0.023380	0.025855
RS	25	0.742313	1.478712	12178.266270	0.024274	0.026896
RS	26	0.817260	1.360282	13653.782809	0.027215	0.030114
RS	27	0.898875	1.360282	13980.202406	0.027866	0.030819
RS	28	0.987753	1.332215	14525.348694	0.028952	0.031945
RS	29	1.084538	1.332215	14680.320105	0.029261	0.032199
RS	30	1.189935	1.365332	14396.107330	0.028695	0.031487
RS	31	1.304711	1.365332	14380.659860	0.028664	0.031345
RS	32	1.429699	1.430446	13636.882386	0.027181	0.029651
RS	33	1.565807	1.430446	13469.132715	0.026847	0.029199
RS	34	1.714027	1.504179	12576.066111	0.025067	0.027213
RS	35	1.875435	1.504179	12268.674919	0.024454	0.026497
RS	36	2.051204	1.571775	11373.003212	0.022669	0.024532
RS	37	2.242613	1.571775	10932.798161	0.021792	0.023555
RS	38	2.451053	1.628272	10057.647283	0.020047	0.021650
RS	39	2.678039	1.628272	9496.374242	0.018928	0.020423
RS	40	2.925222	1.673840	8631.233557	0.017204	0.018548
RS	41	3.194399	1.673840	7973.700035	0.015893	0.017120
RS	42	3.487527	1.709769	7120.555684	0.014193	0.015282
RS	43	3.806736	1.709769	6406.825052	0.012770	0.013740
RS	44	4.154348	1.739778	5580.112876	0.011122	0.011969
RS	45	4.532890	1.739778	4865.191186	0.009697	0.010430
RS	46	4.945113	1.770095	4096.251490	0.008165	0.008789
RS	47	5.394015	1.770095	3442.730642	0.006862	0.007386
RS	48	5.882859	1.804061	2781.828410	0.005545	0.005981
RS	49	6.415199	1.804061	2241.336284	0.004468	0.004824
RS	50	6.994906	1.838657	1730.410252	0.003449	0.003739
RS	51	7.626193	1.838657	1327.381419	0.002646	0.002878
RS	52	8.313651	1.866543	975.011090	0.001943	0.002128
RS	53	9.062277	1.866543	705.243168	0.001406	0.001550
RS	54	9.877514	1.876428	489.869266	0.000976	0.001087
RS	55	10.765289	1.876428	329.263698	0.000656	0.000738
RS	56	11.732056	1.876428	212.022924	0.000423	0.000481
RS	57	12.784844	1.876428	130.300159	0.000260	0.000299
RS	58	13.931306	1.828911	77.486926	0.000154	0.000180
RS	59	15.179777	1.828911	42.064811	0.000084	0.000099
RS	60	16.539335	1.828911	21.466709	0.000043	0.000051
RS	61	18.019862	1.828911	10.242178	0.000020	0.000025
RS	62	19.632124	1.828911	4.541666	0.000009	0.000011
RS	63	21.387840	1.828911	2.896316	0.000006	0.000007
PA	4+25*2+4+6 0.125858920 0.024374630 21.387839877 0.117794066 1.092030203 1.157350605 1.708662341 2.343364977 2.833640853 2.925960259 2.722699572 2.387215319 2.024556620 1.704623916 1.478712042 1.360281993 1.332215111 1.365332371 1.430445632 1.504178651 1.571775277 1.628272208 1.673840342 1.709768712 1.739778493 1.770094562 1.804061202 1.838656967 1.866542868 1.876428033 1.828911450
//
IT	3110
RD	17
LK	-5871022.557565
QD	-1658.836435 -> -1654.544571
RI	0.0354394862
TR	0.125442	0.024353
MT	21.486725
MM	C_pi: 1.202340, n_recomb: 503013.621122
RS	0	0.000000	0.117908	36067.735826	0.071703	0.106614
RS	1	0.008906	0.117908	36305.663125	0.072176	0.061530
RS	2	0.018604	0.117908	36289.953172	0.072145	0.039599
RS	3	0.029167	0.117908	35998.490132	0.071566	0.037382
RS	4	0.040670	1.124460	3892.441169	0.007738	0.004651
RS	5	0.053198	1.124460	4190.716221	0.008331	0.005689
RS	6	0.066841	1.146503	4421.140047	0.008789	0.006316
RS	7	0.081700	1.146503	4751.037250	0.009445	0.007107
RS	8	0.097881	1.693567	3460.790175	0.006880	0.005410
RS	9	0.115504	1.693567	3729.091606	0.007414	0.006134
RS	10	0.134696	2.334893	2916.683493	0.005798	0.005060
RS	11	0.155597	2.334893	3147.709023	0.006258	0.005675
RS	12	0.178360	2.839102	2794.108018	0.005555	0.005231
RS	13	0.203150	2.839102	3016.266198	0.005996	0.005833
RS	14	0.230148	2.940194	3142.228657	0.006247	0.006302
RS	15	0.259550	2.940194	3387.772572	0.006735	0.006991
RS	16	0.291570	2.741535	3911.984024	0.007777	0.008262
RS	17	0.326442	2.741535	4206.005759	0.008362	0.009017
RS	18	0.364420	2.407582	5138.133233	0.010215	0.011134
RS	19	0.405779	2.407582	5499.095564	0.010932	0.011978
RS	20	0.450822	2.042071	6915.517815	0.013748	0.015115
RS	21	0.499877	2.042071	7349.356211	0.014611	0.016107
RS	22	0.553300	1.716061	9249.029814	0.018387	0.020285
RS	23	0.611481	1.716061	9729.479494	0.019342	0.021397
RS	24	0.674844	1.484488	11758.332263	0.023376	0.025850
RS	25	0.743849	1.484488	12209.399862	0.024273	0.026887
RS	26	0.818999	1.362858	13717.255923	0.027270	0.030165
RS	27	0.900843	1.362858	14045.424572	0.027923	0.030867
RS	28	0.989974	1.334004	14600.943638	0.029027	0.032012
RS	29	1.087044	1.334004	14756.011843	0.029335	0.032263
RS	30	1.192759	1.367848	14462.503947	0.028752	0.031533
RS	31	1.307888	1.367848	14446.468180	0.028720	0.031391
RS	32	1.433270	1.434197	13688.453227	0.027213	0.029671
RS	33	1.569818	1.434197	13520.246884	0.026878	0.029223
RS	34	1.718527	1.508921	12617.496624	0.025084	0.027222
RS	35	1.880480	1.508921	12309.694664	0.024472	0.026509
RS	36	2.056855	1.576971	11409.841379	0.022683	0.024541
RS	37	2.248938	1.576971	10968.726351	0.021806	0.023568
RS	38	2.458127	1.633630	10091.202633	0.020061	0.021663
RS	39	2.685946	1.633630	9528.252396	0.018942	0.020437
RS	40	2.934054	1.679478	8659.634110	0.017216	0.018560
RS	41	3.204258	1.679478	7999.951017	0.015904	0.017132
RS	42	3.498525	1.716079	7141.793127	0.014198	0.015288
RS	43	3.818998	1.716079	6426.095295	0.012775	0.013746
RS	44	4.168012	1.747407	5593.469562	0.011120	0.011966
RS	45	4.548108	1.747407	4877.527291	0.009697	0.010430
RS	46	4.962055	1.779982	4102.862024	0.008157	0.008780
RS	47	5.412866	1.779982	3449.770868	0.006858	0.007382
RS	48	5.903825	1.817137	2784.781815	0.005536	0.005970
RS	49	6.438507	1.817137	2245.849947	0.004465	0.004820
RS	50	7.020806	1.855376	1732.962118	0.003445	0.003734
RS	51	7.654963	1.855376	1331.592051	0.002647	0.002878
RS	52	8.345597	1.886569	978.573621	0.001945	0.002129
RS	53	9.097736	1.886569	709.645666	0.001411	0.001554
RS	54	9.916858	1.898718	493.848956	0.000982	0.001091
RS	55	10.808928	1.898718	333.104640	0.000662	0.000743
RS	56	11.780444	1.898718	215.306679	0.000428	0.000486
RS	57	12.838480	1.898718	132.855950	0.000264	0.000304
RS	58	13.990741	1.849932	79.376801	0.000158	0.000184
RS	59	15.245619	1.849932	43.286818	0.000086	0.000102
RS	60	16.612253	1.849932	22.198332	0.000044	0.000053
RS	61	18.100595	1.849932	10.646883	0.000021	0.000026
RS	62	19.721484	1.849932	4.747764	0.000009	0.000012
RS	63	21.486725	1.849932	3.056805	0.000006	0.000008
PA	4+25*2+4+6 0.125442496 0.024353198 21.486724696 0.117907527 1.124459639 1.146503092 1.693566585 2.334892824 2.839102344 2.940194156 2.741535081 2.407582014 2.042070614 1.716061219 1.484488261 1.362858364 1.334003974 1.367847994 1.434197125 1.508921097 1.576970678 1.633629511 1.679478468 1.716078989 1.747407413 1.779981727 1.817136902 1.855376399 1.886568700 1.898718060 1.849932269
//
IT	4365
RD	18
LK	-5871014.210018
QD	-1650.268090 -> -1646.437276
RI	0.0352251100
TR	0.125046	0.024333
MT	21.581050
MM	C_pi: 1.206380, n_recomb: 504261.004827
RS	0	0.000000	0.118005	36156.659594	0.071702	0.106422
RS	1	0.008913	0.118005	36397.524877	0.072180	0.061599
RS	2	0.018621	0.118005	36383.895123	0.072153	0.039659
RS	3	0.029194	0.118005	36093.512529	0.071577	0.037453
RS	4	0.040709	1.157798	3794.262214	0.007524	0.004530
RS	5	0.053251	1.157798	4086.612223	0.008104	0.005539
RS	6	0.066911	1.136517	4478.912330	0.008882	0.006389
RS	7	0.081788	1.136517	4812.796255	0.009544	0.007182
RS	8	0.097991	1.680145	3502.825455	0.006946	0.005459
RS	9	0.115638	1.680145	3774.260360	0.007485	0.006188
RS	10	0.134859	2.327712	2937.635843	0.005826	0.005078
RS	11	0.155792	2.327712	3170.402730	0.006287	0.005698
RS	12	0.178591	2.844384	2800.520055	0.005554	0.005226
RS	13	0.203423	2.844384	3023.402145	0.005996	0.005832
RS	14	0.230468	2.952762	3142.349534	0.006232	0.006287
RS	15	0.259923	2.952762	3388.223983	0.006719	0.006978
RS	16	0.292004	2.758243	3905.853834	0.007746	0.008235
RS	17	0.326944	2.758243	4199.935111	0.008329	0.008990
RS	18	0.364998	2.426164	5123.195695	0.010160	0.011085
RS	19	0.406445	2.426164	5484.037334	0.010875	0.011926
RS	20	0.451585	2.058481	6895.719057	0.013675	0.015047
RS	21	0.500750	2.058481	7329.880895	0.014536	0.016033
RS	22	0.554296	1.726961	9241.915957	0.018328	0.020229
RS	23	0.612615	1.726961	9724.029034	0.019284	0.021335
RS	24	0.676132	1.490094	11783.923580	0.023369	0.025844
RS	25	0.745310	1.490094	12237.565373	0.024268	0.026877
RS	26	0.820654	1.365459	13775.623375	0.027318	0.030210
RS	27	0.902714	1.365459	14105.506073	0.027973	0.030910
RS	28	0.992089	1.335908	14670.377597	0.029093	0.032071
RS	29	1.089429	1.335908	14825.675763	0.029401	0.032320
RS	30	1.195446	1.370476	14523.235180	0.028801	0.031573
RS	31	1.310912	1.370476	14506.856012	0.028769	0.031431
RS	32	1.436670	1.438010	13735.610824	0.027239	0.029688
RS	33	1.573636	1.438010	13567.220875	0.026905	0.029242
RS	34	1.722811	1.513621	12656.126861	0.025098	0.027229
RS	35	1.885283	1.513621	12348.123660	0.024488	0.026520
RS	36	2.062236	1.581988	11445.334490	0.022697	0.024552
RS	37	2.254961	1.581988	11003.399504	0.021821	0.023581
RS	38	2.464864	1.638660	10124.467212	0.020078	0.021678
RS	39	2.693476	1.638660	9559.786009	0.018958	0.020454
RS	40	2.942465	1.684637	8688.341261	0.017230	0.018575
RS	41	3.213647	1.684637	8026.315040	0.015917	0.017147
RS	42	3.509000	1.721773	7163.454239	0.014206	0.015297
RS	43	3.830678	1.721773	6445.506998	0.012782	0.013755
RS	44	4.181029	1.754305	5607.032438	0.011119	0.011966
RS	45	4.562607	1.754305	4889.774064	0.009697	0.010431
RS	46	4.978196	1.789051	4109.326841	0.008149	0.008772
RS	47	5.430827	1.789051	3456.429725	0.006854	0.007377
RS	48	5.923802	1.829355	2787.269508	0.005527	0.005960
RS	49	6.460718	1.829355	2249.774371	0.004462	0.004815
RS	50	7.045490	1.871253	1734.888591	0.003440	0.003727
RS	51	7.682384	1.871253	1335.173887	0.002648	0.002878
RS	52	8.376045	1.905796	981.550788	0.001947	0.002129
RS	53	9.131535	1.905796	713.540391	0.001415	0.001557
RS	54	9.954363	1.920296	497.402813	0.000986	0.001095
RS	55	10.850531	1.920296	336.627710	0.000668	0.000748
RS	56	11.826578	1.920296	218.369485	0.000433	0.000491
RS	57	12.889621	1.920296	135.269269	0.000268	0.000308
RS	58	14.047416	1.870351	81.178286	0.000161	0.000187
RS	59	15.308407	1.870351	44.463250	0.000088	0.000104
RS	60	16.681794	1.870351	22.909046	0.000045	0.000054
RS	61	18.177594	1.870351	11.043391	0.000022	0.000026
RS	62	19.806718	1.870351	4.951371	0.000010	0.000012
RS	63	21.581050	1.870351	3.217509	0.000006	0.000008
PA	4+25*2+4+6 0.125046135 0.024332727 21.581050164 0.118004623 1.157798430 1.136517156 1.680144508 2.327712046 2.844384154 2.952762330 2.758242592 2.426163940 2.058480972 1.726961141 1.490093798 1.365459109 1.335908465 1.370475546 1.438010004 1.513621294 1.581988119 1.638660036 1.684637165 1.721772652 1.754305297 1.789051273 1.829354897 1.871253447 1.905796452 1.920296079 1.870351170
//
IT	4184
RD	19
LK	-5871006.743241
QD	-1642.307132 -> -1638.861821
RI	0.0350174582
TR	0.124668	0.024313
MT	21.671289
MM	C_pi: 1.210240, n_recomb: 505446.313577
RS	0	0.000000	0.118090	36243.216453	0.071705	0.106239
RS	1	0.008920	0.118090	36486.734049	0.072187	0.061665
RS	2	0.018637	0.118090	36474.910578	0.072164	0.039719
RS	3	0.029219	0.118090	36185.354226	0.071591	0.037524
RS	4	0.040746	1.192019	3698.137094	0.007317	0.004412
RS	5	0.053301	1.192019	3984.589013	0.007883	0.005394
RS	6	0.066977	1.127278	4533.784329	0.008970	0.006458
RS	7	0.081872	1.127278	4871.451447	0.009638	0.007253
RS	8	0.098095	1.668214	3541.679167	0.007007	0.005504
RS	9	0.115766	1.668214	3816.019850	0.007550	0.006236
RS	10	0.135013	2.321773	2956.588307	0.005849	0.005094
RS	11	0.155978	2.321773	3190.946122	0.006313	0.005718
RS	12	0.178812	2.849641	2806.420412	0.005552	0.005222
RS	13	0.203683	2.849641	3029.978581	0.005995	0.005830
RS	14	0.230773	2.964052	3143.232133	0.006219	0.006274
RS	15	0.260279	2.964052	3389.472727	0.006706	0.006968
RS	16	0.292417	2.773065	3901.654650	0.007719	0.008211
RS	17	0.327423	2.773065	4195.890382	0.008301	0.008967
RS	18	0.365551	2.443142	5110.684132	0.010111	0.011041
RS	19	0.407080	2.443142	5471.490408	0.010825	0.011879
RS	20	0.452313	2.073872	6877.880625	0.013608	0.014984
RS	21	0.501582	2.073872	7312.369708	0.014467	0.015965
RS	22	0.555245	1.737359	9235.008798	0.018271	0.020174
RS	23	0.613696	1.737359	9718.682559	0.019228	0.021276
RS	24	0.677361	1.495520	11807.300829	0.023360	0.025835
RS	25	0.746704	1.495520	12263.388707	0.024262	0.026865
RS	26	0.822234	1.368062	13829.697473	0.027361	0.030251
RS	27	0.904501	1.368062	14161.257426	0.028017	0.030949
RS	28	0.994107	1.337883	14734.711709	0.029152	0.032124
RS	29	1.091705	1.337883	14890.337206	0.029460	0.032372
RS	30	1.198010	1.373185	14579.090800	0.028844	0.031608
RS	31	1.313798	1.373185	14562.572151	0.028811	0.031466
RS	32	1.439915	1.441858	13778.986789	0.027261	0.029701
RS	33	1.577282	1.441858	13610.637573	0.026928	0.029258
RS	34	1.726902	1.518274	12692.290353	0.025111	0.027235
RS	35	1.889869	1.518274	12384.263140	0.024502	0.026530
RS	36	2.067374	1.586849	11479.551413	0.022712	0.024563
RS	37	2.260712	1.586849	11036.882320	0.021836	0.023595
RS	38	2.471298	1.643410	10157.361243	0.020096	0.021695
RS	39	2.700668	1.643410	9590.917060	0.018975	0.020472
RS	40	2.950499	1.689389	8717.197541	0.017247	0.018593
RS	41	3.222616	1.689389	8052.682166	0.015932	0.017164
RS	42	3.519007	1.726933	7185.438156	0.014216	0.015308
RS	43	3.841837	1.726933	6465.008297	0.012791	0.013765
RS	44	4.193465	1.760561	5620.778670	0.011120	0.011968
RS	45	4.576460	1.760561	4901.948537	0.009698	0.010433
RS	46	4.993620	1.797398	4115.679012	0.008143	0.008766
RS	47	5.447991	1.797398	3462.769281	0.006851	0.007374
RS	48	5.942895	1.840805	2789.376199	0.005519	0.005950
RS	49	6.481946	1.840805	2253.202406	0.004458	0.004811
RS	50	7.069083	1.886360	1736.295239	0.003435	0.003721
RS	51	7.708595	1.886360	1338.219569	0.002648	0.002876
RS	52	8.405153	1.924293	984.021696	0.001947	0.002128
RS	53	9.163848	1.924293	716.989321	0.001419	0.001560
RS	54	9.990221	1.941207	500.581613	0.000990	0.001099
RS	55	10.890311	1.941207	339.866084	0.000672	0.000753
RS	56	11.870691	1.941207	221.231440	0.000438	0.000495
RS	57	12.938526	1.941207	137.551241	0.000272	0.000312
RS	58	14.101616	1.890172	82.898028	0.000164	0.000190
RS	59	15.368459	1.890172	45.596354	0.000090	0.000106
RS	60	16.748309	1.890172	23.599199	0.000047	0.000055
RS	61	18.251248	1.890172	11.431436	0.000023	0.000027
RS	62	19.888254	1.890172	5.152160	0.000010	0.000012
RS	63	21.671289	1.890172	3.377992	0.000007	0.000008
PA	4+25*2+4+6 0.124667961 0.024312967 21.671288844 0.118090152 1.192019190 1.127277730 1.668213703 2.321772759 2.849641204 2.964051568 2.773065263 2.443142386 2.073871836 1.737359214 1.495520132 1.368062214 1.337882562 1.373184931 1.441858134 1.518273700 1.586849155 1.643410008 1.689389473 1.726933491 1.760560778 1.797397868 1.840804764 1.886359802 1.924293243 1.941207201 1.890172044
//
IT	3955
RD	20
LK	-5871000.019864
QD	-1634.867592 -> -1631.748452
RI	0.0348186092
TR	0.124305	0.024293
MT	21.758257
MM	C_pi: 1.213942, n_recomb: 506567.772255
RS	0	0.000000	0.118163	36327.785266	0.071714	0.106062
RS	1	0.008927	0.118163	36573.651282	0.072199	0.061730
RS	2	0.018652	0.118163	36563.333522	0.072179	0.039778
RS	3	0.029244	0.118163	36274.313848	0.071608	0.037595
RS	4	0.040782	1.227035	3604.357515	0.007115	0.004298
RS	5	0.053350	1.227035	3884.966782	0.007669	0.005253
RS	6	0.067040	1.118636	4586.177884	0.009053	0.006525
RS	7	0.081952	1.118636	4927.452800	0.009727	0.007322
RS	8	0.098196	1.657605	3577.533557	0.007062	0.005546
RS	9	0.115889	1.657605	3854.566654	0.007609	0.006281
RS	10	0.135162	2.317061	2973.506255	0.005870	0.005107
RS	11	0.156156	2.317061	3209.303522	0.006335	0.005736
RS	12	0.179024	2.855076	2811.609527	0.005550	0.005217
RS	13	0.203933	2.855076	3035.783314	0.005993	0.005828
RS	14	0.231066	2.974318	3144.601876	0.006208	0.006262
RS	15	0.260621	2.974318	3391.227714	0.006695	0.006958
RS	16	0.292815	2.786346	3898.883091	0.007697	0.008191
RS	17	0.327883	2.786346	4193.340428	0.008278	0.008948
RS	18	0.366081	2.458744	5100.096220	0.010068	0.011001
RS	19	0.407690	2.458744	5460.931429	0.010780	0.011838
RS	20	0.453013	2.088397	6861.513001	0.013545	0.014925
RS	21	0.502382	2.088397	7296.321713	0.014403	0.015901
RS	22	0.556158	1.747324	9228.085768	0.018217	0.020122
RS	23	0.614735	1.747324	9713.220793	0.019175	0.021219
RS	24	0.678542	1.500789	11828.538131	0.023350	0.025826
RS	25	0.748045	1.500789	12286.948948	0.024255	0.026854
RS	26	0.823752	1.370659	13879.835372	0.027400	0.030288
RS	27	0.906219	1.370659	14213.026118	0.028058	0.030984
RS	28	0.996047	1.339916	14794.284179	0.029205	0.032173
RS	29	1.093894	1.339916	14950.312510	0.029513	0.032420
RS	30	1.200477	1.375964	14630.381498	0.028881	0.031638
RS	31	1.316574	1.375964	14613.892502	0.028849	0.031497
RS	32	1.443036	1.445744	13818.675905	0.027279	0.029711
RS	33	1.580788	1.445744	13650.564473	0.026947	0.029271
RS	34	1.730837	1.522898	12725.888581	0.025122	0.027240
RS	35	1.894281	1.522898	12418.003149	0.024514	0.026538
RS	36	2.072317	1.591595	11512.237945	0.022726	0.024574
RS	37	2.266246	1.591595	11068.932067	0.021851	0.023608
RS	38	2.477488	1.647943	10189.544318	0.020115	0.021713
RS	39	2.707588	1.647943	9621.340701	0.018993	0.020490
RS	40	2.958230	1.693817	8745.863071	0.017265	0.018612
RS	41	3.231248	1.693817	8078.765046	0.015948	0.017182
RS	42	3.528638	1.731663	7207.441523	0.014228	0.015321
RS	43	3.852578	1.731663	6484.362669	0.012801	0.013777
RS	44	4.205437	1.766286	5634.508862	0.011123	0.011972
RS	45	4.589796	1.766286	4913.913606	0.009700	0.010436
RS	46	5.008468	1.805135	4121.832896	0.008137	0.008760
RS	47	5.464517	1.805135	3468.748051	0.006848	0.007370
RS	48	5.961278	1.851601	2791.093332	0.005510	0.005941
RS	49	6.502387	1.851601	2256.150235	0.004454	0.004806
RS	50	7.091802	1.900809	1737.214777	0.003429	0.003714
RS	51	7.733836	1.900809	1340.768765	0.002647	0.002874
RS	52	8.433186	1.942168	986.029524	0.001946	0.002126
RS	53	9.194970	1.942168	720.030176	0.001421	0.001562
RS	54	10.024760	1.961560	503.416193	0.000994	0.001101
RS	55	10.928628	1.961560	342.842506	0.000677	0.000757
RS	56	11.913187	1.961560	223.908053	0.000442	0.000499
RS	57	12.985641	1.961560	139.711619	0.000276	0.000315
RS	58	14.153836	1.909529	84.540787	0.000167	0.000193
RS	59	15.426319	1.909529	46.689038	0.000092	0.000108
RS	60	16.812401	1.909529	24.270422	0.000048	0.000057
RS	61	18.322222	1.909529	11.811861	0.000023	0.000028
RS	62	19.966830	1.909529	5.350531	0.000011	0.000013
RS	63	21.758257	1.909529	3.538555	0.000007	0.000009
PA	4+25*2+4+6 0.124304915 0.024293398 21.758257060 0.118163355 1.227034844 1.118636431 1.657605364 2.317060910 2.855076463 2.974318287 2.786346450 2.458743812 2.088396787 1.747323659 1.500788659 1.370658538 1.339916353 1.375963841 1.445744062 1.522898416 1.591594981 1.647942576 1.693816851 1.731663480 1.766286174 1.805135461 1.851601263 1.900809152 1.942167595 1.961560167 1.909528567
//
IT	4103
RD	21
LK	-5870993.923658
QD	-1627.892140 -> -1625.052192
RI	0.0346278527
TR	0.123955	0.024274
MT	21.842353
MM	C_pi: 1.217498, n_recomb: 507627.243118
RS	0	0.000000	0.118225	36410.310503	0.071726	0.105891
RS	1	0.008934	0.118225	36658.246093	0.072215	0.061792
RS	2	0.018666	0.118225	36649.159202	0.072197	0.039836
RS	3	0.029268	0.118225	36360.412466	0.071628	0.037665
RS	4	0.040816	1.262820	3513.008446	0.006920	0.004186
RS	5	0.053397	1.262820	3787.844898	0.007462	0.005116
RS	6	0.067101	1.110501	4636.380806	0.009133	0.006589
RS	7	0.082030	1.110501	4981.107582	0.009813	0.007388
RS	8	0.098292	1.648181	3610.578989	0.007113	0.005584
RS	9	0.116008	1.648181	3890.105407	0.007663	0.006322
RS	10	0.135306	2.313446	2988.542682	0.005887	0.005118
RS	11	0.156328	2.313446	3225.639363	0.006354	0.005750
RS	12	0.179228	2.860696	2816.105822	0.005548	0.005212
RS	13	0.204174	2.860696	3040.836853	0.005990	0.005825
RS	14	0.231349	2.983736	3146.298977	0.006198	0.006252
RS	15	0.260951	2.983736	3393.319715	0.006685	0.006950
RS	16	0.293198	2.798272	3897.294227	0.007677	0.008173
RS	17	0.328326	2.798272	4192.027531	0.008258	0.008931
RS	18	0.366593	2.473141	5091.084826	0.010029	0.010966
RS	19	0.408278	2.473141	5451.999196	0.010740	0.011801
RS	20	0.453687	2.102135	6846.410102	0.013487	0.014870
RS	21	0.503153	2.102135	7281.529148	0.014344	0.015842
RS	22	0.557039	1.756889	9221.118612	0.018165	0.020072
RS	23	0.615738	1.756889	9707.622355	0.019124	0.021165
RS	24	0.679682	1.505904	11847.837607	0.023340	0.025815
RS	25	0.749338	1.505904	12308.454547	0.024247	0.026841
RS	26	0.825218	1.373239	13926.389807	0.027434	0.030322
RS	27	0.907876	1.373239	14261.161166	0.028094	0.031016
RS	28	0.997919	1.341992	14849.533058	0.029253	0.032217
RS	29	1.096006	1.341992	15006.020810	0.029561	0.032463
RS	30	1.202857	1.378793	14677.506003	0.028914	0.031664
RS	31	1.319254	1.378793	14661.185972	0.028882	0.031525
RS	32	1.446049	1.449651	13854.968079	0.027294	0.029719
RS	33	1.584172	1.449651	13687.258295	0.026963	0.029282
RS	34	1.734635	1.527497	12756.989076	0.025131	0.027244
RS	35	1.898540	1.527497	12449.394427	0.024525	0.026546
RS	36	2.077089	1.596243	11543.316881	0.022740	0.024585
RS	37	2.271589	1.596243	11099.472425	0.021865	0.023622
RS	38	2.483465	1.652293	10220.843908	0.020135	0.021733
RS	39	2.714270	1.652293	9650.905548	0.019012	0.020510
RS	40	2.965695	1.697968	8774.150534	0.017285	0.018632
RS	41	3.239583	1.697968	8104.410678	0.015965	0.017201
RS	42	3.537939	1.736022	7229.312408	0.014241	0.015336
RS	43	3.862951	1.736022	6503.457557	0.012811	0.013790
RS	44	4.216999	1.771550	5648.121330	0.011127	0.011976
RS	45	4.602677	1.771550	4925.607134	0.009703	0.010440
RS	46	5.022811	1.812336	4127.752576	0.008131	0.008754
RS	47	5.480480	1.812336	3474.359644	0.006844	0.007367
RS	48	5.979037	1.861815	2792.438036	0.005501	0.005931
RS	49	6.522135	1.861815	2258.649379	0.004449	0.004801
RS	50	7.113753	1.914668	1737.689568	0.003423	0.003706
RS	51	7.758226	1.914668	1342.864714	0.002645	0.002872
RS	52	8.460275	1.959478	987.618069	0.001946	0.002125
RS	53	9.225045	1.959478	722.698909	0.001424	0.001563
RS	54	10.058139	1.981412	505.934732	0.000997	0.001104
RS	55	10.965662	1.981412	345.576943	0.000681	0.000761
RS	56	11.954262	1.981412	226.412442	0.000446	0.000503
RS	57	13.031183	1.981412	141.758340	0.000279	0.000319
RS	58	14.204315	1.928457	86.111524	0.000170	0.000196
RS	59	15.482254	1.928457	47.743423	0.000094	0.000110
RS	60	16.874364	1.928457	24.923439	0.000049	0.000058
RS	61	18.390844	1.928457	12.184811	0.000024	0.000029
RS	62	20.042806	1.928457	5.546450	0.000011	0.000013
RS	63	21.842353	1.928457	3.699068	0.000007	0.000009
PA	4+25*2+4+6 0.123955432 0.024273841 21.842352801 0.118225362 1.262820474 1.110500501 1.648180541 2.313445805 2.860696349 2.983735570 2.798272264 2.473141135 2.102135191 1.756888667 1.505903995 1.373238876 1.341991572 1.378792826 1.449651493 1.527496553 1.596242678 1.652292766 1.697968199 1.736021638 1.771550117 1.812336220 1.861814792 1.914667534 1.959477518 1.981412393 1.928456637
//
IT	3749
RD	22
LK	-5870988.365811
QD	-1621.332296 -> -1618.733587
RI	0.0344439133
TR	0.123619	0.024254
MT	21.923701
MM	C_pi: 1.220923, n_recomb: 508630.339941
RS	0	0.000000	0.118279	36490.384055	0.071742	0.105726
RS	1	0.008940	0.118279	36740.176920	0.072234	0.061853
RS	2	0.018680	0.118279	36732.120982	0.072218	0.039893
RS	3	0.029290	0.118279	36443.465774	0.071650	0.037736
RS	4	0.040849	1.299339	3424.216989	0.006732	0.004078
RS	5	0.053442	1.299339	3693.367239	0.007261	0.004984
RS	6	0.067160	1.102793	4684.691727	0.009210	0.006652
RS	7	0.082105	1.102793	5032.734322	0.009895	0.007452
RS	8	0.098385	1.639789	3641.095179	0.007159	0.005620
RS	9	0.116122	1.639789	3922.935644	0.007713	0.006359
RS	10	0.135444	2.310863	3001.802208	0.005902	0.005127
RS	11	0.156493	2.310863	3240.066142	0.006370	0.005762
RS	12	0.179425	2.866567	2819.895471	0.005544	0.005207
RS	13	0.204406	2.866567	3045.125006	0.005987	0.005822
RS	14	0.231621	2.992471	3148.201320	0.006190	0.006243
RS	15	0.261269	2.992471	3395.619460	0.006676	0.006943
RS	16	0.293568	2.809032	3896.682638	0.007661	0.008159
RS	17	0.328754	2.809032	4191.735646	0.008241	0.008918
RS	18	0.367086	2.486462	5083.455084	0.009994	0.010934
RS	19	0.408846	2.486462	5444.492550	0.010704	0.011768
RS	20	0.454338	2.115174	6832.407328	0.013433	0.014818
RS	21	0.503898	2.115174	7267.827903	0.014289	0.015787
RS	22	0.557888	1.766091	9214.145138	0.018116	0.020023
RS	23	0.616706	1.766091	9701.935874	0.019075	0.021113
RS	24	0.680782	1.510872	11865.490868	0.023328	0.025804
RS	25	0.750586	1.510872	12328.209304	0.024238	0.026829
RS	26	0.826632	1.375785	13969.927042	0.027466	0.030353
RS	27	0.909476	1.375785	14306.228187	0.028127	0.031047
RS	28	0.999726	1.344084	14901.088949	0.029297	0.032258
RS	29	1.098046	1.344084	15058.076551	0.029605	0.032503
RS	30	1.205155	1.381647	14721.049570	0.028943	0.031688
RS	31	1.321840	1.381647	14705.010136	0.028911	0.031549
RS	32	1.448958	1.453562	13888.299398	0.027305	0.029725
RS	33	1.587440	1.453562	13721.127261	0.026977	0.029291
RS	34	1.738303	1.532055	12785.900659	0.025138	0.027246
RS	35	1.902653	1.532055	12478.720641	0.024534	0.026552
RS	36	2.081697	1.600791	11572.949067	0.022753	0.024596
RS	37	2.276748	1.600791	11128.651081	0.021880	0.023635
RS	38	2.489238	1.656472	10251.317265	0.020155	0.021753
RS	39	2.720724	1.656472	9679.669029	0.019031	0.020529
RS	40	2.972907	1.701872	8802.036936	0.017305	0.018654
RS	41	3.247635	1.701872	8129.613779	0.015983	0.017220
RS	42	3.546925	1.740045	7251.029283	0.014256	0.015352
RS	43	3.872973	1.740045	6522.294182	0.012823	0.013803
RS	44	4.228170	1.776397	5661.617095	0.011131	0.011982
RS	45	4.615124	1.776397	4937.052410	0.009707	0.010444
RS	46	5.036672	1.819045	4133.475869	0.008127	0.008750
RS	47	5.495908	1.819045	3479.655247	0.006841	0.007365
RS	48	5.996201	1.871488	2793.469916	0.005492	0.005922
RS	49	6.541222	1.871488	2260.762671	0.004445	0.004796
RS	50	7.134970	1.927976	1737.781088	0.003417	0.003699
RS	51	7.781801	1.927976	1344.564526	0.002644	0.002870
RS	52	8.486461	1.976260	988.838736	0.001944	0.002122
RS	53	9.254120	1.976260	725.037571	0.001425	0.001565
RS	54	10.090411	2.000789	508.172551	0.000999	0.001106
RS	55	11.001468	2.000789	348.093809	0.000684	0.000764
RS	56	11.993978	2.000789	228.760399	0.000450	0.000507
RS	57	13.075221	2.000789	143.700894	0.000283	0.000322
RS	58	14.253130	1.946985	87.615360	0.000172	0.000199
RS	59	15.536349	1.946985	48.762099	0.000096	0.000112
RS	60	16.934292	1.946985	25.559439	0.000050	0.000059
RS	61	18.457216	1.946985	12.550774	0.000025	0.000029
RS	62	20.116295	1.946985	5.740091	0.000011	0.000014
RS	63	21.923701	1.946985	3.859607	0.000008	0.000009
PA	4+25*2+4+6 0.123618917 0.024254291 21.923701076 0.118279087 1.299339053 1.102793223 1.639788948 2.310863362 2.866567377 2.992471292 2.809032222 2.486462345 2.115174101 1.766090511 1.510871610 1.375784782 1.344084082 1.381646859 1.453561881 1.532055039 1.600790917 1.656471653 1.701871542 1.740045158 1.776396818 1.819044921 1.871488070 1.927976111 1.976260343 2.000788578 1.946984503
//
IT	3760
RD	23
LK	-5870983.275746
QD	-1615.149762 -> -1612.761211
RI	0.0342681161
TR	0.123293	0.024234
MT	22.002984
MM	C_pi: 1.224234, n_recomb: 509576.385694
RS	0	0.000000	0.118325	36568.152294	0.071762	0.105564
RS	1	0.008947	0.118325	36819.592121	0.072255	0.061912
RS	2	0.018694	0.118325	36812.365068	0.072241	0.039948
RS	3	0.029313	0.118325	36523.613248	0.071674	0.037805
RS	4	0.040882	1.336567	3337.992996	0.006551	0.003974
RS	5	0.053486	1.336567	3601.552905	0.007068	0.004856
RS	6	0.067217	1.095419	4731.449220	0.009285	0.006712
RS	7	0.082177	1.095419	5082.694097	0.009974	0.007515
RS	8	0.098476	1.632300	3669.291622	0.007201	0.005652
RS	9	0.116233	1.632300	3953.282517	0.007758	0.006394
RS	10	0.135578	2.309215	3013.398556	0.005914	0.005135
RS	11	0.156654	2.309215	3252.706653	0.006383	0.005772
RS	12	0.179616	2.872675	2823.005781	0.005540	0.005202
RS	13	0.204632	2.872675	3048.678147	0.005983	0.005817
RS	14	0.231886	3.000633	3150.208073	0.006182	0.006236
RS	15	0.261579	3.000633	3398.020827	0.006668	0.006937
RS	16	0.293927	2.818805	3896.811206	0.007647	0.008146
RS	17	0.329170	2.818805	4192.215178	0.008227	0.008906
RS	18	0.367566	2.498855	5076.916597	0.009963	0.010905
RS	19	0.409397	2.498855	5438.109184	0.010672	0.011738
RS	20	0.454971	2.127600	6819.265145	0.013382	0.014769
RS	21	0.504622	2.127600	7254.973934	0.014237	0.015735
RS	22	0.558714	1.774980	9207.013734	0.018068	0.019976
RS	23	0.617647	1.774980	9696.012131	0.019028	0.021064
RS	24	0.681851	1.515713	11881.518766	0.023316	0.025793
RS	25	0.751800	1.515713	12346.238235	0.024228	0.026817
RS	26	0.828007	1.378307	14010.561322	0.027495	0.030381
RS	27	0.911031	1.378307	14348.340418	0.028157	0.031075
RS	28	1.001484	1.346194	14949.165654	0.029336	0.032296
RS	29	1.100029	1.346194	15106.680595	0.029646	0.032541
RS	30	1.207390	1.384527	14761.184372	0.028968	0.031709
RS	31	1.324357	1.384527	14745.518071	0.028937	0.031571
RS	32	1.451787	1.457485	13918.724608	0.027314	0.029729
RS	33	1.590619	1.457485	13752.210403	0.026988	0.029298
RS	34	1.741871	1.536593	12812.573391	0.025144	0.027248
RS	35	1.906655	1.536593	12505.923808	0.024542	0.026557
RS	36	2.086182	1.605275	11600.969223	0.022766	0.024607
RS	37	2.281770	1.605275	11156.311127	0.021893	0.023648
RS	38	2.494856	1.660532	10280.727435	0.020175	0.021773
RS	39	2.727006	1.660532	9707.421289	0.019050	0.020549
RS	40	2.979926	1.705588	8829.309437	0.017327	0.018677
RS	41	3.255473	1.705588	8154.195005	0.016002	0.017241
RS	42	3.555672	1.743811	7272.394485	0.014271	0.015369
RS	43	3.882729	1.743811	6540.719233	0.012836	0.013817
RS	44	4.239046	1.780907	5674.879067	0.011136	0.011988
RS	45	4.627242	1.780907	4948.168975	0.009710	0.010450
RS	46	5.050167	1.825349	4138.941388	0.008122	0.008746
RS	47	5.510930	1.825349	3484.603648	0.006838	0.007362
RS	48	6.012914	1.880708	2794.183221	0.005483	0.005913
RS	49	6.559810	1.880708	2262.500088	0.004440	0.004791
RS	50	7.155633	1.940817	1737.513263	0.003410	0.003691
RS	51	7.804763	1.940817	1345.894847	0.002641	0.002867
RS	52	8.511967	1.992599	989.717829	0.001942	0.002120
RS	53	9.282441	1.992599	727.069346	0.001427	0.001566
RS	54	10.121847	2.019770	510.149109	0.001001	0.001107
RS	55	11.036350	2.019770	350.407320	0.000688	0.000767
RS	56	12.032670	2.019770	230.961472	0.000453	0.000510
RS	57	13.118126	2.019770	145.545147	0.000286	0.000325
RS	58	14.300693	1.965192	89.055508	0.000175	0.000201
RS	59	15.589059	1.965192	49.746627	0.000098	0.000114
RS	60	16.992689	1.965192	26.179081	0.000051	0.000060
RS	61	18.521896	1.965192	12.909977	0.000025	0.000030
RS	62	20.187915	1.965192	5.931511	0.000012	0.000014
RS	63	22.002984	1.965192	4.020160	0.000008	0.000010
PA	4+25*2+4+6 0.123292842 0.024234360 22.002984480 0.118324637 1.336566802 1.095418663 1.632299792 2.309215324 2.872674623 3.000633283 2.818805191 2.498854630 2.127599974 1.774980010 1.515712785 1.378306544 1.346193955 1.384527222 1.457484897 1.536593158 1.605274639 1.660531571 1.705588081 1.743810834 1.780906523 1.825349099 1.880707849 1.940817092 1.992598883 2.019770363 1.965192293
//
IT	3461
RD	24
LK	-5870978.590909
QD	-1609.311612 -> -1607.107616
RI	0.0340982669
TR	0.122978	0.024214
MT	22.080037
MM	C_pi: 1.227437, n_recomb: 510472.360427
RS	0	0.000000	0.118365	36643.170828	0.071783	0.105407
RS	1	0.008953	0.118365	36896.117115	0.072278	0.061969
RS	2	0.018707	0.118365	36889.597072	0.072266	0.040003
RS	3	0.029334	0.118365	36600.650212	0.071700	0.037873
RS	4	0.040913	1.374461	3254.429688	0.006375	0.003872
RS	5	0.053528	1.374461	3512.508435	0.006881	0.004732
RS	6	0.067273	1.088334	4776.863394	0.009358	0.006771
RS	7	0.082248	1.088334	5131.210650	0.010052	0.007576
RS	8	0.098564	1.625612	3695.388691	0.007239	0.005683
RS	9	0.116340	1.625612	3981.381542	0.007799	0.006426
RS	10	0.135708	2.308405	3023.495197	0.005923	0.005141
RS	11	0.156810	2.308405	3263.735794	0.006394	0.005780
RS	12	0.179801	2.879085	2825.423390	0.005535	0.005196
RS	13	0.204851	2.879085	3051.482088	0.005978	0.005812
RS	14	0.232143	3.008348	3152.242405	0.006175	0.006228
RS	15	0.261878	3.008348	3400.442242	0.006661	0.006931
RS	16	0.294276	2.827709	3897.582050	0.007635	0.008136
RS	17	0.329573	2.827709	4193.363317	0.008215	0.008897
RS	18	0.368031	2.510413	5071.352755	0.009935	0.010879
RS	19	0.409932	2.510413	5432.728930	0.010643	0.011711
RS	20	0.455584	2.139466	6806.928684	0.013335	0.014723
RS	21	0.505323	2.139466	7242.915387	0.014189	0.015686
RS	22	0.559515	1.783569	9199.860290	0.018022	0.019931
RS	23	0.618559	1.783569	9689.998170	0.018982	0.021016
RS	24	0.682888	1.520424	11896.230873	0.023304	0.025781
RS	25	0.752977	1.520424	12362.862361	0.024218	0.026804
RS	26	0.829341	1.380788	14048.773287	0.027521	0.030408
RS	27	0.912540	1.380788	14387.981757	0.028186	0.031101
RS	28	1.003189	1.348299	14994.320484	0.029373	0.032332
RS	29	1.101953	1.348299	15152.381469	0.029683	0.032577
RS	30	1.209558	1.387406	14798.496093	0.028990	0.031727
RS	31	1.326798	1.387406	14783.272919	0.028960	0.031591
RS	32	1.454533	1.461393	13946.734339	0.027321	0.029732
RS	33	1.593703	1.461393	13780.971833	0.026997	0.029304
RS	34	1.745334	1.541089	12837.368175	0.025148	0.027250
RS	35	1.910538	1.541089	12531.341660	0.024549	0.026562
RS	36	2.090533	1.609678	11627.631145	0.022778	0.024618
RS	37	2.286642	1.609678	11182.688616	0.021907	0.023660
RS	38	2.500308	1.664463	10309.242200	0.020195	0.021794
RS	39	2.733103	1.664463	9734.319609	0.019069	0.020570
RS	40	2.986739	1.709121	8856.047371	0.017349	0.018700
RS	41	3.263081	1.709121	8178.237506	0.016021	0.017262
RS	42	3.564163	1.747325	7293.482307	0.014288	0.015387
RS	43	3.892200	1.747325	6558.810878	0.012849	0.013832
RS	44	4.249605	1.785092	5687.966205	0.011143	0.011996
RS	45	4.639007	1.785092	4959.023075	0.009715	0.010455
RS	46	5.063270	1.831259	4144.222391	0.008118	0.008743
RS	47	5.525515	1.831259	3489.278405	0.006835	0.007360
RS	48	6.029144	1.889486	2794.644419	0.005475	0.005904
RS	49	6.577860	1.889486	2263.926041	0.004435	0.004786
RS	50	7.175700	1.953196	1736.948381	0.003403	0.003684
RS	51	7.827063	1.953196	1346.910205	0.002639	0.002864
RS	52	8.536739	2.008491	990.303453	0.001940	0.002117
RS	53	9.309950	2.008491	728.831951	0.001428	0.001566
RS	54	10.152382	2.038354	511.892980	0.001003	0.001109
RS	55	11.070234	2.038354	352.537530	0.000691	0.000770
RS	56	12.070258	2.038354	233.028879	0.000456	0.000514
RS	57	13.159809	2.038354	147.299227	0.000289	0.000328
RS	58	14.346904	1.983064	90.437012	0.000177	0.000204
RS	59	15.640273	1.983064	50.699401	0.000099	0.000115
RS	60	17.049433	1.983064	26.783367	0.000052	0.000062
RS	61	18.584749	1.983064	13.262774	0.000026	0.000031
RS	62	20.257515	1.983064	6.120799	0.000012	0.000014
RS	63	22.080037	1.983064	4.180719	0.000008	0.000010
PA	4+25*2+4+6 0.122977643 0.024214253 22.080036557 0.118365035 1.374460855 1.088333693 1.625612284 2.308404900 2.879085277 3.008348229 2.827708583 2.510412633 2.139465785 1.783569038 1.520423658 1.380788236 1.348299437 1.387405668 1.461393481 1.541089034 1.609677533 1.664462873 1.709121206 1.747324811 1.785092241 1.831259076 1.889485644 1.953195961 2.008491249 2.038354371 1.983064337
//
IT	4341
RD	25
LK	-5870974.265940
QD	-1603.792234 -> -1601.751235
RI	0.0339356036
TR	0.122671	0.024194
MT	22.155505
MM	C_pi: 1.230549, n_recomb: 511317.715176
RS	0	0.000000	0.118400	36715.600051	0.071806	0.105253
RS	1	0.008958	0.118400	36969.913023	0.072303	0.062026
RS	2	0.018719	0.118400	36963.974694	0.072292	0.040056
RS	3	0.029355	0.118400	36674.726385	0.071726	0.037940
RS	4	0.040943	1.413028	3173.428831	0.006206	0.003775
RS	5	0.053569	1.413028	3426.136578	0.006701	0.004612
RS	6	0.067327	1.081483	4821.140256	0.009429	0.006829
RS	7	0.082317	1.081483	5178.504373	0.010128	0.007636
RS	8	0.098649	1.619630	3719.561186	0.007274	0.005710
RS	9	0.116445	1.619630	4007.420729	0.007837	0.006455
RS	10	0.135835	2.308354	3032.195431	0.005930	0.005145
RS	11	0.156963	2.308354	3273.265190	0.006402	0.005786
RS	12	0.179983	2.885759	2827.205272	0.005529	0.005189
RS	13	0.205065	2.885759	3053.598933	0.005972	0.005807
RS	14	0.232394	3.015678	3154.256419	0.006169	0.006222
RS	15	0.262171	3.015678	3402.833980	0.006655	0.006926
RS	16	0.294616	2.835858	3898.855954	0.007625	0.008127
RS	17	0.329967	2.835858	4195.034127	0.008204	0.008889
RS	18	0.368486	2.521248	5066.560707	0.009909	0.010856
RS	19	0.410455	2.521248	5428.141023	0.010616	0.011687
RS	20	0.456184	2.150847	6795.205719	0.013290	0.014679
RS	21	0.506009	2.150847	7231.456518	0.014143	0.015640
RS	22	0.560298	1.791911	9192.516420	0.017978	0.019887
RS	23	0.619451	1.791911	9683.727096	0.018939	0.020970
RS	24	0.683902	1.525029	11909.612642	0.023292	0.025770
RS	25	0.754128	1.525029	12378.071583	0.024208	0.026792
RS	26	0.830644	1.383238	14084.697557	0.027546	0.030434
RS	27	0.914016	1.383238	14425.285172	0.028212	0.031127
RS	28	1.004856	1.350406	15036.707673	0.029408	0.032365
RS	29	1.103834	1.350406	15195.324650	0.029718	0.032610
RS	30	1.211678	1.390291	14833.078412	0.029010	0.031744
RS	31	1.329184	1.390291	14818.357655	0.028981	0.031609
RS	32	1.457217	1.465299	13972.387922	0.027326	0.029733
RS	33	1.596720	1.465299	13807.457667	0.027004	0.029308
RS	34	1.748719	1.545563	12860.248013	0.025151	0.027250
RS	35	1.914336	1.545563	12554.931108	0.024554	0.026565
RS	36	2.094789	1.614031	11652.814920	0.022790	0.024628
RS	37	2.291408	1.614031	11207.668778	0.021919	0.023673
RS	38	2.505641	1.668311	10336.678220	0.020216	0.021814
RS	39	2.739067	1.668311	9760.201007	0.019088	0.020590
RS	40	2.993403	1.712521	8882.096294	0.017371	0.018724
RS	41	3.270524	1.712521	8201.609139	0.016040	0.017283
RS	42	3.572470	1.750648	7314.147385	0.014305	0.015406
RS	43	3.901467	1.750648	6576.453475	0.012862	0.013847
RS	44	4.259936	1.789025	5700.768593	0.011149	0.012004
RS	45	4.650519	1.789025	4969.535920	0.009719	0.010461
RS	46	5.076092	1.836851	4149.258604	0.008115	0.008740
RS	47	5.539789	1.836851	3493.644367	0.006833	0.007358
RS	48	6.045027	1.897894	2794.845060	0.005466	0.005895
RS	49	6.595526	1.897894	2265.043271	0.004430	0.004781
RS	50	7.195341	1.965190	1736.093259	0.003395	0.003676
RS	51	7.848891	1.965190	1347.623049	0.002636	0.002860
RS	52	8.560988	2.024015	990.610870	0.001937	0.002114
RS	53	9.336878	2.024015	730.340104	0.001428	0.001566
RS	54	10.182276	2.056615	513.417933	0.001004	0.001110
RS	55	11.103408	2.056615	354.494595	0.000693	0.000772
RS	56	12.107060	2.056615	234.969450	0.000460	0.000517
RS	57	13.200623	2.056615	148.967294	0.000291	0.000331
RS	58	14.392153	2.000663	91.762421	0.000179	0.000206
RS	59	15.690425	2.000663	51.621457	0.000101	0.000117
RS	60	17.105002	2.000663	27.372588	0.000054	0.000063
RS	61	18.646303	2.000663	13.609158	0.000027	0.000032
RS	62	20.325681	2.000663	6.307878	0.000012	0.000015
RS	63	22.155505	2.000663	4.341140	0.000008	0.000010
PA	4+25*2+4+6 0.122670947 0.024193608 22.155505432 0.118400310 1.413028171 1.081483449 1.619629658 2.308354267 2.885758725 3.015678484 2.835858049 2.521248402 2.150846877 1.791911318 1.525028823 1.383237525 1.350405641 1.390291421 1.465298610 1.545562792 1.614031100 1.668311417 1.712521272 1.750648404 1.789024565 1.836851128 1.897893561 1.965189969 2.024014985 2.056614642 2.000663466
//
