# Supplementary material for: Introgression and disruption of migration routes have shaped the genetic integrity of wildebeest populations
Source: Nat Commun. 2024 Apr 12;15:2921. doi: 10.1038/s41467-024-47015-y (PMC11014984; doi:10.1038/s41467-024-47015-y)
Supplement: Supplementary file 10 — Source Data [file 41467_2024_47015_MOESM10_ESM.zip › source_data/Fig2a.psmc/CTauKeS__714.psmc]

CC
CC	Brief Description of the file format:
CC	  CC  comments
CC	  MM  useful-messages
CC	  RD  round-of-iterations
CC	  LL  \log[P(sequence)]
CC	  QD  Q-before-opt Q-after-opt
CC	  TR  \theta_0 \rho_0
CC	  RS  k t_k \lambda_k \pi_k \sum_{l\not=k}A_{kl} A_{kk}
CC	  DC  begin end best-k t_k+\Delta_k max-prob
CC
MM	Version: 0.6.5-r67
MM	pattern:4+25*2+4+6, n:63, n_free_lambdas:28
MM	n_iterations:25, skip:1, max_t:15, theta/rho:5
MM	is_decoding:0
MM	n_seqs:28, sum_L:17342747, sum_n:2219555
RD	0
LK	0.000000
QD	0.000000 -> 0.000000
RI	inf
TR	0.136945	0.027389
MT	15.000000
MM	C_pi: 1.000000, n_recomb: 468583.207898
RS	0	0.000000	1.000000	3816.290508	0.008144	0.000000
RS	1	0.008290	1.000000	4097.609273	0.008745	0.000000
RS	2	0.017266	1.000000	4396.561338	0.009383	0.000000
RS	3	0.026987	1.000000	4713.720172	0.010060	0.000000
RS	4	0.037514	1.000000	5049.577155	0.010776	0.000000
RS	5	0.048914	1.000000	5404.518255	0.011534	0.000000
RS	6	0.061258	1.000000	5778.797300	0.012332	0.000000
RS	7	0.074626	1.000000	6172.505626	0.013173	0.000000
RS	8	0.089102	1.000000	6585.537925	0.014054	0.000000
RS	9	0.104778	1.000000	7017.554193	0.014976	0.000000
RS	10	0.121753	1.000000	7467.937787	0.015937	0.000000
RS	11	0.140135	1.000000	7935.749746	0.016936	0.000000
RS	12	0.160042	1.000000	8419.679730	0.017968	0.000000
RS	13	0.181598	1.000000	8917.994171	0.019032	0.000000
RS	14	0.204942	1.000000	9428.482529	0.020121	0.000000
RS	15	0.230221	1.000000	9948.402948	0.021231	0.000000
RS	16	0.257595	1.000000	10474.429000	0.022353	0.000000
RS	17	0.287238	1.000000	11002.599788	0.023481	0.000000
RS	18	0.319339	1.000000	11528.276194	0.024602	0.000000
RS	19	0.354100	1.000000	12046.106747	0.025708	0.000000
RS	20	0.391744	1.000000	12550.007230	0.026783	0.000000
RS	21	0.432507	1.000000	13033.158827	0.027814	0.000000
RS	22	0.476650	1.000000	13488.030222	0.028785	0.000000
RS	23	0.524453	1.000000	13906.429551	0.029678	0.000000
RS	24	0.576218	1.000000	14279.592399	0.030474	0.000000
RS	25	0.632274	1.000000	14598.311943	0.031154	0.000000
RS	26	0.692977	1.000000	14853.116863	0.031698	0.000000
RS	27	0.758711	1.000000	15034.501452	0.032085	0.000000
RS	28	0.829896	1.000000	15133.210446	0.032296	0.000000
RS	29	0.906981	1.000000	15140.578262	0.032311	0.000000
RS	30	0.990456	1.000000	15048.918413	0.032116	0.000000
RS	31	1.080851	1.000000	14851.953929	0.031695	0.000000
RS	32	1.178739	1.000000	14545.273699	0.031041	0.000000
RS	33	1.284742	1.000000	14126.792893	0.030148	0.000000
RS	34	1.399532	1.000000	13597.188707	0.029018	0.000000
RS	35	1.523838	1.000000	12960.276043	0.027658	0.000000
RS	36	1.658449	1.000000	12223.282568	0.026086	0.000000
RS	37	1.804218	1.000000	11396.979926	0.024322	0.000000
RS	38	1.962071	1.000000	10495.629182	0.022399	0.000000
RS	39	2.133009	1.000000	9536.705025	0.020352	0.000000
RS	40	2.318118	1.000000	8540.375987	0.018226	0.000000
RS	41	2.518571	1.000000	7528.737274	0.016067	0.000000
RS	42	2.735641	1.000000	6524.818176	0.013925	0.000000
RS	43	2.970706	1.000000	5551.415568	0.011847	0.000000
RS	44	3.225257	1.000000	4629.835252	0.009880	0.000000
RS	45	3.500909	1.000000	3778.649148	0.008064	0.000000
RS	46	3.799411	1.000000	3012.592914	0.006429	0.000000
RS	47	4.122659	1.000000	2341.729925	0.004997	0.000000
RS	48	4.472702	1.000000	1770.989681	0.003779	0.000000
RS	49	4.851763	1.000000	1300.150499	0.002775	0.000000
RS	50	5.262247	1.000000	924.281130	0.001973	0.000000
RS	51	5.706758	1.000000	634.591544	0.001354	0.000000
RS	52	6.188118	1.000000	419.581492	0.000895	0.000000
RS	53	6.709380	1.000000	266.329855	0.000568	0.000000
RS	54	7.273854	1.000000	161.749788	0.000345	0.000000
RS	55	7.885120	1.000000	93.649828	0.000200	0.000000
RS	56	8.547059	1.000000	51.487195	0.000110	0.000000
RS	57	9.263869	1.000000	26.765175	0.000057	0.000000
RS	58	10.040101	1.000000	13.095374	0.000028	0.000000
RS	59	10.880679	1.000000	6.000364	0.000013	0.000000
RS	60	11.790939	1.000000	2.560988	0.000005	0.000000
RS	61	12.776655	1.000000	1.012221	0.000002	0.000000
RS	62	13.844085	1.000000	0.368165	0.000001	0.000000
RS	63	15.000000	1.000000	0.172388	0.000000	0.000000
PA	4+25*2+4+6 0.136944919 0.027388984 15.000000000 1.000000000 1.000000000 1.000000000 1.000000000 1.000000000 1.000000000 1.000000000 1.000000000 1.000000000 1.000000000 1.000000000 1.000000000 1.000000000 1.000000000 1.000000000 1.000000000 1.000000000 1.000000000 1.000000000 1.000000000 1.000000000 1.000000000 1.000000000 1.000000000 1.000000000 1.000000000 1.000000000 1.000000000
//
IT	4239
RD	1
LK	-5479276.275112
QD	-17473.236866 -> -7101.906211
RI	0.0993649236
TR	0.133753	0.025211
MT	16.615391
MM	C_pi: 1.109493, n_recomb: 478406.667249
RS	0	0.000000	0.212005	18467.269495	0.038602	0.150700
RS	1	0.008464	0.212005	19216.316175	0.040167	0.064496
RS	2	0.017645	0.212005	19925.660808	0.041650	0.026045
RS	3	0.027604	0.212005	20582.659475	0.043023	0.016972
RS	4	0.038405	0.676376	6763.043443	0.014137	0.012776
RS	5	0.050120	0.676376	7205.380125	0.015061	0.010199
RS	6	0.062827	1.014737	5126.487646	0.010716	0.008620
RS	7	0.076609	1.014737	5483.252786	0.011461	0.007579
RS	8	0.091558	1.302221	4572.733618	0.009558	0.006908
RS	9	0.107773	1.302221	4896.885274	0.010236	0.006546
RS	10	0.125359	1.491997	4576.309014	0.009566	0.006437
RS	11	0.144435	1.491997	4899.192544	0.010241	0.006534
RS	12	0.165125	1.580609	4947.423134	0.010341	0.006789
RS	13	0.187567	1.580609	5288.931181	0.011055	0.007172
RS	14	0.211908	1.591832	5607.591961	0.011721	0.007689
RS	15	0.238309	1.591832	5980.082273	0.012500	0.008362
RS	16	0.266945	1.556046	6513.179685	0.013614	0.009195
RS	17	0.298005	1.556046	6921.857159	0.014469	0.010179
RS	18	0.331694	1.499704	7616.023562	0.015920	0.011301
RS	19	0.368235	1.499704	8057.413763	0.016842	0.012548
RS	20	0.407869	1.438797	8861.171367	0.018522	0.013909
RS	21	0.450857	1.438797	9321.811369	0.019485	0.015372
RS	22	0.497484	1.382204	10174.247897	0.021267	0.016910
RS	23	0.548058	1.382204	10629.614621	0.022219	0.018483
RS	24	0.602913	1.335211	11451.205916	0.023936	0.020044
RS	25	0.662411	1.335211	11866.156763	0.024803	0.021545
RS	26	0.726945	1.299778	12573.721754	0.026282	0.022940
RS	27	0.796942	1.299778	12905.594135	0.026976	0.024187
RS	28	0.872863	1.275185	13430.646346	0.028074	0.025251
RS	29	0.955211	1.275185	13634.184795	0.028499	0.026108
RS	30	1.044529	1.259222	13931.321867	0.029120	0.026740
RS	31	1.141408	1.259222	13964.214353	0.029189	0.027138
RS	32	1.246487	1.249168	14010.927291	0.029287	0.027301
RS	33	1.360460	1.249168	13839.418918	0.028928	0.027231
RS	34	1.484080	1.242493	13631.215619	0.028493	0.026930
RS	35	1.618164	1.242493	13236.017556	0.027667	0.026404
RS	36	1.763598	1.237173	12783.824613	0.026722	0.025659
RS	37	1.921342	1.237173	12166.336238	0.025431	0.024704
RS	38	2.092439	1.231789	11497.673789	0.024033	0.023549
RS	39	2.278017	1.231789	10685.580775	0.022336	0.022210
RS	40	2.479304	1.225573	9847.318935	0.020584	0.020707
RS	41	2.697629	1.225573	8897.512799	0.018598	0.019061
RS	42	2.934434	1.218445	7957.656093	0.016634	0.017303
RS	43	3.191283	1.218445	6953.364408	0.014534	0.015465
RS	44	3.469873	1.210863	5998.648698	0.012539	0.013588
RS	45	3.772045	1.210863	5037.494587	0.010530	0.011716
RS	46	4.099794	1.203441	4161.753264	0.008699	0.009896
RS	47	4.455285	1.203441	3334.545455	0.006970	0.008172
RS	48	4.840866	1.196615	2616.636634	0.005469	0.006585
RS	49	5.259085	1.196615	1983.520752	0.004146	0.005167
RS	50	5.712704	1.190609	1464.694083	0.003062	0.003938
RS	51	6.204719	1.190609	1040.161085	0.002174	0.002909
RS	52	6.738382	1.185556	715.070718	0.001495	0.002076
RS	53	7.317215	1.185556	470.310958	0.000983	0.001428
RS	54	7.945045	1.180416	297.488934	0.000622	0.000944
RS	55	8.626016	1.180416	178.709575	0.000374	0.000598
RS	56	9.364629	1.180416	102.132987	0.000213	0.000361
RS	57	10.165761	1.180416	55.297235	0.000116	0.000207
RS	58	11.034705	1.173258	28.347019	0.000059	0.000112
RS	59	11.977201	1.173258	13.514958	0.000028	0.000057
RS	60	12.999474	1.173258	6.012127	0.000013	0.000027
RS	61	14.108277	1.173258	2.480976	0.000005	0.000012
RS	62	15.310934	1.173258	0.943762	0.000002	0.000005
RS	63	16.615391	1.173258	0.472101	0.000001	0.000003
PA	4+25*2+4+6 0.133753287 0.025210797 16.615390778 0.212004662 0.676376343 1.014737129 1.302221298 1.491996765 1.580609322 1.591832161 1.556045532 1.499704361 1.438796997 1.382204056 1.335210800 1.299777985 1.275184631 1.259222031 1.249168396 1.242492676 1.237173080 1.231788635 1.225572586 1.218444824 1.210863113 1.203440666 1.196615219 1.190608978 1.185556412 1.180416107 1.173258364
//
IT	5088
RD	2
LK	-5465145.543660
QD	-4537.140360 -> -3056.228075
RI	0.0665990024
TR	0.129892	0.024121
MT	17.798849
MM	C_pi: 1.112193, n_recomb: 459107.351959
RS	0	0.000000	0.136150	27677.183319	0.060285	0.147606
RS	1	0.008582	0.136150	28144.257535	0.061302	0.066178
RS	2	0.017901	0.136150	28458.609919	0.061987	0.033164
RS	3	0.028020	0.136150	28601.183847	0.062297	0.027701
RS	4	0.039007	0.653723	6154.996628	0.013406	0.008631
RS	5	0.050937	0.653723	6558.242135	0.014285	0.008973
RS	6	0.063891	1.088661	4207.324178	0.009164	0.006252
RS	7	0.077957	1.088661	4508.068125	0.009819	0.006518
RS	8	0.093229	1.520397	3462.202600	0.007541	0.005300
RS	9	0.109813	1.520397	3717.595680	0.008097	0.005598
RS	10	0.127820	1.835471	3307.070327	0.007203	0.005241
RS	11	0.147372	1.835471	3552.096176	0.007737	0.005703
RS	12	0.168602	1.984338	3527.421426	0.007683	0.005898
RS	13	0.191654	1.984338	3785.129773	0.008245	0.006452
RS	14	0.216685	1.988910	4048.280295	0.008818	0.007016
RS	15	0.243864	1.988910	4334.998010	0.009442	0.007737
RS	16	0.273376	1.901925	4846.755441	0.010557	0.008776
RS	17	0.305420	1.901925	5173.141726	0.011268	0.009749
RS	18	0.340214	1.780117	5886.653542	0.012822	0.011216
RS	19	0.377995	1.780117	6254.917530	0.013624	0.012391
RS	20	0.419018	1.657243	7119.156904	0.015507	0.014210
RS	21	0.463562	1.657243	7520.694026	0.016381	0.015561
RS	22	0.511929	1.550319	8463.630117	0.018435	0.017632
RS	23	0.564446	1.550319	8876.895448	0.019335	0.019046
RS	24	0.621471	1.468786	9787.186534	0.021318	0.021103
RS	25	0.683390	1.468786	10178.036565	0.022169	0.022366
RS	26	0.750623	1.414362	10940.748493	0.023830	0.024106
RS	27	0.823627	1.414362	11267.589997	0.024542	0.025038
RS	28	0.902895	1.383347	11802.657107	0.025708	0.026248
RS	29	0.988967	1.383347	12023.595692	0.026189	0.026741
RS	30	1.082426	1.369621	12299.427321	0.026790	0.027345
RS	31	1.183905	1.369621	12377.948190	0.026961	0.027385
RS	32	1.294094	1.366671	12401.590834	0.027012	0.027431
RS	33	1.413740	1.366671	12309.805476	0.026812	0.027055
RS	34	1.543654	1.368882	12106.364663	0.026369	0.026630
RS	35	1.684718	1.368882	11827.331038	0.025762	0.025878
RS	36	1.837888	1.371967	11426.256614	0.024888	0.025061
RS	37	2.004204	1.371967	10956.957599	0.023866	0.023967
RS	38	2.184793	1.372994	10388.283116	0.022627	0.022819
RS	39	2.380881	1.372994	9743.643271	0.021223	0.021425
RS	40	2.593799	1.370512	9039.966032	0.019690	0.020004
RS	41	2.824989	1.370512	8257.182319	0.017985	0.018365
RS	42	3.076021	1.364577	7460.357533	0.016250	0.016737
RS	43	3.348598	1.364577	6600.872984	0.014378	0.014943
RS	44	3.644567	1.356370	5769.531058	0.012567	0.013207
RS	45	3.965938	1.356370	4914.011269	0.010703	0.011391
RS	46	4.314890	1.347288	4123.039314	0.008981	0.009691
RS	47	4.693790	1.347288	3355.869045	0.007310	0.008017
RS	48	5.105209	1.338315	2679.838297	0.005837	0.006514
RS	49	5.551937	1.338315	2066.886586	0.004502	0.005127
RS	50	6.037004	1.330015	1555.956726	0.003389	0.003943
RS	51	6.563702	1.330015	1126.030237	0.002453	0.002926
RS	52	7.135602	1.322758	790.441899	0.001722	0.002108
RS	53	7.756585	1.322758	530.626354	0.001156	0.001459
RS	54	8.430862	1.314853	343.375725	0.000748	0.000974
RS	55	9.163009	1.314853	210.812926	0.000459	0.000620
RS	56	9.957990	1.314853	123.261852	0.000268	0.000377
RS	57	10.821199	1.314853	68.352647	0.000149	0.000218
RS	58	11.758492	1.302641	36.007392	0.000078	0.000120
RS	59	12.776226	1.302641	17.579457	0.000038	0.000061
RS	60	13.881305	1.302641	8.015687	0.000017	0.000029
RS	61	15.081226	1.302641	3.393685	0.000007	0.000013
RS	62	16.384127	1.302641	1.325740	0.000003	0.000005
RS	63	17.798849	1.302641	0.689973	0.000002	0.000003
PA	4+25*2+4+6 0.129892047 0.024121430 17.798848518 0.136149620 0.653723288 1.088661202 1.520396792 1.835471306 1.984337551 1.988910468 1.901924764 1.780116593 1.657242967 1.550318505 1.468785870 1.414361813 1.383346745 1.369620538 1.366671062 1.368882407 1.371966724 1.372993760 1.370511608 1.364576724 1.356370365 1.347287740 1.338315261 1.330015310 1.322757802 1.314853337 1.302640655
//
IT	4692
RD	3
LK	-5462990.136043
QD	-2682.935429 -> -2328.738188
RI	0.0592833408
TR	0.126584	0.023442
MT	18.699857
MM	C_pi: 1.121337, n_recomb: 449968.789652
RS	0	0.000000	0.117368	31616.568435	0.070264	0.144357
RS	1	0.008667	0.117368	31813.850751	0.070702	0.067278
RS	2	0.018085	0.117368	31799.842515	0.070671	0.036092
RS	3	0.028320	0.117368	31556.621841	0.070131	0.032220
RS	4	0.039441	0.688064	5528.694490	0.012287	0.007264
RS	5	0.051526	0.688064	5899.657271	0.013111	0.008240
RS	6	0.064659	1.159346	3746.178874	0.008325	0.005548
RS	7	0.078930	1.159346	4019.617919	0.008933	0.006117
RS	8	0.094438	1.672296	2993.440415	0.006653	0.004775
RS	9	0.111290	1.672296	3219.525813	0.007155	0.005222
RS	10	0.129603	2.072761	2794.392449	0.006210	0.004769
RS	11	0.149502	2.072761	3007.050521	0.006683	0.005305
RS	12	0.171127	2.265701	2959.252797	0.006577	0.005470
RS	13	0.194625	2.265701	3182.036534	0.007072	0.006044
RS	14	0.220160	2.261972	3424.071837	0.007610	0.006627
RS	15	0.247909	2.261972	3674.764140	0.008167	0.007310
RS	16	0.278062	2.127279	4187.079099	0.009305	0.008468
RS	17	0.310829	2.127279	4479.232688	0.009955	0.009383
RS	18	0.346435	1.946982	5224.010804	0.011610	0.011072
RS	19	0.385128	1.946982	5562.919489	0.012363	0.012173
RS	20	0.427174	1.771275	6492.490213	0.014429	0.014307
RS	21	0.472864	1.771275	6871.701413	0.015272	0.015583
RS	22	0.522514	1.623599	7905.588978	0.017569	0.018039
RS	23	0.576467	1.623599	8303.528992	0.018454	0.019387
RS	24	0.635097	1.516586	9296.631379	0.020661	0.021795
RS	25	0.698808	1.516586	9676.747729	0.021505	0.022988
RS	26	0.768040	1.451042	10476.544110	0.023283	0.024931
RS	27	0.843274	1.451042	10795.107075	0.023991	0.025779
RS	28	0.925027	1.420134	11305.743857	0.025126	0.026992
RS	29	1.013866	1.420134	11522.058329	0.025606	0.027388
RS	30	1.110405	1.414121	11725.247347	0.026058	0.027831
RS	31	1.215311	1.414121	11807.891503	0.026242	0.027778
RS	32	1.329309	1.423082	11741.781062	0.026095	0.027583
RS	33	1.453187	1.423082	11669.687619	0.025934	0.027138
RS	34	1.587802	1.438621	11390.581603	0.025314	0.026475
RS	35	1.734084	1.438621	11152.291114	0.024785	0.025688
RS	36	1.893044	1.454313	10710.840798	0.023804	0.024687
RS	37	2.065781	1.454313	10304.870549	0.022901	0.023595
RS	38	2.253490	1.465719	9739.113528	0.021644	0.022346
RS	39	2.457467	1.465719	9176.426197	0.020393	0.020986
RS	40	2.679122	1.470653	8513.714253	0.018921	0.019543
RS	41	2.919989	1.470653	7822.154765	0.017384	0.017961
RS	42	3.181731	1.469312	7088.910606	0.015754	0.016368
RS	43	3.466159	1.469312	6317.334111	0.014039	0.014641
RS	44	3.775238	1.463594	5553.085769	0.012341	0.012966
RS	45	4.111105	1.463594	4770.009331	0.010601	0.011214
RS	46	4.476082	1.455635	4033.878929	0.008965	0.009575
RS	47	4.872691	1.455635	3315.814684	0.007369	0.007950
RS	48	5.303675	1.446905	2674.088536	0.005943	0.006492
RS	49	5.772011	1.446905	2085.785916	0.004635	0.005134
RS	50	6.280939	1.438266	1588.669055	0.003531	0.003973
RS	51	6.833975	1.438266	1164.363254	0.002588	0.002965
RS	52	7.434943	1.430312	828.409728	0.001841	0.002152
RS	53	8.087996	1.430312	564.009698	0.001253	0.001499
RS	54	8.797650	1.420892	370.618516	0.000824	0.001010
RS	55	9.568810	1.420892	231.057403	0.000513	0.000648
RS	56	10.406806	1.420892	137.293768	0.000305	0.000397
RS	57	11.317431	1.420892	77.432226	0.000172	0.000231
RS	58	12.306980	1.404710	41.581118	0.000092	0.000128
RS	59	13.382294	1.404710	20.649785	0.000046	0.000066
RS	60	14.550805	1.404710	9.584479	0.000021	0.000032
RS	61	15.820590	1.404710	4.133617	0.000009	0.000014
RS	62	17.200429	1.404710	1.646116	0.000004	0.000006
RS	63	18.699857	1.404710	0.881911	0.000002	0.000003
PA	4+25*2+4+6 0.126584050 0.023442254 18.699857342 0.117368372 0.688064185 1.159346375 1.672295680 2.072761202 2.265701331 2.261971782 2.127278805 1.946982258 1.771275462 1.623599011 1.516586413 1.451041508 1.420134373 1.414120510 1.423081747 1.438620507 1.454313434 1.465719279 1.470652916 1.469311621 1.463594440 1.455635359 1.446904781 1.438266238 1.430311678 1.420891597 1.404710324
//
IT	5182
RD	4
LK	-5462419.502442
QD	-2227.221208 -> -2080.287687
RI	0.0561670244
TR	0.123994	0.022999
MT	19.386731
MM	C_pi: 1.136072, n_recomb: 447295.334012
RS	0	0.000000	0.111040	33381.153956	0.074629	0.141929
RS	1	0.008729	0.111040	33441.216911	0.074763	0.068167
RS	2	0.018220	0.111040	33262.917686	0.074365	0.037540
RS	3	0.028539	0.111040	32829.607429	0.073396	0.034368
RS	4	0.039759	0.732812	5098.240613	0.011398	0.006578
RS	5	0.051959	0.732812	5448.593270	0.012181	0.007743
RS	6	0.065223	1.205813	3547.155512	0.007930	0.005300
RS	7	0.079645	1.205813	3809.603236	0.008517	0.005974
RS	8	0.095326	1.764748	2798.855710	0.006257	0.004587
RS	9	0.112376	1.764748	3013.253133	0.006737	0.005076
RS	10	0.130914	2.231136	2566.791044	0.005738	0.004555
RS	11	0.151071	2.231136	2765.323913	0.006182	0.005101
RS	12	0.172986	2.466945	2693.649725	0.006022	0.005230
RS	13	0.196815	2.466945	2900.229474	0.006484	0.005794
RS	14	0.222724	2.464955	3122.487705	0.006981	0.006367
RS	15	0.250894	2.464955	3355.928779	0.007503	0.007002
RS	16	0.281523	2.294081	3869.613968	0.008651	0.008217
RS	17	0.314826	2.294081	4145.782944	0.009269	0.009068
RS	18	0.351036	2.065674	4921.782098	0.011003	0.010896
RS	19	0.390406	2.065674	5248.487950	0.011734	0.011926
RS	20	0.433214	1.845792	6244.652183	0.013961	0.014281
RS	21	0.479757	1.845792	6617.095212	0.014794	0.015494
RS	22	0.530364	1.663700	7749.132135	0.017324	0.018243
RS	23	0.585388	1.663700	8145.093082	0.018210	0.019554
RS	24	0.645215	1.535298	9234.910649	0.020646	0.022247
RS	25	0.710264	1.535298	9614.263357	0.021494	0.023423
RS	26	0.780991	1.460654	10467.608014	0.023402	0.025531
RS	27	0.857892	1.460654	10782.896363	0.024107	0.026369
RS	28	0.941506	1.430282	11282.827518	0.025225	0.027570
RS	29	1.032418	1.430282	11493.030540	0.025695	0.027958
RS	30	1.131266	1.431486	11631.270492	0.026004	0.028238
RS	31	1.238742	1.431486	11708.802628	0.026177	0.028180
RS	32	1.355600	1.451556	11552.982005	0.025829	0.027748
RS	33	1.482658	1.451556	11482.613459	0.025671	0.027308
RS	34	1.620807	1.479760	11118.543205	0.024857	0.026408
RS	35	1.771015	1.479760	10893.928950	0.024355	0.025641
RS	36	1.934334	1.507768	10392.210907	0.023233	0.024452
RS	37	2.111909	1.507768	10014.285683	0.022389	0.023396
RS	38	2.304985	1.529696	9421.289570	0.021063	0.022029
RS	39	2.514914	1.529696	8899.727713	0.019897	0.020719
RS	40	2.743168	1.542584	8240.566538	0.018423	0.019227
RS	41	2.991346	1.542584	7598.262182	0.016987	0.017704
RS	42	3.261187	1.546715	6889.248330	0.015402	0.016111
RS	43	3.554582	1.546715	6167.711659	0.013789	0.014444
RS	44	3.873588	1.544615	5435.520833	0.012152	0.012796
RS	45	4.220439	1.544615	4695.604144	0.010498	0.011098
RS	46	4.597566	1.539032	3988.431767	0.008917	0.009494
RS	47	5.007613	1.539032	3300.913864	0.007380	0.007910
RS	48	5.453452	1.531777	2678.410211	0.005988	0.006480
RS	49	5.938208	1.531777	2106.046314	0.004708	0.005147
RS	50	6.465279	1.523901	1616.713089	0.003614	0.004002
RS	51	7.038356	1.523901	1196.032017	0.002674	0.003002
RS	52	7.661458	1.516131	859.090597	0.001921	0.002192
RS	53	8.338949	1.516131	591.160002	0.001322	0.001536
RS	54	9.075578	1.505928	392.902270	0.000878	0.001043
RS	55	9.876506	1.505928	247.866307	0.000554	0.000673
RS	56	10.747347	1.505928	149.129239	0.000333	0.000416
RS	57	11.694203	1.505928	85.218286	0.000191	0.000244
RS	58	12.723709	1.486401	46.450615	0.000104	0.000137
RS	59	13.843080	1.486401	23.379676	0.000052	0.000071
RS	60	15.060160	1.486401	11.005005	0.000025	0.000034
RS	61	16.383478	1.486401	4.816445	0.000011	0.000016
RS	62	17.822307	1.486401	1.947651	0.000004	0.000006
RS	63	19.386731	1.486401	1.068250	0.000002	0.000004
PA	4+25*2+4+6 0.123993536 0.022998918 19.386730807 0.111040061 0.732812019 1.205812783 1.764747710 2.231135564 2.466944660 2.464954744 2.294080573 2.065673652 1.845792020 1.663699852 1.535298301 1.460653875 1.430281808 1.431485892 1.451555569 1.479760219 1.507768235 1.529695700 1.542584160 1.546714980 1.544615305 1.539032292 1.531777154 1.523900658 1.516130979 1.505927524 1.486400751
//
IT	4349
RD	5
LK	-5462164.864201
QD	-2030.108732 -> -1947.786508
RI	0.0542046784
TR	0.122001	0.022706
MT	19.913879
MM	C_pi: 1.150721, n_recomb: 447288.782338
RS	0	0.000000	0.108493	34306.336014	0.076698	0.140176
RS	1	0.008775	0.108493	34300.689857	0.076686	0.068837
RS	2	0.018320	0.108493	34042.522650	0.076109	0.038365
RS	3	0.028703	0.108493	33515.809230	0.074931	0.035536
RS	4	0.039996	0.775993	4798.949150	0.010729	0.006150
RS	5	0.052281	0.775993	5135.258447	0.011481	0.007371
RS	6	0.065644	1.227742	3480.150317	0.007781	0.005234
RS	7	0.080179	1.227742	3739.685465	0.008361	0.005957
RS	8	0.095989	1.810488	2728.327784	0.006100	0.004538
RS	9	0.113187	1.810488	2939.056133	0.006571	0.005044
RS	10	0.131895	2.331324	2459.724785	0.005499	0.004453
RS	11	0.152243	2.331324	2651.937959	0.005929	0.004999
RS	12	0.174378	2.612678	2550.703904	0.005703	0.005078
RS	13	0.198454	2.612678	2748.750158	0.006145	0.005632
RS	14	0.224644	2.624177	2946.849181	0.006588	0.006175
RS	15	0.253131	2.624177	3170.385614	0.007088	0.006771
RS	16	0.284118	2.429420	3678.870797	0.008225	0.008002
RS	17	0.317825	2.429420	3945.728392	0.008821	0.008800
RS	18	0.354489	2.162652	4743.301228	0.010605	0.010710
RS	19	0.394370	2.162652	5063.548800	0.011321	0.011680
RS	20	0.437751	1.905584	6115.547749	0.013672	0.014190
RS	21	0.484939	1.905584	6486.071157	0.014501	0.015346
RS	22	0.536267	1.693414	7709.678658	0.017236	0.018329
RS	23	0.592100	1.693414	8107.877599	0.018127	0.019607
RS	24	0.652831	1.545726	9296.482232	0.020784	0.022548
RS	25	0.718892	1.545726	9678.669711	0.021639	0.023715
RS	26	0.790750	1.462289	10595.492920	0.023688	0.025980
RS	27	0.868913	1.462289	10910.006839	0.024391	0.026824
RS	28	0.953935	1.431400	11413.462122	0.025517	0.028031
RS	29	1.046418	1.431400	11618.214231	0.025975	0.028430
RS	30	1.147016	1.437946	11706.509546	0.026172	0.028581
RS	31	1.256442	1.437946	11776.903773	0.026330	0.028538
RS	32	1.375469	1.466944	11544.332454	0.025810	0.027909
RS	33	1.504942	1.466944	11470.054175	0.025644	0.027490
RS	34	1.645775	1.505729	11029.421175	0.024658	0.026389
RS	35	1.798967	1.505729	10808.470281	0.024164	0.025652
RS	36	1.965601	1.544337	10248.167408	0.022912	0.024301
RS	37	2.146857	1.544337	9883.737480	0.022097	0.023284
RS	38	2.344019	1.575561	9257.718571	0.020697	0.021811
RS	39	2.558481	1.575561	8759.027323	0.019582	0.020546
RS	40	2.791763	1.595710	8091.073891	0.018089	0.019003
RS	41	3.045515	1.595710	7478.013273	0.016719	0.017530
RS	42	3.321534	1.605122	6777.038047	0.015151	0.015926
RS	43	3.621773	1.605122	6086.473405	0.013607	0.014307
RS	44	3.948359	1.606879	5369.958315	0.012006	0.012671
RS	45	4.303602	1.606879	4657.732656	0.010413	0.011016
RS	46	4.690018	1.604200	3966.349801	0.008868	0.009432
RS	47	5.110341	1.604200	3299.135880	0.007376	0.007883
RS	48	5.567549	1.599093	2687.666929	0.006009	0.006471
RS	49	6.064876	1.599093	2126.250718	0.004754	0.005159
RS	50	6.605843	1.592659	1641.272795	0.003669	0.004024
RS	51	7.194280	1.592659	1223.061041	0.002734	0.003033
RS	52	7.834353	1.585656	884.804855	0.001978	0.002225
RS	53	8.530592	1.585656	614.046069	0.001373	0.001568
RS	54	9.287926	1.575174	411.767924	0.000921	0.001071
RS	55	10.111716	1.575174	262.279891	0.000586	0.000696
RS	56	11.007793	1.575174	159.414754	0.000356	0.000433
RS	57	11.982501	1.575174	92.080235	0.000206	0.000256
RS	58	13.042740	1.552708	50.811531	0.000114	0.000145
RS	59	14.196015	1.552708	25.860492	0.000058	0.000076
RS	60	15.450489	1.552708	12.315854	0.000028	0.000037
RS	61	16.815044	1.552708	5.456740	0.000012	0.000017
RS	62	18.299338	1.552708	2.235186	0.000005	0.000007
RS	63	19.913879	1.552708	1.250785	0.000003	0.000004
PA	4+25*2+4+6 0.122001062 0.022705799 19.913878547 0.108492626 0.775993428 1.227742381 1.810488137 2.331324057 2.612677941 2.624176693 2.429420423 2.162651823 1.905584482 1.693414217 1.545726152 1.462288546 1.431400307 1.437945883 1.466943573 1.505729293 1.544337412 1.575561362 1.595710086 1.605121549 1.606878603 1.604199751 1.599093406 1.592659420 1.585656125 1.575173626 1.552707617
//
IT	3864
RD	6
LK	-5462017.347742
QD	-1916.371012 -> -1863.755499
RI	0.0528168706
TR	0.120449	0.022510
MT	20.325583
MM	C_pi: 1.163722, n_recomb: 448426.709148
RS	0	0.000000	0.107362	34873.772724	0.077769	0.138886
RS	1	0.008810	0.107362	34835.920832	0.077685	0.069333
RS	2	0.018397	0.107362	34537.079301	0.077018	0.038888
RS	3	0.028827	0.107362	33961.445602	0.075735	0.036239
RS	4	0.040177	0.815728	4576.945994	0.010207	0.005843
RS	5	0.052527	0.815728	4902.800827	0.010933	0.007071
RS	6	0.065965	1.231380	3484.796144	0.007771	0.005255
RS	7	0.080587	1.231380	3745.740681	0.008353	0.006008
RS	8	0.096497	1.823379	2722.291320	0.006071	0.004558
RS	9	0.113808	1.823379	2933.510220	0.006542	0.005077
RS	10	0.132645	2.389793	2413.033872	0.005381	0.004408
RS	11	0.153142	2.389793	2602.846956	0.005804	0.004956
RS	12	0.175444	2.717964	2468.214642	0.005504	0.004976
RS	13	0.199711	2.717964	2661.508225	0.005935	0.005526
RS	14	0.226116	2.752166	2832.203446	0.006316	0.006024
RS	15	0.254847	2.752166	3049.347201	0.006800	0.006594
RS	16	0.286110	2.543990	3546.706024	0.007909	0.007816
RS	17	0.320127	2.543990	3807.195665	0.008490	0.008576
RS	18	0.357141	2.247220	4616.186377	0.010294	0.010528
RS	19	0.397415	2.247220	4932.102414	0.010999	0.011450
RS	20	0.441239	1.958777	6026.534037	0.013439	0.014067
RS	21	0.488923	1.958777	6396.506920	0.014264	0.015175
RS	22	0.540808	1.719949	7699.667156	0.017170	0.018344
RS	23	0.597264	1.719949	8101.168040	0.018066	0.019591
RS	24	0.658694	1.554536	9383.405148	0.020925	0.022749
RS	25	0.725536	1.554536	9769.621973	0.021786	0.023905
RS	26	0.798267	1.462416	10753.442205	0.023980	0.026324
RS	27	0.877405	1.462416	11068.509604	0.024683	0.027172
RS	28	0.963516	1.430022	11585.696441	0.025836	0.028404
RS	29	1.057214	1.430022	11786.062447	0.026283	0.028813
RS	30	1.159166	1.440187	11838.118830	0.026399	0.028871
RS	31	1.270101	1.440187	11901.535323	0.026541	0.028842
RS	32	1.390809	1.476033	11606.324197	0.025882	0.028057
RS	33	1.522151	1.476033	11526.599684	0.025705	0.027659
RS	34	1.665065	1.523288	11021.131282	0.024577	0.026395
RS	35	1.820570	1.523288	10799.876478	0.024084	0.025685
RS	36	1.989776	1.570601	10188.210730	0.022720	0.024201
RS	37	2.173888	1.570601	9830.512771	0.021922	0.023217
RS	38	2.374221	1.609605	9173.157934	0.020456	0.021656
RS	39	2.592204	1.609605	8688.050538	0.019375	0.020430
RS	40	2.829392	1.635965	8007.749765	0.017857	0.018841
RS	41	3.087476	1.635965	7413.133839	0.016531	0.017407
RS	42	3.368297	1.650092	6712.997770	0.014970	0.015789
RS	43	3.673860	1.650092	6042.664472	0.013475	0.014209
RS	44	4.006343	1.655573	5333.362907	0.011893	0.012576
RS	45	4.368118	1.655573	4639.819477	0.010347	0.010956
RS	46	4.761766	1.655997	3956.847143	0.008824	0.009384
RS	47	5.190095	1.655997	3303.836891	0.007368	0.007862
RS	48	5.656161	1.653430	2698.619004	0.006018	0.006462
RS	49	6.163288	1.653430	2145.171124	0.004784	0.005169
RS	50	6.715093	1.648895	1662.540382	0.003707	0.004042
RS	51	7.315513	1.648895	1246.206675	0.002779	0.003059
RS	52	7.968832	1.643086	906.553724	0.002022	0.002252
RS	53	8.679708	1.643086	633.570965	0.001413	0.001596
RS	54	9.453215	1.632721	427.945539	0.000954	0.001095
RS	55	10.294868	1.632721	274.803767	0.000613	0.000716
RS	56	11.210672	1.632721	168.469566	0.000376	0.000448
RS	57	12.207160	1.632721	98.201799	0.000219	0.000267
RS	58	13.291440	1.607688	54.758785	0.000122	0.000152
RS	59	14.471247	1.607688	28.136918	0.000063	0.000080
RS	60	15.754996	1.607688	13.535844	0.000030	0.000039
RS	61	17.151846	1.607688	6.061466	0.000014	0.000018
RS	62	18.671761	1.607688	2.510927	0.000006	0.000008
RS	63	20.325583	1.607688	1.430195	0.000003	0.000004
PA	4+25*2+4+6 0.120448745 0.022510015 20.325582625 0.107361529 0.815727554 1.231379677 1.823379052 2.389793029 2.717963597 2.752165795 2.543989934 2.247220127 1.958777057 1.719948910 1.554536226 1.462416147 1.430021566 1.440186639 1.476032788 1.523288400 1.570601028 1.609604770 1.635965176 1.650091544 1.655572614 1.655997419 1.653429666 1.648895133 1.643086439 1.632721132 1.607688048
//
IT	4173
RD	7
LK	-5461921.273709
QD	-1842.326960 -> -1805.998019
RI	0.0517865384
TR	0.119208	0.022378
MT	20.655072
MM	C_pi: 1.175058, n_recomb: 450111.670795
RS	0	0.000000	0.106865	35264.986625	0.078347	0.137912
RS	1	0.008838	0.106865	35211.741369	0.078229	0.069705
RS	2	0.018457	0.106865	34891.926843	0.077518	0.039244
RS	3	0.028926	0.106865	34289.746127	0.076181	0.036690
RS	4	0.040320	0.852879	4399.844436	0.009775	0.005599
RS	5	0.052721	0.852879	4717.227272	0.010480	0.006812
RS	6	0.066218	1.223365	3530.373568	0.007843	0.005322
RS	7	0.080908	1.223365	3795.158752	0.008432	0.006098
RS	8	0.096897	1.815164	2753.022158	0.006116	0.004614
RS	9	0.114298	1.815164	2967.088720	0.006592	0.005147
RS	10	0.133237	2.419275	2400.603446	0.005333	0.004397
RS	11	0.153850	2.419275	2590.245744	0.005755	0.004950
RS	12	0.176285	2.793123	2420.568817	0.005378	0.004906
RS	13	0.200702	2.793123	2611.299382	0.005801	0.005458
RS	14	0.227278	2.855840	2753.352874	0.006117	0.005904
RS	15	0.256202	2.855840	2966.165317	0.006590	0.006458
RS	16	0.287682	2.642268	3448.917126	0.007662	0.007657
RS	17	0.321945	2.642268	3704.724028	0.008231	0.008388
RS	18	0.359236	2.322491	4517.409335	0.010036	0.010359
RS	19	0.399822	2.322491	4830.035955	0.010731	0.011242
RS	20	0.443995	2.007701	5955.000716	0.013230	0.013932
RS	21	0.492072	2.007701	6324.798003	0.014052	0.014999
RS	22	0.544398	1.745205	7694.920085	0.017096	0.018317
RS	23	0.601349	1.745205	8099.829667	0.017995	0.019533
RS	24	0.663333	1.563494	9467.752371	0.021034	0.022882
RS	25	0.730795	1.563494	9858.369889	0.021902	0.024026
RS	26	0.804219	1.462967	10908.634160	0.024235	0.026590
RS	27	0.884132	1.462967	11225.096941	0.024938	0.027437
RS	28	0.971107	1.428448	11762.285607	0.026132	0.028709
RS	29	1.065770	1.428448	11959.365195	0.026570	0.029123
RS	30	1.168798	1.440976	11985.782026	0.026628	0.029115
RS	31	1.280932	1.440976	12043.072777	0.026756	0.029097
RS	32	1.402976	1.482038	11697.302030	0.025988	0.028188
RS	33	1.535806	1.482038	11612.069515	0.025798	0.027807
RS	34	1.680375	1.536004	11052.658707	0.024555	0.026413
RS	35	1.837721	1.536004	10829.496356	0.024060	0.025725
RS	36	2.008973	1.590352	10174.195923	0.022604	0.024135
RS	37	2.195360	1.590352	9819.725201	0.021816	0.023178
RS	38	2.398219	1.635721	9134.616128	0.020294	0.021546
RS	39	2.619006	1.635721	8657.772574	0.019235	0.020349
RS	40	2.859307	1.667237	7964.663350	0.017695	0.018723
RS	41	3.120844	1.667237	7381.945844	0.016400	0.017320
RS	42	3.405496	1.685429	6679.137059	0.014839	0.015688
RS	43	3.715305	1.685429	6022.268634	0.013379	0.014138
RS	44	4.052494	1.694371	5315.241035	0.011809	0.012504
RS	45	4.419483	1.694371	4634.534513	0.010296	0.010912
RS	46	4.818906	1.697940	3955.336069	0.008787	0.009345
RS	47	5.253629	1.697940	3312.467235	0.007359	0.007846
RS	48	5.726772	1.698150	2710.344677	0.006021	0.006454
RS	49	6.241730	1.698150	2162.840176	0.004805	0.005176
RS	50	6.802199	1.695849	1681.183104	0.003735	0.004055
RS	51	7.412202	1.695849	1266.335702	0.002813	0.003079
RS	52	8.076115	1.691564	925.241790	0.002056	0.002275
RS	53	8.798704	1.691564	650.494357	0.001445	0.001619
RS	54	9.585153	1.681647	442.023341	0.000982	0.001116
RS	55	10.441107	1.681647	285.840567	0.000635	0.000733
RS	56	11.372709	1.681647	176.547188	0.000392	0.000461
RS	57	12.386644	1.681647	103.729389	0.000230	0.000276
RS	58	13.490189	1.654365	58.369330	0.000130	0.000159
RS	59	14.691262	1.654365	30.245314	0.000067	0.000084
RS	60	15.998484	1.654365	14.680353	0.000033	0.000042
RS	61	17.421236	1.654365	6.636334	0.000015	0.000019
RS	62	18.969727	1.654365	2.776674	0.000006	0.000008
RS	63	20.655072	1.654365	1.606995	0.000004	0.000005
PA	4+25*2+4+6 0.119207687 0.022377713 20.655071621 0.106864794 0.852879170 1.223364840 1.815164442 2.419275262 2.793122739 2.855840253 2.642267927 2.322490651 2.007700903 1.745204985 1.563493620 1.462967041 1.428447770 1.440976384 1.482037842 1.536004067 1.590351571 1.635721151 1.667237383 1.685428640 1.694370952 1.697940391 1.698149844 1.695848677 1.691564161 1.681647053 1.654365213
//
IT	3929
RD	8
LK	-5461854.013666
QD	-1790.497018 -> -1763.926134
RI	0.0509860516
TR	0.118186	0.022287
MT	20.925804
MM	C_pi: 1.185053, n_recomb: 452079.733801
RS	0	0.000000	0.106694	35557.649798	0.078653	0.137154
RS	1	0.008860	0.106694	35498.269056	0.078522	0.069991
RS	2	0.018505	0.106694	35168.393986	0.077792	0.039500
RS	3	0.029005	0.106694	34552.112167	0.076429	0.036993
RS	4	0.040435	0.888820	4248.364122	0.009397	0.005391
RS	5	0.052878	0.888820	4558.323742	0.010083	0.006578
RS	6	0.066423	1.208931	3599.117143	0.007961	0.005415
RS	7	0.081169	1.208931	3869.084504	0.008558	0.006208
RS	8	0.097221	1.794613	2805.367754	0.006205	0.004692
RS	9	0.114695	1.794613	3023.648735	0.006688	0.005238
RS	10	0.133717	2.429648	2408.633250	0.005328	0.004405
RS	11	0.154425	2.429648	2599.435346	0.005750	0.004967
RS	12	0.176968	2.846168	2394.735177	0.005297	0.004858
RS	13	0.201508	2.846168	2584.283526	0.005716	0.005415
RS	14	0.228222	2.940107	2698.084740	0.005968	0.005807
RS	15	0.257303	2.940107	2907.940776	0.006432	0.006352
RS	16	0.288960	2.726915	3374.612416	0.007465	0.007522
RS	17	0.323423	2.726915	3626.897606	0.008023	0.008233
RS	18	0.360939	2.389770	4438.253087	0.009817	0.010205
RS	19	0.401779	2.389770	4748.286028	0.010503	0.011059
RS	20	0.446238	2.052972	5894.507386	0.013039	0.013796
RS	21	0.494636	2.052972	6264.260605	0.013857	0.014828
RS	22	0.547321	1.769491	7690.135962	0.017011	0.018265
RS	23	0.604675	1.769491	8098.305701	0.017913	0.019454
RS	24	0.667111	1.572866	9543.300974	0.021110	0.022968
RS	25	0.735078	1.572866	9938.391870	0.021984	0.024097
RS	26	0.809068	1.464365	11052.331664	0.024448	0.026798
RS	27	0.889613	1.464365	11370.771399	0.025152	0.027640
RS	28	0.977295	1.427418	11931.323146	0.026392	0.028958
RS	29	1.072745	1.427418	12126.107543	0.026823	0.029374
RS	30	1.176652	1.441463	12134.577238	0.026842	0.029320
RS	31	1.289766	1.441463	12186.745560	0.026957	0.029309
RS	32	1.412902	1.486538	11799.969139	0.026102	0.028304
RS	33	1.546948	1.486538	11709.695841	0.025902	0.027934
RS	34	1.692871	1.545845	11105.410638	0.024565	0.026438
RS	35	1.851723	1.545845	10879.753951	0.024066	0.025766
RS	36	2.024649	1.605861	10187.684292	0.022535	0.024091
RS	37	2.212897	1.605861	9834.486040	0.021754	0.023156
RS	38	2.417824	1.656387	9125.384305	0.020185	0.021467
RS	39	2.640908	1.656387	8653.495049	0.019142	0.020294
RS	40	2.883758	1.692113	7948.222760	0.017581	0.018637
RS	41	3.148124	1.692113	7373.113445	0.016309	0.017258
RS	42	3.435914	1.713750	6665.802619	0.014745	0.015614
RS	43	3.749203	1.713750	6017.818096	0.013311	0.014087
RS	44	4.090250	1.725851	5309.951597	0.011746	0.012449
RS	45	4.461514	1.725851	4638.016844	0.010259	0.010878
RS	46	4.865673	1.732531	3959.444405	0.008758	0.009313
RS	47	5.305641	1.732531	3323.822728	0.007352	0.007833
RS	48	5.784591	1.735668	2722.554958	0.006022	0.006446
RS	49	6.305977	1.735668	2179.512405	0.004821	0.005182
RS	50	6.873559	1.735848	1697.812592	0.003756	0.004065
RS	51	7.491429	1.735848	1284.148079	0.002841	0.003096
RS	52	8.164044	1.733355	941.560045	0.002083	0.002293
RS	53	8.896254	1.733355	665.388935	0.001472	0.001638
RS	54	9.693339	1.724170	454.442996	0.001005	0.001134
RS	55	10.561048	1.724170	295.693685	0.000654	0.000749
RS	56	11.505637	1.724170	183.840049	0.000407	0.000473
RS	57	12.533919	1.724170	108.775314	0.000241	0.000285
RS	58	13.653308	1.694941	61.702431	0.000136	0.000165
RS	59	14.871877	1.694941	32.214457	0.000071	0.000088
RS	60	16.198414	1.694941	15.761984	0.000035	0.000044
RS	61	17.642484	1.694941	7.186249	0.000016	0.000020
RS	62	19.214502	1.694941	3.034089	0.000007	0.000009
RS	63	20.925804	1.694941	1.781777	0.000004	0.000005
PA	4+25*2+4+6 0.118186395 0.022287269 20.925803838 0.106694189 0.888820318 1.208930531 1.794613112 2.429648436 2.846168247 2.940106627 2.726915167 2.389770444 2.052971900 1.769491285 1.572866446 1.464365026 1.427417891 1.441462859 1.486538049 1.545844913 1.605861114 1.656387306 1.692112956 1.713750147 1.725851489 1.732531496 1.735668381 1.735848236 1.733354947 1.724170315 1.694941062
//
IT	4256
RD	9
LK	-5461804.270648
QD	-1752.036292 -> -1731.701712
RI	0.0503367286
TR	0.117322	0.022225
MT	21.154165
MM	C_pi: 1.193996, n_recomb: 454183.262513
RS	0	0.000000	0.106702	35790.719081	0.078802	0.136546
RS	1	0.008879	0.106702	35730.492577	0.078670	0.070219
RS	2	0.018546	0.106702	35396.857715	0.077935	0.039692
RS	3	0.029072	0.106702	34773.719740	0.076563	0.037204
RS	4	0.040532	0.924648	4111.392458	0.009052	0.005203
RS	5	0.053009	0.924648	4414.435823	0.009720	0.006357
RS	6	0.066595	1.191551	3680.134971	0.008103	0.005519
RS	7	0.081386	1.191551	3955.958215	0.008710	0.006327
RS	8	0.097492	1.767775	2869.931824	0.006319	0.004781
RS	9	0.115027	1.767775	3093.175808	0.006810	0.005340
RS	10	0.134118	2.428119	2428.826012	0.005348	0.004425
RS	11	0.154905	2.428119	2621.571757	0.005772	0.004996
RS	12	0.177538	2.883268	2382.999954	0.005247	0.004825
RS	13	0.202180	2.883268	2572.262045	0.005663	0.005389
RS	14	0.229011	3.008830	2659.206782	0.005855	0.005728
RS	15	0.258223	3.008830	2867.075135	0.006313	0.006269
RS	16	0.290029	2.799871	3317.581623	0.007304	0.007406
RS	17	0.324659	2.799871	3567.217135	0.007854	0.008103
RS	18	0.362364	2.449844	4374.219638	0.009631	0.010068
RS	19	0.403417	2.449844	4682.204329	0.010309	0.010899
RS	20	0.448114	2.094792	5842.687291	0.012864	0.013665
RS	21	0.496781	2.094792	6212.471416	0.013678	0.014668
RS	22	0.549768	1.792742	7684.627230	0.016920	0.018199
RS	23	0.607460	1.792742	8095.843581	0.017825	0.019364
RS	24	0.670274	1.582523	9609.614745	0.021158	0.023021
RS	25	0.738666	1.582523	10009.109735	0.022038	0.024136
RS	26	0.813130	1.466567	11182.834112	0.024622	0.026962
RS	27	0.894205	1.466567	11503.638985	0.025328	0.027798
RS	28	0.982479	1.427107	12088.875794	0.026617	0.029165
RS	29	1.078591	1.427107	12282.191621	0.027042	0.029579
RS	30	1.183236	1.442123	12278.085842	0.027033	0.029494
RS	31	1.297173	1.442123	12326.090775	0.027139	0.029485
RS	32	1.421226	1.490346	11905.694828	0.026213	0.028405
RS	33	1.556294	1.490346	11811.021349	0.026005	0.028043
RS	34	1.703354	1.553947	11169.217078	0.024592	0.026464
RS	35	1.863471	1.553947	10940.960719	0.024089	0.025806
RS	36	2.037805	1.618542	10217.944425	0.022497	0.024063
RS	37	2.227617	1.618542	9864.901673	0.021720	0.023144
RS	38	2.434283	1.673226	9135.280693	0.020114	0.021411
RS	39	2.659299	1.673226	8666.201744	0.019081	0.020257
RS	40	2.904293	1.712356	7949.811135	0.017504	0.018576
RS	41	3.171040	1.712356	7379.392693	0.016248	0.017216
RS	42	3.461471	1.736878	6666.688624	0.014678	0.015559
RS	43	3.777689	1.736878	6024.375979	0.013264	0.014050
RS	44	4.121983	1.751843	5313.636895	0.011699	0.012408
RS	45	4.496847	1.751843	4647.567498	0.010233	0.010854
RS	46	4.904994	1.761564	3967.428589	0.008735	0.009288
RS	47	5.349381	1.761564	3336.951222	0.007347	0.007823
RS	48	5.833223	1.767721	2734.923433	0.006022	0.006438
RS	49	6.360026	1.767721	2195.253233	0.004833	0.005186
RS	50	6.933602	1.770570	1712.761211	0.003771	0.004072
RS	51	7.558106	1.770570	1300.061836	0.002862	0.003110
RS	52	8.238058	1.770083	955.945584	0.002105	0.002308
RS	53	8.978383	1.770083	678.625415	0.001494	0.001655
RS	54	9.784439	1.761881	465.496238	0.001025	0.001149
RS	55	10.662065	1.761881	304.566107	0.000671	0.000762
RS	56	11.617613	1.761881	190.478301	0.000419	0.000484
RS	57	12.658003	1.761881	113.416218	0.000250	0.000293
RS	58	13.790768	1.730980	64.798944	0.000143	0.000170
RS	59	15.024110	1.730980	34.064139	0.000075	0.000091
RS	60	16.366958	1.730980	16.789339	0.000037	0.000046
RS	61	17.829036	1.730980	7.714501	0.000017	0.000021
RS	62	19.420929	1.730980	3.284245	0.000007	0.000009
RS	63	21.154165	1.730980	1.954870	0.000004	0.000006
PA	4+25*2+4+6 0.117321941 0.022224631 21.154164942 0.106701515 0.924648157 1.191551324 1.767775450 2.428119155 2.883267539 3.008830319 2.799870789 2.449844257 2.094791930 1.792741913 1.582523461 1.466567349 1.427106836 1.442122708 1.490345919 1.553947296 1.618542439 1.673226418 1.712355518 1.736878071 1.751843442 1.761563546 1.767720985 1.770569927 1.770083374 1.761880621 1.730979690
//
IT	4397
RD	10
LK	-5461765.865376
QD	-1722.060610 -> -1705.935759
RI	0.0497870512
TR	0.116572	0.022181
MT	21.351307
MM	C_pi: 1.202100, n_recomb: 456333.579818
RS	0	0.000000	0.106805	35986.361361	0.078860	0.136041
RS	1	0.008895	0.106805	35928.262161	0.078732	0.070407
RS	2	0.018581	0.106805	35594.475117	0.078001	0.039845
RS	3	0.029128	0.106805	34968.689412	0.076630	0.037361
RS	4	0.040614	0.961204	3982.334721	0.008727	0.005027
RS	5	0.053121	0.961204	4278.642066	0.009376	0.006145
RS	6	0.066741	1.173429	3766.328149	0.008253	0.005628
RS	7	0.081573	1.173429	4048.248079	0.008871	0.006447
RS	8	0.097723	1.738585	2940.556320	0.006444	0.004874
RS	9	0.115310	1.738585	3169.106202	0.006945	0.005445
RS	10	0.134462	2.419696	2455.901739	0.005382	0.004452
RS	11	0.155317	2.419696	2651.023510	0.005809	0.005032
RS	12	0.178027	2.909084	2380.427828	0.005216	0.004802
RS	13	0.202757	2.909084	2569.984304	0.005632	0.005375
RS	14	0.229686	3.065208	2631.974678	0.005768	0.005664
RS	15	0.259011	3.065208	2838.550311	0.006220	0.006204
RS	16	0.290945	2.862776	3273.687768	0.007174	0.007308
RS	17	0.325718	2.862776	3521.350775	0.007717	0.007996
RS	18	0.363585	2.503422	4322.273527	0.009472	0.009946
RS	19	0.404820	2.503422	4628.659209	0.010143	0.010760
RS	20	0.449723	2.133308	5798.280310	0.012706	0.013541
RS	21	0.498620	2.133308	6168.160808	0.013517	0.014520
RS	22	0.551866	1.814852	7678.758111	0.016827	0.018126
RS	23	0.609848	1.814852	8092.802618	0.017734	0.019269
RS	24	0.672988	1.592264	9667.800586	0.021186	0.023051
RS	25	0.741744	1.592264	10071.556696	0.022071	0.024153
RS	26	0.816616	1.469407	11300.715321	0.024764	0.027092
RS	27	0.898147	1.469407	11624.127773	0.025473	0.027920
RS	28	0.986930	1.427478	12234.077325	0.026810	0.029336
RS	29	1.083611	1.427478	12426.586256	0.027231	0.029748
RS	30	1.188891	1.443121	12413.607270	0.027203	0.029640
RS	31	1.303535	1.443121	12458.295495	0.027301	0.029633
RS	32	1.428377	1.493871	12009.962292	0.026318	0.028492
RS	33	1.564323	1.493871	11911.551248	0.026103	0.028136
RS	34	1.712362	1.560971	11238.152085	0.024627	0.026490
RS	35	1.873568	1.560971	11007.421130	0.024121	0.025843
RS	36	2.049113	1.629288	10258.291200	0.022480	0.024046
RS	37	2.240273	1.629288	9904.772938	0.021705	0.023141
RS	38	2.448436	1.687315	9157.712649	0.020068	0.021372
RS	39	2.675114	1.687315	8690.024127	0.019043	0.020233
RS	40	2.921956	1.729165	7963.721734	0.017452	0.018533
RS	41	3.190753	1.729165	7395.954928	0.016207	0.017187
RS	42	3.483460	1.756089	6677.469451	0.014633	0.015521
RS	43	3.802202	1.756089	6038.528127	0.013233	0.014026
RS	44	4.149295	1.773636	5323.603254	0.011666	0.012377
RS	45	4.527262	1.773636	4661.275639	0.010215	0.010837
RS	46	4.938849	1.786306	3978.023125	0.008717	0.009267
RS	47	5.387045	1.786306	3351.135709	0.007344	0.007815
RS	48	5.875107	1.795538	2747.172048	0.006020	0.006430
RS	49	6.406582	1.795538	2210.066901	0.004843	0.005189
RS	50	6.985331	1.801202	1726.230697	0.003783	0.004077
RS	51	7.615558	1.801202	1314.349562	0.002880	0.003122
RS	52	8.301842	1.802901	968.693899	0.002123	0.002321
RS	53	9.049171	1.802901	690.459763	0.001513	0.001669
RS	54	9.862973	1.795893	475.390653	0.001042	0.001163
RS	55	10.749161	1.795893	312.603256	0.000685	0.000774
RS	56	11.714173	1.795893	196.555801	0.000431	0.000494
RS	57	12.765022	1.795893	117.707718	0.000258	0.000301
RS	58	13.909342	1.763555	67.689205	0.000148	0.000176
RS	59	15.155447	1.763555	35.808810	0.000078	0.000095
RS	60	16.512391	1.763555	17.768537	0.000039	0.000048
RS	61	17.990033	1.763555	8.223327	0.000018	0.000022
RS	62	19.599108	1.763555	3.527810	0.000008	0.000010
RS	63	21.351307	1.763555	2.126390	0.000005	0.000006
PA	4+25*2+4+6 0.116572299 0.022180715 21.351307066 0.106805156 0.961204164 1.173429210 1.738585245 2.419696033 2.909084456 3.065207724 2.862775868 2.503421517 2.133307536 1.814851649 1.592263915 1.469407263 1.427478387 1.443121187 1.493870754 1.560971043 1.629287949 1.687314968 1.729165107 1.756089184 1.773635898 1.786305966 1.795538024 1.801201859 1.802901396 1.795893290 1.763554644
//
IT	4377
RD	11
LK	-5461735.200736
QD	-1697.715846 -> -1684.569371
RI	0.0493059741
TR	0.115907	0.022149
MT	21.525424
MM	C_pi: 1.209520, n_recomb: 458469.211352
RS	0	0.000000	0.106955	36158.475949	0.078868	0.135612
RS	1	0.008909	0.106955	36103.986572	0.078749	0.070567
RS	2	0.018611	0.106955	35771.919868	0.078025	0.039972
RS	3	0.029178	0.106955	35145.736970	0.076659	0.037485
RS	4	0.040686	0.999039	3857.579350	0.008414	0.004858
RS	5	0.053220	0.999039	4147.153524	0.009046	0.005939
RS	6	0.066870	1.155820	3853.130809	0.008404	0.005737
RS	7	0.081736	1.155820	4141.113786	0.009032	0.006565
RS	8	0.097926	1.709380	3013.212489	0.006572	0.004968
RS	9	0.115559	1.709380	3247.147807	0.007083	0.005550
RS	10	0.134763	2.407782	2486.314762	0.005423	0.004481
RS	11	0.155677	2.407782	2684.007692	0.005854	0.005071
RS	12	0.178455	2.927171	2383.609420	0.005199	0.004787
RS	13	0.203262	2.927171	2573.819721	0.005614	0.005368
RS	14	0.230279	3.111834	2613.068084	0.005700	0.005611
RS	15	0.259703	3.111834	2818.849933	0.006148	0.006152
RS	16	0.291748	2.917103	3239.862568	0.007067	0.007225
RS	17	0.326648	2.917103	3486.080067	0.007604	0.007907
RS	18	0.364657	2.551167	4280.083100	0.009336	0.009839
RS	19	0.406053	2.551167	4585.241609	0.010001	0.010639
RS	20	0.451136	2.168719	5760.181217	0.012564	0.013425
RS	21	0.500235	2.168719	6130.214662	0.013371	0.014385
RS	22	0.553709	1.835777	7672.786415	0.016736	0.018050
RS	23	0.611947	1.835777	8089.446108	0.017644	0.019175
RS	24	0.675372	1.601939	9718.913420	0.021199	0.023065
RS	25	0.744449	1.601939	10126.741819	0.022088	0.024154
RS	26	0.819679	1.472728	11406.910056	0.024880	0.027195
RS	27	0.901611	1.472728	11733.059016	0.025592	0.028017
RS	28	0.990843	1.428449	12366.948065	0.026974	0.029479
RS	29	1.088023	1.428449	12559.164813	0.027394	0.029887
RS	30	1.193862	1.444515	12539.771565	0.027351	0.029764
RS	31	1.309129	1.444515	12581.870637	0.027443	0.029757
RS	32	1.434666	1.497346	12109.996294	0.026414	0.028567
RS	33	1.571386	1.497346	12008.482146	0.026193	0.028216
RS	34	1.720286	1.567341	11308.283337	0.024665	0.026516
RS	35	1.882452	1.567341	11075.325496	0.024157	0.025877
RS	36	2.059064	1.638704	10304.133403	0.022475	0.024037
RS	37	2.251410	1.638704	9949.814823	0.021702	0.023142
RS	38	2.460893	1.699411	9188.037722	0.020041	0.021346
RS	39	2.689037	1.699411	8720.801532	0.019022	0.020219
RS	40	2.937507	1.743415	7985.816721	0.017418	0.018504
RS	41	3.208112	1.743415	7419.270901	0.016183	0.017170
RS	42	3.502824	1.772317	6694.974831	0.014603	0.015495
RS	43	3.823792	1.772317	6057.739413	0.013213	0.014010
RS	44	4.173355	1.792196	5337.769742	0.011643	0.012355
RS	45	4.554059	1.792196	4677.631725	0.010203	0.010825
RS	46	4.968679	1.807716	3990.193780	0.008703	0.009250
RS	47	5.420237	1.807716	3365.752880	0.007341	0.007809
RS	48	5.912024	1.820052	2759.009113	0.006018	0.006423
RS	49	6.447622	1.820052	2223.885153	0.004851	0.005191
RS	50	7.030936	1.828641	1738.318495	0.003792	0.004080
RS	51	7.666216	1.828641	1327.173876	0.002895	0.003131
RS	52	8.358092	1.832678	979.997047	0.002138	0.002331
RS	53	9.111605	1.832678	701.063748	0.001529	0.001681
RS	54	9.932248	1.827046	484.270086	0.001056	0.001174
RS	55	10.826000	1.827046	319.906849	0.000698	0.000785
RS	56	11.799374	1.827046	202.138622	0.000441	0.000503
RS	57	12.859464	1.827046	121.689093	0.000265	0.000307
RS	58	14.013996	1.793495	70.393979	0.000154	0.000181
RS	59	15.271382	1.793495	37.458585	0.000082	0.000098
RS	60	16.640786	1.793495	18.703962	0.000041	0.000050
RS	61	18.132187	1.793495	8.714378	0.000019	0.000023
RS	62	19.756454	1.793495	3.765295	0.000008	0.000010
RS	63	21.525424	1.793495	2.296451	0.000005	0.000006
PA	4+25*2+4+6 0.115907330 0.022149197 21.525424180 0.106954581 0.999039496 1.155820095 1.709379627 2.407781884 2.927171282 3.111834383 2.917103239 2.551166912 2.168718689 1.835776748 1.601939046 1.472728429 1.428449030 1.444515346 1.497345515 1.567341011 1.638704038 1.699410941 1.743414638 1.772317387 1.792196409 1.807716234 1.820052149 1.828641357 1.832678492 1.827046397 1.793495163
//
IT	3806
RD	12
LK	-5461710.061272
QD	-1677.263914 -> -1666.309822
RI	0.0488701702
TR	0.115308	0.022126
MT	21.681685
MM	C_pi: 1.216372, n_recomb: 460559.879359
RS	0	0.000000	0.107122	36315.143013	0.078850	0.135235
RS	1	0.008921	0.107122	36264.921147	0.078741	0.070708
RS	2	0.018638	0.107122	35935.480775	0.078026	0.040083
RS	3	0.029222	0.107122	35310.054795	0.076668	0.037590
RS	4	0.040751	1.038495	3735.459744	0.008111	0.004694
RS	5	0.053307	1.038495	4018.229120	0.008725	0.005738
RS	6	0.066984	1.139396	3937.735975	0.008550	0.005842
RS	7	0.081881	1.139396	4231.583793	0.009188	0.006677
RS	8	0.098107	1.681539	3085.235261	0.006699	0.005059
RS	9	0.115781	1.681539	3324.463634	0.007218	0.005652
RS	10	0.135031	2.394562	2517.811164	0.005467	0.004511
RS	11	0.155999	2.394562	2718.119460	0.005902	0.005109
RS	12	0.178837	2.940046	2390.335470	0.005190	0.004776
RS	13	0.203713	2.940046	2581.414469	0.005605	0.005365
RS	14	0.230808	3.150806	2600.179606	0.005646	0.005567
RS	15	0.260320	3.150806	2805.527899	0.006092	0.006111
RS	16	0.292465	2.964180	3213.848499	0.006978	0.007154
RS	17	0.327478	2.964180	3459.033813	0.007510	0.007832
RS	18	0.365614	2.593734	4245.875426	0.009219	0.009745
RS	19	0.407153	2.593734	4550.118621	0.009880	0.010535
RS	20	0.452397	2.201256	5727.568544	0.012436	0.013319
RS	21	0.501678	2.201256	6097.811170	0.013240	0.014262
RS	22	0.555355	1.855504	7667.129018	0.016647	0.017975
RS	23	0.613820	1.855504	8086.214449	0.017557	0.019084
RS	24	0.677502	1.611429	9764.231539	0.021201	0.023067
RS	25	0.746865	1.611429	10175.931651	0.022095	0.024146
RS	26	0.822416	1.476380	11502.900813	0.024976	0.027279
RS	27	0.904706	1.476380	11831.842899	0.025690	0.028094
RS	28	0.994339	1.429904	12488.469706	0.027116	0.029600
RS	29	1.091967	1.429904	12680.794721	0.027533	0.030004
RS	30	1.198305	1.446272	12656.662375	0.027481	0.029870
RS	31	1.314130	1.446272	12696.783538	0.027568	0.029862
RS	32	1.440288	1.500861	12204.765908	0.026500	0.028632
RS	33	1.577701	1.500861	12100.722554	0.026274	0.028284
RS	34	1.727373	1.573284	11377.642256	0.024704	0.026539
RS	35	1.890397	1.573284	11142.743682	0.024194	0.025907
RS	36	2.067965	1.647156	10352.868899	0.022479	0.024033
RS	37	2.261374	1.647156	9997.593939	0.021707	0.023147
RS	38	2.472038	1.710002	9223.448429	0.020027	0.021330
RS	39	2.701496	1.710002	8756.025838	0.019012	0.020212
RS	40	2.951424	1.755685	8013.527230	0.017400	0.018487
RS	41	3.223649	1.755685	7447.165135	0.016170	0.017161
RS	42	3.520159	1.786203	6717.201351	0.014585	0.015479
RS	43	3.843122	1.786203	6080.431468	0.013202	0.014002
RS	44	4.194897	1.808183	5354.881520	0.011627	0.012339
RS	45	4.578055	1.808183	4695.753928	0.010196	0.010818
RS	46	4.995396	1.826449	4003.359145	0.008692	0.009237
RS	47	5.449968	1.826449	3380.489966	0.007340	0.007805
RS	48	5.945094	1.841895	2770.344848	0.006015	0.006416
RS	49	6.484391	1.841895	2236.755413	0.004857	0.005192
RS	50	7.071800	1.853496	1749.170404	0.003798	0.004081
RS	51	7.711613	1.853496	1338.711848	0.002907	0.003139
RS	52	8.408505	1.859993	990.044430	0.002150	0.002339
RS	53	9.167569	1.859993	710.598236	0.001543	0.001692
RS	54	9.994351	1.855901	492.263619	0.001069	0.001185
RS	55	10.894892	1.855901	326.567776	0.000709	0.000795
RS	56	11.875772	1.855901	207.285990	0.000450	0.000511
RS	57	12.944159	1.855901	125.395911	0.000272	0.000314
RS	58	14.107860	1.821327	72.933274	0.000158	0.000185
RS	59	15.375377	1.821327	39.023065	0.000085	0.000101
RS	60	16.755971	1.821327	19.599722	0.000043	0.000051
RS	61	18.259733	1.821327	9.189172	0.000020	0.000024
RS	62	19.897648	1.821327	3.997163	0.000009	0.000011
RS	63	21.681685	1.821327	2.465137	0.000005	0.000007
PA	4+25*2+4+6 0.115308222 0.022126215 21.681685174 0.107122473 1.038495124 1.139396184 1.681539218 2.394562432 2.940045994 3.150805911 2.964179675 2.593734371 2.201256418 1.855504009 1.611429293 1.476380137 1.429903940 1.446271782 1.500861202 1.573284069 1.647155606 1.710002114 1.755684993 1.786203336 1.808182505 1.826449351 1.841894663 1.853495823 1.859992773 1.855900661 1.821327493
//
IT	3720
RD	13
LK	-5461689.025634
QD	-1659.608308 -> -1650.320991
RI	0.0484679424
TR	0.114760	0.022109
MT	21.824400
MM	C_pi: 1.222749, n_recomb: 462581.208408
RS	0	0.000000	0.107291	36461.753625	0.078822	0.134899
RS	1	0.008933	0.107291	36415.897599	0.078723	0.070835
RS	2	0.018663	0.107291	36089.330178	0.078017	0.040184
RS	3	0.029263	0.107291	35465.063623	0.076668	0.037686
RS	4	0.040809	1.079761	3615.308968	0.007816	0.004535
RS	5	0.053387	1.079761	3891.182334	0.008412	0.005541
RS	6	0.067088	1.124424	4018.535234	0.008687	0.005942
RS	7	0.082013	1.124424	4317.959827	0.009334	0.006783
RS	8	0.098272	1.655705	3155.008465	0.006820	0.005147
RS	9	0.115982	1.655705	3399.336582	0.007349	0.005749
RS	10	0.135275	2.381450	2548.837759	0.005510	0.004540
RS	11	0.156291	2.381450	2751.702462	0.005949	0.005146
RS	12	0.179184	2.949517	2399.055448	0.005186	0.004769
RS	13	0.204123	2.949517	2591.116365	0.005601	0.005365
RS	14	0.231288	3.183793	2591.601590	0.005602	0.005531
RS	15	0.260881	3.183793	2796.772565	0.006046	0.006077
RS	16	0.293117	3.005147	3193.887830	0.006904	0.007094
RS	17	0.328232	3.005147	3438.363190	0.007433	0.007769
RS	18	0.366484	2.631751	4218.137087	0.009119	0.009663
RS	19	0.408153	2.631751	4521.721069	0.009775	0.010444
RS	20	0.453543	2.231171	5699.616591	0.012321	0.013222
RS	21	0.502989	2.231171	6070.117123	0.013122	0.014151
RS	22	0.556851	1.874088	7661.831395	0.016563	0.017901
RS	23	0.615524	1.874088	8083.167630	0.017474	0.018996
RS	24	0.679439	1.620678	9804.567569	0.021195	0.023061
RS	25	0.749062	1.620678	10219.931257	0.022093	0.024131
RS	26	0.824905	1.480266	11589.755242	0.025055	0.027346
RS	27	0.907522	1.480266	11921.491585	0.025772	0.028155
RS	28	0.997520	1.431759	12599.443149	0.027237	0.029702
RS	29	1.095556	1.431759	12792.182080	0.027654	0.030103
RS	30	1.202349	1.448368	12764.360187	0.027594	0.029960
RS	31	1.318682	1.448368	12803.018339	0.027677	0.029952
RS	32	1.445406	1.504480	12293.564554	0.026576	0.028687
RS	33	1.583450	1.504480	12187.504175	0.026347	0.028342
RS	34	1.733825	1.578974	11444.726028	0.024741	0.026560
RS	35	1.897632	1.578974	11208.192710	0.024230	0.025934
RS	36	2.076071	1.654925	10402.493227	0.022488	0.024032
RS	37	2.270449	1.654925	10046.225170	0.021718	0.023155
RS	38	2.482190	1.719472	9261.754482	0.020022	0.021322
RS	39	2.712845	1.719472	8793.727973	0.019010	0.020212
RS	40	2.964103	1.766438	8044.826360	0.017391	0.018478
RS	41	3.237804	1.766438	7477.905828	0.016166	0.017160
RS	42	3.535955	1.798264	6742.528758	0.014576	0.015470
RS	43	3.860737	1.798264	6105.310143	0.013198	0.014000
RS	44	4.214531	1.822136	5373.871061	0.011617	0.012329
RS	45	4.599928	1.822136	4714.872178	0.010193	0.010814
RS	46	5.019751	1.843049	4016.991358	0.008684	0.009226
RS	47	5.477074	1.843049	3395.037898	0.007339	0.007802
RS	48	5.975247	1.861596	2781.048788	0.006012	0.006409
RS	49	6.517921	1.861596	2248.667301	0.004861	0.005193
RS	50	7.109068	1.876270	1758.871602	0.003802	0.004082
RS	51	7.753020	1.876270	1349.079778	0.002916	0.003145
RS	52	8.454493	1.885330	998.966709	0.002160	0.002346
RS	53	9.218626	1.885330	719.177572	0.001555	0.001701
RS	54	10.051015	1.882920	499.467000	0.001080	0.001194
RS	55	10.957757	1.882920	332.653537	0.000719	0.000804
RS	56	11.945494	1.882920	212.041811	0.000458	0.000519
RS	57	13.021462	1.882920	128.854394	0.000279	0.000320
RS	58	14.193540	1.847496	75.321478	0.000163	0.000190
RS	59	15.470314	1.847496	40.509089	0.000088	0.000103
RS	60	16.861137	1.847496	20.458671	0.000044	0.000053
RS	61	18.376195	1.847496	9.648714	0.000021	0.000025
RS	62	20.026587	1.847496	4.223678	0.000009	0.000011
RS	63	21.824400	1.847496	2.632438	0.000006	0.000007
PA	4+25*2+4+6 0.114759682 0.022108722 21.824399666 0.107290628 1.079760552 1.124423745 1.655704565 2.381449813 2.949517387 3.183793074 3.005146559 2.631750789 2.231171183 1.874087786 1.620677627 1.480266178 1.431758521 1.448368276 1.504479611 1.578973588 1.654925030 1.719472084 1.766437679 1.798263806 1.822136490 1.843048630 1.861596325 1.876269985 1.885330123 1.882920333 1.847496105
//
IT	4948
RD	14
LK	-5461671.127392
QD	-1644.030890 -> -1636.045566
RI	0.0480898975
TR	0.114252	0.022095
MT	21.956232
MM	C_pi: 1.228716, n_recomb: 464522.186016
RS	0	0.000000	0.107450	36601.408019	0.078794	0.134592
RS	1	0.008943	0.107450	36559.720664	0.078704	0.070952
RS	2	0.018686	0.107450	36235.920291	0.078007	0.040279
RS	3	0.029299	0.107450	35612.809970	0.076665	0.037776
RS	4	0.040863	1.122941	3497.035054	0.007528	0.004379
RS	5	0.053460	1.122941	3765.933431	0.008107	0.005349
RS	6	0.067184	1.110934	4094.807338	0.008815	0.006036
RS	7	0.082135	1.110934	4399.483898	0.009471	0.006881
RS	8	0.098423	1.632134	3221.574988	0.006935	0.005230
RS	9	0.116167	1.632134	3470.751709	0.007472	0.005840
RS	10	0.135499	2.369232	2578.481735	0.005551	0.004567
RS	11	0.156559	2.369232	2783.783648	0.005993	0.005180
RS	12	0.179503	2.956865	2408.720734	0.005185	0.004763
RS	13	0.204499	2.956865	2601.807425	0.005601	0.005367
RS	14	0.231730	3.212056	2586.146452	0.005567	0.005500
RS	15	0.261396	3.212056	2791.323060	0.006009	0.006049
RS	16	0.293716	3.040964	3178.658547	0.006843	0.007043
RS	17	0.328925	3.040964	3422.675803	0.007368	0.007716
RS	18	0.367283	2.665754	4195.712396	0.009032	0.009591
RS	19	0.409072	2.665754	4498.849358	0.009685	0.010366
RS	20	0.454598	2.258731	5675.574384	0.012218	0.013133
RS	21	0.504195	2.258731	6046.372145	0.013016	0.014051
RS	22	0.558227	1.891583	7656.968938	0.016484	0.017829
RS	23	0.617092	1.891583	8080.398304	0.017395	0.018913
RS	24	0.681221	1.629639	9840.697976	0.021185	0.023050
RS	25	0.751085	1.629639	10259.520869	0.022086	0.024111
RS	26	0.827196	1.484296	11668.610202	0.025120	0.027401
RS	27	0.910114	1.484296	12003.105446	0.025840	0.028205
RS	28	1.000448	1.433923	12700.886867	0.027342	0.029789
RS	29	1.098860	1.433923	12894.271714	0.027758	0.030187
RS	30	1.206073	1.450748	12863.443114	0.027692	0.030037
RS	31	1.322873	1.450748	12901.064962	0.027773	0.030028
RS	32	1.450119	1.508205	12376.323235	0.026643	0.028734
RS	33	1.588745	1.508205	12268.692128	0.026411	0.028392
RS	34	1.739767	1.584493	11508.827973	0.024776	0.026580
RS	35	1.904296	1.584493	11270.956292	0.024264	0.025959
RS	36	2.083538	1.662181	10451.834406	0.022500	0.024035
RS	37	2.278809	1.662181	10094.603397	0.021731	0.023164
RS	38	2.491544	1.728068	9301.580369	0.020024	0.021319
RS	39	2.723303	1.728068	8832.676020	0.019015	0.020216
RS	40	2.975788	1.775984	8078.395577	0.017391	0.018476
RS	41	3.250852	1.775984	7510.376502	0.016168	0.017163
RS	42	3.550516	1.808848	6769.920520	0.014574	0.015468
RS	43	3.876977	1.808848	6131.559735	0.013200	0.014002
RS	44	4.232634	1.834427	5394.069802	0.011612	0.012323
RS	45	4.620097	1.834427	4734.519994	0.010192	0.010813
RS	46	5.042210	1.857887	4030.781785	0.008677	0.009217
RS	47	5.502073	1.857887	3409.237453	0.007339	0.007800
RS	48	6.003060	1.879516	2791.089007	0.006009	0.006402
RS	49	6.548851	1.879516	2259.665345	0.004864	0.005193
RS	50	7.143450	1.897312	1767.520117	0.003805	0.004081
RS	51	7.791224	1.897312	1358.393823	0.002924	0.003150
RS	52	8.496928	1.909023	1006.886928	0.002168	0.002351
RS	53	9.265743	1.909023	726.907429	0.001565	0.001709
RS	54	10.103311	1.908419	505.968172	0.001089	0.001201
RS	55	11.015782	1.908419	338.226306	0.000728	0.000812
RS	56	12.009855	1.908419	216.446913	0.000466	0.000526
RS	57	13.092827	1.908419	132.089336	0.000284	0.000325
RS	58	14.272647	1.872303	77.572457	0.000167	0.000194
RS	59	15.557978	1.872303	41.923579	0.000090	0.000106
RS	60	16.958254	1.872303	21.283934	0.000046	0.000055
RS	61	18.483756	1.872303	10.094255	0.000022	0.000026
RS	62	20.145682	1.872303	4.445276	0.000010	0.000012
RS	63	21.956232	1.872303	2.798510	0.000006	0.000008
PA	4+25*2+4+6 0.114252248 0.022094922 21.956231548 0.107449608 1.122941150 1.110933783 1.632133999 2.369232282 2.956864627 3.212056488 3.040963533 2.665754009 2.258730586 1.891583366 1.629639008 1.484295853 1.433923412 1.450747517 1.508205026 1.584493195 1.662181078 1.728068001 1.775983501 1.808847670 1.834427417 1.857886865 1.879515887 1.897311853 1.909022698 1.908418721 1.872303242
//
IT	4366
RD	15
LK	-5461655.693119
QD	-1630.054593 -> -1623.109144
RI	0.0477316936
TR	0.113779	0.022084
MT	22.079207
MM	C_pi: 1.234320, n_recomb: 466374.447080
RS	0	0.000000	0.107594	36736.008146	0.078769	0.134308
RS	1	0.008953	0.107594	36698.110135	0.078688	0.071061
RS	2	0.018706	0.107594	36376.751468	0.077999	0.040370
RS	3	0.029334	0.107594	35754.539714	0.076665	0.037865
RS	4	0.040912	1.168060	3380.863811	0.007249	0.004227
RS	5	0.053528	1.168060	3642.739187	0.007811	0.005161
RS	6	0.067272	1.098847	4166.279796	0.008933	0.006124
RS	7	0.082247	1.098847	4475.873092	0.009597	0.006973
RS	8	0.098563	1.610845	3284.415448	0.007042	0.005307
RS	9	0.116339	1.610845	3538.160366	0.007587	0.005925
RS	10	0.135707	2.358313	2606.207002	0.005588	0.004591
RS	11	0.156809	2.358313	2813.792173	0.006033	0.005210
RS	12	0.179799	2.962883	2418.677367	0.005186	0.004759
RS	13	0.204849	2.962883	2612.790651	0.005602	0.005369
RS	14	0.232140	3.236579	2582.922732	0.005538	0.005474
RS	15	0.261875	3.236579	2788.232212	0.005979	0.006026
RS	16	0.294272	3.072366	3167.185325	0.006791	0.006999
RS	17	0.329569	3.072366	3410.943661	0.007314	0.007672
RS	18	0.368026	2.696252	4177.581897	0.008958	0.009528
RS	19	0.409926	2.696252	4480.441994	0.009607	0.010298
RS	20	0.455578	2.284156	5654.817209	0.012125	0.013052
RS	21	0.505316	2.284156	6025.941904	0.012921	0.013960
RS	22	0.559507	1.908077	7652.403552	0.016408	0.017761
RS	23	0.618549	1.908077	8077.777871	0.017320	0.018834
RS	24	0.682877	1.638294	9873.125502	0.021170	0.023035
RS	25	0.752965	1.638294	10295.206974	0.022075	0.024089
RS	26	0.829326	1.488402	11740.335026	0.025174	0.027446
RS	27	0.912524	1.488402	12077.525813	0.025897	0.028246
RS	28	1.003171	1.436324	12793.652307	0.027432	0.029863
RS	29	1.101932	1.436324	12987.853841	0.027849	0.030259
RS	30	1.209535	1.453355	12954.448393	0.027777	0.030103
RS	31	1.326771	1.453355	12991.383982	0.027856	0.030094
RS	32	1.454503	1.512031	12453.048474	0.026702	0.028774
RS	33	1.593670	1.512031	12344.234087	0.026469	0.028434
RS	34	1.745296	1.589893	11569.470337	0.024807	0.026597
RS	35	1.910497	1.589893	11330.538107	0.024295	0.025981
RS	36	2.090486	1.669042	10500.017198	0.022514	0.024039
RS	37	2.286590	1.669042	10141.896336	0.021746	0.023174
RS	38	2.500250	1.735970	9341.873638	0.020031	0.021321
RS	39	2.733037	1.735970	8871.920688	0.019023	0.020223
RS	40	2.986665	1.784556	8113.200515	0.017396	0.018480
RS	41	3.262999	1.784556	7543.694558	0.016175	0.017171
RS	42	3.564072	1.818228	6798.523030	0.014577	0.015471
RS	43	3.892098	1.818228	6158.502587	0.013205	0.014008
RS	44	4.249491	1.845346	5414.917392	0.011611	0.012321
RS	45	4.638880	1.845346	4754.299733	0.010194	0.010814
RS	46	5.063129	1.871253	4044.472635	0.008672	0.009211
RS	47	5.525358	1.871253	3422.948258	0.007339	0.007798
RS	48	6.028969	1.895938	2800.418647	0.006005	0.006396
RS	49	6.577666	1.895938	2269.768123	0.004867	0.005193
RS	50	7.175484	1.916886	1775.190974	0.003806	0.004080
RS	51	7.826823	1.916886	1366.742163	0.002931	0.003153
RS	52	8.536472	1.931317	1013.901350	0.002174	0.002355
RS	53	9.309653	1.931317	733.868814	0.001574	0.001716
RS	54	10.152054	1.932625	511.834228	0.001097	0.001208
RS	55	11.069870	1.932625	343.332430	0.000736	0.000819
RS	56	12.069853	1.932625	220.530921	0.000473	0.000532
RS	57	13.159361	1.932625	135.118122	0.000290	0.000330
RS	58	14.346406	1.895959	79.695762	0.000171	0.000197
RS	59	15.639722	1.895959	43.270819	0.000093	0.000109
RS	60	17.048822	1.895959	22.077128	0.000047	0.000056
RS	61	18.584072	1.895959	10.526251	0.000023	0.000027
RS	62	20.256765	1.895959	4.662002	0.000010	0.000012
RS	63	22.079207	1.895959	2.963219	0.000006	0.000008
PA	4+25*2+4+6 0.113778799 0.022083512 22.079206848 0.107593709 1.168060354 1.098847360 1.610844638 2.358312800 2.962882969 3.236578617 3.072365695 2.696252244 2.284156427 1.908076922 1.638294429 1.488402319 1.436324051 1.453354799 1.512030642 1.589893077 1.669042130 1.735970228 1.784556001 1.818228069 1.845346477 1.871253467 1.895938278 1.916886358 1.931316683 1.932624853 1.895959110
//
IT	3649
RD	16
LK	-5461642.239031
QD	-1617.356957 -> -1611.257620
RI	0.0473899233
TR	0.113333	0.022073
MT	22.195270
MM	C_pi: 1.239621, n_recomb: 468136.607386
RS	0	0.000000	0.107722	36866.388914	0.078751	0.134041
RS	1	0.008962	0.107722	36831.863780	0.078678	0.071164
RS	2	0.018726	0.107722	36512.565722	0.077996	0.040457
RS	3	0.029366	0.107722	35890.920176	0.076668	0.037953
RS	4	0.040959	1.215124	3267.126115	0.006979	0.004079
RS	5	0.053591	1.215124	3521.969505	0.007523	0.004980
RS	6	0.067355	1.088032	4233.064204	0.009042	0.006207
RS	7	0.082353	1.088032	4547.253019	0.009714	0.007058
RS	8	0.098694	1.591736	3343.353410	0.007142	0.005380
RS	9	0.116501	1.591736	3601.380533	0.007693	0.006004
RS	10	0.135902	2.348876	2631.768743	0.005622	0.004613
RS	11	0.157043	2.348876	2841.469425	0.006070	0.005238
RS	12	0.180078	2.968226	2428.444711	0.005187	0.004756
RS	13	0.205177	2.968226	2623.554784	0.005604	0.005371
RS	14	0.232526	3.258160	2581.295218	0.005514	0.005452
RS	15	0.262325	3.258160	2786.826209	0.005953	0.006006
RS	16	0.294795	3.100084	3158.657351	0.006747	0.006962
RS	17	0.330175	3.100084	3402.312596	0.007268	0.007634
RS	18	0.368725	2.723696	4163.003578	0.008893	0.009473
RS	19	0.410730	2.723696	4465.728872	0.009539	0.010239
RS	20	0.456499	2.307702	5636.819396	0.012041	0.012977
RS	21	0.506370	2.307702	6008.295622	0.012834	0.013877
RS	22	0.560710	1.923661	7648.146210	0.016337	0.017695
RS	23	0.619920	1.923661	8075.334899	0.017250	0.018761
RS	24	0.684435	1.646655	9902.381846	0.021153	0.023016
RS	25	0.754733	1.646655	10327.535937	0.022061	0.024065
RS	26	0.831330	1.492553	11805.824207	0.025219	0.027483
RS	27	0.914792	1.492553	12145.635849	0.025945	0.028280
RS	28	1.005733	1.438918	12878.670850	0.027510	0.029928
RS	29	1.104823	1.438918	13073.818440	0.027927	0.030321
RS	30	1.212794	1.456163	13038.074863	0.027851	0.030160
RS	31	1.330440	1.456163	13074.616637	0.027929	0.030151
RS	32	1.458630	1.515964	12524.035740	0.026753	0.028809
RS	33	1.598307	1.515964	12414.376314	0.026519	0.028471
RS	34	1.750501	1.595227	11626.541989	0.024836	0.026612
RS	35	1.916335	1.595227	11386.806675	0.024324	0.026000
RS	36	2.097029	1.675616	10546.598430	0.022529	0.024045
RS	37	2.293917	1.675616	10187.684617	0.021762	0.023185
RS	38	2.508449	1.743342	9381.992507	0.020041	0.021327
RS	39	2.742206	1.743342	8910.893574	0.019035	0.020233
RS	40	2.996911	1.792366	8148.576329	0.017406	0.018489
RS	41	3.274442	1.792366	7577.307165	0.016186	0.017182
RS	42	3.576844	1.826646	6827.804470	0.014585	0.015479
RS	43	3.906345	1.826646	6185.732398	0.013214	0.014017
RS	44	4.265375	1.855154	5436.073747	0.011612	0.012322
RS	45	4.656580	1.855154	4773.988976	0.010198	0.010818
RS	46	5.082843	1.883416	4057.925692	0.008668	0.009205
RS	47	5.547305	1.883416	3436.119474	0.007340	0.007797
RS	48	6.053390	1.911123	2809.061711	0.006001	0.006390
RS	49	6.604829	1.911123	2279.041300	0.004868	0.005193
RS	50	7.205684	1.935246	1781.978401	0.003807	0.004077
RS	51	7.860386	1.935246	1374.224671	0.002936	0.003156
RS	52	8.573759	1.952457	1020.108108	0.002179	0.002358
RS	53	9.351061	1.952457	740.144932	0.001581	0.001722
RS	54	10.198021	1.955770	517.134122	0.001105	0.001214
RS	55	11.120882	1.955770	348.020831	0.000743	0.000825
RS	56	12.126445	1.955770	224.326187	0.000479	0.000538
RS	57	13.222122	1.955770	137.960597	0.000295	0.000335
RS	58	14.415989	1.918686	81.702713	0.000175	0.000201
RS	59	15.716845	1.918686	44.556526	0.000095	0.000111
RS	60	17.134277	1.918686	22.840870	0.000049	0.000058
RS	61	18.678733	1.918686	10.945766	0.000023	0.000028
RS	62	20.361596	1.918686	4.874230	0.000010	0.000013
RS	63	22.195270	1.918686	3.126702	0.000007	0.000008
PA	4+25*2+4+6 0.113332655 0.022073298 22.195269573 0.107722074 1.215123592 1.088031546 1.591735583 2.348875734 2.968226226 3.258160417 3.100083838 2.723696226 2.307702118 1.923660695 1.646654828 1.492552794 1.438918425 1.456162890 1.515964376 1.595227210 1.675615945 1.743342394 1.792365953 1.826645759 1.855154174 1.883416179 1.911122766 1.935245819 1.952457404 1.955770436 1.918686255
//
IT	4452
RD	17
LK	-5461630.398617
QD	-1605.698111 -> -1600.298612
RI	0.0470621864
TR	0.112910	0.022064
MT	22.305423
MM	C_pi: 1.244648, n_recomb: 469808.394115
RS	0	0.000000	0.107833	36993.345300	0.078741	0.133789
RS	1	0.008970	0.107833	36961.727310	0.078674	0.071262
RS	2	0.018745	0.107833	36644.044820	0.077998	0.040543
RS	3	0.029396	0.107833	36022.554799	0.076675	0.038040
RS	4	0.041003	1.264151	3156.025617	0.006718	0.003936
RS	5	0.053651	1.264151	3403.856489	0.007245	0.004804
RS	6	0.067434	1.078330	4295.407315	0.009143	0.006284
RS	7	0.082453	1.078330	4613.889432	0.009821	0.007138
RS	8	0.098819	1.574617	3398.410749	0.007234	0.005448
RS	9	0.116653	1.574617	3660.439196	0.007791	0.006077
RS	10	0.136087	2.341039	2654.961732	0.005651	0.004633
RS	11	0.157264	2.341039	2866.597394	0.006102	0.005261
RS	12	0.180341	2.973316	2437.694425	0.005189	0.004753
RS	13	0.205488	2.973316	2633.749772	0.005606	0.005373
RS	14	0.232890	3.277407	2580.771370	0.005493	0.005433
RS	15	0.262750	3.277407	2786.581265	0.005931	0.005989
RS	16	0.295289	3.124682	3152.436308	0.006710	0.006930
RS	17	0.330747	3.124682	3396.108324	0.007229	0.007602
RS	18	0.369385	2.748482	4151.299535	0.008836	0.009425
RS	19	0.411489	2.748482	4454.002529	0.009480	0.010187
RS	20	0.457370	2.329575	5621.087486	0.011965	0.012909
RS	21	0.507367	2.329575	5992.929996	0.012756	0.013802
RS	22	0.561848	1.938419	7644.065545	0.016271	0.017633
RS	23	0.621216	1.938419	8072.946275	0.017183	0.018691
RS	24	0.685910	1.654725	9928.793390	0.021134	0.022997
RS	25	0.756406	1.654725	10356.843384	0.022045	0.024040
RS	26	0.833226	1.496711	11865.738413	0.025257	0.027514
RS	27	0.916937	1.496711	12208.086087	0.025985	0.028308
RS	28	1.008157	1.441653	12956.713581	0.027579	0.029984
RS	29	1.107560	1.441653	13152.899727	0.027996	0.030375
RS	30	1.215878	1.459127	13114.925086	0.027915	0.030209
RS	31	1.333914	1.459127	13151.314351	0.027993	0.030200
RS	32	1.462536	1.519979	12589.626418	0.026797	0.028839
RS	33	1.602697	1.519979	12479.409090	0.026563	0.028503
RS	34	1.755430	1.600505	11680.023220	0.024861	0.026625
RS	35	1.921863	1.600505	11439.716271	0.024350	0.026018
RS	36	2.103225	1.681950	10591.287243	0.022544	0.024052
RS	37	2.300856	1.681950	10231.685572	0.021778	0.023196
RS	38	2.516214	1.750275	9421.471432	0.020054	0.021335
RS	39	2.750890	1.750275	8949.177270	0.019049	0.020245
RS	40	3.006617	1.799538	8184.029075	0.017420	0.018500
RS	41	3.285282	1.799538	7610.798858	0.016200	0.017195
RS	42	3.588944	1.834253	6857.342179	0.014596	0.015489
RS	43	3.919845	1.834253	6212.922414	0.013224	0.014028
RS	44	4.280427	1.864014	5457.273835	0.011616	0.012325
RS	45	4.673354	1.864014	4793.410750	0.010203	0.010823
RS	46	5.101527	1.894543	4071.031208	0.008665	0.009201
RS	47	5.568107	1.894543	3448.706853	0.007341	0.007797
RS	48	6.076540	1.925233	2817.026994	0.005996	0.006384
RS	49	6.630579	1.925233	2287.527926	0.004869	0.005192
RS	50	7.234316	1.952543	1787.954319	0.003806	0.004075
RS	51	7.892209	1.952543	1380.917218	0.002939	0.003158
RS	52	8.609115	1.972584	1025.585269	0.002183	0.002360
RS	53	9.390328	1.972584	745.800364	0.001587	0.001727
RS	54	10.241616	1.977994	521.918461	0.001111	0.001220
RS	55	11.169265	1.977994	352.327680	0.000750	0.000831
RS	56	12.180125	1.977994	227.856772	0.000485	0.000543
RS	57	13.281660	1.977994	140.631594	0.000299	0.000339
RS	58	14.482003	1.940610	83.602011	0.000178	0.000204
RS	59	15.790017	1.940610	45.784997	0.000097	0.000113
RS	60	17.215362	1.940610	23.577059	0.000050	0.000059
RS	61	18.768560	1.940610	11.353537	0.000024	0.000029
RS	62	20.461081	1.940610	5.082201	0.000011	0.000013
RS	63	22.305423	1.940610	3.289022	0.000007	0.000009
PA	4+25*2+4+6 0.112910275 0.022063741 22.305422946 0.107833332 1.264151463 1.078329726 1.574617127 2.341038876 2.973315863 3.277406562 3.124681671 2.748481753 2.329574732 1.938418699 1.654724972 1.496710573 1.441653338 1.459127081 1.519979186 1.600504694 1.681950385 1.750274524 1.799537888 1.834253183 1.864014392 1.894542527 1.925233247 1.952542728 1.972583854 1.977993913 1.940609683
//
IT	3696
RD	18
LK	-5461619.897956
QD	-1594.913986 -> -1590.101248
RI	0.0467465986
TR	0.112509	0.022054
MT	22.410438
MM	C_pi: 1.249432, n_recomb: 471394.025298
RS	0	0.000000	0.107931	37116.294863	0.078737	0.133548
RS	1	0.008978	0.107931	37087.220358	0.078676	0.071356
RS	2	0.018762	0.107931	36770.818329	0.078004	0.040627
RS	3	0.029425	0.107931	36149.188786	0.076686	0.038129
RS	4	0.041045	1.315057	3048.044633	0.006466	0.003797
RS	5	0.053708	1.315057	3288.930153	0.006977	0.004633
RS	6	0.067508	1.069562	4353.826071	0.009236	0.006357
RS	7	0.082548	1.069562	4676.334689	0.009920	0.007213
RS	8	0.098937	1.559279	3449.789194	0.007318	0.005511
RS	9	0.116798	1.559279	3715.555129	0.007882	0.006145
RS	10	0.136262	2.334698	2675.893189	0.005677	0.004649
RS	11	0.157474	2.334698	2889.292446	0.006129	0.005282
RS	12	0.180591	2.978323	2446.347006	0.005190	0.004750
RS	13	0.205782	2.978323	2643.292054	0.005607	0.005374
RS	14	0.233236	3.294735	2581.067662	0.005475	0.005416
RS	15	0.263154	3.294735	2787.196782	0.005913	0.005975
RS	16	0.295759	3.146602	3148.095834	0.006678	0.006903
RS	17	0.331291	3.146602	3391.881495	0.007195	0.007575
RS	18	0.370013	2.770919	4142.030339	0.008787	0.009382
RS	19	0.412211	2.770919	4444.806459	0.009429	0.010142
RS	20	0.458198	2.349945	5607.323917	0.011895	0.012847
RS	21	0.508314	2.349945	5979.545889	0.012685	0.013734
RS	22	0.562930	1.952413	7640.217469	0.016208	0.017574
RS	23	0.622448	1.952413	8070.682962	0.017121	0.018625
RS	24	0.687311	1.662505	9952.824582	0.021114	0.022976
RS	25	0.757997	1.662505	10383.609181	0.022027	0.024015
RS	26	0.835029	1.500844	11920.840371	0.025288	0.027541
RS	27	0.918977	1.500844	12265.636876	0.026020	0.028332
RS	28	1.010463	1.444480	13028.691314	0.027639	0.030033
RS	29	1.110162	1.444480	13225.978864	0.028057	0.030423
RS	30	1.218812	1.462200	13185.816795	0.027972	0.030252
RS	31	1.337217	1.462200	13222.245433	0.028049	0.030243
RS	32	1.466252	1.524047	12650.350254	0.026836	0.028864
RS	33	1.606873	1.524047	12539.813881	0.026602	0.028531
RS	34	1.760118	1.605725	11730.130991	0.024884	0.026637
RS	35	1.927122	1.605725	11489.452836	0.024373	0.026033
RS	36	2.109120	1.688081	10634.018340	0.022559	0.024059
RS	37	2.307459	1.688081	10273.833774	0.021795	0.023208
RS	38	2.523604	1.756834	9460.096826	0.020068	0.021345
RS	39	2.759155	1.756834	8986.586194	0.019064	0.020258
RS	40	3.015854	1.806169	8219.285814	0.017436	0.018515
RS	41	3.295600	1.806169	7643.950252	0.016216	0.017211
RS	42	3.600462	1.841170	6886.899736	0.014610	0.015503
RS	43	3.932695	1.841170	6239.902672	0.013237	0.014042
RS	44	4.294757	1.872062	5478.371678	0.011622	0.012331
RS	45	4.689324	1.872062	4812.483877	0.010209	0.010829
RS	46	5.119317	1.904769	4083.757403	0.008663	0.009199
RS	47	5.587915	1.904769	3460.724078	0.007341	0.007797
RS	48	6.098585	1.938401	2824.366387	0.005992	0.006378
RS	49	6.655103	1.938401	2295.299523	0.004869	0.005191
RS	50	7.261586	1.968902	1793.204249	0.003804	0.004071
RS	51	7.922520	1.968902	1386.903392	0.002942	0.003160
RS	52	8.642794	1.991810	1030.413583	0.002186	0.002362
RS	53	9.427735	1.991810	750.900950	0.001593	0.001732
RS	54	10.283149	1.999392	526.241854	0.001116	0.001224
RS	55	11.215364	1.999392	356.290414	0.000756	0.000836
RS	56	12.231274	1.999392	231.146662	0.000490	0.000548
RS	57	13.338394	1.999392	143.145363	0.000304	0.000343
RS	58	14.544913	1.961805	85.401994	0.000181	0.000207
RS	59	15.859756	1.961805	46.960006	0.000100	0.000116
RS	60	17.292646	1.961805	24.287155	0.000052	0.000061
RS	61	18.854184	1.961805	11.749994	0.000025	0.000030
RS	62	20.555919	1.961805	5.285972	0.000011	0.000013
RS	63	22.410438	1.961805	3.450068	0.000007	0.000009
PA	4+25*2+4+6 0.112508886 0.022054459 22.410438030 0.107931131 1.315057148 1.069562441 1.559279238 2.334697766 2.978322779 3.294734769 3.146601654 2.770918852 2.349945092 1.952412753 1.662504851 1.500844249 1.444479894 1.462199584 1.524046666 1.605724846 1.688080998 1.756833614 1.806169181 1.841170274 1.872061871 1.904769334 1.938401366 1.968901885 1.991809744 1.999391861 1.961805050
//
IT	3950
RD	19
LK	-5461610.527191
QD	-1584.887882 -> -1580.572891
RI	0.0464434366
TR	0.112125	0.022045
MT	22.511294
MM	C_pi: 1.254004, n_recomb: 472894.767799
RS	0	0.000000	0.108016	37235.639903	0.078740	0.133317
RS	1	0.008986	0.108016	37208.741551	0.078683	0.071447
RS	2	0.018779	0.108016	36893.273040	0.078016	0.040709
RS	3	0.029453	0.108016	36271.188463	0.076700	0.038216
RS	4	0.041085	1.367874	2943.235827	0.006224	0.003662
RS	5	0.053763	1.367874	3177.261710	0.006719	0.004469
RS	6	0.067580	1.061592	4408.682628	0.009323	0.006426
RS	7	0.082638	1.061592	4734.976428	0.010013	0.007283
RS	8	0.099050	1.545515	3497.699766	0.007396	0.005570
RS	9	0.116936	1.545515	3766.956583	0.007966	0.006208
RS	10	0.136430	2.329784	2694.607182	0.005698	0.004664
RS	11	0.157675	2.329784	2909.603374	0.006153	0.005299
RS	12	0.180830	2.983458	2454.256833	0.005190	0.004747
RS	13	0.206065	2.983458	2652.027233	0.005608	0.005375
RS	14	0.233567	3.310546	2581.891031	0.005460	0.005402
RS	15	0.263541	3.310546	2788.361649	0.005896	0.005962
RS	16	0.296209	3.166239	3145.242637	0.006651	0.006879
RS	17	0.331811	3.166239	3389.217136	0.007167	0.007552
RS	18	0.370614	2.791319	4134.733831	0.008743	0.009345
RS	19	0.412902	2.791319	4437.658536	0.009384	0.010102
RS	20	0.458991	2.368985	5595.180304	0.011832	0.012789
RS	21	0.509221	2.368985	5967.788551	0.012620	0.013671
RS	22	0.563965	1.965733	7636.452478	0.016148	0.017518
RS	23	0.623628	1.965733	8068.401911	0.017062	0.018563
RS	24	0.688653	1.670020	9974.663440	0.021093	0.022954
RS	25	0.759520	1.670020	10408.031382	0.022009	0.023990
RS	26	0.836756	1.504944	11971.601167	0.025316	0.027563
RS	27	0.920932	1.504944	12318.756279	0.026050	0.028352
RS	28	1.012671	1.447378	13095.144992	0.027691	0.030077
RS	29	1.112655	1.447378	13293.575741	0.028111	0.030466
RS	30	1.221622	1.465365	13251.196470	0.028021	0.030290
RS	31	1.340382	1.465365	13287.824118	0.028099	0.030282
RS	32	1.469813	1.528169	12706.439580	0.026869	0.028886
RS	33	1.610874	1.528169	12595.794448	0.026636	0.028555
RS	34	1.764611	1.610910	11776.896962	0.024904	0.026647
RS	35	1.932163	1.610910	11536.031760	0.024395	0.026047
RS	36	2.114771	1.694057	10674.640819	0.022573	0.024066
RS	37	2.313788	1.694057	10313.983931	0.021810	0.023219
RS	38	2.530688	1.763100	9497.589048	0.020084	0.021357
RS	39	2.767078	1.763100	9022.873575	0.019080	0.020272
RS	40	3.024710	1.812368	8254.032550	0.017454	0.018532
RS	41	3.305493	1.812368	7676.502549	0.016233	0.017229
RS	42	3.611507	1.847522	6916.223234	0.014625	0.015518
RS	43	3.945019	1.847522	6266.482035	0.013251	0.014057
RS	44	4.308499	1.879433	5499.209699	0.011629	0.012338
RS	45	4.704642	1.879433	4831.109004	0.010216	0.010837
RS	46	5.136381	1.914241	4096.040003	0.008662	0.009197
RS	47	5.606916	1.914241	3472.152518	0.007342	0.007798
RS	48	6.119733	1.950769	2831.097984	0.005987	0.006372
RS	49	6.678631	1.950769	2302.397212	0.004869	0.005189
RS	50	7.287751	1.984461	1797.785938	0.003802	0.004068
RS	51	7.951605	1.984461	1392.243902	0.002944	0.003161
RS	52	8.675113	2.010270	1034.652324	0.002188	0.002363
RS	53	9.463634	2.010270	755.497561	0.001598	0.001735
RS	54	10.323011	2.020088	530.147906	0.001121	0.001228
RS	55	11.259611	2.020088	359.940115	0.000761	0.000841
RS	56	12.280372	2.020088	234.216536	0.000495	0.000553
RS	57	13.392858	2.020088	145.514684	0.000308	0.000347
RS	58	14.605310	1.982404	87.109638	0.000184	0.000210
RS	59	15.926712	1.982404	48.085294	0.000102	0.000118
RS	60	17.366853	1.982404	24.972988	0.000053	0.000062
RS	61	18.936404	1.982404	12.135952	0.000026	0.000030
RS	62	20.646993	1.982404	5.485867	0.000012	0.000014
RS	63	22.511294	1.982404	3.610008	0.000008	0.000009
PA	4+25*2+4+6 0.112125159 0.022044963 22.511293721 0.108015586 1.367873841 1.061592049 1.545515153 2.329783789 2.983458132 3.310545836 3.166239106 2.791319370 2.368985327 1.965733257 1.670020065 1.504943540 1.447378288 1.465365013 1.528168633 1.610909958 1.694056871 1.763099786 1.812367587 1.847522159 1.879432636 1.914240719 1.950769448 1.984461373 2.010270402 2.020087928 1.982404030
//
IT	4374
RD	20
LK	-5461602.113739
QD	-1575.519955 -> -1571.631671
RI	0.0461515017
TR	0.111757	0.022035
MT	22.608535
MM	C_pi: 1.258388, n_recomb: 474314.281309
RS	0	0.000000	0.108088	37351.318038	0.078748	0.133094
RS	1	0.008993	0.108088	37326.273060	0.078695	0.071534
RS	2	0.018795	0.108088	37011.436671	0.078031	0.040789
RS	3	0.029479	0.108088	36388.626984	0.076718	0.038303
RS	4	0.041123	1.422550	2841.817134	0.005991	0.003533
RS	5	0.053815	1.422550	3069.097827	0.006471	0.004311
RS	6	0.067648	1.054296	4460.360316	0.009404	0.006491
RS	7	0.082725	1.054296	4790.223723	0.010099	0.007349
RS	8	0.099158	1.533148	3542.360904	0.007468	0.005625
RS	9	0.117069	1.533148	3814.878866	0.008043	0.006267
RS	10	0.136591	2.326230	2711.170341	0.005716	0.004676
RS	11	0.157868	2.326230	2927.602528	0.006172	0.005314
RS	12	0.181059	2.988850	2461.356360	0.005189	0.004744
RS	13	0.206336	2.988850	2659.883962	0.005608	0.005375
RS	14	0.233886	3.325121	2583.057081	0.005446	0.005389
RS	15	0.263913	3.325121	2789.880230	0.005882	0.005951
RS	16	0.296641	3.183931	3143.567021	0.006628	0.006859
RS	17	0.332312	3.183931	3387.788207	0.007142	0.007532
RS	18	0.371191	2.809940	4129.060682	0.008705	0.009312
RS	19	0.413567	2.809940	4432.194376	0.009344	0.010067
RS	20	0.459753	2.386865	5584.337707	0.011773	0.012735
RS	21	0.510093	2.386865	5957.332528	0.012560	0.013613
RS	22	0.564961	1.978457	7632.681257	0.016092	0.017464
RS	23	0.624763	1.978457	8066.021296	0.017006	0.018505
RS	24	0.689943	1.677290	9994.528891	0.021072	0.022932
RS	25	0.760985	1.677290	10430.340683	0.021990	0.023965
RS	26	0.838416	1.508998	12018.490636	0.025339	0.027581
RS	27	0.922811	1.508998	12367.915799	0.026075	0.028369
RS	28	1.014795	1.450326	13156.653608	0.027738	0.030116
RS	29	1.115052	1.450326	13356.254163	0.028159	0.030505
RS	30	1.224326	1.468599	13311.610136	0.028065	0.030323
RS	31	1.343426	1.468599	13348.567583	0.028143	0.030316
RS	32	1.473238	1.532322	12758.352066	0.026899	0.028904
RS	33	1.614724	1.532322	12647.770444	0.026665	0.028576
RS	34	1.768935	1.616060	11820.516925	0.024921	0.026656
RS	35	1.937014	1.616060	11579.626329	0.024413	0.026059
RS	36	2.120209	1.699895	10713.201517	0.022587	0.024074
RS	37	2.319879	1.699895	10352.173347	0.021826	0.023230
RS	38	2.537506	1.769115	9533.851035	0.020100	0.021370
RS	39	2.774705	1.769115	9057.955615	0.019097	0.020287
RS	40	3.033236	1.818198	8288.112246	0.017474	0.018550
RS	41	3.315017	1.818198	7708.330878	0.016252	0.017247
RS	42	3.622140	1.853392	6945.160998	0.014643	0.015535
RS	43	3.956884	1.853392	6292.552897	0.013267	0.014073
RS	44	4.321732	1.886220	5519.696125	0.011637	0.012347
RS	45	4.719392	1.886220	4849.237035	0.010224	0.010845
RS	46	5.152814	1.923047	4107.871967	0.008661	0.009195
RS	47	5.625216	1.923047	3483.011114	0.007343	0.007799
RS	48	6.140102	1.962429	2837.256849	0.005982	0.006366
RS	49	6.701294	1.962429	2308.869256	0.004868	0.005188
RS	50	7.312955	1.999306	1801.759060	0.003799	0.004064
RS	51	7.979625	1.999306	1396.996338	0.002945	0.003161
RS	52	8.706250	2.028040	1038.358091	0.002189	0.002363
RS	53	9.498223	2.028040	759.635588	0.001602	0.001739
RS	54	10.361421	2.040156	533.671501	0.001125	0.001232
RS	55	11.302248	2.040156	363.301321	0.000766	0.000846
RS	56	12.327688	2.040156	237.082481	0.000500	0.000557
RS	57	13.445348	2.040156	147.749318	0.000312	0.000351
RS	58	14.663522	2.002455	88.731148	0.000187	0.000213
RS	59	15.991251	2.002455	49.163555	0.000104	0.000120
RS	60	17.438386	2.002455	25.635511	0.000054	0.000063
RS	61	19.015667	2.002455	12.511621	0.000026	0.000031
RS	62	20.734798	2.002455	5.681855	0.000012	0.000014
RS	63	22.608535	2.002455	3.768680	0.000008	0.000010
PA	4+25*2+4+6 0.111757130 0.022035029 22.608535032 0.108088364 1.422550260 1.054295588 1.533147507 2.326229932 2.988849876 3.325120969 3.183930713 2.809940127 2.386864956 1.978456638 1.677289740 1.508998053 1.450325977 1.468599483 1.532322152 1.616060349 1.699894764 1.769115077 1.818197509 1.853392043 1.886220328 1.923047232 1.962429497 1.999306377 2.028040403 2.040156341 2.002454565
//
IT	3227
RD	21
LK	-5461594.524139
QD	-1566.739854 -> -1563.220527
RI	0.0458709063
TR	0.111404	0.022025
MT	22.702369
MM	C_pi: 1.262587, n_recomb: 475654.735604
RS	0	0.000000	0.108150	37463.311320	0.078762	0.132879
RS	1	0.009000	0.108150	37439.818449	0.078712	0.071618
RS	2	0.018811	0.108150	37125.334952	0.078051	0.040868
RS	3	0.029504	0.108150	36501.552395	0.076740	0.038389
RS	4	0.041160	1.479062	2743.863626	0.005769	0.003408
RS	5	0.053866	1.479062	2964.531217	0.006233	0.004159
RS	6	0.067714	1.047531	4509.337032	0.009480	0.006552
RS	7	0.082809	1.047531	4842.583975	0.010181	0.007412
RS	8	0.099263	1.521975	3584.060059	0.007535	0.005676
RS	9	0.117197	1.521975	3859.629363	0.008114	0.006321
RS	10	0.136746	2.323867	2725.750341	0.005731	0.004685
RS	11	0.158054	2.323867	2943.469484	0.006188	0.005325
RS	12	0.181280	2.994488	2467.662603	0.005188	0.004740
RS	13	0.206597	2.994488	2666.880698	0.005607	0.005374
RS	14	0.234192	3.338661	2584.414298	0.005433	0.005377
RS	15	0.264270	3.338661	2791.591100	0.005869	0.005941
RS	16	0.297056	3.199948	3142.793361	0.006607	0.006842
RS	17	0.332793	3.199948	3387.302530	0.007121	0.007515
RS	18	0.371746	2.826994	4124.684346	0.008672	0.009282
RS	19	0.414206	2.826994	4428.071519	0.009309	0.010036
RS	20	0.460486	2.403687	5574.563424	0.011720	0.012686
RS	21	0.510933	2.403687	5947.939150	0.012505	0.013559
RS	22	0.565919	1.990615	7628.859015	0.016039	0.017413
RS	23	0.625855	1.990615	8063.500273	0.016952	0.018449
RS	24	0.691185	1.684322	10012.523541	0.021050	0.022910
RS	25	0.762395	1.684322	10450.644930	0.021971	0.023941
RS	26	0.840015	1.512992	12061.804636	0.025358	0.027598
RS	27	0.924620	1.512992	12413.408867	0.026098	0.028385
RS	28	1.016840	1.453291	13213.642369	0.027780	0.030151
RS	29	1.117361	1.453291	13414.421423	0.028202	0.030539
RS	30	1.226929	1.471868	13367.461821	0.028103	0.030353
RS	31	1.346358	1.471868	13404.849921	0.028182	0.030346
RS	32	1.476537	1.536484	12806.319289	0.026924	0.028920
RS	33	1.618432	1.536484	12695.946663	0.026692	0.028594
RS	34	1.773099	1.621159	11861.114409	0.024936	0.026663
RS	35	1.941686	1.621159	11620.336315	0.024430	0.026070
RS	36	2.125446	1.705601	10749.626304	0.022600	0.024081
RS	37	2.325746	1.705601	10388.326976	0.021840	0.023241
RS	38	2.544074	1.774902	9568.731280	0.020117	0.021384
RS	39	2.782053	1.774902	9091.695903	0.019114	0.020303
RS	40	3.041450	1.823694	8321.357537	0.017495	0.018570
RS	41	3.324194	1.823694	7739.294535	0.016271	0.017267
RS	42	3.632387	1.858831	6973.550693	0.014661	0.015554
RS	43	3.968318	1.858831	6317.991137	0.013283	0.014090
RS	44	4.334485	1.892487	5539.714454	0.011647	0.012356
RS	45	4.733608	1.892487	4866.792454	0.010232	0.010854
RS	46	5.168654	1.931256	4119.205100	0.008660	0.009195
RS	47	5.642856	1.931256	3493.284055	0.007344	0.007800
RS	48	6.159738	1.973442	2842.860549	0.005977	0.006360
RS	49	6.723142	1.973442	2314.747268	0.004866	0.005186
RS	50	7.337255	2.013494	1805.165342	0.003795	0.004059
RS	51	8.006641	2.013494	1401.204127	0.002946	0.003161
RS	52	8.736274	2.045175	1041.573302	0.002190	0.002363
RS	53	9.531578	2.045175	763.351644	0.001605	0.001741
RS	54	10.398462	2.059644	536.844235	0.001129	0.001235
RS	55	11.343370	2.059644	366.396857	0.000770	0.000850
RS	56	12.373324	2.059644	239.759925	0.000504	0.000561
RS	57	13.495978	2.059644	149.858981	0.000315	0.000355
RS	58	14.719676	2.022010	90.271996	0.000190	0.000216
RS	59	16.053512	2.022010	50.197796	0.000106	0.000122
RS	60	17.507399	2.022010	26.276242	0.000055	0.000064
RS	61	19.092143	2.022010	12.877706	0.000027	0.000032
RS	62	20.819520	2.022010	5.874233	0.000012	0.000015
RS	63	22.702369	2.022010	3.926260	0.000008	0.000010
PA	4+25*2+4+6 0.111403924 0.022024669 22.702369284 0.108150316 1.479061501 1.047530890 1.521975422 2.323867405 2.994487946 3.338661293 3.199947897 2.826994169 2.403686752 1.990615198 1.684321529 1.512991535 1.453291426 1.471868403 1.536484038 1.621158622 1.705601198 1.774902034 1.823694188 1.858830740 1.892487487 1.931256040 1.973441747 2.013494036 2.045174507 2.059643918 2.022009905
//
IT	3882
RD	22
LK	-5461587.649178
QD	-1558.497681 -> -1555.299815
RI	0.0456008229
TR	0.111063	0.022014
MT	22.793475
MM	C_pi: 1.266637, n_recomb: 476922.479491
RS	0	0.000000	0.108205	37571.169339	0.078778	0.132669
RS	1	0.009007	0.108205	37549.029239	0.078732	0.071700
RS	2	0.018826	0.108205	37234.728948	0.078073	0.040944
RS	3	0.029529	0.108205	36609.840722	0.076763	0.038474
RS	4	0.041196	1.537397	2649.440810	0.005555	0.003289
RS	5	0.053914	1.537397	2863.645194	0.006004	0.004013
RS	6	0.067778	1.041214	4555.988896	0.009553	0.006612
RS	7	0.082890	1.041214	4892.459440	0.010258	0.007473
RS	8	0.099364	1.511862	3623.067966	0.007597	0.005724
RS	9	0.117321	1.511862	3901.499564	0.008181	0.006372
RS	10	0.136896	2.322613	2738.496377	0.005742	0.004693
RS	11	0.158234	2.322613	2957.365530	0.006201	0.005334
RS	12	0.181494	3.000417	2473.214920	0.005186	0.004735
RS	13	0.206849	3.000417	2673.061158	0.005605	0.005372
RS	14	0.234488	3.351375	2585.880027	0.005422	0.005366
RS	15	0.264616	3.351375	2793.407829	0.005857	0.005931
RS	16	0.297459	3.214529	3142.775970	0.006590	0.006827
RS	17	0.333259	3.214529	3387.607936	0.007103	0.007500
RS	18	0.372284	2.842680	4121.430521	0.008642	0.009256
RS	19	0.414824	2.842680	4425.110649	0.009278	0.010009
RS	20	0.461196	2.419591	5565.708871	0.011670	0.012640
RS	21	0.511745	2.419591	5939.461258	0.012454	0.013509
RS	22	0.566847	2.002290	7624.980602	0.015988	0.017363
RS	23	0.626912	2.002290	8060.845505	0.016902	0.018396
RS	24	0.692388	1.691145	10028.925693	0.021028	0.022888
RS	25	0.763761	1.691145	10469.239348	0.021952	0.023917
RS	26	0.841563	1.516928	12102.060007	0.025375	0.027612
RS	27	0.926373	1.516928	12455.760897	0.026117	0.028398
RS	28	1.018821	1.456271	13266.713410	0.027817	0.030183
RS	29	1.119597	1.456271	13468.674305	0.028241	0.030571
RS	30	1.229451	1.475164	13419.367004	0.028137	0.030379
RS	31	1.349199	1.475164	13457.266159	0.028217	0.030374
RS	32	1.479733	1.540654	12850.830442	0.026945	0.028934
RS	33	1.622025	1.540654	12740.787792	0.026715	0.028611
RS	34	1.777134	1.626217	11899.020204	0.024950	0.026670
RS	35	1.946214	1.626217	11658.472369	0.024445	0.026080
RS	36	2.130523	1.711206	10784.093461	0.022612	0.024089
RS	37	2.331434	1.711206	10422.613990	0.021854	0.023252
RS	38	2.550441	1.780508	9602.296864	0.020134	0.021398
RS	39	2.789176	1.780508	9124.165606	0.019131	0.020319
RS	40	3.049413	1.828927	8353.755984	0.017516	0.018591
RS	41	3.333092	1.828927	7769.401200	0.016291	0.017287
RS	42	3.642322	1.863917	7001.390440	0.014680	0.015574
RS	43	3.979406	1.863917	6342.816663	0.013299	0.014107
RS	44	4.346852	1.898317	5559.293482	0.011657	0.012367
RS	45	4.747395	1.898317	4883.820690	0.010240	0.010863
RS	46	5.184016	1.938958	4130.082484	0.008660	0.009195
RS	47	5.659965	1.938958	3503.027560	0.007345	0.007801
RS	48	6.178785	1.983902	2847.966415	0.005972	0.006355
RS	49	6.744336	1.983902	2320.094384	0.004865	0.005184
RS	50	7.360829	2.027112	1808.074497	0.003791	0.004054
RS	51	8.032851	2.027112	1404.930185	0.002946	0.003160
RS	52	8.765405	2.061759	1044.352826	0.002190	0.002362
RS	53	9.563942	2.061759	766.690033	0.001608	0.001744
RS	54	10.434406	2.078627	539.702387	0.001132	0.001237
RS	55	11.383276	2.078627	369.251812	0.000774	0.000853
RS	56	12.417613	2.078627	242.265107	0.000508	0.000565
RS	57	13.545117	2.078627	151.853436	0.000318	0.000358
RS	58	14.774179	2.041133	91.737996	0.000192	0.000219
RS	59	16.113947	2.041133	51.190681	0.000107	0.000123
RS	60	17.574393	2.041133	26.896218	0.000056	0.000066
RS	61	19.166385	2.041133	13.234508	0.000028	0.000033
RS	62	20.901774	2.041133	6.063033	0.000013	0.000015
RS	63	22.793475	2.041133	4.082644	0.000009	0.000010
PA	4+25*2+4+6 0.111063236 0.022013579 22.793475288 0.108204980 1.537397326 1.041214192 1.511861587 2.322613028 3.000416517 3.351374987 3.214528959 2.842679682 2.419590968 2.002290350 1.691145067 1.516927770 1.456271255 1.475164251 1.540654297 1.626217322 1.711205607 1.780508185 1.828926602 1.863916671 1.898317045 1.938957942 1.983902018 2.027112219 2.061759016 2.078627214 2.041132881
//
IT	3388
RD	23
LK	-5461581.396304
QD	-1550.738936 -> -1547.823008
RI	0.0453407998
TR	0.110734	0.022002
MT	22.882230
MM	C_pi: 1.270551, n_recomb: 478120.071485
RS	0	0.000000	0.108253	37675.020591	0.078798	0.132465
RS	1	0.009014	0.108253	37654.048913	0.078754	0.071780
RS	2	0.018841	0.108253	37339.775471	0.078097	0.041019
RS	3	0.029553	0.108253	36713.659945	0.076788	0.038557
RS	4	0.041231	1.597606	2558.433605	0.005351	0.003174
RS	5	0.053961	1.597606	2766.327722	0.005786	0.003873
RS	6	0.067840	1.035267	4600.608332	0.009622	0.006669
RS	7	0.082969	1.035267	4940.161508	0.010332	0.007531
RS	8	0.099462	1.502663	3659.628568	0.007654	0.005769
RS	9	0.117441	1.502663	3940.750740	0.008242	0.006420
RS	10	0.137041	2.322348	2749.550589	0.005751	0.004698
RS	11	0.158408	2.322348	2969.443334	0.006211	0.005341
RS	12	0.181701	3.006686	2477.994757	0.005183	0.004731
RS	13	0.207094	3.006686	2678.406079	0.005602	0.005369
RS	14	0.234776	3.363412	2587.361958	0.005412	0.005357
RS	15	0.264952	3.363412	2795.232572	0.005846	0.005923
RS	16	0.297849	3.227874	3143.341906	0.006574	0.006813
RS	17	0.333712	3.227874	3388.521684	0.007087	0.007487
RS	18	0.372807	2.857162	4119.087097	0.008615	0.009233
RS	19	0.415425	2.857162	4423.090082	0.009251	0.009985
RS	20	0.461886	2.434682	5557.585434	0.011624	0.012596
RS	21	0.512535	2.434682	5931.706004	0.012406	0.013463
RS	22	0.567749	2.013530	7620.984323	0.015939	0.017316
RS	23	0.627940	2.013530	8057.999340	0.016854	0.018346
RS	24	0.693557	1.697778	10043.827972	0.021007	0.022866
RS	25	0.765088	1.697778	10486.223467	0.021932	0.023894
RS	26	0.843068	1.520806	12139.495269	0.025390	0.027624
RS	27	0.928076	1.520806	12495.212246	0.026134	0.028410
RS	28	1.020747	1.459254	13316.201196	0.027851	0.030212
RS	29	1.121772	1.459254	13519.338058	0.028276	0.030601
RS	30	1.231903	1.478479	13467.610136	0.028168	0.030403
RS	31	1.351961	1.478479	13506.085916	0.028248	0.030399
RS	32	1.482841	1.544826	12892.115761	0.026964	0.028946
RS	33	1.625519	1.544826	12782.505267	0.026735	0.028625
RS	34	1.781058	1.631242	11934.330090	0.024961	0.026675
RS	35	1.950617	1.631242	11694.119583	0.024459	0.026088
RS	36	2.135460	1.716722	10816.628944	0.022623	0.024096
RS	37	2.336965	1.716722	10455.055411	0.021867	0.023262
RS	38	2.556634	1.785962	9634.489057	0.020151	0.021413
RS	39	2.796104	1.785962	9155.314575	0.019149	0.020335
RS	40	3.057160	1.833935	8385.221656	0.017538	0.018612
RS	41	3.341748	1.833935	7798.582905	0.016311	0.017307
RS	42	3.651988	1.868704	7028.587530	0.014700	0.015595
RS	43	3.990194	1.868704	6366.963852	0.013317	0.014126
RS	44	4.358885	1.903771	5578.374367	0.011667	0.012378
RS	45	4.760810	1.903771	4900.289934	0.010249	0.010873
RS	46	5.198966	1.946215	4140.496158	0.008660	0.009195
RS	47	5.676616	1.946215	3512.251226	0.007346	0.007802
RS	48	6.197322	1.993870	2852.599769	0.005966	0.006349
RS	49	6.764965	1.993870	2324.943001	0.004863	0.005182
RS	50	7.383776	2.040224	1810.519369	0.003787	0.004049
RS	51	8.058366	2.040224	1408.208749	0.002945	0.003159
RS	52	8.793764	2.077850	1046.732565	0.002189	0.002361
RS	53	9.595451	2.077850	769.680616	0.001610	0.001745
RS	54	10.469402	2.097164	542.269317	0.001134	0.001239
RS	55	11.422132	2.097164	371.883365	0.000778	0.000857
RS	56	12.460741	2.097164	244.609810	0.000512	0.000569
RS	57	13.592970	2.097164	153.740189	0.000322	0.000361
RS	58	14.827260	2.059882	93.133541	0.000195	0.000221
RS	59	16.172808	2.059882	52.144564	0.000109	0.000125
RS	60	17.639645	2.059882	27.496589	0.000058	0.000067
RS	61	19.238702	2.059882	13.582533	0.000028	0.000033
RS	62	20.981900	2.059882	6.248452	0.000013	0.000015
RS	63	22.882230	2.059882	4.237928	0.000009	0.000011
PA	4+25*2+4+6 0.110733711 0.022001644 22.882229713 0.108252964 1.597605858 1.035267239 1.502663473 2.322348057 3.006685888 3.363411576 3.227873575 2.857161794 2.434682029 2.013529860 1.697777713 1.520806252 1.459254415 1.478478733 1.544826325 1.631242179 1.716721540 1.785962241 1.833935073 1.868703666 1.903770803 1.946214870 1.993870001 2.040224181 2.077849796 2.097164013 2.059882179
//
IT	3850
RD	24
LK	-5461575.688992
QD	-1543.423289 -> -1540.756005
RI	0.0450900120
TR	0.110415	0.021989
MT	22.968646
MM	C_pi: 1.274336, n_recomb: 479252.712034
RS	0	0.000000	0.108296	37774.635994	0.078820	0.132266
RS	1	0.009021	0.108296	37754.705568	0.078778	0.071858
RS	2	0.018855	0.108296	37440.365723	0.078122	0.041092
RS	3	0.029576	0.108296	36812.969203	0.076813	0.038638
RS	4	0.041265	1.659615	2470.928357	0.005156	0.003063
RS	5	0.054007	1.659615	2672.681446	0.005577	0.003738
RS	6	0.067900	1.029616	4643.522048	0.009689	0.006724
RS	7	0.083045	1.029616	4986.037220	0.010404	0.007587
RS	8	0.099557	1.494272	3693.954837	0.007708	0.005811
RS	9	0.117558	1.494272	3977.610626	0.008300	0.006465
RS	10	0.137183	2.322977	2759.049692	0.005757	0.004702
RS	11	0.158578	2.322977	2979.849349	0.006218	0.005346
RS	12	0.181903	3.013281	2482.050651	0.005179	0.004726
RS	13	0.207332	3.013281	2682.967677	0.005598	0.005366
RS	14	0.235055	3.374895	2588.800268	0.005402	0.005348
RS	15	0.265279	3.374895	2797.001790	0.005836	0.005915
RS	16	0.298229	3.240135	3144.380260	0.006561	0.006802
RS	17	0.334151	3.240135	3389.926574	0.007073	0.007476
RS	18	0.373314	2.870576	4117.505321	0.008592	0.009212
RS	19	0.416009	2.870576	4421.854496	0.009227	0.009964
RS	20	0.462556	2.449041	5550.080759	0.011581	0.012556
RS	21	0.513302	2.449041	5924.559707	0.012362	0.013420
RS	22	0.568625	2.024375	7616.849487	0.015893	0.017271
RS	23	0.628938	2.024375	8054.946565	0.016807	0.018298
RS	24	0.694692	1.704228	10057.390813	0.020986	0.022845
RS	25	0.766378	1.704228	10501.766968	0.021913	0.023871
RS	26	0.844529	1.524618	12174.439361	0.025403	0.027635
RS	27	0.929731	1.524618	12532.096218	0.026149	0.028421
RS	28	1.022618	1.462221	13362.542571	0.027882	0.030239
RS	29	1.123884	1.462221	13566.842670	0.028308	0.030628
RS	30	1.234285	1.481789	13512.630325	0.028195	0.030425
RS	31	1.354645	1.481789	13551.731623	0.028277	0.030422
RS	32	1.485861	1.548977	12930.566091	0.026981	0.028957
RS	33	1.628914	1.548977	12821.466740	0.026753	0.028638
RS	34	1.784872	1.636214	11967.329883	0.024971	0.026680
RS	35	1.954897	1.636214	11727.541900	0.024470	0.026096
RS	36	2.140260	1.722141	10847.392010	0.022634	0.024103
RS	37	2.342343	1.722141	10485.797804	0.021879	0.023272
RS	38	2.562655	1.791268	9665.373605	0.020168	0.021428
RS	39	2.802841	1.791268	9185.206921	0.019166	0.020352
RS	40	3.064692	1.838733	8415.776241	0.017560	0.018634
RS	41	3.350164	1.838733	7826.867702	0.016331	0.017328
RS	42	3.661387	1.873211	7055.155871	0.014721	0.015616
RS	43	4.000684	1.873211	6390.456246	0.013334	0.014144
RS	44	4.370588	1.908876	5596.966904	0.011679	0.012391
RS	45	4.773859	1.908876	4916.223305	0.010258	0.010883
RS	46	5.213506	1.953057	4150.473699	0.008660	0.009196
RS	47	5.692813	1.953057	3520.992347	0.007347	0.007803
RS	48	6.215355	2.003376	2856.803651	0.005961	0.006344
RS	49	6.785034	2.003376	2329.339278	0.004860	0.005179
RS	50	7.406100	2.052852	1812.551383	0.003782	0.004044
RS	51	8.083190	2.052852	1411.085755	0.002944	0.003158
RS	52	8.821357	2.093466	1048.752903	0.002188	0.002359
RS	53	9.626111	2.093466	772.355887	0.001612	0.001747
RS	54	10.503458	2.115264	544.572003	0.001136	0.001241
RS	55	11.459946	2.115264	374.310119	0.000781	0.000860
RS	56	12.502714	2.115264	246.806059	0.000515	0.000572
RS	57	13.639546	2.115264	155.526471	0.000325	0.000364
RS	58	14.878926	2.078266	94.462698	0.000197	0.000223
RS	59	16.230104	2.078266	53.061425	0.000111	0.000127
RS	60	17.703166	2.078266	28.078202	0.000059	0.000068
RS	61	19.309106	2.078266	13.922087	0.000029	0.000034
RS	62	21.059910	2.078266	6.430572	0.000013	0.000016
RS	63	22.968646	2.078266	4.392101	0.000009	0.000011
PA	4+25*2+4+6 0.110415117 0.021988981 22.968645604 0.108296221 1.659614678 1.029615889 1.494271523 2.322977050 3.013280906 3.374894781 3.240134604 2.870575993 2.449040620 2.024375442 1.704228315 1.524617782 1.462221420 1.481789383 1.548976501 1.636214112 1.722140650 1.791267791 1.838732517 1.873210685 1.908876206 1.953057217 2.003375612 2.052851835 2.093465731 2.115264117 2.078266425
//
IT	3456
RD	25
LK	-5461570.465570
QD	-1536.521799 -> -1534.074796
RI	0.0448486381
TR	0.110106	0.021976
MT	23.053022
MM	C_pi: 1.278006, n_recomb: 480323.426784
RS	0	0.000000	0.108336	37870.076533	0.078843	0.132072
RS	1	0.009027	0.108336	37851.082770	0.078803	0.071933
RS	2	0.018869	0.108336	37536.605683	0.078149	0.041163
RS	3	0.029599	0.108336	36907.896100	0.076840	0.038718
RS	4	0.041297	1.723448	2386.814514	0.004969	0.002957
RS	5	0.054052	1.723448	2582.597572	0.005377	0.003609
RS	6	0.067958	1.024212	4684.937947	0.009754	0.006777
RS	7	0.083119	1.024212	5030.308225	0.010473	0.007642
RS	8	0.099649	1.486591	3726.232742	0.007758	0.005851
RS	9	0.117671	1.486591	4012.278518	0.008353	0.006507
RS	10	0.137320	2.324395	2767.137801	0.005761	0.004705
RS	11	0.158743	2.324395	2988.738305	0.006222	0.005349
RS	12	0.182099	3.020195	2485.416367	0.005174	0.004720
RS	13	0.207564	3.020195	2686.782689	0.005594	0.005362
RS	14	0.235327	3.385915	2590.153733	0.005393	0.005340
RS	15	0.265596	3.385915	2798.672151	0.005827	0.005907
RS	16	0.298598	3.251460	3145.779293	0.006549	0.006792
RS	17	0.334579	3.251460	3391.704757	0.007061	0.007467
RS	18	0.373808	2.883062	4116.524882	0.008570	0.009194
RS	19	0.416578	2.883062	4421.236424	0.009205	0.009945
RS	20	0.463208	2.462753	5543.062561	0.011540	0.012518
RS	21	0.514048	2.462753	5917.887623	0.012321	0.013379
RS	22	0.569478	2.034870	7612.534930	0.015849	0.017228
RS	23	0.629910	2.034870	8051.650076	0.016763	0.018252
RS	24	0.695798	1.710515	10069.696603	0.020964	0.022823
RS	25	0.767634	1.710515	10515.959312	0.021893	0.023849
RS	26	0.845954	1.528363	12207.115978	0.025414	0.027645
RS	27	0.931343	1.528363	12566.639629	0.026163	0.028431
RS	28	1.024441	1.465167	13406.028136	0.027910	0.030264
RS	29	1.125943	1.465167	13611.473643	0.028338	0.030654
RS	30	1.236607	1.485085	13554.751597	0.028220	0.030445
RS	31	1.357260	1.485085	13594.511821	0.028303	0.030444
RS	32	1.488805	1.553101	12966.399202	0.026995	0.028966
RS	33	1.632224	1.553101	12857.875637	0.026769	0.028650
RS	34	1.788589	1.641136	11998.152499	0.024979	0.026684
RS	35	1.959069	1.641136	11758.860984	0.024481	0.026103
RS	36	2.144938	1.727477	10876.421016	0.022644	0.024110
RS	37	2.347585	1.727477	10514.877213	0.021891	0.023281
RS	38	2.568525	1.796444	9694.957997	0.020184	0.021443
RS	39	2.809409	1.796444	9213.851587	0.019183	0.020368
RS	40	3.072037	1.843351	8445.375097	0.017583	0.018657
RS	41	3.358372	1.843351	7854.223962	0.016352	0.017350
RS	42	3.670554	1.877480	7081.044411	0.014742	0.015638
RS	43	4.010916	1.877480	6413.262187	0.013352	0.014163
RS	44	4.382002	1.913679	5615.052005	0.011690	0.012403
RS	45	4.786585	1.913679	4931.617685	0.010267	0.010893
RS	46	5.227690	1.959535	4160.016608	0.008661	0.009197
RS	47	5.708612	1.959535	3529.265531	0.007348	0.007805
RS	48	6.232947	2.012468	2860.603528	0.005956	0.006338
RS	49	6.804613	2.012468	2333.313785	0.004858	0.005177
RS	50	7.427881	2.065045	1814.202660	0.003777	0.004039
RS	51	8.107412	2.065045	1413.592937	0.002943	0.003156
RS	52	8.848282	2.108655	1050.443727	0.002187	0.002358
RS	53	9.656030	2.108655	774.741272	0.001613	0.001748
RS	54	10.536692	2.132970	546.632293	0.001138	0.001242
RS	55	11.496850	2.132970	376.547801	0.000784	0.000862
RS	56	12.543680	2.132970	248.864446	0.000518	0.000575
RS	57	13.685006	2.132970	157.218919	0.000327	0.000367
RS	58	14.929357	2.096323	95.729485	0.000199	0.000226
RS	59	16.286035	2.096323	53.943273	0.000112	0.000129
RS	60	17.765177	2.096323	28.641952	0.000060	0.000069
RS	61	19.377839	2.096323	14.253510	0.000030	0.000035
RS	62	21.136074	2.096323	6.609495	0.000014	0.000016
RS	63	23.053022	2.096323	4.545166	0.000009	0.000011
PA	4+25*2+4+6 0.110106351 0.021975518 23.053022152 0.108335570 1.723447838 1.024212393 1.486590513 2.324394883 3.020195001 3.385915098 3.251459575 2.883062162 2.462752852 2.034870156 1.710514894 1.528363257 1.465166569 1.485084836 1.553100897 1.641135662 1.727476682 1.796443898 1.843351373 1.877480259 1.913678543 1.959535272 2.012468005 2.065044715 2.108654985 2.132969723 2.096322719
//
