# Supplementary material for: Introgression and disruption of migration routes have shaped the genetic integrity of wildebeest populations
Source: Nat Commun. 2024 Apr 12;15:2921. doi: 10.1038/s41467-024-47015-y (PMC11014984; doi:10.1038/s41467-024-47015-y)
Supplement: Supplementary file 10 — Source Data [file 41467_2024_47015_MOESM10_ESM.zip › source_data/Fig2a.psmc/CTauNaC__972.psmc]

CC
CC	Brief Description of the file format:
CC	  CC  comments
CC	  MM  useful-messages
CC	  RD  round-of-iterations
CC	  LL  \log[P(sequence)]
CC	  QD  Q-before-opt Q-after-opt
CC	  TR  \theta_0 \rho_0
CC	  RS  k t_k \lambda_k \pi_k \sum_{l\not=k}A_{kl} A_{kk}
CC	  DC  begin end best-k t_k+\Delta_k max-prob
CC
MM	Version: 0.6.5-r67
MM	pattern:4+25*2+4+6, n:63, n_free_lambdas:28
MM	n_iterations:25, skip:1, max_t:15, theta/rho:5
MM	is_decoding:0
MM	n_seqs:28, sum_L:17440697, sum_n:3046544
RD	0
LK	0.000000
QD	0.000000 -> 0.000000
RI	inf
TR	0.191984	0.038397
MT	15.000000
MM	C_pi: 1.000000, n_recomb: 657053.606156
RS	0	0.000000	1.000000	5322.476382	0.008101	0.000000
RS	1	0.008290	1.000000	5715.095448	0.008698	0.000000
RS	2	0.017266	1.000000	6132.370869	0.009333	0.000000
RS	3	0.026987	1.000000	6575.113396	0.010007	0.000000
RS	4	0.037514	1.000000	7044.020829	0.010721	0.000000
RS	5	0.048914	1.000000	7539.645642	0.011475	0.000000
RS	6	0.061258	1.000000	8062.357856	0.012270	0.000000
RS	7	0.074626	1.000000	8612.302860	0.013107	0.000000
RS	8	0.089102	1.000000	9189.353911	0.013986	0.000000
RS	9	0.104778	1.000000	9793.059171	0.014905	0.000000
RS	10	0.121753	1.000000	10422.583285	0.015863	0.000000
RS	11	0.140135	1.000000	11076.643698	0.016858	0.000000
RS	12	0.160042	1.000000	11753.442180	0.017888	0.000000
RS	13	0.181598	1.000000	12450.592369	0.018949	0.000000
RS	14	0.204942	1.000000	13165.044560	0.020036	0.000000
RS	15	0.230221	1.000000	13893.009489	0.021144	0.000000
RS	16	0.257595	1.000000	14629.883473	0.022266	0.000000
RS	17	0.287238	1.000000	15370.177984	0.023393	0.000000
RS	18	0.319339	1.000000	16107.457550	0.024515	0.000000
RS	19	0.354100	1.000000	16834.290765	0.025621	0.000000
RS	20	0.391744	1.000000	17542.220123	0.026698	0.000000
RS	21	0.432507	1.000000	18221.757340	0.027733	0.000000
RS	22	0.476650	1.000000	18862.411709	0.028708	0.000000
RS	23	0.524453	1.000000	19452.759714	0.029606	0.000000
RS	24	0.576218	1.000000	19980.564568	0.030409	0.000000
RS	25	0.632274	1.000000	20432.954287	0.031098	0.000000
RS	26	0.692977	1.000000	20796.666225	0.031651	0.000000
RS	27	0.758711	1.000000	21058.364467	0.032050	0.000000
RS	28	0.829896	1.000000	21205.033841	0.032273	0.000000
RS	29	0.906981	1.000000	21224.450437	0.032302	0.000000
RS	30	0.990456	1.000000	21105.723140	0.032122	0.000000
RS	31	1.080851	1.000000	20839.893873	0.031717	0.000000
RS	32	1.178739	1.000000	20420.575979	0.031079	0.000000
RS	33	1.284742	1.000000	19844.600832	0.030202	0.000000
RS	34	1.399532	1.000000	19112.632990	0.029088	0.000000
RS	35	1.523838	1.000000	18229.704849	0.027745	0.000000
RS	36	1.658449	1.000000	17205.614306	0.026186	0.000000
RS	37	1.804218	1.000000	16055.124873	0.024435	0.000000
RS	38	1.962071	1.000000	14797.909049	0.022522	0.000000
RS	39	2.133009	1.000000	13458.184260	0.020483	0.000000
RS	40	2.318118	1.000000	12064.007856	0.018361	0.000000
RS	41	2.518571	1.000000	10646.224208	0.016203	0.000000
RS	42	2.735641	1.000000	9237.091979	0.014058	0.000000
RS	43	2.970706	1.000000	7868.660898	0.011976	0.000000
RS	44	3.225257	1.000000	6571.009942	0.010001	0.000000
RS	45	3.500909	1.000000	5370.496360	0.008174	0.000000
RS	46	3.799411	1.000000	4288.189463	0.006526	0.000000
RS	47	4.122659	1.000000	3338.666734	0.005081	0.000000
RS	48	4.472702	1.000000	2529.326661	0.003849	0.000000
RS	49	4.851763	1.000000	1860.320968	0.002831	0.000000
RS	50	5.262247	1.000000	1325.132650	0.002017	0.000000
RS	51	5.706758	1.000000	911.736140	0.001388	0.000000
RS	52	6.188118	1.000000	604.188442	0.000920	0.000000
RS	53	6.709380	1.000000	384.433919	0.000585	0.000000
RS	54	7.273854	1.000000	234.077039	0.000356	0.000000
RS	55	7.885120	1.000000	135.895696	0.000207	0.000000
RS	56	8.547059	1.000000	74.929826	0.000114	0.000000
RS	57	9.263869	1.000000	39.071326	0.000059	0.000000
RS	58	10.040101	1.000000	19.178597	0.000029	0.000000
RS	59	10.880679	1.000000	8.817956	0.000013	0.000000
RS	60	11.790939	1.000000	3.777215	0.000006	0.000000
RS	61	12.776655	1.000000	1.498640	0.000002	0.000000
RS	62	13.844085	1.000000	0.547278	0.000001	0.000000
RS	63	15.000000	1.000000	0.257786	0.000000	0.000000
PA	4+25*2+4+6 0.191984301 0.038396860 15.000000000 1.000000000 1.000000000 1.000000000 1.000000000 1.000000000 1.000000000 1.000000000 1.000000000 1.000000000 1.000000000 1.000000000 1.000000000 1.000000000 1.000000000 1.000000000 1.000000000 1.000000000 1.000000000 1.000000000 1.000000000 1.000000000 1.000000000 1.000000000 1.000000000 1.000000000 1.000000000 1.000000000 1.000000000
//
IT	4440
RD	1
LK	-7218351.257097
QD	-3267.650905 -> -1794.278462
RI	0.0674489501
TR	0.193608	0.038005
MT	15.063571
MM	C_pi: 1.093689, n_recomb: 710175.874860
RS	0	0.000000	1.039393	5531.831437	0.007789	0.080696
RS	1	0.008297	1.039393	5942.179852	0.008367	0.009038
RS	2	0.017282	1.039393	6378.653648	0.008982	0.005401
RS	3	0.027013	1.039393	6842.176346	0.009634	0.003915
RS	4	0.037551	1.651094	4625.994926	0.006514	0.003652
RS	5	0.048963	1.651094	4974.996716	0.007005	0.003865
RS	6	0.061323	1.594896	5534.859134	0.007794	0.004385
RS	7	0.074707	1.594896	5943.491691	0.008369	0.005182
RS	8	0.089203	1.483020	6856.393451	0.009655	0.006183
RS	9	0.104901	1.483020	7346.134331	0.010344	0.007295
RS	10	0.121901	1.389312	8390.771137	0.011815	0.008447
RS	11	0.140312	1.389312	8965.658633	0.012625	0.009604
RS	12	0.160250	1.312424	10125.274044	0.014257	0.010794
RS	13	0.181843	1.312424	10783.675459	0.015185	0.012102
RS	14	0.205227	1.240607	12126.145715	0.017075	0.013585
RS	15	0.230551	1.240607	12862.450158	0.018112	0.015241
RS	16	0.257976	1.174124	14381.490896	0.020251	0.017056
RS	17	0.287677	1.174124	15178.675597	0.021373	0.019014
RS	18	0.319842	1.117036	16790.163327	0.023642	0.021082
RS	19	0.354676	1.117036	17614.333411	0.024803	0.023203
RS	20	0.392400	1.073184	19169.138568	0.026992	0.025297
RS	21	0.433254	1.073184	19968.830154	0.028118	0.027281
RS	22	0.477497	1.043805	21305.281623	0.030000	0.029085
RS	23	0.525411	1.043805	22016.823651	0.031002	0.030655
RS	24	0.577301	1.027135	23021.720982	0.032417	0.031959
RS	25	0.633495	1.027135	23577.291387	0.033199	0.032976
RS	26	0.694353	1.019953	24198.463619	0.034074	0.033702
RS	27	0.760259	1.019953	24532.828502	0.034545	0.034144
RS	28	0.831634	1.018821	24762.497017	0.034868	0.034316
RS	29	0.908930	1.018821	24817.873754	0.034946	0.034233
RS	30	0.992640	1.020936	24665.068588	0.034731	0.033907
RS	31	1.083294	1.020936	24396.193650	0.034352	0.033349
RS	32	1.181471	1.024384	23872.953261	0.033616	0.032566
RS	33	1.287793	1.024384	23254.156110	0.032744	0.031569
RS	34	1.402936	1.027923	22380.456861	0.031514	0.030368
RS	35	1.527633	1.027923	21414.162166	0.030153	0.028975
RS	36	1.662675	1.030826	20227.035812	0.028482	0.027402
RS	37	1.808922	1.030826	18951.908761	0.026686	0.025668
RS	38	1.967303	1.032769	17514.790526	0.024663	0.023794
RS	39	2.138824	1.032769	16010.359178	0.022544	0.021806
RS	40	2.324576	1.033700	14419.064232	0.020304	0.019735
RS	41	2.525740	1.033700	12802.489619	0.018027	0.017617
RS	42	2.743594	1.033720	11181.260392	0.015744	0.015492
RS	43	2.979524	1.033720	9592.904974	0.013508	0.013400
RS	44	3.235028	1.033041	8077.369553	0.011374	0.011382
RS	45	3.511731	1.033041	6655.467681	0.009372	0.009479
RS	46	3.811391	1.031924	5365.926235	0.007556	0.007725
RS	47	4.135914	1.031924	4215.994768	0.005937	0.006149
RS	48	4.487362	1.030553	3229.086042	0.004547	0.004771
RS	49	4.867970	1.030553	2399.117149	0.003378	0.003601
RS	50	5.280156	1.029008	1729.737383	0.002436	0.002637
RS	51	5.726540	1.029008	1203.399618	0.001695	0.001869
RS	52	6.209960	1.027188	808.171295	0.001138	0.001279
RS	53	6.733489	1.027188	520.427303	0.000733	0.000842
RS	54	7.300455	1.024035	321.728306	0.000453	0.000532
RS	55	7.914461	1.024035	189.047364	0.000266	0.000320
RS	56	8.579410	1.024035	105.599876	0.000149	0.000184
RS	57	9.299529	1.024035	55.840811	0.000079	0.000099
RS	58	10.079396	1.017915	27.934551	0.000039	0.000051
RS	59	10.923967	1.017915	12.988144	0.000018	0.000024
RS	60	11.838611	1.017915	5.630865	0.000008	0.000011
RS	61	12.829142	1.017915	2.263200	0.000003	0.000004
RS	62	13.901856	1.017915	0.838076	0.000001	0.000002
RS	63	15.063571	1.017915	0.403347	0.000001	0.000001
PA	4+25*2+4+6 0.193608039 0.038005083 15.063571036 1.039392948 1.651093960 1.594896317 1.483020306 1.389311790 1.312423706 1.240607262 1.174123764 1.117035866 1.073183954 1.043805122 1.027134895 1.019952774 1.018820763 1.020936012 1.024383664 1.027922630 1.030825615 1.032769442 1.033699989 1.033720016 1.033041477 1.031924248 1.030553341 1.029008150 1.027188301 1.024035454 1.017915308
//
IT	4359
RD	2
LK	-7216322.020539
QD	-1343.966266 -> -1042.387769
RI	0.0617814765
TR	0.191925	0.037305
MT	15.405303
MM	C_pi: 1.126980, n_recomb: 718144.799708
RS	0	0.000000	0.900204	6483.006240	0.009027	0.080751
RS	1	0.008335	0.900204	6957.091808	0.009688	0.009289
RS	2	0.017365	0.900204	7459.947613	0.010388	0.005869
RS	3	0.027148	0.900204	7992.303371	0.011129	0.004669
RS	4	0.037746	2.075033	3724.661226	0.005187	0.002953
RS	5	0.049227	2.075033	4012.823402	0.005588	0.003275
RS	6	0.061665	1.971964	4546.373170	0.006331	0.003911
RS	7	0.075141	1.971964	4891.667464	0.006812	0.004613
RS	8	0.089739	1.763187	5880.243559	0.008188	0.005867
RS	9	0.105554	1.763187	6313.068093	0.008791	0.006816
RS	10	0.122687	1.605677	7433.183170	0.010351	0.008258
RS	11	0.141249	1.605677	7959.235622	0.011083	0.009176
RS	12	0.161357	1.484463	9204.362507	0.012817	0.010645
RS	13	0.183142	1.484463	9824.448158	0.013680	0.011645
RS	14	0.206742	1.367534	11360.489925	0.015819	0.013522
RS	15	0.232310	1.367534	12076.037379	0.016816	0.014856
RS	16	0.260008	1.256656	13933.740256	0.019402	0.017221
RS	17	0.290016	1.256656	14732.898358	0.020515	0.018843
RS	18	0.322524	1.161785	16796.756064	0.023389	0.021587
RS	19	0.357742	1.161785	17643.271183	0.024568	0.023387
RS	20	0.395896	1.091114	19659.513758	0.027375	0.026160
RS	21	0.437230	1.091114	20490.609963	0.028533	0.027841
RS	22	0.482009	1.046684	22171.018006	0.030873	0.030153
RS	23	0.530520	1.046684	22908.650639	0.031900	0.031439
RS	24	0.583075	1.024623	24071.297105	0.033519	0.032989
RS	25	0.640011	1.024623	24638.529220	0.034309	0.033751
RS	26	0.701692	1.018776	25239.488459	0.035145	0.034482
RS	27	0.768515	1.018776	25570.898521	0.035607	0.034711
RS	28	0.840907	1.022907	25662.259412	0.035734	0.034737
RS	29	0.919334	1.022907	25706.783200	0.035796	0.034494
RS	30	1.004297	1.032069	25366.724479	0.035323	0.033967
RS	31	1.096342	1.032069	25088.359118	0.034935	0.033303
RS	32	1.196059	1.042938	24381.813483	0.033951	0.032332
RS	33	1.304088	1.042938	23762.837217	0.033089	0.031281
RS	34	1.421122	1.053364	22742.533617	0.031668	0.029943
RS	35	1.547910	1.053364	21789.110282	0.030341	0.028540
RS	36	1.685266	1.062090	20504.830519	0.028553	0.026899
RS	37	1.834072	1.062090	19253.778439	0.026810	0.025191
RS	38	1.995280	1.068591	17764.851572	0.024737	0.023311
RS	39	2.169925	1.068591	16288.871883	0.022682	0.021374
RS	40	2.359128	1.072825	14676.634683	0.020437	0.019343
RS	41	2.564101	1.072825	13083.470388	0.018218	0.017288
RS	42	2.786158	1.075036	11454.262355	0.015950	0.015225
RS	43	3.026725	1.075036	9875.854452	0.013752	0.013194
RS	44	3.287343	1.075670	8350.200958	0.011627	0.011239
RS	45	3.569685	1.075670	6920.925888	0.009637	0.009385
RS	46	3.875560	1.075259	5611.581226	0.007814	0.007679
RS	47	4.206930	1.075259	4439.325286	0.006182	0.006134
RS	48	4.565921	1.074174	3424.052444	0.004768	0.004785
RS	49	4.954834	1.074174	2563.996174	0.003570	0.003627
RS	50	5.376163	1.072558	1864.069751	0.002596	0.002673
RS	51	5.832612	1.072558	1308.360838	0.001822	0.001905
RS	52	6.327106	1.070221	887.215070	0.001235	0.001313
RS	53	6.862817	1.070221	576.915348	0.000803	0.000870
RS	54	7.443181	1.065326	360.748986	0.000502	0.000555
RS	55	8.071919	1.065326	214.112594	0.000298	0.000336
RS	56	8.753063	1.065326	120.875026	0.000168	0.000194
RS	57	9.490982	1.065326	64.637418	0.000090	0.000106
RS	58	10.290409	1.054996	32.799237	0.000046	0.000055
RS	59	11.156468	1.054996	15.393439	0.000021	0.000026
RS	60	12.094716	1.054996	6.739264	0.000009	0.000012
RS	61	13.111168	1.054996	2.736494	0.000004	0.000005
RS	62	14.212343	1.054996	1.024181	0.000001	0.000002
RS	63	15.405303	1.054996	0.500748	0.000001	0.000001
PA	4+25*2+4+6 0.191925400 0.037304967 15.405303278 0.900203687 2.075032980 1.971964232 1.763186876 1.605676947 1.484463287 1.367533867 1.256655827 1.161784904 1.091114089 1.046683964 1.024623324 1.018775804 1.022907410 1.032068617 1.042938465 1.053363955 1.062090251 1.068591189 1.072824941 1.075035752 1.075670438 1.075258972 1.074173989 1.072558487 1.070221286 1.065326434 1.054996326
//
IT	4128
RD	3
LK	-7215825.925652
QD	-940.621912 -> -799.137067
RI	0.0588979946
TR	0.189939	0.036663
MT	15.746620
MM	C_pi: 1.143754, n_recomb: 716324.100834
RS	0	0.000000	0.794501	7355.505834	0.010268	0.080642
RS	1	0.008373	0.794501	7885.580337	0.011008	0.009451
RS	2	0.017446	0.794501	8446.200875	0.011791	0.006280
RS	3	0.027280	0.794501	9037.802533	0.012617	0.005355
RS	4	0.037936	2.404375	3207.780797	0.004478	0.002486
RS	5	0.049485	2.404375	3459.765911	0.004830	0.002880
RS	6	0.062001	2.227426	4025.470201	0.005620	0.003576
RS	7	0.075565	2.227426	4336.041031	0.006053	0.004248
RS	8	0.090264	1.931958	5379.193468	0.007509	0.005625
RS	9	0.106194	1.931958	5781.465563	0.008071	0.006515
RS	10	0.123458	1.735359	6909.201399	0.009645	0.008070
RS	11	0.142168	1.735359	7406.693190	0.010340	0.008891
RS	12	0.162443	1.595066	8625.708869	0.012042	0.010428
RS	13	0.184417	1.595066	9218.566422	0.012869	0.011280
RS	14	0.208230	1.452264	10799.753887	0.015077	0.013299
RS	15	0.234037	1.452264	11494.947972	0.016047	0.014470
RS	16	0.262005	1.310557	13522.159621	0.018877	0.017116
RS	17	0.292314	1.310557	14313.733745	0.019982	0.018573
RS	18	0.325161	1.187536	16665.017147	0.023265	0.021734
RS	19	0.360758	1.187536	17516.937533	0.024454	0.023397
RS	20	0.399336	1.096805	19855.857685	0.027719	0.026627
RS	21	0.441143	1.096805	20697.095493	0.028893	0.028209
RS	22	0.486451	1.041672	22615.339782	0.031571	0.030859
RS	23	0.535553	1.041672	23356.320028	0.032606	0.032072
RS	24	0.588765	1.016556	24601.406059	0.034344	0.033744
RS	25	0.646433	1.016556	25159.022815	0.035122	0.034452
RS	26	0.708929	1.012941	25693.014715	0.035868	0.035100
RS	27	0.776658	1.012941	26004.478467	0.036303	0.035293
RS	28	0.850057	1.022391	25936.949671	0.036208	0.035111
RS	29	0.929602	1.022391	25959.830220	0.036240	0.034851
RS	30	1.015806	1.038272	25433.059506	0.035505	0.034079
RS	31	1.109229	1.038272	25141.380734	0.035098	0.033416
RS	32	1.210473	1.056166	24266.017965	0.033876	0.032220
RS	33	1.320194	1.056166	23650.128378	0.033016	0.031187
RS	34	1.439102	1.073179	22505.186587	0.031418	0.029677
RS	35	1.567965	1.073179	21575.129182	0.030119	0.028308
RS	36	1.707618	1.087609	20219.175151	0.028226	0.026559
RS	37	1.858963	1.087609	19010.430352	0.026539	0.024898
RS	38	2.022980	1.098753	17497.662319	0.024427	0.022969
RS	39	2.200729	1.098753	16076.723251	0.022443	0.021088
RS	40	2.393361	1.106571	14474.945524	0.020207	0.019053
RS	41	2.602121	1.106571	12940.036486	0.018064	0.017056
RS	42	2.828360	1.111413	11338.690688	0.015829	0.015017
RS	43	3.073541	1.111413	9811.557548	0.013697	0.013040
RS	44	3.339249	1.113923	8315.240407	0.011608	0.011119
RS	45	3.627205	1.113923	6922.596966	0.009664	0.009308
RS	46	3.939270	1.114842	5633.436061	0.007864	0.007632
RS	47	4.277464	1.114842	4480.355909	0.006255	0.006116
RS	48	4.643973	1.114674	3472.666302	0.004848	0.004786
RS	49	5.041168	1.114674	2616.686174	0.003653	0.003642
RS	50	5.471620	1.113576	1914.175072	0.002672	0.002696
RS	51	5.938111	1.113576	1353.241717	0.001889	0.001930
RS	52	6.443660	1.111213	924.625791	0.001291	0.001338
RS	53	6.991536	1.111213	606.123436	0.000846	0.000892
RS	54	7.585285	1.105063	382.541302	0.000534	0.000572
RS	55	8.228746	1.105063	228.978396	0.000320	0.000349
RS	56	8.926081	1.105063	130.425729	0.000182	0.000203
RS	57	9.681802	1.105063	70.402535	0.000098	0.000112
RS	58	10.500796	1.091088	36.150190	0.000050	0.000058
RS	59	11.388362	1.091088	17.102022	0.000024	0.000028
RS	60	12.350241	1.091088	7.549669	0.000011	0.000013
RS	61	13.392654	1.091088	3.092090	0.000004	0.000005
RS	62	14.522344	1.091088	1.167654	0.000002	0.000002
RS	63	15.746620	1.091088	0.578468	0.000001	0.000001
PA	4+25*2+4+6 0.189938632 0.036662717 15.746619507 0.794501164 2.404375323 2.227425577 1.931957955 1.735359077 1.595065836 1.452263958 1.310557481 1.187536213 1.096804953 1.041672024 1.016555916 1.012941464 1.022391359 1.038272391 1.056165965 1.073179022 1.087608956 1.098752626 1.106570692 1.111413105 1.113922958 1.114842247 1.114673610 1.113575634 1.111213353 1.105063227 1.091088407
//
IT	4310
RD	4
LK	-7215577.860742
QD	-761.814056 -> -679.086264
RI	0.0571716745
TR	0.188250	0.036135
MT	16.034258
MM	C_pi: 1.154570, n_recomb: 712756.349580
RS	0	0.000000	0.728389	8009.513733	0.011237	0.080521
RS	1	0.008404	0.728389	8580.207896	0.012038	0.009556
RS	2	0.017513	0.728389	9182.407159	0.012883	0.006579
RS	3	0.027389	0.728389	9816.258332	0.013772	0.005870
RS	4	0.038094	2.701389	2842.663780	0.003988	0.002165
RS	5	0.049699	2.701389	3068.456097	0.004305	0.002586
RS	6	0.062279	2.414180	3703.787178	0.005196	0.003348
RS	7	0.075916	2.414180	3992.498609	0.005601	0.004002
RS	8	0.090699	2.035898	5097.815227	0.007152	0.005477
RS	9	0.106725	2.035898	5482.725386	0.007692	0.006341
RS	10	0.124097	1.816211	6601.882392	0.009262	0.007947
RS	11	0.142929	1.816211	7082.277277	0.009936	0.008725
RS	12	0.163344	1.673780	8232.651234	0.011550	0.010241
RS	13	0.185474	1.673780	8806.042867	0.012355	0.011011
RS	14	0.209465	1.518142	10365.142380	0.014542	0.013058
RS	15	0.235471	1.518142	11042.803930	0.015493	0.014129
RS	16	0.263662	1.354210	13153.734950	0.018455	0.016930
RS	17	0.294223	1.354210	13935.745465	0.019552	0.018282
RS	18	0.327352	1.208427	16487.246097	0.023132	0.021736
RS	19	0.363265	1.208427	17339.524147	0.024327	0.023317
RS	20	0.402195	1.100851	19933.152803	0.027966	0.026907
RS	21	0.444398	1.100851	20778.665810	0.029153	0.028442
RS	22	0.490147	1.036600	22895.299986	0.032122	0.031372
RS	23	0.539740	1.036600	23634.573861	0.033159	0.032562
RS	24	0.593501	1.008727	24949.838830	0.035005	0.034335
RS	25	0.651780	1.008727	25494.527973	0.035769	0.035034
RS	26	0.714957	1.006750	25971.252982	0.036438	0.035606
RS	27	0.783442	1.006750	26261.406159	0.036845	0.035799
RS	28	0.857683	1.020426	26059.980363	0.036562	0.035436
RS	29	0.938163	1.020426	26061.072921	0.036564	0.035185
RS	30	1.025406	1.041744	25380.129083	0.035608	0.034201
RS	31	1.119980	1.041744	25074.748618	0.035180	0.033556
RS	32	1.222502	1.065409	24062.658012	0.033760	0.032166
RS	33	1.333639	1.065409	23447.739942	0.032897	0.031160
RS	34	1.454117	1.087931	22203.674851	0.031152	0.029499
RS	35	1.584718	1.087931	21292.403655	0.029873	0.028165
RS	36	1.726295	1.107235	19880.839609	0.027893	0.026316
RS	37	1.879769	1.107235	18707.829809	0.026247	0.024697
RS	38	2.046140	1.122473	17178.322348	0.024101	0.022715
RS	39	2.226493	1.122473	15805.509463	0.022175	0.020879
RS	40	2.422002	1.133598	14215.438978	0.019944	0.018829
RS	41	2.633940	1.133598	12733.759467	0.017866	0.016879
RS	42	2.863689	1.141036	11159.717111	0.015657	0.014849
RS	43	3.112745	1.141036	9682.608300	0.013585	0.012916
RS	44	3.382731	1.145575	8216.670196	0.011528	0.011016
RS	45	3.675405	1.145575	6863.812442	0.009630	0.009240
RS	46	3.992674	1.148106	5598.962651	0.007855	0.007586
RS	47	4.336606	1.148106	4471.637243	0.006274	0.006094
RS	48	4.709440	1.149195	3478.076481	0.004880	0.004779
RS	49	5.113605	1.149195	2634.072550	0.003696	0.003649
RS	50	5.551734	1.148954	1936.027412	0.002716	0.002710
RS	51	6.026683	1.148954	1376.917183	0.001932	0.001949
RS	52	6.541543	1.146854	946.572894	0.001328	0.001357
RS	53	7.099671	1.146854	624.782690	0.000877	0.000909
RS	54	7.704701	1.139709	397.400848	0.000558	0.000587
RS	55	8.360576	1.139709	239.613749	0.000336	0.000360
RS	56	9.071567	1.139709	137.537526	0.000193	0.000210
RS	57	9.842307	1.139709	74.845991	0.000105	0.000116
RS	58	10.677817	1.122355	38.829179	0.000054	0.000061
RS	59	11.583540	1.122355	18.497262	0.000026	0.000030
RS	60	12.565376	1.122355	8.224871	0.000012	0.000013
RS	61	13.629721	1.122355	3.394100	0.000005	0.000006
RS	62	14.783510	1.122355	1.291780	0.000002	0.000002
RS	63	16.034258	1.122355	0.647459	0.000001	0.000001
PA	4+25*2+4+6 0.188250433 0.036134581 16.034257933 0.728388835 2.701388739 2.414180134 2.035898419 1.816210853 1.673780471 1.518142242 1.354209568 1.208426728 1.100850860 1.036599643 1.008726530 1.006750266 1.020425702 1.041743940 1.065409391 1.087931221 1.107235322 1.122472855 1.133598187 1.141035920 1.145574774 1.148105942 1.149195160 1.148954452 1.146854381 1.139708690 1.122355098
//
IT	4244
RD	5
LK	-7215430.320852
QD	-662.305686 -> -610.653819
RI	0.0560805531
TR	0.186902	0.035706
MT	16.268343
MM	C_pi: 1.162549, n_recomb: 709242.063702
RS	0	0.000000	0.686906	8474.036837	0.011948	0.080418
RS	1	0.008428	0.686906	9072.948725	0.012792	0.009627
RS	2	0.017567	0.686906	9703.855366	0.013682	0.006790
RS	3	0.027476	0.686906	10366.662690	0.014617	0.006240
RS	4	0.038220	2.985838	2561.249274	0.003611	0.001931
RS	5	0.049870	2.985838	2766.451082	0.003901	0.002354
RS	6	0.062502	2.554936	3489.566858	0.004920	0.003193
RS	7	0.076198	2.554936	3763.559828	0.005306	0.003831
RS	8	0.091048	2.096535	4940.944173	0.006967	0.005400
RS	9	0.107151	2.096535	5316.266972	0.007496	0.006254
RS	10	0.124610	1.864465	6424.300596	0.009058	0.007887
RS	11	0.143541	1.864465	6894.871803	0.009721	0.008646
RS	12	0.164068	1.731485	7957.724806	0.011220	0.010098
RS	13	0.186324	1.731485	8517.141870	0.012009	0.010820
RS	14	0.210457	1.572526	10018.747461	0.014126	0.012835
RS	15	0.236623	1.572526	10681.608124	0.015061	0.013841
RS	16	0.264995	1.392618	12825.133372	0.018083	0.016722
RS	17	0.295758	1.392618	13597.392698	0.019172	0.018001
RS	18	0.329114	1.227787	16292.318193	0.022971	0.021670
RS	19	0.365281	1.227787	17142.987781	0.024171	0.023191
RS	20	0.404497	1.105433	19945.933536	0.028123	0.027082
RS	21	0.447018	1.105433	20793.777236	0.029318	0.028582
RS	22	0.493123	1.032961	23085.502199	0.032550	0.031762
RS	23	0.543113	1.032961	23822.420206	0.033589	0.032938
RS	24	0.597317	1.002322	25207.135851	0.035541	0.034811
RS	25	0.656090	1.002322	25739.953602	0.036292	0.035507
RS	26	0.719816	1.001329	26176.495014	0.036908	0.036024
RS	27	0.788913	1.001329	26447.705412	0.037290	0.036222
RS	28	0.863834	1.018179	26140.931246	0.036858	0.035713
RS	29	0.945069	1.018179	26122.728935	0.036832	0.035473
RS	30	1.033151	1.043711	25320.000666	0.035700	0.034317
RS	31	1.128658	1.043711	25001.915288	0.035252	0.033690
RS	32	1.232214	1.071920	23882.576111	0.033673	0.032143
RS	33	1.344497	1.071920	23266.660156	0.032805	0.031160
RS	34	1.466245	1.098840	21945.188188	0.030942	0.029377
RS	35	1.598254	1.098840	21047.030524	0.029675	0.028070
RS	36	1.741389	1.122114	19591.666199	0.027623	0.026138
RS	37	1.896588	1.122114	18445.364325	0.026007	0.024551
RS	38	2.064868	1.140784	16901.750244	0.023831	0.022522
RS	39	2.247331	1.140784	15566.087893	0.021947	0.020722
RS	40	2.445173	1.154812	13983.856533	0.019717	0.018653
RS	41	2.659689	1.154812	12544.580501	0.017687	0.016740
RS	42	2.892286	1.164674	10991.180799	0.015497	0.014712
RS	43	3.144487	1.164674	9555.506107	0.013473	0.012813
RS	44	3.417945	1.171263	8113.889778	0.011440	0.010925
RS	45	3.714450	1.171263	6795.783184	0.009582	0.009179
RS	46	4.035946	1.175563	5551.842899	0.007828	0.007540
RS	47	4.384539	1.175563	4448.883399	0.006273	0.006071
RS	48	4.762513	1.178144	3469.022305	0.004891	0.004767
RS	49	5.172343	1.178144	2638.214372	0.003720	0.003651
RS	50	5.616716	1.179011	1946.172546	0.002744	0.002718
RS	51	6.098542	1.179011	1391.177617	0.001961	0.001962
RS	52	6.620978	1.177390	961.199110	0.001355	0.001371
RS	53	7.187447	1.177390	638.212036	0.000900	0.000922
RS	54	7.801660	1.169447	408.666974	0.000576	0.000599
RS	55	8.467641	1.169447	247.987755	0.000350	0.000369
RS	56	9.189754	1.169447	143.310607	0.000202	0.000217
RS	57	9.972729	1.169447	78.547646	0.000111	0.000121
RS	58	10.821696	1.148921	41.124021	0.000058	0.000064
RS	59	11.742217	1.148921	19.711466	0.000028	0.000031
RS	60	12.740323	1.148921	8.821471	0.000012	0.000014
RS	61	13.822552	1.148921	3.664934	0.000005	0.000006
RS	62	14.995997	1.148921	1.404726	0.000002	0.000002
RS	63	16.268343	1.148921	0.711571	0.000001	0.000001
PA	4+25*2+4+6 0.186901852 0.035705986 16.268343425 0.686905808 2.985837753 2.554936090 2.096535060 1.864464693 1.731484599 1.572526452 1.392618031 1.227787237 1.105433207 1.032960685 1.002321557 1.001329474 1.018178690 1.043711039 1.071919500 1.098840352 1.122113544 1.140784376 1.154812288 1.164674382 1.171262850 1.175563229 1.178143518 1.179011240 1.177390106 1.169447388 1.148920996
//
IT	3716
RD	6
LK	-7215337.215531
QD	-602.880177 -> -569.078236
RI	0.0553591284
TR	0.185829	0.035354
MT	16.459011
MM	C_pi: 1.168812, n_recomb: 706098.593092
RS	0	0.000000	0.659884	8801.188084	0.012465	0.080335
RS	1	0.008448	0.659884	9419.701652	0.013340	0.009677
RS	2	0.017610	0.659884	10070.457483	0.014262	0.006939
RS	3	0.027546	0.659884	10753.172026	0.015229	0.006506
RS	4	0.038322	3.265186	2333.873595	0.003305	0.001751
RS	5	0.050008	3.265186	2522.165554	0.003572	0.002162
RS	6	0.062681	2.662245	3340.364775	0.004731	0.003083
RS	7	0.076425	2.662245	3604.041787	0.005104	0.003706
RS	8	0.091330	2.126627	4862.085588	0.006886	0.005372
RS	9	0.107494	2.126627	5232.800693	0.007411	0.006224
RS	10	0.125023	1.889323	6331.515330	0.008967	0.007874
RS	11	0.144034	1.889323	6797.166747	0.009626	0.008630
RS	12	0.164651	1.773516	7763.899365	0.010995	0.009992
RS	13	0.187009	1.773516	8313.330981	0.011774	0.010688
RS	14	0.211257	1.618249	9738.340580	0.013792	0.012637
RS	15	0.237553	1.618249	10388.738611	0.014713	0.013600
RS	16	0.266070	1.427209	12532.600126	0.017749	0.016513
RS	17	0.296997	1.427209	13295.452112	0.018829	0.017738
RS	18	0.330536	1.246222	16093.449842	0.022792	0.021569
RS	19	0.366909	1.246222	16941.530351	0.023993	0.023044
RS	20	0.406355	1.110692	19918.766977	0.028210	0.027188
RS	21	0.449134	1.110692	20768.056859	0.029412	0.028661
RS	22	0.495526	1.030720	23215.675150	0.032879	0.032064
RS	23	0.545838	1.030720	23950.561018	0.033920	0.033228
RS	24	0.600400	0.997355	25403.632827	0.035977	0.035200
RS	25	0.659572	0.997355	25926.434088	0.036718	0.035891
RS	26	0.723743	0.996878	26336.748023	0.037299	0.036373
RS	27	0.793336	0.996878	26591.946105	0.037660	0.036572
RS	28	0.868808	1.016104	26203.169398	0.037110	0.035948
RS	29	0.950655	1.016104	26168.580300	0.037061	0.035716
RS	30	1.039418	1.044873	25270.583239	0.035789	0.034424
RS	31	1.135679	1.044873	24941.271746	0.035323	0.033810
RS	32	1.240073	1.076605	23738.569319	0.033619	0.032139
RS	33	1.353287	1.076605	23120.501695	0.032744	0.031174
RS	34	1.476065	1.106967	21739.061758	0.030788	0.029293
RS	35	1.609216	1.106967	20849.629118	0.029528	0.028007
RS	36	1.753616	1.133395	19359.858908	0.027418	0.026008
RS	37	1.910215	1.133395	18232.870125	0.025822	0.024444
RS	38	2.080044	1.154880	16676.948161	0.023618	0.022376
RS	39	2.264220	1.154880	15369.102313	0.021766	0.020601
RS	40	2.463957	1.171404	13791.058765	0.019531	0.018514
RS	41	2.680568	1.171404	12384.529698	0.017539	0.016628
RS	42	2.915479	1.183487	10845.498143	0.015360	0.014598
RS	43	3.170236	1.183487	9442.982202	0.013373	0.012726
RS	44	3.446515	1.192095	8019.527231	0.011358	0.010845
RS	45	3.746135	1.192095	6730.495131	0.009532	0.009124
RS	46	4.071069	1.198266	5503.227343	0.007794	0.007495
RS	47	4.423453	1.198266	4421.890166	0.006262	0.006046
RS	48	4.805608	1.202514	3453.948969	0.004892	0.004752
RS	49	5.220049	1.202514	2635.953517	0.003733	0.003648
RS	50	5.669503	1.204688	1950.028361	0.002762	0.002721
RS	51	6.156928	1.204688	1400.039729	0.001983	0.001970
RS	52	6.685533	1.203728	971.384201	0.001376	0.001382
RS	53	7.258795	1.203728	648.347481	0.000918	0.000933
RS	54	7.880489	1.195159	417.586526	0.000591	0.000609
RS	55	8.554705	1.195159	254.849600	0.000361	0.000377
RS	56	9.285881	1.195159	148.169754	0.000210	0.000223
RS	57	10.078828	1.195159	81.733651	0.000116	0.000125
RS	58	10.938767	1.171646	43.147012	0.000061	0.000067
RS	59	11.871356	1.171646	20.796429	0.000029	0.000033
RS	60	12.882732	1.171646	9.361601	0.000013	0.000015
RS	61	13.979553	1.171646	3.913303	0.000006	0.000006
RS	62	15.169037	1.171646	1.509629	0.000002	0.000002
RS	63	16.459011	1.171646	0.772239	0.000001	0.000001
PA	4+25*2+4+6 0.185828581 0.035353992 16.459011346 0.659883575 3.265186267 2.662245374 2.126627204 1.889323309 1.773516087 1.618248637 1.427208501 1.246222031 1.110691673 1.030719564 0.997354761 0.996878488 1.016103640 1.044873123 1.076604528 1.106967095 1.133394596 1.154880228 1.171403595 1.183487063 1.192095450 1.198265594 1.202514209 1.204687872 1.203728089 1.195158867 1.171645945
//
IT	4091
RD	7
LK	-7215275.658652
QD	-565.960789 -> -542.806507
RI	0.0548618290
TR	0.184964	0.035060
MT	16.616102
MM	C_pi: 1.173883, n_recomb: 703317.829757
RS	0	0.000000	0.641570	9033.086243	0.012844	0.080270
RS	1	0.008465	0.641570	9665.389127	0.013743	0.009713
RS	2	0.017646	0.641570	10330.058091	0.014688	0.007048
RS	3	0.027604	0.641570	11026.663507	0.015678	0.006700
RS	4	0.038405	3.543996	2143.828048	0.003048	0.001605
RS	5	0.050120	3.543996	2317.791229	0.003296	0.002000
RS	6	0.062827	2.745415	3232.061438	0.004595	0.003004
RS	7	0.076610	2.745415	3488.222895	0.004960	0.003612
RS	8	0.091559	2.135535	4833.717335	0.006873	0.005378
RS	9	0.107774	2.135535	5203.081673	0.007398	0.006232
RS	10	0.125361	1.897380	6296.064423	0.008952	0.007895
RS	11	0.144437	1.897380	6760.163884	0.009612	0.008657
RS	12	0.165127	1.803443	7627.658373	0.010845	0.009916
RS	13	0.187569	1.803443	8170.036818	0.011616	0.010600
RS	14	0.211911	1.656908	9508.644449	0.013520	0.012463
RS	15	0.238312	1.656908	10148.520978	0.014429	0.013397
RS	16	0.266949	1.458516	12272.390727	0.017449	0.016312
RS	17	0.298010	1.458516	13026.370150	0.018521	0.017497
RS	18	0.331699	1.263722	15898.177878	0.022605	0.021451
RS	19	0.368241	1.263722	16743.121725	0.023806	0.022888
RS	20	0.407875	1.116361	19866.430651	0.028247	0.027249
RS	21	0.450865	1.116361	20716.618030	0.029456	0.028698
RS	22	0.497493	1.029545	23302.772969	0.033133	0.032303
RS	23	0.548068	1.029545	24036.060041	0.034175	0.033454
RS	24	0.602924	0.993575	25554.417109	0.036334	0.035520
RS	25	0.662424	0.993575	26068.949182	0.037066	0.036205
RS	26	0.726960	0.993329	26462.526452	0.037625	0.036665
RS	27	0.796958	0.993329	26704.403986	0.037969	0.036862
RS	28	0.872882	1.014360	26251.343436	0.037325	0.036147
RS	29	0.955232	1.014360	26203.076719	0.037256	0.035919
RS	30	1.044553	1.045629	25230.412059	0.035873	0.034519
RS	31	1.141434	1.045629	24891.458345	0.035391	0.033915
RS	32	1.246516	1.080077	23624.242928	0.033590	0.032146
RS	33	1.360492	1.080077	23003.513936	0.032707	0.031193
RS	34	1.484117	1.113097	21576.005162	0.030677	0.029236
RS	35	1.618205	1.113097	20692.213360	0.029421	0.027966
RS	36	1.763644	1.141991	19175.692934	0.027265	0.025913
RS	37	1.921393	1.141991	18062.508352	0.025682	0.024367
RS	38	2.092495	1.165748	16496.034590	0.023455	0.022264
RS	39	2.278080	1.165748	15208.841268	0.021624	0.020508
RS	40	2.479374	1.184395	13632.321117	0.019383	0.018404
RS	41	2.697707	1.184395	12250.942945	0.017419	0.016539
RS	42	2.934520	1.198497	10721.399318	0.015244	0.014503
RS	43	3.191379	1.198497	9345.320087	0.013287	0.012653
RS	44	3.469980	1.209073	7935.003389	0.011282	0.010775
RS	45	3.772163	1.209073	6670.197501	0.009484	0.009075
RS	46	4.099924	1.217178	5455.922397	0.007757	0.007453
RS	47	4.455429	1.217178	4393.592816	0.006247	0.006021
RS	48	4.841026	1.223232	3435.769557	0.004885	0.004734
RS	49	5.259262	1.223232	2629.869685	0.003739	0.003642
RS	50	5.712900	1.226877	1949.800802	0.002772	0.002721
RS	51	6.204937	1.226877	1405.231697	0.001998	0.001976
RS	52	6.738622	1.226733	978.434247	0.001391	0.001390
RS	53	7.317481	1.226733	656.098096	0.000933	0.000942
RS	54	7.945338	1.217686	424.764172	0.000604	0.000617
RS	55	8.626341	1.217686	260.570348	0.000370	0.000384
RS	56	9.364987	1.217686	152.328911	0.000217	0.000228
RS	57	10.166156	1.217686	84.519304	0.000120	0.000128
RS	58	11.035141	1.191347	44.955858	0.000064	0.000069
RS	59	11.977682	1.191347	21.778729	0.000031	0.000034
RS	60	13.000005	1.191347	9.856538	0.000014	0.000015
RS	61	14.108862	1.191347	4.143582	0.000006	0.000007
RS	62	15.311580	1.191347	1.608029	0.000002	0.000003
RS	63	16.616102	1.191347	0.830130	0.000001	0.000001
PA	4+25*2+4+6 0.184963659 0.035059784 16.616102283 0.641569908 3.543996149 2.745415153 2.135534662 1.897380054 1.803442953 1.656907856 1.458516341 1.263721951 1.116360715 1.029544914 0.993574885 0.993328584 1.014360351 1.045629442 1.080076929 1.113097464 1.141990908 1.165747541 1.184395346 1.198497129 1.209073479 1.217178192 1.223231850 1.226877338 1.226733299 1.217686007 1.191347459
//
IT	3828
RD	8
LK	-7215233.064206
QD	-542.287942 -> -525.706296
RI	0.0545052287
TR	0.184254	0.034809
MT	16.747572
MM	C_pi: 1.178080, n_recomb: 700839.681037
RS	0	0.000000	0.628711	9199.322538	0.013126	0.080217
RS	1	0.008478	0.628711	9841.480468	0.014042	0.009740
RS	2	0.017675	0.628711	10516.064026	0.015005	0.007130
RS	3	0.027651	0.628711	11222.531226	0.016013	0.006845
RS	4	0.038474	3.826312	1980.520343	0.002826	0.001482
RS	5	0.050214	3.826312	2142.025467	0.003056	0.001858
RS	6	0.062949	2.811777	3149.755806	0.004494	0.002943
RS	7	0.076764	2.811777	3400.190774	0.004852	0.003537
RS	8	0.091750	2.130402	4838.028318	0.006903	0.005406
RS	9	0.108006	2.130402	5208.153784	0.007431	0.006265
RS	10	0.125641	1.893794	6299.453767	0.008988	0.007940
RS	11	0.144771	1.893794	6764.293726	0.009652	0.008713
RS	12	0.165523	1.824133	7532.597669	0.010748	0.009862
RS	13	0.188034	1.824133	8070.067491	0.011515	0.010544
RS	14	0.212454	1.689731	9318.365981	0.013296	0.012310
RS	15	0.238944	1.689731	9949.314243	0.014196	0.013226
RS	16	0.267680	1.486897	12040.771127	0.017180	0.016123
RS	17	0.298852	1.486897	12786.483091	0.018245	0.017277
RS	18	0.332667	1.280216	15710.886430	0.022417	0.021325
RS	19	0.369348	1.280216	16552.401548	0.023618	0.022732
RS	20	0.409140	1.122173	19799.067275	0.028250	0.027279
RS	21	0.452305	1.122173	20649.759817	0.029464	0.028708
RS	22	0.499130	1.029119	23358.790166	0.033330	0.032494
RS	23	0.549924	1.029119	24090.836485	0.034374	0.033632
RS	24	0.605025	0.990720	25669.883948	0.036627	0.035788
RS	25	0.664798	0.990720	26177.604762	0.037352	0.036464
RS	26	0.729638	0.990551	26560.292457	0.037898	0.036910
RS	27	0.799975	0.990551	26791.142172	0.038227	0.037103
RS	28	0.876275	1.012996	26286.827588	0.037508	0.036315
RS	29	0.959044	1.012996	26227.258275	0.037423	0.036089
RS	30	1.048830	1.046216	25195.784307	0.035951	0.034603
RS	31	1.146229	1.046216	24848.715986	0.035456	0.034005
RS	32	1.251884	1.082753	23531.763651	0.033577	0.032159
RS	33	1.366498	1.082753	22908.279754	0.032687	0.031216
RS	34	1.490828	1.117802	21445.796342	0.030600	0.029199
RS	35	1.625699	1.117802	20565.537933	0.029344	0.027940
RS	36	1.772005	1.148592	19028.590154	0.027151	0.025845
RS	37	1.930715	1.148592	17925.176639	0.025577	0.024310
RS	38	2.102880	1.174159	16349.842367	0.023329	0.022180
RS	39	2.289641	1.174159	15077.915014	0.021514	0.020437
RS	40	2.492236	1.194602	13501.156414	0.019264	0.018316
RS	41	2.712007	1.194602	12139.091916	0.017321	0.016466
RS	42	2.950410	1.210533	10615.382023	0.015147	0.014423
RS	43	3.209025	1.210533	9260.464272	0.013213	0.012590
RS	44	3.489566	1.223011	7859.400235	0.011214	0.010712
RS	45	3.793891	1.223011	6614.894317	0.009439	0.009029
RS	46	4.124017	1.233088	5410.639897	0.007720	0.007412
RS	47	4.482131	1.233088	4365.077875	0.006228	0.005995
RS	48	4.870606	1.241053	3415.800167	0.004874	0.004715
RS	49	5.292017	1.241053	2621.250920	0.003740	0.003634
RS	50	5.749155	1.246309	1946.684619	0.002778	0.002718
RS	51	6.245049	1.246309	1407.733917	0.002009	0.001979
RS	52	6.782985	1.247113	983.121662	0.001403	0.001395
RS	53	7.366528	1.247113	662.016641	0.000945	0.000949
RS	54	7.999544	1.237718	430.577431	0.000614	0.000625
RS	55	8.686227	1.237718	265.385825	0.000379	0.000390
RS	56	9.431127	1.237718	155.926146	0.000222	0.000232
RS	57	10.239181	1.237718	86.979982	0.000124	0.000131
RS	58	11.115742	1.208703	46.588424	0.000066	0.000071
RS	59	12.066618	1.208703	22.676067	0.000032	0.000035
RS	60	13.098109	1.208703	10.313899	0.000015	0.000016
RS	61	14.217051	1.208703	4.358764	0.000006	0.000007
RS	62	15.430858	1.208703	1.700991	0.000002	0.000003
RS	63	16.747572	1.208703	0.885714	0.000001	0.000001
PA	4+25*2+4+6 0.184253658 0.034809268 16.747571525 0.628710989 3.826312355 2.811776859 2.130402419 1.893793660 1.824133317 1.689730741 1.486897276 1.280216033 1.122172610 1.029118791 0.990720400 0.990551066 1.012996361 1.046215790 1.082752977 1.117802176 1.148591867 1.174158992 1.194601756 1.210532666 1.223011408 1.233088001 1.241052877 1.246308509 1.247113027 1.237718016 1.208703472
//
IT	4419
RD	9
LK	-7215202.262097
QD	-526.668385 -> -514.294038
RI	0.0542395824
TR	0.183659	0.034592
MT	16.859469
MM	C_pi: 1.181622, n_recomb: 698608.703043
RS	0	0.000000	0.619397	9320.016564	0.013341	0.080173
RS	1	0.008489	0.619397	9969.333851	0.014270	0.009761
RS	2	0.017700	0.619397	10651.102214	0.015246	0.007192
RS	3	0.027692	0.619397	11364.692674	0.016268	0.006956
RS	4	0.038532	4.115662	1837.102648	0.002630	0.001376
RS	5	0.050293	4.115662	1987.555518	0.002845	0.001733
RS	6	0.063052	2.867005	3083.872652	0.004414	0.002894
RS	7	0.076894	2.867005	3329.710117	0.004766	0.003474
RS	8	0.091911	2.116580	4862.917293	0.006961	0.005447
RS	9	0.108203	2.116580	5235.124917	0.007494	0.006312
RS	10	0.125879	1.882462	6329.015872	0.009059	0.008000
RS	11	0.145054	1.882462	6796.135248	0.009728	0.008787
RS	12	0.165858	1.837872	7467.187285	0.010689	0.009825
RS	13	0.188428	1.837872	8001.316229	0.011453	0.010511
RS	14	0.212914	1.717742	9158.981907	0.013110	0.012174
RS	15	0.239479	1.717742	9782.304375	0.014003	0.013080
RS	16	0.268298	1.512660	11834.246329	0.016940	0.015945
RS	17	0.299565	1.512660	12572.310841	0.017996	0.017078
RS	18	0.333486	1.295665	15534.009733	0.022236	0.021198
RS	19	0.370286	1.295665	16371.975360	0.023435	0.022580
RS	20	0.410211	1.127926	19723.797681	0.028233	0.027290
RS	21	0.453525	1.127926	20574.704271	0.029451	0.028700
RS	22	0.500516	1.029189	23392.722775	0.033485	0.032650
RS	23	0.551497	1.029189	24123.787971	0.034531	0.033775
RS	24	0.606805	0.988576	25757.949188	0.036870	0.036014
RS	25	0.666809	0.988576	26260.031074	0.037589	0.036681
RS	26	0.731907	0.988417	26635.106520	0.038126	0.037117
RS	27	0.802532	0.988417	26856.832919	0.038443	0.037305
RS	28	0.879152	1.012011	26310.691412	0.037662	0.036458
RS	29	0.962276	1.012011	26241.858846	0.037563	0.036231
RS	30	1.052457	1.046775	25163.740963	0.036020	0.034676
RS	31	1.150295	1.046775	24809.974668	0.035513	0.034082
RS	32	1.256438	1.084917	23454.930033	0.033574	0.032177
RS	33	1.371592	1.084917	22828.853476	0.032678	0.031239
RS	34	1.496522	1.121494	21340.277229	0.030547	0.029177
RS	35	1.632058	1.121494	20462.139369	0.029290	0.027925
RS	36	1.779100	1.153713	18910.009711	0.027068	0.025797
RS	37	1.938625	1.153713	17813.422083	0.025498	0.024271
RS	38	2.111693	1.180702	16230.881885	0.023233	0.022117
RS	39	2.299454	1.180702	14970.157127	0.021429	0.020384
RS	40	2.503154	1.202652	13392.039682	0.019170	0.018247
RS	41	2.724147	1.202652	12044.793733	0.017241	0.016408
RS	42	2.963902	1.220236	10524.229506	0.015065	0.014356
RS	43	3.224010	1.220236	9186.325737	0.013149	0.012537
RS	44	3.506200	1.234548	7791.503509	0.011153	0.010656
RS	45	3.812347	1.234548	6564.138108	0.009396	0.008988
RS	46	4.144483	1.246616	5367.529358	0.007683	0.007373
RS	47	4.504816	1.246616	4336.857990	0.006208	0.005970
RS	48	4.895740	1.256572	3394.805365	0.004859	0.004695
RS	49	5.319851	1.256572	2610.904045	0.003737	0.003625
RS	50	5.779966	1.263552	1941.472032	0.002779	0.002713
RS	51	6.279143	1.263552	1408.216349	0.002016	0.001980
RS	52	6.820696	1.265421	985.988785	0.001411	0.001399
RS	53	7.408225	1.265421	666.498989	0.000954	0.000955
RS	54	8.045632	1.255796	435.301471	0.000623	0.000630
RS	55	8.737151	1.255796	269.471013	0.000386	0.000395
RS	56	9.487377	1.255796	159.065737	0.000228	0.000236
RS	57	10.301292	1.255796	89.173659	0.000128	0.000134
RS	58	11.184304	1.224223	48.074991	0.000069	0.000073
RS	59	12.142279	1.224223	23.502550	0.000034	0.000036
RS	60	13.181581	1.224223	10.739718	0.000015	0.000017
RS	61	14.309114	1.224223	4.561201	0.000007	0.000007
RS	62	15.532368	1.224223	1.789342	0.000003	0.000003
RS	63	16.859469	1.224223	0.939341	0.000001	0.000001
PA	4+25*2+4+6 0.183658929 0.034592194 16.859469457 0.619397327 4.115662412 2.867005432 2.116579679 1.882462424 1.837872037 1.717741819 1.512660495 1.295665417 1.127925936 1.029189455 0.988575648 0.988417072 1.012010971 1.046775028 1.084916777 1.121493800 1.153713328 1.180701781 1.202652344 1.220236428 1.234548404 1.246615707 1.256571719 1.263551723 1.265420533 1.255796124 1.224223480
//
IT	3856
RD	10
LK	-7215179.070319
QD	-516.091691 -> -506.513697
RI	0.0540340804
TR	0.183152	0.034401
MT	16.956133
MM	C_pi: 1.184657, n_recomb: 696580.627936
RS	0	0.000000	0.612443	9409.063820	0.013508	0.080136
RS	1	0.008499	0.612443	10063.679360	0.014447	0.009778
RS	2	0.017721	0.612443	10750.752769	0.015434	0.007242
RS	3	0.027726	0.612443	11469.586779	0.016466	0.007043
RS	4	0.038582	4.415130	1709.021519	0.002453	0.001283
RS	5	0.050360	4.415130	1849.515832	0.002655	0.001619
RS	6	0.063140	2.915372	3028.116989	0.004347	0.002852
RS	7	0.077005	2.915372	3270.046489	0.004694	0.003419
RS	8	0.092050	2.097822	4900.196155	0.007035	0.005496
RS	9	0.108372	2.097822	5275.266877	0.007573	0.006367
RS	10	0.126082	1.866305	6375.677011	0.009153	0.008070
RS	11	0.145298	1.866305	6846.066298	0.009828	0.008874
RS	12	0.166146	1.846486	7423.023953	0.010656	0.009801
RS	13	0.188766	1.846486	7954.944534	0.011420	0.010494
RS	14	0.213309	1.741803	9023.937601	0.012955	0.012054
RS	15	0.239938	1.741803	9640.693646	0.013840	0.012955
RS	16	0.268830	1.536091	11649.578009	0.016724	0.015781
RS	17	0.300178	1.536091	12380.594579	0.017773	0.016897
RS	18	0.334190	1.310061	15368.713882	0.022063	0.021072
RS	19	0.371093	1.310061	16203.123782	0.023261	0.022435
RS	20	0.411133	1.133481	19645.476222	0.028203	0.027288
RS	21	0.454575	1.133481	20496.377435	0.029424	0.028683
RS	22	0.501709	1.029572	23411.113806	0.033609	0.032779
RS	23	0.552850	1.029572	24141.373185	0.034657	0.033893
RS	24	0.608337	0.986958	25824.998149	0.037074	0.036207
RS	25	0.668541	0.986958	26322.356697	0.037788	0.036864
RS	26	0.733861	0.986805	26691.173221	0.038317	0.037293
RS	27	0.804733	0.986805	26905.336508	0.038625	0.037475
RS	28	0.881628	1.011368	26324.237480	0.037791	0.036577
RS	29	0.965059	1.011368	26247.859286	0.037681	0.036349
RS	30	1.055581	1.047377	25132.432907	0.036080	0.034739
RS	31	1.153796	1.047377	24773.232787	0.035564	0.034147
RS	32	1.260359	1.086751	23389.202352	0.033577	0.032195
RS	33	1.375979	1.086751	22760.837742	0.032675	0.031263
RS	34	1.501426	1.124455	21253.372129	0.030511	0.029166
RS	35	1.637535	1.124455	20376.412508	0.029252	0.027919
RS	36	1.785213	1.157726	18813.423724	0.027008	0.025765
RS	37	1.945441	1.157726	17721.500659	0.025441	0.024244
RS	38	2.119288	1.185809	16133.309286	0.023161	0.022071
RS	39	2.307911	1.185809	14880.703066	0.021362	0.020343
RS	40	2.512565	1.209019	13300.559948	0.019094	0.018192
RS	41	2.734613	1.209019	11964.648550	0.017176	0.016361
RS	42	2.975533	1.228094	10445.269211	0.014995	0.014300
RS	43	3.236930	1.228094	9121.098288	0.013094	0.012491
RS	44	3.520543	1.244163	7730.213831	0.011097	0.010606
RS	45	3.828262	1.244163	6517.425004	0.009356	0.008950
RS	46	4.162134	1.258226	5326.557011	0.007647	0.007335
RS	47	4.524383	1.258226	4309.200203	0.006186	0.005945
RS	48	4.917420	1.270235	3373.262201	0.004843	0.004674
RS	49	5.343862	1.270235	2599.367714	0.003732	0.003614
RS	50	5.806549	1.279032	1934.718816	0.002777	0.002706
RS	51	6.308560	1.279032	1407.159843	0.002020	0.001980
RS	52	6.853239	1.282063	987.436054	0.001418	0.001401
RS	53	7.444211	1.282063	669.840572	0.000962	0.000959
RS	54	8.085411	1.272310	439.146032	0.000630	0.000636
RS	55	8.781108	1.272310	272.959504	0.000392	0.000400
RS	56	9.535935	1.272310	161.827420	0.000232	0.000240
RS	57	10.354915	1.272310	91.144717	0.000131	0.000137
RS	58	11.243503	1.238290	49.438316	0.000071	0.000075
RS	59	12.207614	1.238290	24.269017	0.000035	0.000037
RS	60	13.253667	1.238290	11.138751	0.000016	0.000017
RS	61	14.388627	1.238290	4.752800	0.000007	0.000007
RS	62	15.620049	1.238290	1.873775	0.000003	0.000003
RS	63	16.956133	1.238290	0.991325	0.000001	0.000002
PA	4+25*2+4+6 0.183151758 0.034401349 16.956133057 0.612443272 4.415130216 2.915371876 2.097821502 1.866305120 1.846485836 1.741803308 1.536090968 1.310060656 1.133480716 1.029572245 0.986957839 0.986805178 1.011368195 1.047376993 1.086751483 1.124454821 1.157725589 1.185809199 1.209018857 1.228093713 1.244163291 1.258226166 1.270235422 1.279032423 1.282062669 1.272309964 1.238290449
//
IT	3875
RD	11
LK	-7215160.981636
QD	-508.763268 -> -501.114539
RI	0.0538694470
TR	0.182711	0.034231
MT	17.040944
MM	C_pi: 1.187302, n_recomb: 694721.692985
RS	0	0.000000	0.607083	9476.190860	0.013640	0.080105
RS	1	0.008508	0.607083	10134.819469	0.014588	0.009792
RS	2	0.017739	0.607083	10825.902385	0.015583	0.007282
RS	3	0.027756	0.607083	11548.687621	0.016623	0.007113
RS	4	0.038626	4.726740	1593.415119	0.002294	0.001199
RS	5	0.050420	4.726740	1724.850293	0.002483	0.001516
RS	6	0.063217	2.959857	2978.488244	0.004287	0.002815
RS	7	0.077103	2.959857	3216.919031	0.004631	0.003368
RS	8	0.092171	2.076775	4944.069911	0.007117	0.005548
RS	9	0.108520	2.076775	5322.402185	0.007661	0.006426
RS	10	0.126260	1.847400	6433.055866	0.009260	0.008146
RS	11	0.145510	1.847400	6907.318944	0.009943	0.008967
RS	12	0.166398	1.851390	7394.036971	0.010643	0.009786
RS	13	0.189062	1.851390	7924.561817	0.011407	0.010489
RS	14	0.213655	1.762634	8908.218700	0.012823	0.011947
RS	15	0.240340	1.762634	9519.272626	0.013702	0.012847
RS	16	0.269295	1.557463	11483.838070	0.016530	0.015629
RS	17	0.300714	1.557463	12208.369041	0.017573	0.016733
RS	18	0.334806	1.323444	15215.135345	0.021901	0.020952
RS	19	0.371798	1.323444	16046.057174	0.023097	0.022299
RS	20	0.411938	1.138761	19567.223111	0.028166	0.027278
RS	21	0.455493	1.138761	20417.957628	0.029390	0.028661
RS	22	0.502753	1.030136	23418.881396	0.033710	0.032889
RS	23	0.554033	1.030136	24148.447323	0.034760	0.033993
RS	24	0.609677	0.985738	25875.838675	0.037246	0.036373
RS	25	0.670055	0.985738	26369.192905	0.037956	0.037022
RS	26	0.735570	0.985618	26732.031201	0.038479	0.037443
RS	27	0.806658	0.985618	26939.904989	0.038778	0.037620
RS	28	0.883794	1.011034	26328.724713	0.037898	0.036678
RS	29	0.967493	1.011034	26246.250218	0.037780	0.036448
RS	30	1.058313	1.048066	25100.717064	0.036131	0.034792
RS	31	1.156860	1.048066	24737.204770	0.035607	0.034202
RS	32	1.263791	1.088385	23331.420352	0.033584	0.032214
RS	33	1.379819	1.088385	22701.143050	0.032677	0.031285
RS	34	1.505719	1.126898	21180.549802	0.030488	0.029162
RS	35	1.642330	1.126898	20304.166249	0.029226	0.027918
RS	36	1.790564	1.160910	18733.961709	0.026966	0.025746
RS	37	1.951408	1.160910	17645.111032	0.025399	0.024227
RS	38	2.125938	1.189815	16052.707622	0.023107	0.022038
RS	39	2.315316	1.189815	14805.857773	0.021312	0.020314
RS	40	2.520805	1.214069	13223.334375	0.019034	0.018149
RS	41	2.743778	1.214069	11896.027589	0.017123	0.016323
RS	42	2.985720	1.234488	10376.383455	0.014936	0.014252
RS	43	3.248246	1.234488	9063.326316	0.013046	0.012451
RS	44	3.533107	1.252241	7674.588662	0.011047	0.010561
RS	45	3.842204	1.252241	6474.286496	0.009319	0.008915
RS	46	4.177598	1.268289	5287.649335	0.007611	0.007300
RS	47	4.541526	1.268289	4282.271232	0.006164	0.005921
RS	48	4.936417	1.282399	3351.508664	0.004824	0.004652
RS	49	5.364904	1.282399	2587.036730	0.003724	0.003603
RS	50	5.829846	1.293089	1926.840094	0.002774	0.002699
RS	51	6.334344	1.293089	1404.929123	0.002022	0.001979
RS	52	6.881764	1.297365	987.770122	0.001422	0.001402
RS	53	7.475757	1.297365	672.270852	0.000968	0.000963
RS	54	8.120286	1.287571	442.276426	0.000637	0.000640
RS	55	8.819649	1.287571	275.957920	0.000397	0.000404
RS	56	9.578513	1.287571	164.275656	0.000236	0.000243
RS	57	10.401940	1.287571	92.929522	0.000134	0.000139
RS	58	11.295421	1.251208	50.697416	0.000073	0.000077
RS	59	12.264919	1.251208	24.984618	0.000036	0.000038
RS	60	13.316898	1.251208	11.515060	0.000017	0.000018
RS	61	14.458378	1.251208	4.935213	0.000007	0.000008
RS	62	15.696973	1.251208	1.954902	0.000003	0.000003
RS	63	17.040944	1.251208	1.041955	0.000001	0.000002
PA	4+25*2+4+6 0.182711073 0.034231266 17.040943961 0.607083103 4.726739606 2.959856921 2.076774785 1.847399582 1.851390071 1.762633666 1.557462839 1.323443920 1.138761262 1.030135842 0.985738232 0.985617521 1.011034472 1.048066204 1.088384860 1.126898202 1.160909793 1.189815326 1.214069042 1.234488472 1.252241164 1.268288846 1.282398998 1.293089172 1.297365304 1.287571420 1.251207784
//
IT	3577
RD	12
LK	-7215146.444284
QD	-503.583855 -> -497.314158
RI	0.0537327677
TR	0.182320	0.034078
MT	17.116611
MM	C_pi: 1.189649, n_recomb: 693006.451520
RS	0	0.000000	0.602816	9528.147437	0.013749	0.080078
RS	1	0.008515	0.602816	10189.901253	0.014704	0.009803
RS	2	0.017756	0.602816	10884.100160	0.015706	0.007316
RS	3	0.027783	0.602816	11609.947238	0.016753	0.007172
RS	4	0.038664	5.052760	1488.087261	0.002147	0.001123
RS	5	0.050472	5.052760	1611.211493	0.002325	0.001422
RS	6	0.063285	3.002517	2932.443782	0.004231	0.002780
RS	7	0.077190	3.002517	3167.607166	0.004571	0.003320
RS	8	0.092278	2.055139	4990.711553	0.007202	0.005601
RS	9	0.108651	2.055139	5372.453430	0.007752	0.006485
RS	10	0.126419	1.827195	6496.642206	0.009375	0.008225
RS	11	0.145699	1.827195	6975.111425	0.010065	0.009063
RS	12	0.166621	1.853675	7375.798306	0.010643	0.009777
RS	13	0.189325	1.853675	7905.504745	0.011408	0.010492
RS	14	0.213962	1.780852	8807.866118	0.012710	0.011851
RS	15	0.240697	1.780852	9413.922057	0.013584	0.012752
RS	16	0.269709	1.577036	11334.457308	0.016355	0.015488
RS	17	0.301191	1.577036	12053.022169	0.017392	0.016583
RS	18	0.335354	1.335881	15072.954899	0.021750	0.020837
RS	19	0.372426	1.335881	15900.507196	0.022944	0.022172
RS	20	0.412654	1.143729	19491.150883	0.028125	0.027263
RS	21	0.456309	1.143729	20341.607688	0.029353	0.028635
RS	22	0.503680	1.030794	23419.654943	0.033794	0.032983
RS	23	0.555086	1.030794	24148.599476	0.034846	0.034078
RS	24	0.610869	0.984822	25914.326841	0.037394	0.036518
RS	25	0.671402	0.984822	26404.241537	0.038101	0.037159
RS	26	0.737090	0.984782	26760.567075	0.038615	0.037572
RS	27	0.808371	0.984782	26963.198458	0.038908	0.037743
RS	28	0.885722	1.010980	26325.420358	0.037987	0.036762
RS	29	0.969660	1.010980	26238.073704	0.037861	0.036530
RS	30	1.060745	1.048872	25067.997290	0.036173	0.034837
RS	31	1.159587	1.048872	24701.162467	0.035643	0.034247
RS	32	1.266846	1.089911	23279.385640	0.033592	0.032232
RS	33	1.383237	1.089911	22647.602367	0.032680	0.031305
RS	34	1.509541	1.128983	21118.539657	0.030474	0.029163
RS	35	1.646599	1.128983	20242.361773	0.029209	0.027922
RS	36	1.795328	1.163483	18667.985517	0.026938	0.025735
RS	37	1.956722	1.163483	17581.030677	0.025369	0.024218
RS	38	2.131859	1.192984	15985.702527	0.023067	0.022016
RS	39	2.321910	1.192984	14742.789874	0.021274	0.020293
RS	40	2.528145	1.218098	13157.722504	0.018986	0.018116
RS	41	2.751941	1.218098	11836.870565	0.017080	0.016293
RS	42	2.994794	1.239730	10315.908520	0.014886	0.014211
RS	43	3.258327	1.239730	9011.856288	0.013004	0.012416
RS	44	3.544301	1.259091	7623.878583	0.011001	0.010520
RS	45	3.854627	1.259091	6434.338460	0.009285	0.008883
RS	46	4.191377	1.277109	5250.697772	0.007577	0.007266
RS	47	4.556804	1.277109	4256.165451	0.006142	0.005898
RS	48	4.953348	1.293350	3329.800039	0.004805	0.004631
RS	49	5.383659	1.293350	2574.214283	0.003715	0.003591
RS	50	5.850612	1.305998	1918.155417	0.002768	0.002690
RS	51	6.357328	1.305998	1401.808763	0.002023	0.001976
RS	52	6.907193	1.311595	987.232684	0.001425	0.001402
RS	53	7.503881	1.311595	673.972764	0.000973	0.000965
RS	54	8.151380	1.301835	444.826184	0.000642	0.000643
RS	55	8.854015	1.301835	278.553217	0.000402	0.000407
RS	56	9.616482	1.301835	166.463538	0.000240	0.000246
RS	57	10.443876	1.301835	94.558345	0.000136	0.000141
RS	58	11.341725	1.263171	51.869716	0.000075	0.000078
RS	59	12.316029	1.263171	25.657012	0.000037	0.000039
RS	60	13.373300	1.263171	11.871667	0.000017	0.000018
RS	61	14.520600	1.263171	5.109484	0.000007	0.000008
RS	62	15.765598	1.263171	2.033024	0.000003	0.000003
RS	63	17.116611	1.263171	1.091287	0.000002	0.000002
PA	4+25*2+4+6 0.182320346 0.034077669 17.116610995 0.602815556 5.052759575 3.002516983 2.055139073 1.827195169 1.853674677 1.780852110 1.577036285 1.335880994 1.143728660 1.030794059 0.984821661 0.984781899 1.010980477 1.048871812 1.089910668 1.128983108 1.163482763 1.192983540 1.218098278 1.239729812 1.259091268 1.277109074 1.293349735 1.305998163 1.311595077 1.301834983 1.263171331
//
IT	3859
RD	13
LK	-7215134.460992
QD	-499.853671 -> -494.602373
RI	0.0536157992
TR	0.181968	0.033938
MT	17.185032
MM	C_pi: 1.191760, n_recomb: 691413.900652
RS	0	0.000000	0.599279	9570.012269	0.013841	0.080053
RS	1	0.008522	0.599279	10234.297083	0.014802	0.009814
RS	2	0.017771	0.599279	10931.014456	0.015810	0.007345
RS	3	0.027807	0.599279	11659.329292	0.016863	0.007223
RS	4	0.038699	5.394732	1391.575524	0.002013	0.001053
RS	5	0.050520	5.394732	1507.037275	0.002180	0.001335
RS	6	0.063347	3.044712	2888.389369	0.004178	0.002747
RS	7	0.077268	3.044712	3120.404813	0.004513	0.003273
RS	8	0.092375	2.034042	5037.380141	0.007286	0.005653
RS	9	0.108770	2.034042	5422.500696	0.007843	0.006541
RS	10	0.126561	1.806682	6563.167922	0.009492	0.008305
RS	11	0.145869	1.806682	7045.979039	0.010191	0.009160
RS	12	0.166823	1.854128	7365.142336	0.010652	0.009773
RS	13	0.189562	1.854128	7894.436790	0.011418	0.010501
RS	14	0.214239	1.796939	8719.861692	0.012612	0.011765
RS	15	0.241019	1.796939	9321.495906	0.013482	0.012668
RS	16	0.270081	1.595034	11199.181581	0.016198	0.015358
RS	17	0.301620	1.595034	11912.249986	0.017229	0.016447
RS	18	0.335847	1.347439	14941.513506	0.021610	0.020730
RS	19	0.372991	1.347439	15765.839951	0.022802	0.022053
RS	20	0.413300	1.148369	19418.367248	0.028085	0.027247
RS	21	0.457045	1.148369	20268.467716	0.029315	0.028610
RS	22	0.504517	1.031490	23415.818530	0.033867	0.033067
RS	23	0.556035	1.031490	24144.183650	0.034920	0.034154
RS	24	0.611944	0.984134	25943.284960	0.037522	0.036646
RS	25	0.672617	0.984134	26430.203142	0.038226	0.037279
RS	26	0.738461	0.984232	26779.125861	0.038731	0.037683
RS	27	0.809916	0.984232	26977.369166	0.039018	0.037848
RS	28	0.887461	1.011169	26315.443205	0.038060	0.036832
RS	29	0.971615	1.011169	26224.251832	0.037928	0.036599
RS	30	1.062940	1.049799	25033.962773	0.036207	0.034874
RS	31	1.162048	1.049799	24664.665768	0.035673	0.034285
RS	32	1.269602	1.091387	23231.436778	0.033600	0.032249
RS	33	1.386322	1.091387	22598.561546	0.032685	0.031323
RS	34	1.512989	1.130816	21064.868537	0.030466	0.029169
RS	35	1.650452	1.130816	20188.682774	0.029199	0.027928
RS	36	1.799628	1.165600	18612.640224	0.026920	0.025732
RS	37	1.961519	1.165600	17526.717759	0.025349	0.024215
RS	38	2.137205	1.195507	15929.624840	0.023039	0.022003
RS	39	2.327864	1.195507	14689.245819	0.021245	0.020280
RS	40	2.534772	1.221321	13101.666295	0.018949	0.018091
RS	41	2.759312	1.221321	11785.552830	0.017046	0.016269
RS	42	3.002988	1.244046	10262.495721	0.014843	0.014177
RS	43	3.267431	1.244046	8965.732419	0.012967	0.012386
RS	44	3.554410	1.264945	7577.425305	0.010959	0.010483
RS	45	3.865846	1.264945	6397.215522	0.009252	0.008854
RS	46	4.203823	1.284909	5215.583285	0.007543	0.007234
RS	47	4.570603	1.284909	4230.922024	0.006119	0.005875
RS	48	4.968641	1.303304	3308.284351	0.004785	0.004610
RS	49	5.400601	1.303304	2561.100751	0.003704	0.003578
RS	50	5.869373	1.317965	1908.891999	0.002761	0.002681
RS	51	6.378095	1.317965	1398.007290	0.002022	0.001973
RS	52	6.930171	1.324943	986.009357	0.001426	0.001402
RS	53	7.529296	1.324943	675.087206	0.000976	0.000967
RS	54	8.179479	1.315288	446.896955	0.000646	0.000647
RS	55	8.885072	1.315288	280.812502	0.000406	0.000411
RS	56	9.650798	1.315288	168.432597	0.000244	0.000249
RS	57	10.481780	1.315288	96.055190	0.000139	0.000144
RS	58	11.383580	1.274433	52.966253	0.000077	0.000080
RS	59	12.362233	1.274433	26.292768	0.000038	0.000040
RS	60	13.424289	1.274433	12.212134	0.000018	0.000019
RS	61	14.576856	1.274433	5.277376	0.000008	0.000008
RS	62	15.827646	1.274433	2.108935	0.000003	0.000003
RS	63	17.185032	1.274433	1.139831	0.000002	0.000002
PA	4+25*2+4+6 0.181968262 0.033937533 17.185031667 0.599279122 5.394732156 3.044712390 2.034042351 1.806681881 1.854128118 1.796938909 1.595034402 1.347438680 1.148369233 1.031490053 0.984134167 0.984231550 1.011169450 1.049799073 1.091386645 1.130815621 1.165599849 1.195506998 1.221320748 1.244045792 1.264944988 1.284908801 1.303303551 1.317964897 1.324942732 1.315288165 1.274432512
//
IT	3579
RD	14
LK	-7215124.377312
QD	-497.126748 -> -492.648999
RI	0.0535126992
TR	0.181646	0.033809
MT	17.247635
MM	C_pi: 1.193687, n_recomb: 689930.345985
RS	0	0.000000	0.596264	9604.805044	0.013921	0.080031
RS	1	0.008528	0.596264	10271.203261	0.014887	0.009823
RS	2	0.017784	0.596264	10970.019714	0.015900	0.007371
RS	3	0.027829	0.596264	11700.386066	0.016959	0.007268
RS	4	0.038731	5.753934	1302.800804	0.001888	0.000989
RS	5	0.050563	5.753934	1411.175117	0.002045	0.001255
RS	6	0.063403	3.087280	2845.423326	0.004124	0.002714
RS	7	0.077339	3.087280	3074.347886	0.004456	0.003227
RS	8	0.092463	2.014117	5082.423237	0.007367	0.005702
RS	9	0.108877	2.014117	5470.785891	0.007929	0.006595
RS	10	0.126691	1.786488	6630.462461	0.009610	0.008383
RS	11	0.146025	1.786488	7117.623098	0.010316	0.009255
RS	12	0.167007	1.853348	7359.759967	0.010667	0.009773
RS	13	0.189778	1.853348	7888.924167	0.011434	0.010513
RS	14	0.214492	1.811293	8641.872258	0.012526	0.011687
RS	15	0.241313	1.811293	9239.560550	0.013392	0.012593
RS	16	0.270421	1.611645	11076.226714	0.016054	0.015239
RS	17	0.302012	1.611645	11784.227979	0.017080	0.016322
RS	18	0.336298	1.358190	14820.102241	0.021481	0.020628
RS	19	0.373507	1.358190	15641.364282	0.022671	0.021943
RS	20	0.413890	1.152684	19349.625232	0.028046	0.027230
RS	21	0.457716	1.152684	20199.322150	0.029277	0.028586
RS	22	0.505281	1.032184	23409.306753	0.033930	0.033142
RS	23	0.556902	1.032184	24137.118667	0.034985	0.034221
RS	24	0.612925	0.983619	25965.106428	0.037634	0.036760
RS	25	0.673726	0.983619	26449.379507	0.038336	0.037386
RS	26	0.739713	0.983916	26789.712208	0.038830	0.037779
RS	27	0.811327	0.983916	26984.274940	0.039112	0.037940
RS	28	0.889049	1.011566	26300.054457	0.038120	0.036891
RS	29	0.973400	1.011566	26205.876547	0.037983	0.036656
RS	30	1.064944	1.050845	24998.705549	0.036234	0.034904
RS	31	1.164295	1.050845	24627.688717	0.035696	0.034316
RS	32	1.272119	1.092846	23186.669703	0.033607	0.032264
RS	33	1.389140	1.092846	22553.089118	0.032689	0.031339
RS	34	1.516140	1.132473	21017.808266	0.030464	0.029177
RS	35	1.653971	1.132473	20141.508041	0.029194	0.027937
RS	36	1.803557	1.167374	18565.919915	0.026910	0.025735
RS	37	1.965900	1.167374	17480.382989	0.025336	0.024216
RS	38	2.142089	1.197530	15882.547224	0.023021	0.021996
RS	39	2.333304	1.197530	14643.597327	0.021225	0.020272
RS	40	2.540826	1.223906	13053.576027	0.018920	0.018072
RS	41	2.766047	1.223906	11740.825360	0.017017	0.016251
RS	42	3.010476	1.247615	10215.138293	0.014806	0.014148
RS	43	3.275751	1.247615	8924.247144	0.012935	0.012360
RS	44	3.563649	1.269983	7534.748974	0.010921	0.010449
RS	45	3.876100	1.269983	6362.659853	0.009222	0.008826
RS	46	4.215199	1.291866	5182.214262	0.007511	0.007203
RS	47	4.583218	1.291866	4206.578303	0.006097	0.005853
RS	48	4.982622	1.312426	3287.103094	0.004764	0.004589
RS	49	5.416090	1.312426	2547.872761	0.003693	0.003565
RS	50	5.886525	1.329144	1899.246152	0.002753	0.002671
RS	51	6.397082	1.329144	1393.700810	0.002020	0.001969
RS	52	6.951180	1.337561	984.248421	0.001427	0.001401
RS	53	7.552535	1.337561	675.728703	0.000979	0.000969
RS	54	8.205176	1.328069	448.575813	0.000650	0.000649
RS	55	8.913476	1.328069	282.792619	0.000410	0.000413
RS	56	9.682184	1.328069	170.217644	0.000247	0.000252
RS	57	10.516450	1.328069	97.439968	0.000141	0.000146
RS	58	11.421865	1.285089	53.998587	0.000078	0.000081
RS	59	12.404499	1.285089	26.896941	0.000039	0.000041
RS	60	13.470936	1.285089	12.538443	0.000018	0.000019
RS	61	14.628323	1.285089	5.439566	0.000008	0.000008
RS	62	15.884416	1.285089	2.182828	0.000003	0.000003
RS	63	17.247635	1.285089	1.187620	0.000002	0.000002
PA	4+25*2+4+6 0.181646456 0.033808590 17.247635305 0.596263726 5.753933668 3.087280104 2.014116582 1.786488483 1.853348326 1.811292814 1.611645287 1.358190101 1.152684204 1.032183565 0.983618907 0.983916168 1.011565908 1.050845292 1.092845885 1.132473168 1.167373967 1.197529578 1.223906476 1.247614527 1.269982687 1.291866381 1.312426481 1.329143848 1.337560681 1.328068804 1.285088855
//
IT	4000
RD	15
LK	-7215115.747320
QD	-495.102368 -> -491.226584
RI	0.0534199921
TR	0.181348	0.033689
MT	17.305633
MM	C_pi: 1.195469, n_recomb: 688542.268574
RS	0	0.000000	0.593614	9634.797433	0.013993	0.080011
RS	1	0.008534	0.593614	10303.023996	0.014964	0.009831
RS	2	0.017797	0.593614	11003.653571	0.015981	0.007395
RS	3	0.027850	0.593614	11735.788076	0.017044	0.007309
RS	4	0.038761	6.131216	1220.963710	0.001773	0.000930
RS	5	0.050603	6.131216	1322.771759	0.001921	0.001181
RS	6	0.063455	3.130659	2803.093747	0.004071	0.002681
RS	7	0.077405	3.130659	3028.954498	0.004399	0.003182
RS	8	0.092545	1.995701	5124.808376	0.007443	0.005748
RS	9	0.108977	1.995701	5516.212474	0.008011	0.006645
RS	10	0.126811	1.766988	6697.097033	0.009726	0.008460
RS	11	0.146168	1.766988	7188.532659	0.010440	0.009347
RS	12	0.167176	1.851763	7357.991778	0.010686	0.009776
RS	13	0.189978	1.851763	7887.217975	0.011455	0.010527
RS	14	0.214725	1.824210	8572.162188	0.012450	0.011616
RS	15	0.241584	1.824210	9166.304726	0.013313	0.012526
RS	16	0.270735	1.627050	10963.915014	0.015923	0.015128
RS	17	0.302375	1.627050	11667.233160	0.016945	0.016207
RS	18	0.336714	1.368212	14707.862121	0.021361	0.020534
RS	19	0.373984	1.368212	15526.225803	0.022549	0.021841
RS	20	0.414435	1.156689	19285.178683	0.028009	0.027213
RS	21	0.458337	1.156689	20134.445703	0.029242	0.028563
RS	22	0.505987	1.032850	23401.410469	0.033987	0.033210
RS	23	0.557703	1.032850	24128.682533	0.035043	0.034284
RS	24	0.613832	0.983236	25981.489700	0.037734	0.036862
RS	25	0.674752	0.983236	26463.397108	0.038434	0.037483
RS	26	0.740871	0.983793	26793.930769	0.038914	0.037863
RS	27	0.812632	0.983793	26985.392154	0.039192	0.038019
RS	28	0.890517	1.012144	26280.112163	0.038168	0.036939
RS	29	0.975050	1.012144	26183.671204	0.038028	0.036703
RS	30	1.066797	1.052008	24962.232694	0.036254	0.034928
RS	31	1.166373	1.052008	24590.138436	0.035713	0.034340
RS	32	1.274448	1.094316	23144.258083	0.033613	0.032278
RS	33	1.391745	1.094316	22510.336986	0.032693	0.031354
RS	34	1.519053	1.134016	20975.935852	0.030464	0.029188
RS	35	1.657226	1.134016	20099.492087	0.029191	0.027947
RS	36	1.807191	1.168898	18526.109882	0.026906	0.025742
RS	37	1.969954	1.168898	17440.489619	0.025330	0.024222
RS	38	2.146607	1.199170	15842.833662	0.023009	0.021995
RS	39	2.338337	1.199170	14604.452053	0.021211	0.020268
RS	40	2.546429	1.225991	13012.142861	0.018898	0.018059
RS	41	2.772280	1.225991	11701.643466	0.016995	0.016237
RS	42	3.017405	1.250587	10172.918342	0.014775	0.014123
RS	43	3.283450	1.250587	8886.738127	0.012907	0.012338
RS	44	3.572199	1.274355	7495.397644	0.010886	0.010418
RS	45	3.885591	1.274355	6330.406476	0.009194	0.008801
RS	46	4.225728	1.298128	5150.479741	0.007480	0.007174
RS	47	4.594893	1.298128	4183.129902	0.006075	0.005832
RS	48	4.995564	1.320861	3266.325213	0.004744	0.004568
RS	49	5.430428	1.320861	2534.639865	0.003681	0.003553
RS	50	5.902404	1.339670	1889.350896	0.002744	0.002661
RS	51	6.414660	1.339670	1389.015499	0.002017	0.001965
RS	52	6.970633	1.349574	982.065096	0.001426	0.001399
RS	53	7.574053	1.349574	675.986356	0.000982	0.000970
RS	54	8.228970	1.340299	449.928479	0.000653	0.000652
RS	55	8.939778	1.340299	284.537427	0.000413	0.000416
RS	56	9.711249	1.340299	171.846087	0.000250	0.000254
RS	57	10.548558	1.340299	98.728659	0.000143	0.000147
RS	58	11.457324	1.295236	54.976003	0.000080	0.000083
RS	59	12.443646	1.295236	27.473782	0.000040	0.000042
RS	60	13.514143	1.295236	12.852362	0.000019	0.000020
RS	61	14.675998	1.295236	5.596714	0.000008	0.000009
RS	62	15.937007	1.295236	2.254916	0.000003	0.000003
RS	63	17.305633	1.295236	1.234723	0.000002	0.000002
PA	4+25*2+4+6 0.181347957 0.033688922 17.305633164 0.593613857 6.131215650 3.130659355 1.995700804 1.766987611 1.851762887 1.824210188 1.627049716 1.368211613 1.156688900 1.032849982 0.983236181 0.983793246 1.012144249 1.052007803 1.094315935 1.134015963 1.168898067 1.199169567 1.225990818 1.250586692 1.274354938 1.298127506 1.320860729 1.339669752 1.349573937 1.340298563 1.295236384
//
IT	3950
RD	16
LK	-7215108.253531
QD	-493.580201 -> -490.182856
RI	0.0533349194
TR	0.181067	0.033577
MT	17.359964
MM	C_pi: 1.197142, n_recomb: 687242.450282
RS	0	0.000000	0.591241	9661.322190	0.014058	0.079992
RS	1	0.008540	0.591241	10331.172134	0.015033	0.009838
RS	2	0.017808	0.591241	11033.409782	0.016055	0.007417
RS	3	0.027869	0.591241	11767.109977	0.017122	0.007347
RS	4	0.038788	6.527351	1145.401290	0.001667	0.000875
RS	5	0.050640	6.527351	1241.119114	0.001806	0.001112
RS	6	0.063504	3.175150	2761.145547	0.004018	0.002649
RS	7	0.077466	3.175150	2983.953397	0.004342	0.003137
RS	8	0.092621	1.978970	5163.919428	0.007514	0.005791
RS	9	0.109070	1.978970	5558.128004	0.008088	0.006690
RS	10	0.126924	1.748447	6761.978816	0.009839	0.008535
RS	11	0.146302	1.748447	7257.553936	0.010560	0.009436
RS	12	0.167335	1.849698	7358.636094	0.010707	0.009780
RS	13	0.190164	1.849698	7888.052666	0.011478	0.010543
RS	14	0.214943	1.835977	8509.221159	0.012382	0.011552
RS	15	0.241838	1.835977	9100.150980	0.013242	0.012465
RS	16	0.271029	1.641413	10860.873903	0.015804	0.015025
RS	17	0.302713	1.641413	11559.856090	0.016821	0.016101
RS	18	0.337103	1.377580	14604.044561	0.021250	0.020445
RS	19	0.374430	1.377580	15419.681491	0.022437	0.021747
RS	20	0.414944	1.160407	19225.191066	0.027974	0.027198
RS	21	0.458918	1.160407	20074.026005	0.029210	0.028542
RS	22	0.506647	1.033484	23393.069597	0.034039	0.033273
RS	23	0.558451	1.033484	24119.819820	0.035097	0.034342
RS	24	0.614680	0.982961	25993.913954	0.037823	0.036956
RS	25	0.675711	0.982961	26473.691147	0.038522	0.037571
RS	26	0.741953	0.983832	26793.303287	0.038987	0.037936
RS	27	0.813852	0.983832	26982.148332	0.039261	0.038089
RS	28	0.891890	1.012881	26256.717084	0.038206	0.036979
RS	29	0.976593	1.012881	26158.620573	0.038063	0.036741
RS	30	1.068530	1.053279	24924.978925	0.036268	0.034946
RS	31	1.168317	1.053279	24552.352391	0.035726	0.034360
RS	32	1.276625	1.095816	23103.859375	0.033618	0.032290
RS	33	1.394183	1.095816	22469.933054	0.032696	0.031366
RS	34	1.521779	1.135485	20938.473570	0.030467	0.029199
RS	35	1.660271	1.135485	20061.891401	0.029192	0.027958
RS	36	1.810591	1.170241	18492.117039	0.026908	0.025753
RS	37	1.973746	1.170241	17406.060826	0.025327	0.024230
RS	38	2.150835	1.200519	15809.361096	0.023004	0.021999
RS	39	2.343046	1.200519	14570.863739	0.021202	0.020269
RS	40	2.551671	1.227683	12976.439522	0.018882	0.018051
RS	41	2.778111	1.227683	11667.280564	0.016977	0.016227
RS	42	3.023889	1.253079	10135.235380	0.014748	0.014103
RS	43	3.290655	1.253079	8852.785498	0.012882	0.012318
RS	44	3.580201	1.278184	7459.066853	0.010854	0.010390
RS	45	3.894473	1.278184	6300.293321	0.009167	0.008777
RS	46	4.235583	1.303811	5120.329709	0.007451	0.007146
RS	47	4.605822	1.303811	4160.607509	0.006054	0.005812
RS	48	5.007678	1.328717	3246.045175	0.004723	0.004548
RS	49	5.443850	1.328717	2521.519432	0.003669	0.003540
RS	50	5.917270	1.349650	1879.331396	0.002735	0.002651
RS	51	6.431117	1.349650	1384.066974	0.002014	0.001960
RS	52	6.988845	1.361085	979.560579	0.001425	0.001397
RS	53	7.594200	1.361085	675.939147	0.000984	0.000971
RS	54	8.251249	1.352080	451.013036	0.000656	0.000654
RS	55	8.964408	1.352080	286.086513	0.000416	0.000419
RS	56	9.738467	1.352080	173.343225	0.000252	0.000256
RS	57	10.578627	1.352080	99.936386	0.000145	0.000149
RS	58	11.490533	1.304999	55.906306	0.000081	0.000084
RS	59	12.480311	1.304999	28.027688	0.000041	0.000043
RS	60	13.554612	1.304999	13.156183	0.000019	0.000020
RS	61	14.720654	1.304999	5.749917	0.000008	0.000009
RS	62	15.986270	1.304999	2.325685	0.000003	0.000004
RS	63	17.359964	1.304999	1.281444	0.000002	0.000002
PA	4+25*2+4+6 0.181067458 0.033577035 17.359964127 0.591240989 6.527350597 3.175149712 1.978970297 1.748446960 1.849697575 1.835976665 1.641412801 1.377580280 1.160407465 1.033483831 0.982960970 0.983832182 1.012880739 1.053278949 1.095816140 1.135485156 1.170240781 1.200519035 1.227682644 1.253078740 1.278183802 1.303811122 1.328717296 1.349649792 1.361085348 1.352080448 1.304998513
//
IT	3920
RD	17
LK	-7215101.666039
QD	-492.412189 -> -489.402118
RI	0.0532560656
TR	0.180802	0.033472
MT	17.411221
MM	C_pi: 1.198722, n_recomb: 686019.929611
RS	0	0.000000	0.589057	9685.667770	0.014119	0.079975
RS	1	0.008545	0.589057	10357.009042	0.015097	0.009846
RS	2	0.017819	0.589057	11060.722677	0.016123	0.007437
RS	3	0.027886	0.589057	11795.858231	0.017195	0.007382
RS	4	0.038814	6.943216	1075.503076	0.001568	0.000824
RS	5	0.050675	6.943216	1165.563872	0.001699	0.001048
RS	6	0.063549	3.220792	2719.538457	0.003964	0.002617
RS	7	0.077524	3.220792	2939.303094	0.004285	0.003092
RS	8	0.092693	1.963919	5199.529444	0.007579	0.005830
RS	9	0.109158	1.963919	5596.293445	0.008158	0.006732
RS	10	0.127029	1.730917	6824.679542	0.009948	0.008606
RS	11	0.146428	1.730917	7324.236089	0.010676	0.009521
RS	12	0.167484	1.847341	7360.898854	0.010730	0.009785
RS	13	0.190340	1.847341	7890.590316	0.011502	0.010559
RS	14	0.215148	1.846766	8451.978592	0.012320	0.011492
RS	15	0.242076	1.846766	9039.978395	0.013177	0.012410
RS	16	0.271305	1.654847	10765.946841	0.015693	0.014930
RS	17	0.303032	1.654847	11460.902520	0.016706	0.016003
RS	18	0.337469	1.386350	14507.846682	0.021148	0.020363
RS	19	0.374849	1.386350	15320.918866	0.022333	0.021659
RS	20	0.415423	1.163849	19169.571586	0.027943	0.027183
RS	21	0.459464	1.163849	20017.976439	0.029180	0.028523
RS	22	0.507268	1.034071	23384.774024	0.034088	0.033332
RS	23	0.559156	1.034071	24111.007368	0.035146	0.034396
RS	24	0.615479	0.982765	26003.236865	0.037904	0.037041
RS	25	0.676613	0.982765	26481.068378	0.038601	0.037651
RS	26	0.742972	0.984005	26788.573824	0.039049	0.038001
RS	27	0.815000	0.984005	26975.207693	0.039321	0.038150
RS	28	0.893184	1.013750	26230.345918	0.038236	0.037011
RS	29	0.978047	1.013750	26131.104738	0.038091	0.036773
RS	30	1.070162	1.054646	24886.898643	0.036277	0.034960
RS	31	1.170147	1.054646	24514.209157	0.035734	0.034375
RS	32	1.278676	1.097347	23064.990020	0.033621	0.032300
RS	33	1.396479	1.097347	22431.355042	0.032698	0.031377
RS	34	1.524347	1.136907	20904.421934	0.030472	0.029212
RS	35	1.663140	1.136907	20027.749259	0.029194	0.027969
RS	36	1.813794	1.171445	18462.813317	0.026913	0.025766
RS	37	1.977319	1.171445	17376.065677	0.025329	0.024240
RS	38	2.154818	1.201640	15780.991412	0.023004	0.022006
RS	39	2.347483	1.201640	14541.845625	0.021197	0.020272
RS	40	2.556611	1.229057	12945.513608	0.018870	0.018046
RS	41	2.783607	1.229057	11636.958109	0.016963	0.016219
RS	42	3.030000	1.255174	10101.418224	0.014725	0.014085
RS	43	3.297445	1.255174	8821.882894	0.012860	0.012301
RS	44	3.587743	1.281554	7425.378282	0.010824	0.010364
RS	45	3.902846	1.281554	6272.071396	0.009143	0.008756
RS	46	4.244873	1.309002	5091.611947	0.007422	0.007120
RS	47	4.616125	1.309002	4138.943914	0.006033	0.005792
RS	48	5.019098	1.336082	3226.250787	0.004703	0.004527
RS	49	5.456504	1.336082	2508.542405	0.003657	0.003527
RS	50	5.931285	1.359161	1869.251936	0.002725	0.002640
RS	51	6.446634	1.359161	1378.922695	0.002010	0.001956
RS	52	7.006017	1.372162	976.802652	0.001424	0.001395
RS	53	7.613197	1.372162	675.640751	0.000985	0.000971
RS	54	8.272259	1.363460	451.874836	0.000659	0.000655
RS	55	8.987634	1.363460	287.468127	0.000419	0.000421
RS	56	9.764136	1.363460	174.725432	0.000255	0.000258
RS	57	10.606986	1.363460	101.071889	0.000147	0.000151
RS	58	11.521855	1.314391	56.794495	0.000083	0.000086
RS	59	12.514895	1.314391	28.560382	0.000042	0.000043
RS	60	13.592786	1.314391	13.450298	0.000020	0.000021
RS	61	14.762779	1.314391	5.899148	0.000009	0.000009
RS	62	16.032743	1.314391	2.395034	0.000003	0.000004
RS	63	17.411221	1.314391	1.327647	0.000002	0.000002
PA	4+25*2+4+6 0.180801705 0.033471941 17.411220735 0.589056629 6.943215717 3.220791641 1.963919134 1.730917069 1.847340859 1.846765857 1.654846834 1.386349648 1.163849149 1.034071253 0.982765048 0.984004821 1.013750102 1.054646054 1.097347140 1.136906981 1.171444976 1.201639896 1.229057174 1.255173625 1.281554257 1.309002364 1.336082051 1.359160530 1.372161781 1.363459795 1.314391161
//
IT	4252
RD	18
LK	-7215095.817146
QD	-491.508964 -> -488.817171
RI	0.0531821961
TR	0.180546	0.033372
MT	17.460171
MM	C_pi: 1.200238, n_recomb: 684868.940247
RS	0	0.000000	0.587019	9708.485329	0.014176	0.079958
RS	1	0.008549	0.587019	10381.227203	0.015158	0.009852
RS	2	0.017830	0.587019	11086.326631	0.016188	0.007456
RS	3	0.027903	0.587019	11822.809247	0.017263	0.007416
RS	4	0.038838	7.379080	1010.834717	0.001476	0.000777
RS	5	0.050708	7.379080	1095.642205	0.001600	0.000988
RS	6	0.063593	3.267627	2678.272981	0.003911	0.002584
RS	7	0.077579	3.267627	2895.006462	0.004227	0.003048
RS	8	0.092761	1.950499	5231.612153	0.007639	0.005866
RS	9	0.109241	1.950499	5630.685279	0.008222	0.006769
RS	10	0.127130	1.714496	6884.664414	0.010053	0.008675
RS	11	0.146548	1.714496	7388.017745	0.010787	0.009603
RS	12	0.167627	1.844892	7364.053387	0.010753	0.009791
RS	13	0.190507	1.844892	7894.066672	0.011526	0.010576
RS	14	0.215344	1.856755	8399.543666	0.012264	0.011438
RS	15	0.242304	1.856755	8984.857138	0.013119	0.012359
RS	16	0.271569	1.667475	10678.164854	0.015592	0.014841
RS	17	0.303336	1.667475	11369.375984	0.016601	0.015912
RS	18	0.337818	1.394606	14418.415076	0.021053	0.020285
RS	19	0.375249	1.394606	15229.079081	0.022236	0.021577
RS	20	0.415880	1.167061	19117.959663	0.027915	0.027171
RS	21	0.459985	1.167061	19965.952414	0.029153	0.028507
RS	22	0.507860	1.034622	23376.954669	0.034133	0.033388
RS	23	0.559829	1.034622	24102.686239	0.035193	0.034449
RS	24	0.616240	0.982639	26010.381485	0.037979	0.037120
RS	25	0.677474	0.982639	26486.428698	0.038674	0.037726
RS	26	0.743944	0.984294	26780.830801	0.039104	0.038058
RS	27	0.816096	0.984294	26965.594009	0.039373	0.038204
RS	28	0.894417	1.014740	26201.788819	0.038258	0.037037
RS	29	0.979433	1.014740	26101.834200	0.038112	0.036799
RS	30	1.071718	1.056106	24848.359205	0.036282	0.034970
RS	31	1.171893	1.056106	24476.004899	0.035738	0.034386
RS	32	1.280633	1.098923	23027.509914	0.033623	0.032308
RS	33	1.398668	1.098923	22394.432282	0.032699	0.031386
RS	34	1.526796	1.138310	20873.335782	0.030478	0.029225
RS	35	1.665877	1.138310	19996.630224	0.029198	0.027981
RS	36	1.816849	1.172562	18437.453847	0.026921	0.025781
RS	37	1.980728	1.172562	17349.836397	0.025333	0.024252
RS	38	2.158618	1.202597	15756.993339	0.023007	0.022016
RS	39	2.351716	1.202597	14516.775079	0.021196	0.020279
RS	40	2.561323	1.230192	12918.738491	0.018863	0.018045
RS	41	2.788850	1.230192	11610.177167	0.016952	0.016215
RS	42	3.035830	1.256960	10071.011284	0.014705	0.014071
RS	43	3.303925	1.256960	8793.702609	0.012840	0.012286
RS	44	3.594940	1.284558	7394.094416	0.010796	0.010340
RS	45	3.910835	1.284558	6245.601808	0.009119	0.008735
RS	46	4.253738	1.313794	5064.254176	0.007394	0.007094
RS	47	4.625956	1.313794	4118.129932	0.006013	0.005773
RS	48	5.029997	1.343039	3206.990886	0.004683	0.004508
RS	49	5.468581	1.343039	2495.775402	0.003644	0.003515
RS	50	5.944662	1.368282	1859.187379	0.002715	0.002630
RS	51	6.461445	1.368282	1373.653065	0.002006	0.001951
RS	52	7.022409	1.382888	973.849629	0.001422	0.001392
RS	53	7.631332	1.382888	675.139000	0.000986	0.000971
RS	54	8.292315	1.374528	452.548729	0.000661	0.000657
RS	55	9.009808	1.374528	288.707657	0.000422	0.000423
RS	56	9.788642	1.374528	176.009874	0.000257	0.000260
RS	57	10.634062	1.374528	102.145960	0.000149	0.000153
RS	58	11.551760	1.323512	57.646652	0.000084	0.000087
RS	59	12.547916	1.323512	29.075288	0.000042	0.000044
RS	60	13.629238	1.323512	13.736491	0.000020	0.000021
RS	61	14.803006	1.323512	6.045261	0.000009	0.000009
RS	62	16.077124	1.323512	2.463338	0.000004	0.000004
RS	63	17.460171	1.323512	1.373564	0.000002	0.000002
PA	4+25*2+4+6 0.180546417 0.033372450 17.460171196 0.587018955 7.379080332 3.267627188 1.950499057 1.714495596 1.844892011 1.856755458 1.667475470 1.394605994 1.167060740 1.034621534 0.982639459 0.984293855 1.014740092 1.056106459 1.098923187 1.138309987 1.172562153 1.202597142 1.230192080 1.256959590 1.284557625 1.313794123 1.343038715 1.368282188 1.382887683 1.374527757 1.323511870
//
IT	4063
RD	19
LK	-7215090.574287
QD	-490.794493 -> -488.368155
RI	0.0531121188
TR	0.180301	0.033278
MT	17.507045
MM	C_pi: 1.201703, n_recomb: 683787.504585
RS	0	0.000000	0.585129	9729.721446	0.014229	0.079942
RS	1	0.008554	0.585129	10403.772825	0.015215	0.009859
RS	2	0.017840	0.585129	11110.167853	0.016248	0.007474
RS	3	0.027920	0.585129	11847.909666	0.017327	0.007448
RS	4	0.038862	7.835632	950.936959	0.001391	0.000733
RS	5	0.050740	7.835632	1030.861839	0.001508	0.000933
RS	6	0.063635	3.315510	2637.504704	0.003857	0.002552
RS	7	0.077632	3.315510	2851.231907	0.004170	0.003005
RS	8	0.092826	1.938645	5260.206585	0.007693	0.005899
RS	9	0.109321	1.938645	5661.347351	0.008279	0.006802
RS	10	0.127226	1.699170	6941.814793	0.010152	0.008740
RS	11	0.146663	1.699170	7448.776520	0.010893	0.009680
RS	12	0.167763	1.842448	7367.751520	0.010775	0.009798
RS	13	0.190667	1.842448	7898.115052	0.011551	0.010592
RS	14	0.215531	1.866077	8351.242131	0.012213	0.011387
RS	15	0.242521	1.866077	8934.081273	0.013066	0.012311
RS	16	0.271820	1.679391	10596.761741	0.015497	0.014758
RS	17	0.303626	1.679391	11284.485936	0.016503	0.015827
RS	18	0.338152	1.402402	14335.178426	0.020964	0.020213
RS	19	0.375631	1.402402	15143.586847	0.022147	0.021500
RS	20	0.416317	1.170057	19070.345528	0.027889	0.027159
RS	21	0.460483	1.170057	19917.956115	0.029129	0.028492
RS	22	0.508426	1.035130	23370.094703	0.034177	0.033442
RS	23	0.560471	1.035130	24095.343982	0.035238	0.034499
RS	24	0.616968	0.982568	26016.148461	0.038047	0.037194
RS	25	0.678297	0.982568	26490.552765	0.038741	0.037796
RS	26	0.744873	0.984678	26770.975166	0.039151	0.038109
RS	27	0.817143	0.984678	26954.158901	0.039419	0.038253
RS	28	0.895595	1.015828	26171.829628	0.038275	0.037058
RS	29	0.980759	1.015828	26071.523341	0.038128	0.036820
RS	30	1.073207	1.057642	24809.845656	0.036283	0.034977
RS	31	1.173563	1.057642	24438.156680	0.035739	0.034394
RS	32	1.282503	1.100536	22991.547386	0.033624	0.032315
RS	33	1.400762	1.100536	22359.247712	0.032699	0.031394
RS	34	1.529138	1.139701	20844.965885	0.030485	0.029239
RS	35	1.668494	1.139701	19968.287758	0.029202	0.027993
RS	36	1.819771	1.173609	18415.661802	0.026932	0.025798
RS	37	1.983988	1.173609	17327.028865	0.025340	0.024266
RS	38	2.162252	1.203422	15736.882831	0.023014	0.022029
RS	39	2.355765	1.203422	14495.243565	0.021198	0.020287
RS	40	2.565831	1.231128	12895.694772	0.018859	0.018046
RS	41	2.793867	1.231128	11586.610154	0.016945	0.016212
RS	42	3.041408	1.258482	10043.737963	0.014688	0.014059
RS	43	3.310124	1.258482	8768.053235	0.012823	0.012273
RS	44	3.601826	1.287243	7365.069489	0.010771	0.010318
RS	45	3.918480	1.287243	6220.809840	0.009098	0.008716
RS	46	4.262220	1.318229	5038.251344	0.007368	0.007070
RS	47	4.635364	1.318229	4098.195010	0.005993	0.005755
RS	48	5.040427	1.349633	3188.305405	0.004663	0.004489
RS	49	5.480139	1.349633	2483.276263	0.003632	0.003502
RS	50	5.957464	1.377058	1849.202981	0.002704	0.002619
RS	51	6.475619	1.377058	1368.321900	0.002001	0.001946
RS	52	7.038098	1.393297	970.763361	0.001420	0.001389
RS	53	7.648690	1.393297	674.482150	0.000986	0.000971
RS	54	8.311513	1.385313	453.071646	0.000663	0.000658
RS	55	9.031033	1.385313	289.829761	0.000424	0.000425
RS	56	9.812102	1.385313	177.212023	0.000259	0.000262
RS	57	10.659982	1.385313	103.167685	0.000151	0.000154
RS	58	11.580391	1.332400	58.467442	0.000086	0.000088
RS	59	12.579531	1.332400	29.574940	0.000043	0.000045
RS	60	13.664138	1.332400	14.016041	0.000020	0.000021
RS	61	14.841522	1.332400	6.188857	0.000009	0.000010
RS	62	16.119619	1.332400	2.530858	0.000004	0.000004
RS	63	17.507045	1.332400	1.419358	0.000002	0.000002
PA	4+25*2+4+6 0.180300519 0.033278084 17.507044653 0.585129406 7.835631793 3.315509571 1.938645309 1.699170081 1.842448168 1.866076634 1.679391052 1.402402121 1.170056925 1.035129680 0.982568238 0.984677781 1.015828306 1.057642411 1.100535558 1.139701154 1.173608828 1.203422326 1.231128296 1.258481977 1.287243240 1.318229188 1.349633024 1.377058264 1.393297165 1.385313446 1.332400356
//
IT	4282
RD	20
LK	-7215085.840988
QD	-490.212549 -> -488.010237
RI	0.0530459083
TR	0.180062	0.033188
MT	17.552257
MM	C_pi: 1.203121, n_recomb: 682765.115916
RS	0	0.000000	0.583317	9750.422453	0.014281	0.079926
RS	1	0.008558	0.583317	10425.749640	0.015270	0.009865
RS	2	0.017849	0.583317	11133.407128	0.016306	0.007491
RS	3	0.027935	0.583317	11872.376208	0.017389	0.007479
RS	4	0.038885	8.313716	895.365374	0.001311	0.000692
RS	5	0.050771	8.313716	970.745880	0.001422	0.000882
RS	6	0.063674	3.364391	2597.249915	0.003804	0.002521
RS	7	0.077682	3.364391	2807.998170	0.004113	0.002962
RS	8	0.092889	1.928223	5285.473511	0.007741	0.005928
RS	9	0.109397	1.928223	5688.453134	0.008331	0.006831
RS	10	0.127319	1.684878	6996.105237	0.010247	0.008803
RS	11	0.146773	1.684878	7506.488169	0.010994	0.009753
RS	12	0.167893	1.840055	7371.713859	0.010797	0.009804
RS	13	0.190821	1.840055	7902.440573	0.011574	0.010607
RS	14	0.215710	1.874823	8306.448566	0.012166	0.011339
RS	15	0.242730	1.874823	8886.994021	0.013016	0.012267
RS	16	0.272063	1.690685	10520.833867	0.015409	0.014680
RS	17	0.303905	1.690685	11205.293519	0.016412	0.015747
RS	18	0.338473	1.409780	14257.435884	0.020882	0.020145
RS	19	0.375999	1.409780	15063.724871	0.022063	0.021428
RS	20	0.416737	1.172862	19026.194085	0.027866	0.027150
RS	21	0.460962	1.172862	19873.445985	0.029107	0.028480
RS	22	0.508971	1.035602	23363.987024	0.034220	0.033493
RS	23	0.561090	1.035602	24088.766262	0.035281	0.034547
RS	24	0.617669	0.982543	26020.664722	0.038111	0.037263
RS	25	0.679090	0.982543	26493.541547	0.038803	0.037862
RS	26	0.745767	0.985140	26759.300182	0.039193	0.038154
RS	27	0.818152	0.985140	26941.142326	0.039459	0.038297
RS	28	0.896731	1.016999	26140.620515	0.038286	0.037075
RS	29	0.982035	1.016999	26040.259929	0.038139	0.036837
RS	30	1.074640	1.059245	24771.192814	0.036281	0.034981
RS	31	1.175171	1.059245	24400.448690	0.035738	0.034399
RS	32	1.284305	1.102184	22956.654276	0.033623	0.032321
RS	33	1.402780	1.102184	22325.329119	0.032698	0.031401
RS	34	1.531394	1.141091	20818.645598	0.030492	0.029252
RS	35	1.671016	1.141091	19942.067672	0.029208	0.028006
RS	36	1.822586	1.174610	18396.611980	0.026944	0.025816
RS	37	1.987129	1.174610	17306.877852	0.025348	0.024281
RS	38	2.165755	1.204150	15719.865114	0.023024	0.022044
RS	39	2.359667	1.204150	14476.544288	0.021203	0.020297
RS	40	2.570176	1.231911	12875.672694	0.018858	0.018050
RS	41	2.798700	1.231911	11565.659020	0.016939	0.016212
RS	42	3.046783	1.259791	10019.077172	0.014674	0.014049
RS	43	3.316098	1.259791	8744.520604	0.012808	0.012261
RS	44	3.608462	1.289663	7337.976127	0.010747	0.010298
RS	45	3.925848	1.289663	6197.455248	0.009077	0.008698
RS	46	4.270396	1.322366	5013.413583	0.007343	0.007047
RS	47	4.644433	1.322366	4079.019401	0.005974	0.005737
RS	48	5.050481	1.355914	3170.144608	0.004643	0.004470
RS	49	5.491281	1.355914	2471.025479	0.003619	0.003490
RS	50	5.969806	1.385535	1839.301483	0.002694	0.002609
RS	51	6.489285	1.385535	1362.941595	0.001996	0.001940
RS	52	7.053224	1.403432	967.562326	0.001417	0.001386
RS	53	7.665426	1.403432	673.686719	0.000987	0.000971
RS	54	8.330024	1.395856	453.457384	0.000664	0.000659
RS	55	9.051500	1.395856	290.843873	0.000426	0.000426
RS	56	9.834723	1.395856	178.337767	0.000261	0.000264
RS	57	10.684978	1.395856	104.140400	0.000153	0.000156
RS	58	11.608002	1.341063	59.259452	0.000087	0.000089
RS	59	12.610021	1.341063	30.060007	0.000044	0.000046
RS	60	13.697797	1.341063	14.288927	0.000021	0.000022
RS	61	14.878670	1.341063	6.329759	0.000009	0.000010
RS	62	16.160607	1.341063	2.597449	0.000004	0.000004
RS	63	17.552257	1.341063	1.464877	0.000002	0.000002
PA	4+25*2+4+6 0.180061769 0.033188159 17.552257472 0.583317227 8.313716406 3.364391216 1.928223419 1.684877669 1.840055004 1.874822622 1.690684679 1.409780081 1.172862180 1.035601551 0.982542937 0.985139800 1.016998579 1.059245150 1.102184405 1.141091303 1.174609988 1.204149951 1.231911417 1.259791375 1.289663475 1.322365877 1.355914123 1.385534733 1.403431886 1.395856126 1.341062792
//
IT	3940
RD	21
LK	-7215081.537772
QD	-489.737435 -> -487.726392
RI	0.0529826782
TR	0.179828	0.033102
MT	17.596164
MM	C_pi: 1.204514, n_recomb: 681801.823920
RS	0	0.000000	0.581614	9770.099192	0.014330	0.079911
RS	1	0.008563	0.581614	10446.646416	0.015322	0.009871
RS	2	0.017859	0.581614	11155.511858	0.016362	0.007507
RS	3	0.027950	0.581614	11895.655985	0.017447	0.007508
RS	4	0.038906	8.812963	843.866740	0.001238	0.000654
RS	5	0.050801	8.812963	915.023715	0.001342	0.000834
RS	6	0.063713	3.414085	2557.689125	0.003751	0.002489
RS	7	0.077731	3.414085	2765.500910	0.004056	0.002920
RS	8	0.092950	1.919109	5307.702555	0.007785	0.005954
RS	9	0.109472	1.919109	5712.314345	0.008378	0.006857
RS	10	0.127408	1.671576	7047.613132	0.010337	0.008862
RS	11	0.146881	1.671576	7561.239243	0.011090	0.009823
RS	12	0.168020	1.837781	7375.750516	0.010818	0.009811
RS	13	0.190970	1.837781	7906.845278	0.011597	0.010622
RS	14	0.215885	1.883090	8264.754993	0.012122	0.011295
RS	15	0.242933	1.883090	8843.170280	0.012970	0.012226
RS	16	0.272297	1.701433	10449.879148	0.015327	0.014607
RS	17	0.304176	1.701433	11131.283175	0.016326	0.015673
RS	18	0.338784	1.416798	14184.702770	0.020805	0.020081
RS	19	0.376356	1.416798	14989.007072	0.021984	0.021361
RS	20	0.417145	1.175504	18985.401849	0.027846	0.027141
RS	21	0.461427	1.175504	19832.333046	0.029088	0.028469
RS	22	0.509500	1.036044	23358.986102	0.034261	0.033542
RS	23	0.561690	1.036044	24083.320145	0.035323	0.034594
RS	24	0.618348	0.982562	26024.544149	0.038170	0.037327
RS	25	0.679858	0.982562	26496.005216	0.038862	0.037923
RS	26	0.746635	0.985673	26746.529585	0.039229	0.038195
RS	27	0.819130	0.985673	26927.242025	0.039494	0.038336
RS	28	0.897832	1.018245	26108.794896	0.038294	0.037087
RS	29	0.983273	1.018245	26008.637851	0.038147	0.036851
RS	30	1.076031	1.060911	24732.868803	0.036276	0.034982
RS	31	1.176731	1.060911	24363.305346	0.035734	0.034402
RS	32	1.286053	1.103875	22923.013149	0.033621	0.032326
RS	33	1.404737	1.103875	22292.833960	0.032697	0.031406
RS	34	1.533583	1.142493	20794.368794	0.030499	0.029265
RS	35	1.673461	1.142493	19917.958285	0.029214	0.028018
RS	36	1.825318	1.175588	18380.147956	0.026958	0.025836
RS	37	1.990177	1.175588	17289.248040	0.025358	0.024296
RS	38	2.169152	1.204812	15705.713236	0.023036	0.022060
RS	39	2.363453	1.204812	14460.495635	0.021209	0.020308
RS	40	2.574391	1.232580	12858.480074	0.018860	0.018056
RS	41	2.803391	1.232580	11547.184047	0.016936	0.016213
RS	42	3.051999	1.260933	9996.885355	0.014662	0.014041
RS	43	3.321895	1.260933	8723.017390	0.012794	0.012252
RS	44	3.614902	1.291867	7312.754710	0.010726	0.010279
RS	45	3.932998	1.291867	6175.522755	0.009058	0.008682
RS	46	4.278331	1.326250	4989.761071	0.007318	0.007025
RS	47	4.653234	1.326250	4060.645331	0.005956	0.005720
RS	48	5.060239	1.361929	3152.557033	0.004624	0.004452
RS	49	5.502095	1.361929	2459.080399	0.003607	0.003478
RS	50	5.981785	1.393757	1829.541288	0.002683	0.002598
RS	51	6.502550	1.393757	1357.566867	0.001991	0.001935
RS	52	7.067906	1.413338	964.293546	0.001414	0.001383
RS	53	7.681672	1.413338	672.790920	0.000987	0.000971
RS	54	8.347993	1.406201	453.735392	0.000665	0.000660
RS	55	9.071369	1.406201	291.770689	0.000428	0.000428
RS	56	9.856686	1.406201	179.400745	0.000263	0.000266
RS	57	10.709246	1.406201	105.072523	0.000154	0.000157
RS	58	11.634809	1.349554	60.027259	0.000088	0.000090
RS	59	12.639625	1.349554	30.533106	0.000045	0.000046
RS	60	13.730481	1.349554	14.556533	0.000021	0.000022
RS	61	14.914743	1.349554	6.468645	0.000009	0.000010
RS	62	16.200410	1.349554	2.663413	0.000004	0.000004
RS	63	17.596164	1.349554	1.510316	0.000002	0.000002
PA	4+25*2+4+6 0.179828326 0.033102085 17.596164229 0.581613575 8.812963094 3.414084983 1.919108925 1.671576375 1.837780766 1.883090196 1.701432688 1.416798220 1.175504145 1.036044007 0.982561678 0.985673437 1.018244882 1.060910929 1.103874614 1.142492943 1.175587919 1.204812272 1.232579903 1.260933335 1.291866875 1.326250400 1.361929222 1.393757487 1.413337845 1.406200820 1.349554056
//
IT	4436
RD	22
LK	-7215077.602641
QD	-489.333778 -> -487.487668
RI	0.0529223438
TR	0.179600	0.033020
MT	17.638822
MM	C_pi: 1.205879, n_recomb: 680892.299622
RS	0	0.000000	0.579994	9789.074375	0.014377	0.079896
RS	1	0.008567	0.579994	10466.802633	0.015372	0.009877
RS	2	0.017868	0.579994	11176.838049	0.016415	0.007522
RS	3	0.027965	0.579994	11918.121035	0.017504	0.007537
RS	4	0.038928	9.334216	796.058710	0.001169	0.000619
RS	5	0.050829	9.334216	863.284145	0.001268	0.000789
RS	6	0.063751	3.464516	2518.854956	0.003699	0.002458
RS	7	0.077779	3.464516	2723.775720	0.004000	0.002878
RS	8	0.093009	1.911181	5327.098643	0.007824	0.005977
RS	9	0.109544	1.911181	5733.150018	0.008420	0.006879
RS	10	0.127495	1.659203	7096.386219	0.010422	0.008919
RS	11	0.146984	1.659203	7613.081573	0.011181	0.009889
RS	12	0.168143	1.835652	7379.689275	0.010838	0.009817
RS	13	0.191115	1.835652	7911.146440	0.011619	0.010636
RS	14	0.216054	1.890942	8225.751931	0.012081	0.011254
RS	15	0.243130	1.890942	8802.178828	0.012927	0.012187
RS	16	0.272525	1.711686	10383.358311	0.015250	0.014538
RS	17	0.304439	1.711686	11061.893652	0.016246	0.015602
RS	18	0.339086	1.423497	14116.377237	0.020732	0.020020
RS	19	0.376702	1.423497	14918.816153	0.021911	0.021298
RS	20	0.417541	1.178001	18947.583926	0.027828	0.027133
RS	21	0.461877	1.178001	19794.228981	0.029071	0.028460
RS	22	0.510013	1.036457	23355.041881	0.034301	0.033590
RS	23	0.562271	1.036457	24078.952708	0.035364	0.034640
RS	24	0.619007	0.982611	26028.077305	0.038226	0.037388
RS	25	0.680603	0.982611	26498.214068	0.038917	0.037982
RS	26	0.747477	0.986262	26732.995281	0.039262	0.038232
RS	27	0.820079	0.986262	26912.753862	0.039526	0.038372
RS	28	0.898900	1.019547	26076.683662	0.038298	0.037097
RS	29	0.984474	1.019547	25976.935389	0.038151	0.036861
RS	30	1.077380	1.062621	24695.030755	0.036269	0.034981
RS	31	1.178244	1.062621	24326.831705	0.035728	0.034403
RS	32	1.287749	1.105592	22890.554696	0.033618	0.032329
RS	33	1.406636	1.105592	22261.656477	0.032695	0.031411
RS	34	1.535707	1.143900	20771.844521	0.030507	0.029279
RS	35	1.675835	1.143900	19895.661582	0.029220	0.028030
RS	36	1.827968	1.176544	18365.864148	0.026973	0.025855
RS	37	1.993134	1.176544	17273.754463	0.025369	0.024312
RS	38	2.172450	1.205418	15693.987965	0.023049	0.022078
RS	39	2.367127	1.205418	14446.703174	0.021217	0.020320
RS	40	2.578482	1.233149	12843.716414	0.018863	0.018063
RS	41	2.807943	1.233149	11530.844809	0.016935	0.016216
RS	42	3.057062	1.261928	9976.844891	0.014653	0.014034
RS	43	3.327523	1.261928	8703.291281	0.012782	0.012243
RS	44	3.621154	1.293878	7289.185949	0.010705	0.010262
RS	45	3.939939	1.293878	6154.854893	0.009039	0.008666
RS	46	4.286035	1.329905	4967.194121	0.007295	0.007004
RS	47	4.661779	1.329905	4043.012251	0.005938	0.005703
RS	48	5.069714	1.367699	3135.511848	0.004605	0.004434
RS	49	5.512595	1.367699	2447.431953	0.003594	0.003466
RS	50	5.993417	1.401743	1819.930550	0.002673	0.002588
RS	51	6.515431	1.401743	1352.211869	0.001986	0.001930
RS	52	7.082165	1.423028	960.974612	0.001411	0.001379
RS	53	7.697450	1.423028	671.810233	0.000987	0.000970
RS	54	8.365445	1.416351	453.920444	0.000667	0.000661
RS	55	9.090667	1.416351	292.619602	0.000430	0.000430
RS	56	9.878017	1.416351	180.406460	0.000265	0.000267
RS	57	10.732818	1.416351	105.966983	0.000156	0.000158
RS	58	11.660849	1.357883	60.772041	0.000089	0.000092
RS	59	12.668383	1.357883	30.994795	0.000046	0.000047
RS	60	13.762230	1.357883	14.819097	0.000022	0.000023
RS	61	14.949786	1.357883	6.605603	0.000010	0.000010
RS	62	16.239078	1.357883	2.728781	0.000004	0.000004
RS	63	17.638822	1.357883	1.555687	0.000002	0.000002
PA	4+25*2+4+6 0.179600063 0.033019636 17.638821556 0.579994077 9.334216070 3.464516008 1.911180935 1.659203462 1.835652179 1.890941673 1.711685977 1.423497291 1.178000719 1.036457012 0.982610873 0.986261884 1.019546607 1.062620682 1.105592154 1.143900390 1.176544381 1.205418225 1.233148835 1.261928120 1.293878456 1.329904755 1.367698656 1.401742600 1.423027639 1.416350615 1.357883183
//
IT	3916
RD	23
LK	-7215073.986128
QD	-488.985034 -> -487.282496
RI	0.0528647644
TR	0.179375	0.032940
MT	17.680539
MM	C_pi: 1.207225, n_recomb: 680032.251153
RS	0	0.000000	0.578443	9807.577792	0.014422	0.079881
RS	1	0.008571	0.578443	10486.462410	0.015421	0.009882
RS	2	0.017876	0.578443	11197.644238	0.016466	0.007537
RS	3	0.027979	0.578443	11940.044239	0.017558	0.007564
RS	4	0.038948	9.877889	751.642792	0.001105	0.000586
RS	5	0.050858	9.877889	815.206499	0.001199	0.000747
RS	6	0.063787	3.515474	2480.884486	0.003648	0.002428
RS	7	0.077825	3.515474	2682.971325	0.003945	0.002838
RS	8	0.093067	1.904334	5343.875613	0.007858	0.005997
RS	9	0.109614	1.904334	5751.189908	0.008457	0.006899
RS	10	0.127580	1.647705	7142.501513	0.010503	0.008973
RS	11	0.147086	1.647705	7662.099690	0.011267	0.009952
RS	12	0.168263	1.833677	7383.482449	0.010858	0.009824
RS	13	0.191256	1.833677	7915.294989	0.011640	0.010650
RS	14	0.216219	1.898437	8189.112076	0.012042	0.011215
RS	15	0.243322	1.898437	8763.676895	0.012887	0.012151
RS	16	0.272747	1.721510	10320.750210	0.015177	0.014473
RS	17	0.304695	1.721510	10996.584624	0.016171	0.015536
RS	18	0.339381	1.429910	14052.063483	0.020664	0.019963
RS	19	0.377040	1.429910	14852.749476	0.021841	0.021237
RS	20	0.417927	1.180371	18912.478296	0.027811	0.027127
RS	21	0.462318	1.180371	19758.872878	0.029056	0.028452
RS	22	0.510513	1.036850	23352.063597	0.034340	0.033636
RS	23	0.562840	1.036850	24075.575897	0.035404	0.034684
RS	24	0.619651	0.982692	26031.355431	0.038280	0.037446
RS	25	0.681331	0.982692	26500.253947	0.038969	0.038038
RS	26	0.748299	0.986901	26718.923388	0.039291	0.038266
RS	27	0.821005	0.986901	26897.882404	0.039554	0.038405
RS	28	0.899944	1.020901	26044.436358	0.038299	0.037103
RS	29	0.985648	1.020901	25945.275088	0.038153	0.036869
RS	30	1.078697	1.064375	24657.692816	0.036260	0.034979
RS	31	1.179722	1.064375	24291.018701	0.035720	0.034403
RS	32	1.289406	1.107340	22859.188183	0.033615	0.032332
RS	33	1.408491	1.107340	22231.689140	0.032692	0.031415
RS	34	1.537782	1.145323	20750.850022	0.030515	0.029292
RS	35	1.678154	1.145323	19874.955830	0.029226	0.028042
RS	36	1.830558	1.177496	18353.445747	0.026989	0.025876
RS	37	1.996024	1.177496	17260.105376	0.025381	0.024329
RS	38	2.175672	1.205993	15684.328103	0.023064	0.022096
RS	39	2.370717	1.205993	14434.852765	0.021227	0.020334
RS	40	2.582480	1.233650	12831.062017	0.018868	0.018071
RS	41	2.812392	1.233650	11516.379539	0.016935	0.016219
RS	42	3.062010	1.262810	9958.731427	0.014644	0.014030
RS	43	3.333023	1.262810	8685.171058	0.012772	0.012236
RS	44	3.627264	1.295730	7267.158452	0.010686	0.010246
RS	45	3.946723	1.295730	6135.374008	0.009022	0.008651
RS	46	4.293564	1.333367	4945.638678	0.007273	0.006983
RS	47	4.670131	1.333367	4026.079056	0.005920	0.005688
RS	48	5.078974	1.373261	3118.989697	0.004587	0.004417
RS	49	5.522859	1.373261	2436.079227	0.003582	0.003455
RS	50	6.004788	1.409526	1810.481168	0.002662	0.002578
RS	51	6.528023	1.409526	1346.893401	0.001981	0.001924
RS	52	7.096104	1.432535	957.624259	0.001408	0.001376
RS	53	7.712874	1.432535	670.761063	0.000986	0.000970
RS	54	8.382507	1.426343	454.024783	0.000668	0.000661
RS	55	9.109534	1.426343	293.399895	0.000431	0.000431
RS	56	9.898873	1.426343	181.361350	0.000267	0.000269
RS	57	10.755866	1.426343	106.827889	0.000157	0.000160
RS	58	11.686310	1.366074	61.496577	0.000090	0.000093
RS	59	12.696502	1.366074	31.446348	0.000046	0.000048
RS	60	13.793277	1.366074	15.077145	0.000022	0.000023
RS	61	14.984055	1.366074	6.740826	0.000010	0.000010
RS	62	16.276893	1.366074	2.793611	0.000004	0.000004
RS	63	17.680539	1.366074	1.601004	0.000002	0.000002
PA	4+25*2+4+6 0.179375344 0.032940312 17.680539350 0.578442837 9.877889185 3.515473907 1.904334172 1.647704599 1.833677486 1.898437266 1.721509706 1.429910371 1.180371154 1.036849918 0.982692399 0.986901474 1.020901042 1.064374868 1.107340308 1.145322935 1.177495871 1.205993013 1.233649820 1.262810262 1.295729981 1.333367045 1.373260684 1.409525986 1.432535007 1.426342693 1.366074326
//
IT	3595
RD	24
LK	-7215070.646953
QD	-488.677896 -> -487.101346
RI	0.0528095074
TR	0.179155	0.032864
MT	17.721281
MM	C_pi: 1.208554, n_recomb: 679220.746632
RS	0	0.000000	0.576975	9825.328012	0.014466	0.079867
RS	1	0.008575	0.576975	10505.329284	0.015467	0.009888
RS	2	0.017885	0.576975	11217.619066	0.016515	0.007552
RS	3	0.027993	0.576975	11961.099668	0.017610	0.007590
RS	4	0.038969	10.444251	710.357363	0.001046	0.000555
RS	5	0.050885	10.444251	770.509393	0.001134	0.000708
RS	6	0.063823	3.566854	2443.832080	0.003598	0.002398
RS	7	0.077871	3.566854	2643.146683	0.003891	0.002798
RS	8	0.093123	1.898435	5358.356041	0.007889	0.006016
RS	9	0.109683	1.898435	5766.778312	0.008490	0.006915
RS	10	0.127663	1.637001	7186.171380	0.010580	0.009024
RS	11	0.147184	1.637001	7708.519846	0.011349	0.010011
RS	12	0.168380	1.831873	7387.057041	0.010876	0.009830
RS	13	0.191393	1.831873	7919.213528	0.011659	0.010663
RS	14	0.216380	1.905607	8154.654555	0.012006	0.011178
RS	15	0.243509	1.905607	8727.474336	0.012849	0.012117
RS	16	0.272964	1.730940	10261.730801	0.015108	0.014411
RS	17	0.304945	1.730940	10935.019585	0.016099	0.015472
RS	18	0.339669	1.436068	13991.386361	0.020599	0.019908
RS	19	0.377369	1.436068	14790.424006	0.021776	0.021180
RS	20	0.418303	1.182629	18879.887555	0.027796	0.027121
RS	21	0.462747	1.182629	19726.069288	0.029042	0.028445
RS	22	0.511001	1.037226	23350.066519	0.034378	0.033680
RS	23	0.563394	1.037226	24073.209555	0.035442	0.034728
RS	24	0.620279	0.982799	26034.658199	0.038330	0.037502
RS	25	0.682041	0.982799	26502.398553	0.039019	0.038092
RS	26	0.749100	0.987579	26704.739452	0.039317	0.038297
RS	27	0.821909	0.987579	26883.029891	0.039579	0.038435
RS	28	0.900961	1.022292	26012.492288	0.038298	0.037108
RS	29	0.986792	1.022292	25914.058326	0.038153	0.036875
RS	30	1.079983	1.066157	24621.171687	0.036249	0.034975
RS	31	1.181164	1.066157	24256.142755	0.035712	0.034401
RS	32	1.291022	1.109107	22829.040679	0.033611	0.032334
RS	33	1.410300	1.109107	22203.030200	0.032689	0.031418
RS	34	1.539806	1.146753	20731.374686	0.030522	0.029305
RS	35	1.680417	1.146753	19855.815527	0.029233	0.028054
RS	36	1.833084	1.178440	18342.765968	0.027006	0.025896
RS	37	1.998843	1.178440	17248.179505	0.025394	0.024345
RS	38	2.178816	1.206538	15676.579416	0.023080	0.022116
RS	39	2.374220	1.206538	14424.807367	0.021237	0.020348
RS	40	2.586381	1.234089	12820.358646	0.018875	0.018081
RS	41	2.816734	1.234089	11503.658061	0.016937	0.016224
RS	42	3.066839	1.263590	9942.409116	0.014638	0.014026
RS	43	3.338390	1.263590	8668.555625	0.012763	0.012230
RS	44	3.633226	1.297436	7246.575265	0.010669	0.010231
RS	45	3.953344	1.297436	6117.019428	0.009006	0.008637
RS	46	4.300912	1.336649	4925.068737	0.007251	0.006964
RS	47	4.678283	1.336649	4009.839917	0.005904	0.005672
RS	48	5.088013	1.378625	3102.999054	0.004568	0.004400
RS	49	5.532877	1.378625	2425.039928	0.003570	0.003443
RS	50	6.015887	1.417113	1801.217775	0.002652	0.002567
RS	51	6.540314	1.417113	1341.635838	0.001975	0.001919
RS	52	7.109711	1.441865	954.263961	0.001405	0.001373
RS	53	7.727932	1.441865	669.661509	0.000986	0.000969
RS	54	8.399164	1.436178	454.063719	0.000669	0.000662
RS	55	9.127954	1.436178	294.122020	0.000433	0.000432
RS	56	9.919236	1.436178	182.272086	0.000268	0.000270
RS	57	10.778369	1.436178	107.659210	0.000159	0.000161
RS	58	11.711171	1.374130	62.203021	0.000092	0.000094
RS	59	12.723960	1.374130	31.888875	0.000047	0.000048
RS	60	13.823594	1.374130	15.331210	0.000023	0.000023
RS	61	15.017519	1.374130	6.874549	0.000010	0.000011
RS	62	16.313822	1.374130	2.858001	0.000004	0.000004
RS	63	17.721281	1.374130	1.646323	0.000002	0.000003
PA	4+25*2+4+6 0.179154584 0.032864044 17.721280892 0.576975010 10.444251103 3.566853604 1.898435319 1.637001188 1.831872796 1.905606810 1.730939665 1.436068443 1.182629288 1.037225668 0.982799237 0.987579066 1.022291536 1.066157325 1.109107132 1.146752710 1.178440410 1.206538172 1.234088655 1.263589977 1.297436257 1.336649039 1.378624983 1.417113233 1.441865449 1.436178099 1.374130291
//
IT	3949
RD	25
LK	-7215067.553441
QD	-488.399736 -> -486.934550
RI	0.0527566954
TR	0.178936	0.032790
MT	17.761402
MM	C_pi: 1.209877, n_recomb: 678453.485110
RS	0	0.000000	0.575577	9842.525463	0.014507	0.079853
RS	1	0.008579	0.575577	10523.616811	0.015511	0.009893
RS	2	0.017893	0.575577	11236.989351	0.016563	0.007565
RS	3	0.028007	0.575577	11981.527382	0.017660	0.007615
RS	4	0.038988	11.033955	671.933728	0.000990	0.000526
RS	5	0.050912	11.033955	728.903721	0.001074	0.000672
RS	6	0.063858	3.618454	2407.802514	0.003549	0.002368
RS	7	0.077915	3.618454	2604.415901	0.003839	0.002760
RS	8	0.093178	1.893399	5370.735152	0.007916	0.006032
RS	9	0.109750	1.893399	5780.125141	0.008520	0.006930
RS	10	0.127744	1.627047	7227.480827	0.010653	0.009072
RS	11	0.147281	1.627047	7752.435028	0.011427	0.010068
RS	12	0.168495	1.830246	7390.372887	0.010893	0.009835
RS	13	0.191528	1.830246	7922.861245	0.011678	0.010675
RS	14	0.216538	1.912502	8122.117013	0.011972	0.011143
RS	15	0.243693	1.912502	8693.296839	0.012813	0.012084
RS	16	0.273177	1.740023	10205.942495	0.015043	0.014352
RS	17	0.305191	1.740023	10876.828506	0.016032	0.015412
RS	18	0.339951	1.442001	13934.021230	0.020538	0.019856
RS	19	0.377693	1.442001	14731.509613	0.021713	0.021126
RS	20	0.418673	1.184798	18849.506009	0.027783	0.027116
RS	21	0.463169	1.184798	19695.513174	0.029030	0.028438
RS	22	0.511481	1.037593	23348.991036	0.034415	0.033724
RS	23	0.563939	1.037593	24071.795784	0.035480	0.034770
RS	24	0.620896	0.982934	26038.052588	0.038379	0.037555
RS	25	0.682740	0.982934	26504.709443	0.039066	0.038143
RS	26	0.749889	0.988296	26690.549159	0.039340	0.038325
RS	27	0.822798	0.988296	26868.287494	0.039602	0.038464
RS	28	0.901962	1.023720	25980.898052	0.038294	0.037111
RS	29	0.987918	1.023720	25883.313833	0.038150	0.036879
RS	30	1.081247	1.067972	24585.443305	0.036237	0.034970
RS	31	1.182583	1.067972	24222.161974	0.035702	0.034398
RS	32	1.292612	1.110900	22799.983346	0.033606	0.032336
RS	33	1.412080	1.110900	22175.541118	0.032685	0.031420
RS	34	1.541797	1.148203	20713.185082	0.030530	0.029318
RS	35	1.682642	1.148203	19838.012994	0.029240	0.028065
RS	36	1.835570	1.179396	18333.545550	0.027023	0.025917
RS	37	2.001617	1.179396	17237.717240	0.025407	0.024362
RS	38	2.181909	1.207077	15670.450171	0.023097	0.022136
RS	39	2.377667	1.207077	14416.308550	0.021249	0.020362
RS	40	2.590219	1.234496	12811.320701	0.018883	0.018092
RS	41	2.821005	1.234496	11492.443057	0.016939	0.016230
RS	42	3.071590	1.264301	9927.666926	0.014633	0.014024
RS	43	3.343672	1.264301	8653.280168	0.012754	0.012225
RS	44	3.639094	1.299032	7227.306743	0.010653	0.010218
RS	45	3.959860	1.299032	6099.698015	0.008991	0.008624
RS	46	4.308144	1.339787	4905.416183	0.007230	0.006945
RS	47	4.686306	1.339787	3994.253004	0.005887	0.005657
RS	48	5.096910	1.383830	3087.512851	0.004551	0.004383
RS	49	5.542738	1.383830	2414.303883	0.003559	0.003432
RS	50	6.026812	1.424543	1792.139765	0.002642	0.002557
RS	51	6.552414	1.424543	1336.445781	0.001970	0.001913
RS	52	7.123105	1.451058	950.903496	0.001402	0.001369
RS	53	7.742755	1.451058	668.521783	0.000985	0.000968
RS	54	8.415562	1.445892	454.047241	0.000669	0.000663
RS	55	9.146088	1.445892	294.793167	0.000435	0.000434
RS	56	9.939283	1.445892	183.143419	0.000270	0.000272
RS	57	10.800525	1.445892	108.463825	0.000160	0.000162
RS	58	11.735649	1.382077	62.893201	0.000093	0.000095
RS	59	12.750996	1.382077	32.323152	0.000048	0.000049
RS	60	13.853446	1.382077	15.581570	0.000023	0.000024
RS	61	15.050472	1.382077	7.006848	0.000010	0.000011
RS	62	16.350188	1.382077	2.921957	0.000004	0.000005
RS	63	17.761402	1.382077	1.691624	0.000002	0.000003
PA	4+25*2+4+6 0.178935846 0.032790305 17.761402276 0.575576834 11.033954925 3.618454428 1.893398538 1.627047194 1.830246329 1.912502208 1.740022519 1.442001298 1.184798130 1.037592652 0.982934438 0.988295798 1.023720300 1.067971746 1.110899979 1.148202588 1.179395682 1.207076674 1.234495574 1.264300959 1.299032414 1.339787100 1.383829786 1.424543247 1.451057792 1.445891630 1.382076916
//
