# Supplementary material for: Introgression and disruption of migration routes have shaped the genetic integrity of wildebeest populations
Source: Nat Commun. 2024 Apr 12;15:2921. doi: 10.1038/s41467-024-47015-y (PMC11014984; doi:10.1038/s41467-024-47015-y)
Supplement: Supplementary file 10 — Source Data [file 41467_2024_47015_MOESM10_ESM.zip › source_data/Fig2a.psmc/CTauBwN_2248.psmc]

CC
CC	Brief Description of the file format:
CC	  CC  comments
CC	  MM  useful-messages
CC	  RD  round-of-iterations
CC	  LL  \log[P(sequence)]
CC	  QD  Q-before-opt Q-after-opt
CC	  TR  \theta_0 \rho_0
CC	  RS  k t_k \lambda_k \pi_k \sum_{l\not=k}A_{kl} A_{kk}
CC	  DC  begin end best-k t_k+\Delta_k max-prob
CC
MM	Version: 0.6.5-r67
MM	pattern:4+25*2+4+6, n:63, n_free_lambdas:28
MM	n_iterations:25, skip:1, max_t:15, theta/rho:5
MM	is_decoding:0
MM	n_seqs:28, sum_L:17432954, sum_n:3092367
RD	0
LK	0.000000
QD	0.000000 -> 0.000000
RI	inf
TR	0.195269	0.039054
MT	15.000000
MM	C_pi: 1.000000, n_recomb: 667781.865018
RS	0	0.000000	1.000000	5407.645665	0.008098	0.000000
RS	1	0.008290	1.000000	5806.563805	0.008695	0.000000
RS	2	0.017266	1.000000	6230.536707	0.009330	0.000000
RS	3	0.026987	1.000000	6680.388758	0.010004	0.000000
RS	4	0.037514	1.000000	7156.829683	0.010717	0.000000
RS	5	0.048914	1.000000	7660.421654	0.011471	0.000000
RS	6	0.061258	1.000000	8191.541584	0.012267	0.000000
RS	7	0.074626	1.000000	8750.338282	0.013104	0.000000
RS	8	0.089102	1.000000	9336.684194	0.013982	0.000000
RS	9	0.104778	1.000000	9950.121610	0.014900	0.000000
RS	10	0.121753	1.000000	10589.803301	0.015858	0.000000
RS	11	0.140135	1.000000	11254.427826	0.016853	0.000000
RS	12	0.160042	1.000000	11942.169954	0.017883	0.000000
RS	13	0.181598	1.000000	12650.607040	0.018944	0.000000
RS	14	0.204942	1.000000	13376.642595	0.020031	0.000000
RS	15	0.230221	1.000000	14116.428827	0.021139	0.000000
RS	16	0.257595	1.000000	14865.290542	0.022261	0.000000
RS	17	0.287238	1.000000	15617.653546	0.023387	0.000000
RS	18	0.319339	1.000000	16366.981484	0.024509	0.000000
RS	19	0.354100	1.000000	17105.725984	0.025616	0.000000
RS	20	0.391744	1.000000	17825.295898	0.026693	0.000000
RS	21	0.432507	1.000000	18516.052433	0.027728	0.000000
RS	22	0.476650	1.000000	19167.337799	0.028703	0.000000
RS	23	0.524453	1.000000	19767.545772	0.029602	0.000000
RS	24	0.576218	1.000000	20304.242948	0.030406	0.000000
RS	25	0.632274	1.000000	20764.349460	0.031095	0.000000
RS	26	0.692977	1.000000	21134.387205	0.031649	0.000000
RS	27	0.758711	1.000000	21400.802108	0.032048	0.000000
RS	28	0.829896	1.000000	21550.364237	0.032272	0.000000
RS	29	0.906981	1.000000	21570.645695	0.032302	0.000000
RS	30	0.990456	1.000000	21450.570724	0.032122	0.000000
RS	31	1.080851	1.000000	21181.025550	0.031718	0.000000
RS	32	1.178739	1.000000	20755.507093	0.031081	0.000000
RS	33	1.284742	1.000000	20170.780204	0.030206	0.000000
RS	34	1.399532	1.000000	19427.503105	0.029093	0.000000
RS	35	1.523838	1.000000	18530.771252	0.027750	0.000000
RS	36	1.658449	1.000000	17490.522208	0.026192	0.000000
RS	37	1.804218	1.000000	16321.740003	0.024442	0.000000
RS	38	1.962071	1.000000	15044.398775	0.022529	0.000000
RS	39	2.133009	1.000000	13683.094132	0.020490	0.000000
RS	40	2.318118	1.000000	12266.328083	0.018369	0.000000
RS	41	2.518571	1.000000	10825.440306	0.016211	0.000000
RS	42	2.735641	1.000000	9393.214171	0.014066	0.000000
RS	43	2.970706	1.000000	8002.227754	0.011983	0.000000
RS	44	3.225257	1.000000	6683.063438	0.010008	0.000000
RS	45	3.500909	1.000000	5462.527849	0.008180	0.000000
RS	46	3.799411	1.000000	4362.058845	0.006532	0.000000
RS	47	4.122659	1.000000	3396.500054	0.005086	0.000000
RS	48	4.472702	1.000000	2573.400086	0.003854	0.000000
RS	49	4.851763	1.000000	1892.941038	0.002835	0.000000
RS	50	5.262247	1.000000	1348.523471	0.002019	0.000000
RS	51	5.706758	1.000000	927.943552	0.001390	0.000000
RS	52	6.188118	1.000000	615.008997	0.000921	0.000000
RS	53	6.709380	1.000000	391.373126	0.000586	0.000000
RS	54	7.273854	1.000000	238.337338	0.000357	0.000000
RS	55	7.885120	1.000000	138.390664	0.000207	0.000000
RS	56	8.547059	1.000000	76.318111	0.000114	0.000000
RS	57	9.263869	1.000000	39.802186	0.000060	0.000000
RS	58	10.040101	1.000000	19.540950	0.000029	0.000000
RS	59	10.880679	1.000000	8.986304	0.000013	0.000000
RS	60	11.790939	1.000000	3.850114	0.000006	0.000000
RS	61	12.776655	1.000000	1.527891	0.000002	0.000000
RS	62	13.844085	1.000000	0.558085	0.000001	0.000000
RS	63	15.000000	1.000000	0.262963	0.000000	0.000000
PA	4+25*2+4+6 0.195268554 0.039053711 15.000000000 1.000000000 1.000000000 1.000000000 1.000000000 1.000000000 1.000000000 1.000000000 1.000000000 1.000000000 1.000000000 1.000000000 1.000000000 1.000000000 1.000000000 1.000000000 1.000000000 1.000000000 1.000000000 1.000000000 1.000000000 1.000000000 1.000000000 1.000000000 1.000000000 1.000000000 1.000000000 1.000000000 1.000000000
//
IT	3867
RD	1
LK	-7344941.389875
QD	-2879.224349 -> -1715.030915
RI	0.0450156785
TR	0.197200	0.038862
MT	14.957957
MM	C_pi: 1.069483, n_recomb: 709801.239308
RS	0	0.000000	0.901637	6360.604106	0.008961	0.058607
RS	1	0.008285	0.901637	6823.123511	0.009613	0.012152
RS	2	0.017256	0.901637	7313.577227	0.010304	0.005734
RS	3	0.026971	0.901637	7832.676674	0.011035	0.004469
RS	4	0.037490	1.601574	4731.247777	0.006666	0.004093
RS	5	0.048881	1.601574	5086.590688	0.007166	0.004096
RS	6	0.061215	1.571709	5568.780749	0.007846	0.004596
RS	7	0.074572	1.571709	5978.630602	0.008423	0.005435
RS	8	0.089035	1.464892	6879.291161	0.009692	0.006441
RS	9	0.104696	1.464892	7369.087144	0.010382	0.007515
RS	10	0.121655	1.367288	8445.906286	0.011899	0.008641
RS	11	0.140019	1.367288	9021.960153	0.012711	0.009864
RS	12	0.159904	1.284088	10244.946801	0.014434	0.011209
RS	13	0.181436	1.284088	10906.428147	0.015365	0.012671
RS	14	0.204753	1.210892	12287.824053	0.017312	0.014264
RS	15	0.230001	1.210892	13026.696342	0.018353	0.016011
RS	16	0.257341	1.145505	14562.536840	0.020516	0.017922
RS	17	0.286947	1.145505	15359.473351	0.021639	0.019982
RS	18	0.319005	1.090362	16969.313675	0.023907	0.022145
RS	19	0.353719	1.090362	17788.469753	0.025061	0.024333
RS	20	0.391309	1.048805	19319.764147	0.027219	0.026463
RS	21	0.432013	1.048805	20108.310705	0.028329	0.028458
RS	22	0.476089	1.021357	21408.134542	0.030161	0.030254
RS	23	0.523817	1.021357	22102.071078	0.031138	0.031802
RS	24	0.575500	1.006127	23063.070622	0.032492	0.033067
RS	25	0.631464	1.006127	23595.131463	0.033242	0.034029
RS	26	0.692065	1.000115	24165.916385	0.034046	0.034685
RS	27	0.757686	1.000115	24472.373950	0.034478	0.035045
RS	28	0.828744	1.000035	24647.476031	0.034724	0.035125
RS	29	0.905689	1.000035	24673.035036	0.034760	0.034943
RS	30	0.989009	1.003113	24466.459841	0.034469	0.034516
RS	31	1.079232	1.003113	24169.071775	0.034050	0.033855
RS	32	1.176929	1.007433	23598.025272	0.033246	0.032972
RS	33	1.282721	1.007433	22955.598698	0.032341	0.031877
RS	34	1.397278	1.011830	22042.850611	0.031055	0.030581
RS	35	1.521325	1.011830	21061.569417	0.029672	0.029095
RS	36	1.655649	1.015665	19846.537468	0.027961	0.027436
RS	37	1.801102	1.015665	18568.531493	0.026160	0.025621
RS	38	1.958606	1.018600	17118.354619	0.024117	0.023677
RS	39	2.129158	1.018600	15625.125559	0.022013	0.021631
RS	40	2.313841	1.020538	14037.586222	0.019777	0.019514
RS	41	2.513824	1.020538	12445.776330	0.017534	0.017365
RS	42	2.730375	1.021534	10843.846251	0.015277	0.015222
RS	43	2.964868	1.021534	9290.436935	0.013089	0.013125
RS	44	3.218788	1.021746	7805.271095	0.010996	0.011116
RS	45	3.493744	1.021746	6422.793552	0.009049	0.009231
RS	46	3.791481	1.021418	5167.811740	0.007281	0.007504
RS	47	4.113884	1.021418	4055.428245	0.005713	0.005959
RS	48	4.462999	1.020751	3100.450814	0.004368	0.004614
RS	49	4.841036	1.020751	2301.104831	0.003242	0.003476
RS	50	5.250394	1.019719	1656.608118	0.002334	0.002542
RS	51	5.693666	1.019719	1151.474672	0.001622	0.001801
RS	52	6.173663	1.018110	772.472029	0.001088	0.001231
RS	53	6.693427	1.018110	497.021997	0.000700	0.000810
RS	54	7.256252	1.014976	307.003496	0.000433	0.000511
RS	55	7.865707	1.014976	180.243306	0.000254	0.000308
RS	56	8.525654	1.014976	100.598289	0.000142	0.000176
RS	57	9.240277	1.014976	53.152607	0.000075	0.000095
RS	58	10.014106	1.009003	26.567088	0.000037	0.000048
RS	59	10.852044	1.009003	12.343867	0.000017	0.000023
RS	60	11.759405	1.009003	5.348133	0.000008	0.000010
RS	61	12.741940	1.009003	2.148320	0.000003	0.000004
RS	62	13.805876	1.009003	0.795133	0.000001	0.000002
RS	63	14.957957	1.009003	0.382480	0.000001	0.000001
PA	4+25*2+4+6 0.197200113 0.038861939 14.957957268 0.901637077 1.601573944 1.571709156 1.464891911 1.367287636 1.284088135 1.210891724 1.145505428 1.090361595 1.048805237 1.021356583 1.006127357 1.000115395 1.000034809 1.003112793 1.007432938 1.011830330 1.015665054 1.018600404 1.020537794 1.021533966 1.021745682 1.021417618 1.020750761 1.019719422 1.018109798 1.014975548 1.009002507
//
IT	5089
RD	2
LK	-7343291.220402
QD	-1345.821973 -> -1060.599005
RI	0.0393625973
TR	0.195961	0.038292
MT	15.210912
MM	C_pi: 1.092449, n_recomb: 714311.246299
RS	0	0.000000	0.752982	7683.084822	0.010756	0.058693
RS	1	0.008313	0.752982	8228.038018	0.011519	0.012464
RS	2	0.017318	0.752982	8803.346381	0.012324	0.006401
RS	3	0.027071	0.752982	9409.274037	0.013173	0.005609
RS	4	0.037635	2.031699	3740.959661	0.005237	0.003184
RS	5	0.049078	2.031699	4029.184058	0.005641	0.003386
RS	6	0.061471	1.963532	4487.652533	0.006282	0.003996
RS	7	0.074895	1.963532	4827.535614	0.006758	0.004782
RS	8	0.089435	1.755535	5802.386987	0.008123	0.006049
RS	9	0.105184	1.755535	6228.273205	0.008719	0.006942
RS	10	0.122242	1.584003	7399.612455	0.010359	0.008361
RS	11	0.140718	1.584003	7920.913520	0.011089	0.009325
RS	12	0.160730	1.445218	9277.998397	0.012989	0.011023
RS	13	0.182406	1.445218	9897.834025	0.013856	0.012170
RS	14	0.205883	1.324386	11498.696335	0.016098	0.014197
RS	15	0.231313	1.324386	12214.227104	0.017099	0.015592
RS	16	0.258857	1.215582	14098.532371	0.019737	0.018079
RS	17	0.288690	1.215582	14894.072169	0.020851	0.019785
RS	18	0.321004	1.124468	16954.479739	0.023735	0.022644
RS	19	0.356004	1.124468	17790.627859	0.024906	0.024496
RS	20	0.393914	1.057903	19767.793312	0.027674	0.027306
RS	21	0.434975	1.057903	20579.771485	0.028811	0.028989
RS	22	0.479450	1.016394	22206.306907	0.031088	0.031288
RS	23	0.527623	1.016394	22916.033073	0.032081	0.032558
RS	24	0.579800	0.995979	24022.686659	0.033631	0.034066
RS	25	0.636315	0.995979	24554.423702	0.034375	0.034792
RS	26	0.697529	0.991105	25096.080755	0.035133	0.035448
RS	27	0.763831	0.991105	25386.741879	0.035540	0.035622
RS	28	0.835646	0.995956	25415.696401	0.035581	0.035547
RS	29	0.913431	0.995956	25417.710719	0.035584	0.035233
RS	30	0.997682	1.005720	25017.536356	0.035023	0.034593
RS	31	1.088938	1.005720	24699.126308	0.034578	0.033852
RS	32	1.187780	1.017107	23940.772588	0.033516	0.032770
RS	33	1.294840	1.017107	23288.704362	0.032603	0.031641
RS	34	1.410800	1.028142	22226.361238	0.031116	0.030197
RS	35	1.536400	1.028142	21251.658072	0.029751	0.028717
RS	36	1.672442	1.037757	19936.784075	0.027911	0.026973
RS	37	1.819794	1.037757	18681.103214	0.026153	0.025196
RS	38	1.979396	1.045398	17178.719714	0.024049	0.023229
RS	39	2.152266	1.045398	15717.809358	0.022004	0.021240
RS	40	2.339508	1.050921	14113.313306	0.019758	0.019148
RS	41	2.542316	1.050921	12554.632264	0.017576	0.017065
RS	42	2.761985	1.054474	10953.852866	0.015335	0.014972
RS	43	2.999916	1.054474	9425.061284	0.013195	0.012938
RS	44	3.257627	1.056374	7943.503336	0.011121	0.010983
RS	45	3.536763	1.056374	6571.144391	0.009199	0.009148
RS	46	3.839105	1.057110	5312.345478	0.007437	0.007463
RS	47	4.166583	1.057110	4195.214227	0.005873	0.005949
RS	48	4.521285	1.057079	3227.257054	0.004518	0.004629
RS	49	4.905475	1.057079	2412.973055	0.003378	0.003504
RS	50	5.321604	1.056206	1750.609897	0.002451	0.002579
RS	51	5.772329	1.056206	1227.160567	0.001718	0.001837
RS	52	6.260525	1.054060	830.999905	0.001163	0.001266
RS	53	6.789306	1.054060	539.720744	0.000756	0.000839
RS	54	7.362048	1.049013	337.152337	0.000472	0.000534
RS	55	7.982405	1.049013	199.855854	0.000280	0.000324
RS	56	8.654335	1.049013	112.689133	0.000158	0.000187
RS	57	9.382126	1.049013	60.189868	0.000084	0.000102
RS	58	10.170422	1.038779	30.510004	0.000043	0.000052
RS	59	11.024252	1.038779	14.303740	0.000020	0.000025
RS	60	11.949066	1.038779	6.256147	0.000009	0.000011
RS	61	12.950764	1.038779	2.538193	0.000004	0.000005
RS	62	14.035738	1.038779	0.949312	0.000001	0.000002
RS	63	15.210912	1.038779	0.463871	0.000001	0.000001
PA	4+25*2+4+6 0.195961249 0.038291755 15.210911729 0.752982001 2.031698644 1.963531757 1.755534878 1.584003074 1.445217576 1.324386262 1.215581847 1.124468150 1.057903288 1.016393597 0.995979497 0.991104576 0.995956279 1.005719585 1.017106859 1.028142439 1.037757316 1.045397805 1.050921046 1.054474161 1.056373870 1.057110276 1.057079030 1.056205847 1.054059832 1.049013240 1.038778733
//
IT	4879
RD	3
LK	-7342814.726993
QD	-965.968071 -> -825.015930
RI	0.0366831718
TR	0.194291	0.037723
MT	15.491129
MM	C_pi: 1.104051, n_recomb: 711235.524959
RS	0	0.000000	0.660299	8750.327969	0.012303	0.058540
RS	1	0.008345	0.660299	9358.065971	0.013157	0.012722
RS	2	0.017386	0.660299	9997.163171	0.014056	0.006903
RS	3	0.027181	0.660299	10667.362644	0.014998	0.006514
RS	4	0.037794	2.396035	3152.579699	0.004433	0.002611
RS	5	0.049292	2.396035	3399.387162	0.004780	0.002913
RS	6	0.061750	2.248130	3904.393825	0.005490	0.003590
RS	7	0.075248	2.248130	4204.942491	0.005912	0.004357
RS	8	0.089872	1.943171	5233.833085	0.007359	0.005766
RS	9	0.105716	1.943171	5624.367400	0.007908	0.006587
RS	10	0.122882	1.720927	6815.714601	0.009583	0.008132
RS	11	0.141481	1.720927	7304.460753	0.010270	0.008974
RS	12	0.161632	1.550163	8676.658749	0.012199	0.010801
RS	13	0.183464	1.550163	9267.755626	0.013031	0.011792
RS	14	0.207119	1.400668	10933.025704	0.015372	0.013996
RS	15	0.232747	1.400668	11627.566653	0.016348	0.015208
RS	16	0.260513	1.262125	13686.353094	0.019243	0.017995
RS	17	0.290597	1.262125	14473.337633	0.020350	0.019520
RS	18	0.323191	1.144719	16817.223361	0.023645	0.022812
RS	19	0.358505	1.144719	17656.609881	0.024825	0.024513
RS	20	0.396766	1.059877	19940.638813	0.028037	0.027779
RS	21	0.438219	1.059877	20759.047464	0.029187	0.029352
RS	22	0.483132	1.008541	22609.309914	0.031789	0.031984
RS	23	0.531792	1.008541	23317.648429	0.032785	0.033175
RS	24	0.584513	0.985137	24502.101804	0.034450	0.034807
RS	25	0.641634	0.985137	25019.041652	0.035177	0.035478
RS	26	0.703521	0.982143	25495.730889	0.035847	0.036055
RS	27	0.770572	0.982143	25761.232536	0.036220	0.036194
RS	28	0.843218	0.991806	25636.145290	0.036045	0.035916
RS	29	0.921927	0.991806	25611.583249	0.036010	0.035587
RS	30	1.007203	1.007732	25030.978804	0.035194	0.034707
RS	31	1.099596	1.007732	24694.725075	0.034721	0.033969
RS	32	1.199698	1.025568	23774.771067	0.033427	0.032668
RS	33	1.308154	1.025568	23121.568667	0.032509	0.031560
RS	34	1.425660	1.042708	21940.224756	0.030848	0.029947
RS	35	1.552971	1.042708	20985.085925	0.029505	0.028502
RS	36	1.690906	1.057749	19600.915840	0.027559	0.026649
RS	37	1.840352	1.057749	18384.709268	0.025849	0.024920
RS	38	2.002268	1.069952	16858.955787	0.023704	0.022901
RS	39	2.177695	1.069952	15451.841263	0.021725	0.020969
RS	40	2.367762	1.079128	13858.119078	0.019485	0.018869
RS	41	2.573688	1.079128	12358.472983	0.017376	0.016845
RS	42	2.796799	1.085481	10786.934493	0.015166	0.014771
RS	43	3.038528	1.085481	9312.299690	0.013093	0.012792
RS	44	3.300428	1.089446	7863.245584	0.011056	0.010868
RS	45	3.584182	1.089446	6532.019653	0.009184	0.009076
RS	46	3.891615	1.091710	5297.868871	0.007449	0.007419
RS	47	4.224703	1.091710	4205.213967	0.005913	0.005934
RS	48	4.585585	1.092805	3249.712401	0.004569	0.004631
RS	49	4.976582	1.092805	2444.664444	0.003437	0.003520
RS	50	5.400207	1.092562	1784.274960	0.002509	0.002602
RS	51	5.859181	1.092562	1259.721561	0.001771	0.001863
RS	52	6.356456	1.090289	859.571524	0.001209	0.001291
RS	53	6.895226	1.090289	562.773295	0.000791	0.000861
RS	54	7.478955	1.083751	354.877572	0.000499	0.000552
RS	55	8.111395	1.083751	212.120281	0.000298	0.000337
RS	56	8.796609	1.083751	120.661152	0.000170	0.000195
RS	57	9.539002	1.083751	65.049849	0.000091	0.000107
RS	58	10.343346	1.069797	33.368171	0.000047	0.000056
RS	59	11.214809	1.069797	15.766582	0.000022	0.000027
RS	60	12.158994	1.069797	6.952639	0.000010	0.000012
RS	61	13.181967	1.069797	2.845000	0.000004	0.000005
RS	62	14.290305	1.069797	1.073605	0.000002	0.000002
RS	63	15.491129	1.069797	0.531637	0.000001	0.000001
PA	4+25*2+4+6 0.194291191 0.037722825 15.491129073 0.660298861 2.396035152 2.248129597 1.943170961 1.720927457 1.550162951 1.400668413 1.262124765 1.144719442 1.059876687 1.008540745 0.985136598 0.982143221 0.991805575 1.007731838 1.025568313 1.042707960 1.057748903 1.069951906 1.079127987 1.085480594 1.089446000 1.091709604 1.092805409 1.092561725 1.090288816 1.083751220 1.069797120
//
IT	4325
RD	4
LK	-7342567.148703
QD	-787.700320 -> -704.877817
RI	0.0352034721
TR	0.192802	0.037233
MT	15.738748
MM	C_pi: 1.112000, n_recomb: 707140.288625
RS	0	0.000000	0.605878	9507.718236	0.013445	0.058365
RS	1	0.008372	0.605878	10158.077067	0.014365	0.012909
RS	2	0.017444	0.605878	10840.000059	0.015329	0.007248
RS	3	0.027277	0.605878	11552.775560	0.016337	0.007156
RS	4	0.037932	2.739162	2739.807540	0.003874	0.002231
RS	5	0.049479	2.739162	2956.827700	0.004181	0.002568
RS	6	0.061993	2.465339	3543.253540	0.005011	0.003320
RS	7	0.075555	2.465339	3818.946353	0.005401	0.004070
RS	8	0.090252	2.065405	4907.791379	0.006940	0.005591
RS	9	0.106180	2.065405	5277.729083	0.007463	0.006378
RS	10	0.123441	1.809836	6468.681489	0.009148	0.007986
RS	11	0.142147	1.809836	6937.656622	0.009811	0.008764
RS	12	0.162418	1.624247	8277.862529	0.011706	0.010621
RS	13	0.184388	1.624247	8849.105034	0.012514	0.011523
RS	14	0.208196	1.459335	10507.320414	0.014859	0.013782
RS	15	0.233997	1.459335	11184.733389	0.015817	0.014883
RS	16	0.261959	1.299885	13329.279470	0.018850	0.017834
RS	17	0.292261	1.299885	14106.864412	0.019949	0.019247
RS	18	0.325101	1.161689	16645.759120	0.023540	0.022839
RS	19	0.360689	1.161689	17484.726438	0.024726	0.024453
RS	20	0.399257	1.061865	20006.427968	0.028292	0.028073
RS	21	0.441054	1.061865	20827.137391	0.029453	0.029590
RS	22	0.486349	1.002355	22860.449869	0.032328	0.032494
RS	23	0.535437	1.002355	23564.535496	0.033324	0.033656
RS	24	0.588635	0.976346	24814.260925	0.035091	0.035388
RS	25	0.646286	0.976346	25315.731001	0.035800	0.036045
RS	26	0.708763	0.974741	25737.964852	0.036397	0.036551
RS	27	0.776471	0.974741	25979.894603	0.036739	0.036687
RS	28	0.849847	0.988225	25727.038283	0.036382	0.036232
RS	29	0.929366	0.988225	25678.823761	0.036314	0.035910
RS	30	1.015542	1.009116	24951.877562	0.035286	0.034823
RS	31	1.108933	1.009116	24600.339004	0.034788	0.034103
RS	32	1.210142	1.032202	23552.416070	0.033307	0.032614
RS	33	1.319825	1.032202	22898.534125	0.032382	0.031533
RS	34	1.438689	1.054388	21625.061620	0.030581	0.029774
RS	35	1.567505	1.054388	20686.831339	0.029254	0.028363
RS	36	1.707105	1.074018	19250.449278	0.027223	0.026412
RS	37	1.858392	1.074018	18068.134541	0.025551	0.024724
RS	38	2.022344	1.090201	16526.609983	0.023371	0.022651
RS	39	2.200022	1.090201	15166.151212	0.021447	0.020765
RS	40	2.392575	1.102703	13583.978575	0.019210	0.018648
RS	41	2.601247	1.102703	12136.774908	0.017163	0.016672
RS	42	2.827390	1.111756	10592.324290	0.014979	0.014605
RS	43	3.072464	1.111756	9167.786637	0.012965	0.012671
RS	44	3.338056	1.117869	7749.612387	0.010959	0.010766
RS	45	3.625883	1.117869	6459.015557	0.009134	0.009011
RS	46	3.937805	1.121866	5250.291895	0.007425	0.007374
RS	47	4.275841	1.121866	4184.801127	0.005918	0.005914
RS	48	4.642177	1.124364	3244.876121	0.004589	0.004626
RS	49	5.039182	1.124364	2453.491414	0.003470	0.003529
RS	50	5.469423	1.125031	1799.226210	0.002544	0.002617
RS	51	5.935683	1.125031	1278.013644	0.001807	0.001882
RS	52	6.440977	1.122868	877.585021	0.001241	0.001311
RS	53	6.988573	1.122868	578.558550	0.000818	0.000878
RS	54	7.582012	1.115076	367.784254	0.000520	0.000567
RS	55	8.225134	1.115076	221.437293	0.000313	0.000348
RS	56	8.922095	1.115076	126.932553	0.000180	0.000203
RS	57	9.677405	1.115076	68.989183	0.000098	0.000112
RS	58	10.495948	1.097694	35.759545	0.000051	0.000059
RS	59	11.383017	1.097694	17.013526	0.000024	0.000029
RS	60	12.344350	1.097694	7.556929	0.000011	0.000013
RS	61	13.386164	1.097694	3.115746	0.000004	0.000005
RS	62	14.515196	1.097694	1.185104	0.000002	0.000002
RS	63	15.738748	1.097694	0.593843	0.000001	0.000001
PA	4+25*2+4+6 0.192801988 0.037233039 15.738747571 0.605877783 2.739162048 2.465338705 2.065404883 1.809836419 1.624246795 1.459334601 1.299884657 1.161689210 1.061864886 1.002354803 0.976345701 0.974740917 0.988225496 1.009115687 1.032202482 1.054387730 1.074018494 1.090200949 1.102703192 1.111755913 1.117868505 1.121866091 1.124364197 1.125031366 1.122868257 1.115076310 1.097693553
//
IT	4231
RD	5
LK	-7342419.383307
QD	-687.296617 -> -635.535055
RI	0.0343165840
TR	0.191579	0.036824
MT	15.946121
MM	C_pi: 1.118215, n_recomb: 703354.719242
RS	0	0.000000	0.572586	10030.302453	0.014261	0.058214
RS	1	0.008394	0.572586	10709.186589	0.015226	0.013044
RS	2	0.017493	0.572586	11419.525177	0.016236	0.007485
RS	3	0.027355	0.572586	12160.249252	0.017289	0.007606
RS	4	0.038046	3.074703	2427.708161	0.003452	0.001960
RS	5	0.049634	3.074703	2621.762861	0.003728	0.002301
RS	6	0.062194	2.633614	3303.279947	0.004696	0.003136
RS	7	0.075809	2.633614	3562.256865	0.005065	0.003869
RS	8	0.090567	2.141357	4719.307259	0.006710	0.005495
RS	9	0.106563	2.141357	5077.347122	0.007219	0.006265
RS	10	0.123902	1.865538	6262.195396	0.008903	0.007909
RS	11	0.142697	1.865538	6719.391540	0.009553	0.008651
RS	12	0.163069	1.677532	8005.884065	0.011382	0.010489
RS	13	0.185152	1.677532	8563.320476	0.012175	0.011339
RS	14	0.209088	1.506932	10176.269620	0.014468	0.013586
RS	15	0.235033	1.506932	10839.752861	0.015412	0.014614
RS	16	0.263157	1.332944	13017.408616	0.018508	0.017650
RS	17	0.293641	1.332944	13785.914755	0.019600	0.018985
RS	18	0.326683	1.177696	16463.132958	0.023407	0.022798
RS	19	0.362500	1.177696	17300.367956	0.024597	0.024350
RS	20	0.401323	1.064973	20014.580240	0.028456	0.028260
RS	21	0.443405	1.064973	20836.449287	0.029624	0.029740
RS	22	0.489019	0.998216	23028.989450	0.032742	0.032882
RS	23	0.538462	0.998216	23729.140737	0.033737	0.034026
RS	24	0.592056	0.969659	25042.599569	0.035605	0.035856
RS	25	0.650148	0.969659	25530.771951	0.036299	0.036507
RS	26	0.713116	0.968886	25914.840222	0.036845	0.036961
RS	27	0.781371	0.968886	26136.759799	0.037160	0.037098
RS	28	0.855354	0.985259	25783.695479	0.036658	0.036500
RS	29	0.935548	0.985259	25715.536707	0.036561	0.036188
RS	30	1.022474	1.010006	24873.626987	0.035364	0.034933
RS	31	1.116696	1.010006	24508.994703	0.034846	0.034229
RS	32	1.218827	1.037215	23361.697130	0.033215	0.032588
RS	33	1.329532	1.037215	22706.306738	0.032283	0.031529
RS	34	1.449529	1.063413	21361.796861	0.030371	0.029652
RS	35	1.579599	1.063413	20435.847759	0.029055	0.028269
RS	36	1.720587	1.086778	18958.834063	0.026955	0.026236
RS	37	1.873410	1.086778	17802.241305	0.025310	0.024579
RS	38	2.039061	1.106306	16247.555035	0.023100	0.022459
RS	39	2.218617	1.106306	14923.331914	0.021217	0.020608
RS	40	2.413246	1.121731	13348.915956	0.018979	0.018472
RS	41	2.624212	1.121731	11943.441077	0.016981	0.016532
RS	42	2.852886	1.133296	10419.305411	0.014814	0.014467
RS	43	3.100756	1.133296	9035.866626	0.012847	0.012569
RS	44	3.369433	1.141545	7642.035902	0.010865	0.010676
RS	45	3.660662	1.141545	6386.148295	0.009080	0.008951
RS	46	3.976338	1.147396	5198.591784	0.007391	0.007329
RS	47	4.318512	1.147396	4157.692895	0.005911	0.005892
RS	48	4.689409	1.151491	3231.842227	0.004595	0.004615
RS	49	5.091440	1.151491	2454.119377	0.003489	0.003531
RS	50	5.527217	1.153277	1806.476462	0.002568	0.002626
RS	51	5.999575	1.153277	1289.877848	0.001834	0.001896
RS	52	6.511583	1.151414	890.445729	0.001266	0.001326
RS	53	7.066570	1.151414	590.599577	0.000840	0.000892
RS	54	7.668143	1.142551	378.079833	0.000538	0.000580
RS	55	8.320213	1.142551	229.102162	0.000326	0.000357
RS	56	9.027019	1.142551	132.223041	0.000188	0.000210
RS	57	9.793155	1.142551	72.384825	0.000103	0.000117
RS	58	10.623602	1.121947	37.870404	0.000054	0.000062
RS	59	11.523758	1.121947	18.129174	0.000026	0.000030
RS	60	12.499475	1.121947	8.104750	0.000012	0.000014
RS	61	13.557094	1.121947	3.364389	0.000005	0.000006
RS	62	14.703492	1.121947	1.288825	0.000002	0.000002
RS	63	15.946121	1.121947	0.652807	0.000001	0.000001
PA	4+25*2+4+6 0.191578917 0.036823807 15.946120748 0.572586099 3.074702712 2.633613796 2.141357425 1.865537714 1.677532479 1.506931764 1.332944086 1.177695762 1.064972780 0.998215670 0.969659358 0.968886388 0.985258679 1.010005877 1.037214970 1.063413479 1.086777749 1.106305850 1.121731199 1.133296014 1.141545131 1.147395923 1.151490667 1.153276888 1.151413922 1.142551418 1.121947250
//
IT	4250
RD	6
LK	-7342326.021681
QD	-626.997605 -> -593.061599
RI	0.0337478699
TR	0.190591	0.036482
MT	16.117904
MM	C_pi: 1.123277, n_recomb: 700039.414925
RS	0	0.000000	0.551080	10393.130801	0.014846	0.058092
RS	1	0.008412	0.551080	11091.422999	0.015844	0.013144
RS	2	0.017533	0.551080	11820.964631	0.016886	0.007653
RS	3	0.027420	0.551080	12580.414774	0.017971	0.007927
RS	4	0.038139	3.408242	2180.598911	0.003115	0.001754
RS	5	0.049760	3.408242	2356.176757	0.003366	0.002085
RS	6	0.062359	2.764712	3136.145795	0.004480	0.003006
RS	7	0.076017	2.764712	3383.392761	0.004833	0.003722
RS	8	0.090825	2.183736	4615.774847	0.006594	0.005453
RS	9	0.106878	2.183736	4967.403551	0.007096	0.006216
RS	10	0.124281	1.897085	6145.763463	0.008779	0.007882
RS	11	0.143149	1.897085	6596.442340	0.009423	0.008607
RS	12	0.163604	1.715391	7818.681948	0.011169	0.010397
RS	13	0.185779	1.715391	8366.528622	0.011952	0.011217
RS	14	0.209820	1.546257	9912.919571	0.014161	0.013412
RS	15	0.235884	1.546257	10564.953813	0.015092	0.014392
RS	16	0.264140	1.362558	12742.619900	0.018203	0.017462
RS	17	0.294773	1.362558	13502.571889	0.019288	0.018741
RS	18	0.327984	1.193078	16278.496386	0.023254	0.022718
RS	19	0.363988	1.193078	17113.326269	0.024446	0.024223
RS	20	0.403020	1.069005	19986.262342	0.028550	0.028377
RS	21	0.445337	1.069005	20808.822799	0.029725	0.029829
RS	22	0.491213	0.995699	23141.946168	0.033058	0.033183
RS	23	0.540949	0.995699	23838.977519	0.034054	0.034312
RS	24	0.594869	0.964652	25215.047169	0.036019	0.036238
RS	25	0.653324	0.964652	25692.298511	0.036701	0.036882
RS	26	0.716698	0.964304	26051.431953	0.037214	0.037302
RS	27	0.785402	0.964304	26256.784270	0.037508	0.037439
RS	28	0.859886	0.982847	25825.848997	0.036892	0.036728
RS	29	0.940637	0.982847	25741.129162	0.036771	0.036421
RS	30	1.028180	1.010566	24809.462943	0.035440	0.035033
RS	31	1.123088	1.010566	24433.671182	0.034903	0.034341
RS	32	1.225980	1.040964	23209.673595	0.033155	0.032581
RS	33	1.337528	1.040964	22552.077238	0.032215	0.031538
RS	34	1.458460	1.070292	21152.975038	0.030217	0.029568
RS	35	1.589565	1.070292	20235.403314	0.028906	0.028204
RS	36	1.731699	1.096633	18726.511914	0.026751	0.026105
RS	37	1.885790	1.096633	17588.758914	0.025125	0.024471
RS	38	2.052845	1.118924	16022.491350	0.022888	0.022311
RS	39	2.233952	1.118924	14725.652694	0.021035	0.020486
RS	40	2.430296	1.136881	13155.407933	0.018792	0.018331
RS	41	2.643156	1.136881	11782.367997	0.016831	0.016419
RS	42	2.873924	1.150755	10272.420598	0.014674	0.014352
RS	43	3.124104	1.150755	8921.960844	0.012745	0.012481
RS	44	3.395332	1.161095	7546.390315	0.010780	0.010596
RS	45	3.689376	1.161095	6319.431833	0.009027	0.008897
RS	46	4.008156	1.168876	5148.685473	0.007355	0.007285
RS	47	4.353754	1.168876	4129.307354	0.005899	0.005868
RS	48	4.728425	1.174719	3215.445552	0.004593	0.004601
RS	49	5.134615	1.174719	2450.557973	0.003501	0.003530
RS	50	5.574976	1.177797	1809.259500	0.002585	0.002631
RS	51	6.052383	1.177797	1297.743127	0.001854	0.001906
RS	52	6.569951	1.176393	899.917430	0.001286	0.001338
RS	53	7.131059	1.176393	600.085569	0.000857	0.000904
RS	54	7.739370	1.166619	386.531001	0.000552	0.000590
RS	55	8.398856	1.166619	235.572928	0.000337	0.000365
RS	56	9.113820	1.166619	136.790094	0.000195	0.000216
RS	57	9.888931	1.166619	75.372218	0.000108	0.000121
RS	58	10.729248	1.142973	39.766876	0.000057	0.000064
RS	59	11.640257	1.142973	19.143362	0.000027	0.000031
RS	60	12.627903	1.142973	8.608526	0.000012	0.000014
RS	61	13.698636	1.142973	3.595670	0.000005	0.000006
RS	62	14.859443	1.142973	1.386414	0.000002	0.000002
RS	63	16.117904	1.142973	0.709238	0.000001	0.000001
PA	4+25*2+4+6 0.190590557 0.036481548 16.117903604 0.551079500 3.408241992 2.764712295 2.183736279 1.897084988 1.715390611 1.546257174 1.362557834 1.193078262 1.069004859 0.995698654 0.964651896 0.964304262 0.982846685 1.010566469 1.040963907 1.070292459 1.096633181 1.118924313 1.136881229 1.150755182 1.161095328 1.168875894 1.174718674 1.177796956 1.176392907 1.166618988 1.142973208
//
IT	4216
RD	7
LK	-7342264.166600
QD	-589.334220 -> -566.029353
RI	0.0333615799
TR	0.189789	0.036192
MT	16.260610
MM	C_pi: 1.127451, n_recomb: 697131.441873
RS	0	0.000000	0.536504	10648.750762	0.015275	0.057992
RS	1	0.008428	0.536504	11360.530915	0.016296	0.013219
RS	2	0.017565	0.536504	12103.343966	0.017362	0.007774
RS	3	0.027473	0.536504	12875.642876	0.018469	0.008161
RS	4	0.038216	3.744051	1977.865749	0.002837	0.001590
RS	5	0.049864	3.744051	2138.078979	0.003067	0.001905
RS	6	0.062494	2.867984	3014.828082	0.004325	0.002911
RS	7	0.076189	2.867984	3253.517956	0.004667	0.003610
RS	8	0.091037	2.202203	4566.908236	0.006551	0.005448
RS	9	0.107137	2.202203	4915.694862	0.007051	0.006209
RS	10	0.124593	1.911159	6089.149696	0.008735	0.007891
RS	11	0.143521	1.911159	6536.854678	0.009377	0.008609
RS	12	0.164044	1.741507	7690.279415	0.011031	0.010335
RS	13	0.186296	1.741507	8231.534450	0.011808	0.011140
RS	14	0.210424	1.578958	9699.890882	0.013914	0.013259
RS	15	0.236585	1.578958	10342.411795	0.014836	0.014208
RS	16	0.264951	1.389257	12498.998555	0.017929	0.017278
RS	17	0.295708	1.389257	13250.950598	0.019008	0.018516
RS	18	0.329056	1.207753	16097.360177	0.023091	0.022617
RS	19	0.365215	1.207753	16929.378675	0.024284	0.024086
RS	20	0.404421	1.073582	19934.434591	0.028595	0.028447
RS	21	0.446932	1.073582	20757.376807	0.029775	0.029875
RS	22	0.493025	0.994330	23214.839315	0.033301	0.033420
RS	23	0.543002	0.994330	23909.467806	0.034297	0.034535
RS	24	0.597192	0.960904	25345.497243	0.036357	0.036553
RS	25	0.655948	0.960904	25813.851745	0.037029	0.037189
RS	26	0.719656	0.960720	26157.366160	0.037521	0.037588
RS	27	0.788733	0.960720	26349.066437	0.037796	0.037721
RS	28	0.863631	0.980917	25857.145137	0.037091	0.036921
RS	29	0.944842	0.980917	25758.743559	0.036950	0.036617
RS	30	1.032897	1.010934	24756.875347	0.035512	0.035123
RS	31	1.128372	1.010934	24371.641724	0.034960	0.034439
RS	32	1.231894	1.043779	23088.642646	0.033119	0.032585
RS	33	1.344140	1.043779	22428.474884	0.032173	0.031554
RS	34	1.465846	1.075514	20987.710975	0.030106	0.029510
RS	35	1.597808	1.075514	20075.626942	0.028797	0.028161
RS	36	1.740892	1.104190	18541.879012	0.026597	0.026009
RS	37	1.896034	1.104190	17417.716472	0.024985	0.024391
RS	38	2.064251	1.128736	15841.286202	0.022724	0.022197
RS	39	2.246645	1.128736	14564.986740	0.020893	0.020390
RS	40	2.444409	1.148870	12996.254013	0.018642	0.018218
RS	41	2.658841	1.148870	11648.363527	0.016709	0.016327
RS	42	2.891344	1.164855	10147.868817	0.014557	0.014254
RS	43	3.143441	1.164855	8823.901194	0.012657	0.012406
RS	44	3.416784	1.177225	7461.744290	0.010703	0.010524
RS	45	3.713163	1.177225	6258.961651	0.008978	0.008847
RS	46	4.034519	1.186984	5101.424249	0.007318	0.007243
RS	47	4.382958	1.186984	4100.895828	0.005883	0.005844
RS	48	4.760762	1.194692	3197.167482	0.004586	0.004584
RS	49	5.170406	1.194692	2444.235061	0.003506	0.003525
RS	50	5.614572	1.199209	1808.874033	0.002595	0.002631
RS	51	6.096171	1.199209	1302.661220	0.001869	0.001912
RS	52	6.618357	1.198399	906.816446	0.001301	0.001346
RS	53	7.184550	1.198399	607.590853	0.000872	0.000913
RS	54	7.798460	1.187852	393.522448	0.000564	0.000599
RS	55	8.464107	1.187852	241.084693	0.000346	0.000373
RS	56	9.185852	1.187852	140.768081	0.000202	0.000221
RS	57	9.968423	1.187852	78.022752	0.000112	0.000124
RS	58	10.816945	1.161308	41.484110	0.000060	0.000067
RS	59	11.736977	1.161308	20.071668	0.000029	0.000033
RS	60	12.734545	1.161308	9.074543	0.000013	0.000015
RS	61	13.816183	1.161308	3.811871	0.000005	0.000006
RS	62	14.988978	1.161308	1.478602	0.000002	0.000002
RS	63	16.260610	1.161308	0.763392	0.000001	0.000001
PA	4+25*2+4+6 0.189789331 0.036192413 16.260610110 0.536503624 3.744050572 2.867984019 2.202203496 1.911158764 1.741506501 1.578958475 1.389257354 1.207753142 1.073582336 0.994330320 0.960903963 0.960720456 0.980916752 1.010933658 1.043779319 1.075514414 1.104190355 1.128736200 1.148869930 1.164854615 1.177224913 1.186983518 1.194691925 1.199209179 1.198399171 1.187852473 1.161307892
//
IT	3990
RD	8
LK	-7342221.250112
QD	-565.049860 -> -548.312608
RI	0.0330862676
TR	0.189133	0.035945
MT	16.380203
MM	C_pi: 1.130920, n_recomb: 694547.726962
RS	0	0.000000	0.526203	10832.088248	0.015596	0.057911
RS	1	0.008440	0.526203	11553.448571	0.016634	0.013278
RS	2	0.017593	0.526203	12305.641631	0.017717	0.007865
RS	3	0.027517	0.526203	13086.962791	0.018842	0.008337
RS	4	0.038280	4.086175	1806.688688	0.002601	0.001454
RS	5	0.049951	4.086175	1953.778390	0.002813	0.001751
RS	6	0.062607	2.951148	2922.885456	0.004208	0.002838
RS	7	0.076331	2.951148	3155.065143	0.004543	0.003521
RS	8	0.091214	2.204337	4553.524345	0.006556	0.005467
RS	9	0.107352	2.204337	4901.792810	0.007058	0.006229
RS	10	0.124853	1.912974	6072.649772	0.008743	0.007923
RS	11	0.143831	1.912974	6519.767638	0.009387	0.008643
RS	12	0.164410	1.758751	7603.316374	0.010947	0.010295
RS	13	0.186727	1.758751	8140.125727	0.011720	0.011096
RS	14	0.210927	1.606286	9524.987318	0.013714	0.013124
RS	15	0.237169	1.606286	10159.515454	0.014628	0.014054
RS	16	0.265627	1.413376	12282.114380	0.017684	0.017102
RS	17	0.296486	1.413376	13026.619864	0.018756	0.018310
RS	18	0.329950	1.221621	15923.093948	0.022926	0.022506
RS	19	0.366238	1.221621	16752.058476	0.024119	0.023947
RS	20	0.405589	1.078394	19868.113897	0.028606	0.028485
RS	21	0.448261	1.078394	20691.185101	0.029791	0.029893
RS	22	0.494535	0.993739	23258.600508	0.033487	0.033608
RS	23	0.544714	0.993739	23951.359199	0.034485	0.034710
RS	24	0.599129	0.958085	25443.437402	0.036633	0.036815
RS	25	0.658136	0.958085	25904.509355	0.037297	0.037442
RS	26	0.722123	0.957921	26238.296964	0.037778	0.037829
RS	27	0.791511	0.957921	26418.736786	0.038037	0.037957
RS	28	0.866756	0.979407	25878.361200	0.037259	0.037085
RS	29	0.948351	0.979407	25768.690643	0.037101	0.036781
RS	30	1.036832	1.011215	24711.620643	0.035579	0.035203
RS	31	1.132782	1.011215	24318.478580	0.035013	0.034524
RS	32	1.236830	1.045931	22990.309420	0.033101	0.032597
RS	33	1.349660	1.045931	22327.491706	0.032147	0.031574
RS	34	1.472012	1.079488	20855.379050	0.030027	0.029473
RS	35	1.604692	1.079488	19946.731407	0.028719	0.028133
RS	36	1.748569	1.109969	18393.841609	0.026483	0.025939
RS	37	1.904590	1.109969	17279.369861	0.024879	0.024333
RS	38	2.073780	1.136334	15694.213258	0.022596	0.022109
RS	39	2.257249	1.136334	14433.259367	0.020781	0.020316
RS	40	2.456203	1.158331	12864.214782	0.018522	0.018126
RS	41	2.671948	1.158331	11535.867931	0.016609	0.016252
RS	42	2.905903	1.176239	10041.305168	0.014457	0.014171
RS	43	3.159605	1.176239	8738.758183	0.012582	0.012341
RS	44	3.434718	1.190569	7386.287085	0.010635	0.010460
RS	45	3.733052	1.190569	6203.885575	0.008932	0.008801
RS	46	4.056565	1.202333	5056.699482	0.007281	0.007202
RS	47	4.407383	1.202333	4072.815688	0.005864	0.005819
RS	48	4.787810	1.211996	3177.686690	0.004575	0.004565
RS	49	5.200346	1.211996	2435.911555	0.003507	0.003518
RS	50	5.647700	1.218075	1806.087464	0.002600	0.002629
RS	51	6.132811	1.218075	1305.286335	0.001879	0.001916
RS	52	6.658866	1.217981	911.669355	0.001313	0.001353
RS	53	7.229321	1.217981	613.498289	0.000883	0.000921
RS	54	7.847922	1.206790	399.317026	0.000575	0.000607
RS	55	8.518734	1.206790	245.802628	0.000354	0.000379
RS	56	9.246164	1.206790	144.253933	0.000208	0.000225
RS	57	10.034988	1.206790	80.389289	0.000116	0.000127
RS	58	10.890391	1.177512	43.047624	0.000062	0.000069
RS	59	11.817990	1.177512	20.926425	0.000030	0.000034
RS	60	12.823880	1.177512	9.508307	0.000014	0.000016
RS	61	13.914667	1.177512	4.015250	0.000006	0.000007
RS	62	15.097518	1.177512	1.566237	0.000002	0.000003
RS	63	16.380203	1.177512	0.815680	0.000001	0.000001
PA	4+25*2+4+6 0.189132820 0.035944970 16.380202610 0.526202580 4.086175218 2.951148160 2.204337284 1.912974097 1.758750900 1.606285953 1.413375817 1.221620852 1.078394421 0.993738602 0.958085149 0.957920504 0.979406895 1.011215176 1.045931429 1.079487939 1.109969428 1.136333761 1.158330848 1.176239035 1.190569196 1.202332813 1.211996327 1.218074912 1.217981320 1.206789899 1.177511794
//
IT	4046
RD	9
LK	-7342190.127101
QD	-548.946636 -> -536.419100
RI	0.0328806784
TR	0.188586	0.035730
MT	16.481726
MM	C_pi: 1.133836, n_recomb: 692225.004334
RS	0	0.000000	0.518692	10965.269013	0.015841	0.057845
RS	1	0.008451	0.518692	11693.541308	0.016893	0.013324
RS	2	0.017615	0.518692	12452.470513	0.017989	0.007935
RS	3	0.027555	0.518692	13240.230325	0.019127	0.008472
RS	4	0.038334	4.438387	1658.849103	0.002396	0.001338
RS	5	0.050024	4.438387	1794.491305	0.002592	0.001616
RS	6	0.062702	3.020437	2849.855649	0.004117	0.002779
RS	7	0.076452	3.020437	3076.845402	0.004445	0.003448
RS	8	0.091363	2.195853	4563.038323	0.006592	0.005500
RS	9	0.107534	2.195853	4912.284297	0.007096	0.006266
RS	10	0.125072	1.906494	6083.099245	0.008788	0.007971
RS	11	0.144092	1.906494	6531.230653	0.009435	0.008698
RS	12	0.164720	1.769388	7545.912232	0.010901	0.010273
RS	13	0.187091	1.769388	8079.823927	0.011672	0.011076
RS	14	0.211352	1.629238	9379.618546	0.013550	0.013005
RS	15	0.237663	1.629238	10007.372918	0.014457	0.013924
RS	16	0.266198	1.435212	12088.375051	0.017463	0.016936
RS	17	0.297144	1.435212	12825.978738	0.018529	0.018123
RS	18	0.330705	1.234621	15757.994407	0.022764	0.022390
RS	19	0.367102	1.234621	16583.796280	0.023957	0.023810
RS	20	0.406576	1.083222	19794.048398	0.028595	0.028501
RS	21	0.449385	1.083222	20617.048270	0.029784	0.029893
RS	22	0.495811	0.993655	23281.735600	0.033633	0.033760
RS	23	0.546161	0.993655	23973.005220	0.034632	0.034851
RS	24	0.600766	0.955953	25516.448386	0.036861	0.037036
RS	25	0.659986	0.955953	25971.503585	0.037519	0.037654
RS	26	0.724210	0.955741	26298.962372	0.037992	0.038033
RS	27	0.793861	0.955741	26470.083646	0.038239	0.038154
RS	28	0.869398	0.978271	25890.306427	0.037402	0.037224
RS	29	0.951319	0.978271	25771.388124	0.037230	0.036919
RS	30	1.040162	1.011495	24670.610118	0.035640	0.035273
RS	31	1.136513	1.011495	24270.926349	0.035062	0.034597
RS	32	1.241007	1.047632	22908.464697	0.033094	0.032613
RS	33	1.354331	1.047632	22243.112889	0.032133	0.031595
RS	34	1.477231	1.082543	20747.866900	0.029973	0.029450
RS	35	1.610518	1.082543	19841.230726	0.028663	0.028117
RS	36	1.755068	1.114395	18273.928094	0.026399	0.025889
RS	37	1.911834	1.114395	17166.254158	0.024799	0.024291
RS	38	2.081847	1.142210	15573.763352	0.022498	0.022042
RS	39	2.266228	1.142210	14324.205947	0.020693	0.020259
RS	40	2.466189	1.165795	12753.657397	0.018424	0.018052
RS	41	2.683050	1.165795	11440.517309	0.016527	0.016190
RS	42	2.918236	1.185454	9949.271209	0.014373	0.014100
RS	43	3.173297	1.185454	8664.157998	0.012516	0.012285
RS	44	3.449912	1.201668	7318.510797	0.010572	0.010402
RS	45	3.749903	1.201668	6153.442899	0.008889	0.008759
RS	46	4.075246	1.215447	5014.335200	0.007244	0.007163
RS	47	4.428082	1.215447	4045.269655	0.005844	0.005794
RS	48	4.810735	1.227138	3157.461965	0.004561	0.004546
RS	49	5.225724	1.227138	2426.135628	0.003505	0.003510
RS	50	5.675783	1.234879	1801.475476	0.002602	0.002626
RS	51	6.163876	1.234879	1306.120536	0.001887	0.001918
RS	52	6.693215	1.235607	914.892905	0.001322	0.001357
RS	53	7.267286	1.235607	618.114212	0.000893	0.000927
RS	54	7.889871	1.223878	404.130520	0.000584	0.000613
RS	55	8.565068	1.223878	249.862515	0.000361	0.000384
RS	56	9.297324	1.223878	147.327481	0.000213	0.000230
RS	57	10.091460	1.223878	82.515442	0.000119	0.000130
RS	58	10.952707	1.191996	44.479778	0.000064	0.000071
RS	59	11.886734	1.191996	21.717659	0.000031	0.000035
RS	60	12.899692	1.191996	9.913905	0.000014	0.000016
RS	61	13.998253	1.191996	4.207300	0.000006	0.000007
RS	62	15.189649	1.191996	1.649796	0.000002	0.000003
RS	63	16.481726	1.191996	0.866262	0.000001	0.000001
PA	4+25*2+4+6 0.188586352 0.035730172 16.481725949 0.518691752 4.438386956 3.020436715 2.195852725 1.906493990 1.769388181 1.629238016 1.435211884 1.234621405 1.083221905 0.993655204 0.955953028 0.955741245 0.978271108 1.011494843 1.047632129 1.082543500 1.114395222 1.142209541 1.165794968 1.185454203 1.201667880 1.215447439 1.227138248 1.234879294 1.235606648 1.223878232 1.191995838
//
IT	4200
RD	10
LK	-7342166.626791
QD	-537.992312 -> -528.268721
RI	0.0327215275
TR	0.188125	0.035541
MT	16.568962
MM	C_pi: 1.136311, n_recomb: 690112.782136
RS	0	0.000000	0.513009	11064.311069	0.016033	0.057788
RS	1	0.008460	0.513009	11797.692206	0.017095	0.013362
RS	2	0.017635	0.513009	12561.576790	0.018202	0.007990
RS	3	0.027587	0.513009	13354.042503	0.019351	0.008578
RS	4	0.038380	4.804444	1528.776788	0.002215	0.001237
RS	5	0.050087	4.804444	1654.259379	0.002397	0.001497
RS	6	0.062783	3.080543	2788.980650	0.004041	0.002730
RS	7	0.076554	3.080543	3011.625882	0.004364	0.003384
RS	8	0.091490	2.180953	4586.750522	0.006646	0.005543
RS	9	0.107690	2.180953	4937.890637	0.007155	0.006313
RS	10	0.125260	1.894669	6111.265636	0.008855	0.008029
RS	11	0.144316	1.894669	6561.451397	0.009508	0.008766
RS	12	0.164985	1.775202	7509.470455	0.010882	0.010263
RS	13	0.187402	1.775202	8041.586691	0.011653	0.011072
RS	14	0.211715	1.648657	9257.130240	0.013414	0.012900
RS	15	0.238085	1.648657	9879.078384	0.014315	0.013814
RS	16	0.266686	1.455032	11914.553485	0.017265	0.016781
RS	17	0.297706	1.455032	12645.767221	0.018324	0.017952
RS	18	0.331351	1.246745	15602.930443	0.022609	0.022276
RS	19	0.367842	1.246745	16425.544004	0.023801	0.023678
RS	20	0.407420	1.087923	19716.600721	0.028570	0.028504
RS	21	0.450346	1.087923	20539.363119	0.029762	0.029881
RS	22	0.496904	0.993891	23290.236816	0.033748	0.033886
RS	23	0.547400	0.993891	23980.274854	0.034748	0.034966
RS	24	0.602169	0.954326	25570.154640	0.037052	0.037224
RS	25	0.661570	0.954326	26020.173206	0.037704	0.037833
RS	26	0.725996	0.954053	26342.952142	0.038172	0.038206
RS	27	0.795873	0.954053	26506.327672	0.038409	0.038321
RS	28	0.871661	0.977460	25893.703421	0.037521	0.037341
RS	29	0.953861	0.977460	25767.227356	0.037338	0.037034
RS	30	1.043014	1.011821	24631.553946	0.035692	0.035333
RS	31	1.139710	1.011821	24226.541999	0.035105	0.034658
RS	32	1.244586	1.049032	22838.344455	0.033094	0.032631
RS	33	1.358334	1.049032	22170.710108	0.032126	0.031616
RS	34	1.481704	1.084925	20658.986450	0.029936	0.029439
RS	35	1.615512	1.084925	19753.397033	0.028623	0.028110
RS	36	1.760639	1.117788	18175.671571	0.026337	0.025856
RS	37	1.918043	1.117788	17072.647970	0.024739	0.024262
RS	38	2.088763	1.146743	15474.141144	0.022423	0.021992
RS	39	2.273926	1.146743	14232.966040	0.020624	0.020215
RS	40	2.474753	1.171678	12660.166806	0.018345	0.017992
RS	41	2.692569	1.171678	11358.864173	0.016459	0.016139
RS	42	2.928812	1.192928	9869.031040	0.014301	0.014040
RS	43	3.185041	1.192928	8598.193836	0.012459	0.012236
RS	44	3.462945	1.210948	7257.156714	0.010516	0.010350
RS	45	3.764360	1.210948	6106.963717	0.008849	0.008720
RS	46	4.091273	1.226739	4974.137468	0.007208	0.007125
RS	47	4.445842	1.226739	4018.368610	0.005823	0.005770
RS	48	4.830406	1.240508	3136.832020	0.004545	0.004526
RS	49	5.247504	1.240508	2415.318721	0.003500	0.003500
RS	50	5.699886	1.249996	1795.474598	0.002602	0.002620
RS	51	6.190539	1.249996	1305.548642	0.001892	0.001919
RS	52	6.722700	1.251633	916.810845	0.001328	0.001361
RS	53	7.299880	1.251633	621.678533	0.000901	0.000932
RS	54	7.925887	1.239458	408.133736	0.000591	0.000619
RS	55	8.604853	1.239458	253.372643	0.000367	0.000389
RS	56	9.341257	1.239458	150.052896	0.000217	0.000233
RS	57	10.139959	1.239458	84.436566	0.000122	0.000133
RS	58	11.006229	1.205089	45.798489	0.000066	0.000073
RS	59	11.945782	1.205089	22.453695	0.000033	0.000036
RS	60	12.964819	1.205089	10.294876	0.000015	0.000017
RS	61	14.070063	1.205089	4.389384	0.000006	0.000007
RS	62	15.268807	1.205089	1.729752	0.000003	0.000003
RS	63	16.568962	1.205089	0.915330	0.000001	0.000002
PA	4+25*2+4+6 0.188124744 0.035541380 16.568961952 0.513008816 4.804443743 3.080542938 2.180953002 1.894668584 1.775202187 1.648656940 1.455031703 1.246745368 1.087923274 0.993891162 0.954325701 0.954053210 0.977460373 1.011821373 1.049032367 1.084924716 1.117787585 1.146742646 1.171677998 1.192927619 1.210948186 1.226739211 1.240507644 1.249995900 1.251633020 1.239458351 1.205088724
//
IT	3734
RD	11
LK	-7342148.248417
QD	-530.380442 -> -522.597468
RI	0.0325929284
TR	0.187728	0.035373
MT	16.645030
MM	C_pi: 1.138446, n_recomb: 688178.650346
RS	0	0.000000	0.508607	11138.860695	0.016186	0.057740
RS	1	0.008468	0.508607	11876.069634	0.017257	0.013394
RS	2	0.017652	0.508607	12643.648864	0.018373	0.008035
RS	3	0.027614	0.508607	13439.599262	0.019529	0.008665
RS	4	0.038420	5.187422	1412.833240	0.002053	0.001147
RS	5	0.050141	5.187422	1529.190658	0.002222	0.001389
RS	6	0.062854	3.134893	2735.928985	0.003976	0.002687
RS	7	0.076644	3.134893	2954.769846	0.004294	0.003327
RS	8	0.091601	2.162531	4618.901896	0.006712	0.005590
RS	9	0.107825	2.162531	4972.470181	0.007226	0.006364
RS	10	0.125423	1.879640	6150.759794	0.008938	0.008092
RS	11	0.144511	1.879640	6603.653860	0.009596	0.008841
RS	12	0.165215	1.777533	7488.102869	0.010881	0.010261
RS	13	0.187672	1.777533	8019.220155	0.011653	0.011080
RS	14	0.212030	1.665229	9152.714038	0.013300	0.012807
RS	15	0.238452	1.665229	9769.641421	0.014196	0.013719
RS	16	0.267110	1.473093	11758.008343	0.017086	0.016636
RS	17	0.298195	1.473093	12483.316548	0.018140	0.017796
RS	18	0.331913	1.258017	15458.395556	0.022463	0.022165
RS	19	0.368485	1.258017	16277.870296	0.023654	0.023552
RS	20	0.408154	1.092414	19639.096961	0.028538	0.028498
RS	21	0.451182	1.092414	20461.503544	0.029733	0.029864
RS	22	0.497854	0.994312	23289.093335	0.033842	0.033992
RS	23	0.548477	0.994312	23978.077402	0.034843	0.035062
RS	24	0.603387	0.953076	25609.301938	0.037213	0.037386
RS	25	0.662947	0.953076	26055.052132	0.037861	0.037986
RS	26	0.727550	0.952766	26373.546843	0.038324	0.038354
RS	27	0.797623	0.952766	26530.464874	0.038552	0.038463
RS	28	0.873630	0.976938	25889.784719	0.037621	0.037440
RS	29	0.956072	0.976938	25757.168555	0.037428	0.037130
RS	30	1.045495	1.012232	24593.337803	0.035737	0.035384
RS	31	1.142490	1.012232	24184.070432	0.035142	0.034710
RS	32	1.247699	1.050247	22776.928910	0.033097	0.032649
RS	33	1.361816	1.050247	22107.331969	0.032124	0.031637
RS	34	1.485596	1.086824	20584.463508	0.029912	0.029435
RS	35	1.619856	1.086824	19679.280028	0.028596	0.028108
RS	36	1.765486	1.120406	18094.452465	0.026293	0.025834
RS	37	1.923447	1.120406	16994.480805	0.024695	0.024243
RS	38	2.094783	1.150240	15391.207632	0.022365	0.021955
RS	39	2.280627	1.150240	14156.084855	0.020570	0.020182
RS	40	2.482207	1.176316	12580.614064	0.018281	0.017944
RS	41	2.700856	1.176316	11288.481608	0.016403	0.016097
RS	42	2.938020	1.199012	9798.619790	0.014238	0.013988
RS	43	3.195265	1.199012	8539.517354	0.012409	0.012193
RS	44	3.474293	1.218761	7201.370793	0.010464	0.010302
RS	45	3.776948	1.218761	6064.024366	0.008812	0.008684
RS	46	4.105230	1.236549	4936.020821	0.007173	0.007090
RS	47	4.461309	1.236549	3992.251235	0.005801	0.005746
RS	48	4.847540	1.252437	3116.082528	0.004528	0.004505
RS	49	5.266474	1.252437	2403.806609	0.003493	0.003489
RS	50	5.720882	1.263742	1788.453687	0.002599	0.002613
RS	51	6.213768	1.263742	1303.897264	0.001895	0.001918
RS	52	6.748388	1.266365	917.699310	0.001334	0.001363
RS	53	7.328278	1.266365	624.397966	0.000907	0.000936
RS	54	7.957270	1.253835	411.471906	0.000598	0.000624
RS	55	8.639523	1.253835	256.428209	0.000373	0.000393
RS	56	9.379545	1.253835	152.488636	0.000222	0.000237
RS	57	10.182229	1.253835	86.186171	0.000125	0.000135
RS	58	11.052880	1.217081	47.021726	0.000068	0.000075
RS	59	11.997255	1.217081	23.143272	0.000034	0.000037
RS	60	13.021594	1.217081	10.655151	0.000015	0.000017
RS	61	14.132670	1.217081	4.563129	0.000007	0.000007
RS	62	15.337826	1.217081	1.806716	0.000003	0.000003
RS	63	16.645030	1.217081	0.963183	0.000001	0.000002
PA	4+25*2+4+6 0.187727744 0.035373295 16.645029860 0.508606604 5.187422022 3.134892880 2.162531160 1.879639721 1.777532553 1.665228789 1.473093047 1.258016984 1.092413680 0.994312481 0.953076111 0.952765763 0.976938353 1.012232440 1.050246895 1.086824361 1.120405694 1.150240313 1.176316322 1.199012417 1.218760748 1.236548904 1.252436830 1.263741878 1.266364753 1.253835203 1.217080629
//
IT	4549
RD	12
LK	-7342133.442847
QD	-524.987830 -> -518.597863
RI	0.0324862519
TR	0.187381	0.035222
MT	16.712161
MM	C_pi: 1.140307, n_recomb: 686393.424519
RS	0	0.000000	0.505073	11196.643624	0.016312	0.057699
RS	1	0.008474	0.505073	11936.803197	0.017391	0.013421
RS	2	0.017667	0.505073	12707.215532	0.018513	0.008072
RS	3	0.027639	0.505073	13505.818343	0.019676	0.008738
RS	4	0.038455	5.590072	1308.449981	0.001906	0.001066
RS	5	0.050189	5.590072	1416.536491	0.002064	0.001291
RS	6	0.062916	3.185900	2687.859925	0.003916	0.002647
RS	7	0.076722	3.185900	2903.234978	0.004230	0.003274
RS	8	0.091699	2.142576	4655.410982	0.006782	0.005640
RS	9	0.107944	2.142576	5011.669308	0.007301	0.006418
RS	10	0.125566	1.862921	6196.953846	0.009028	0.008159
RS	11	0.144681	1.862921	6652.928055	0.009693	0.008920
RS	12	0.165417	1.777421	7477.302503	0.010894	0.010267
RS	13	0.187909	1.777421	8007.977152	0.011667	0.011095
RS	14	0.212308	1.679498	9062.606457	0.013203	0.012724
RS	15	0.238774	1.679498	9675.146327	0.014096	0.013637
RS	16	0.267483	1.489606	11616.403850	0.016924	0.016502
RS	17	0.298626	1.489606	12336.250090	0.017973	0.017653
RS	18	0.332407	1.268472	15324.164585	0.022326	0.022058
RS	19	0.369051	1.268472	16140.587670	0.023515	0.023435
RS	20	0.408800	1.096641	19563.435700	0.028502	0.028486
RS	21	0.451918	1.096641	20385.393478	0.029699	0.029843
RS	22	0.498690	0.994830	23281.439012	0.033919	0.034083
RS	23	0.549425	0.994830	23969.482784	0.034921	0.035144
RS	24	0.604460	0.952104	25637.249979	0.037351	0.037527
RS	25	0.664159	0.952104	26079.325602	0.037995	0.038119
RS	26	0.728917	0.951794	26393.314420	0.038452	0.038481
RS	27	0.799163	0.951794	26544.811865	0.038673	0.038584
RS	28	0.875362	0.976665	25879.354020	0.037703	0.037523
RS	29	0.958019	0.976665	25741.787187	0.037503	0.037210
RS	30	1.047680	1.012741	24555.016479	0.035774	0.035427
RS	31	1.144939	1.012741	24142.436005	0.035173	0.034754
RS	32	1.250440	1.051351	22721.713689	0.033103	0.032667
RS	33	1.364883	1.051351	22050.518630	0.032125	0.031656
RS	34	1.489023	1.088375	20520.889985	0.029897	0.029437
RS	35	1.623683	1.088375	19615.706146	0.028578	0.028111
RS	36	1.769756	1.122435	18026.578991	0.026263	0.025822
RS	37	1.928207	1.122435	16928.472134	0.024663	0.024231
RS	38	2.100086	1.152931	15321.578727	0.022322	0.021929
RS	39	2.286530	1.152931	14090.709856	0.020529	0.020158
RS	40	2.488775	1.179965	12512.383677	0.018229	0.017906
RS	41	2.708159	1.179965	11227.310909	0.016357	0.016063
RS	42	2.946134	1.203976	9736.373203	0.014185	0.013943
RS	43	3.204276	1.203976	8486.951810	0.012365	0.012156
RS	44	3.484295	1.225377	7150.340334	0.010417	0.010259
RS	45	3.788043	1.225377	6024.173225	0.008777	0.008650
RS	46	4.117533	1.245139	4899.827573	0.007139	0.007055
RS	47	4.474944	1.245139	3966.955427	0.005779	0.005723
RS	48	4.862645	1.263171	3095.405721	0.004510	0.004484
RS	49	5.283200	1.263171	2391.843539	0.003485	0.003478
RS	50	5.739395	1.276351	1780.679995	0.002594	0.002606
RS	51	6.234251	1.276351	1301.406750	0.001896	0.001917
RS	52	6.771042	1.280025	917.764328	0.001337	0.001364
RS	53	7.353323	1.280025	626.428146	0.000913	0.000940
RS	54	7.984950	1.267215	414.259636	0.000604	0.000628
RS	55	8.670103	1.267215	259.102627	0.000377	0.000397
RS	56	9.413318	1.267215	154.678728	0.000225	0.000240
RS	57	10.219517	1.267215	87.788853	0.000128	0.000138
RS	58	11.094037	1.228154	48.162601	0.000070	0.000076
RS	59	12.042667	1.228154	23.792340	0.000035	0.000038
RS	60	13.071689	1.228154	10.997183	0.000016	0.000018
RS	61	14.187914	1.228154	4.729437	0.000007	0.000008
RS	62	15.398732	1.228154	1.880980	0.000003	0.000003
RS	63	16.712161	1.228154	1.009916	0.000001	0.000002
PA	4+25*2+4+6 0.187381241 0.035222114 16.712160742 0.505073294 5.590072346 3.185899585 2.142575858 1.862920923 1.777420671 1.679497742 1.489605666 1.268472105 1.096641332 0.994830225 0.952104471 0.951793531 0.976665370 1.012741175 1.051351152 1.088375448 1.122435313 1.152931142 1.179965330 1.203975637 1.225377145 1.245138669 1.263171054 1.276350661 1.280025042 1.267215053 1.228153910
//
IT	3789
RD	13
LK	-7342121.223593
QD	-521.114893 -> -515.758510
RI	0.0323950787
TR	0.187073	0.035085
MT	16.772342
MM	C_pi: 1.141960, n_recomb: 684737.926151
RS	0	0.000000	0.502153	11242.670673	0.016419	0.057662
RS	1	0.008481	0.502153	11985.168948	0.017503	0.013445
RS	2	0.017680	0.502153	12757.815049	0.018632	0.008105
RS	3	0.027660	0.502153	13558.493453	0.019801	0.008800
RS	4	0.038487	6.014679	1213.834276	0.001773	0.000992
RS	5	0.050231	6.014679	1314.378986	0.001920	0.001202
RS	6	0.062972	3.235318	2642.906658	0.003860	0.002610
RS	7	0.076793	3.235318	2855.022600	0.004170	0.003223
RS	8	0.091786	2.122429	4693.475353	0.006854	0.005689
RS	9	0.108050	2.122429	5052.501321	0.007379	0.006472
RS	10	0.125694	1.845535	6246.727273	0.009123	0.008226
RS	11	0.144834	1.845535	6705.966724	0.009793	0.008999
RS	12	0.165597	1.775656	7473.847859	0.010915	0.010276
RS	13	0.188122	1.775656	8004.466465	0.011690	0.011116
RS	14	0.212556	1.691924	8983.937099	0.013120	0.012649
RS	15	0.239063	1.691924	9592.607320	0.014009	0.013565
RS	16	0.267817	1.504776	11487.763138	0.016777	0.016377
RS	17	0.299010	1.504776	12202.556242	0.017821	0.017522
RS	18	0.332848	1.278169	15199.867568	0.022198	0.021958
RS	19	0.369556	1.278169	16013.360166	0.023386	0.023325
RS	20	0.409378	1.100590	19490.943601	0.028465	0.028473
RS	21	0.452576	1.100590	20312.393180	0.029664	0.029821
RS	22	0.499437	0.995389	23269.823211	0.033984	0.034162
RS	23	0.550273	0.995389	23957.005303	0.034987	0.035215
RS	24	0.605420	0.951345	25656.810718	0.037470	0.037652
RS	25	0.665244	0.951345	26095.680920	0.038110	0.038235
RS	26	0.730141	0.951087	26404.337849	0.038561	0.038591
RS	27	0.800542	0.951087	26551.275335	0.038776	0.038688
RS	28	0.876913	0.976618	25863.413919	0.037771	0.037592
RS	29	0.959760	0.976618	25721.904672	0.037565	0.037277
RS	30	1.049634	1.013363	24516.260118	0.035804	0.035463
RS	31	1.147130	1.013363	24101.194814	0.035198	0.034789
RS	32	1.252894	1.052408	22671.155545	0.033109	0.032684
RS	33	1.367627	1.052408	21998.739395	0.032127	0.031674
RS	34	1.492090	1.089689	20465.912671	0.029889	0.029443
RS	35	1.627109	1.089689	19560.486811	0.028566	0.028117
RS	36	1.773577	1.124033	17969.391418	0.026243	0.025817
RS	37	1.932468	1.124033	16872.268776	0.024640	0.024226
RS	38	2.104833	1.155007	15262.806470	0.022290	0.021912
RS	39	2.291815	1.155007	14034.788047	0.020497	0.020140
RS	40	2.494655	1.182843	12453.553214	0.018187	0.017876
RS	41	2.714697	1.182843	11173.851750	0.016318	0.016035
RS	42	2.953399	1.208047	9681.070570	0.014138	0.013904
RS	43	3.212345	1.208047	8439.648632	0.012325	0.012123
RS	44	3.493251	1.231026	7103.518348	0.010374	0.010220
RS	45	3.797980	1.231026	5987.126117	0.008744	0.008620
RS	46	4.128551	1.252736	4865.464897	0.007106	0.007023
RS	47	4.487156	1.252736	3942.537846	0.005758	0.005700
RS	48	4.876174	1.272932	3074.959568	0.004491	0.004464
RS	49	5.298182	1.272932	2379.633944	0.003475	0.003466
RS	50	5.755979	1.288034	1772.379562	0.002588	0.002598
RS	51	6.252600	1.288034	1298.282440	0.001896	0.001915
RS	52	6.791337	1.292817	917.183148	0.001339	0.001364
RS	53	7.375762	1.292817	627.904588	0.000917	0.000943
RS	54	8.009750	1.279791	416.596855	0.000608	0.000632
RS	55	8.697504	1.279791	261.461382	0.000382	0.000401
RS	56	9.443583	1.279791	156.663413	0.000229	0.000243
RS	57	10.252934	1.279791	89.267701	0.000130	0.000140
RS	58	11.130923	1.238508	49.233112	0.000072	0.000078
RS	59	12.083370	1.238508	24.406961	0.000036	0.000039
RS	60	13.116590	1.238508	11.323810	0.000017	0.000018
RS	61	14.237433	1.238508	4.889533	0.000007	0.000008
RS	62	15.453330	1.238508	1.953030	0.000003	0.000003
RS	63	16.772342	1.238508	1.055785	0.000002	0.000002
PA	4+25*2+4+6 0.187072837 0.035084595 16.772342473 0.502153377 6.014679139 3.235317707 2.122428727 1.845534921 1.775656092 1.691923683 1.504776239 1.278169134 1.100590419 0.995389036 0.951345385 0.951087340 0.976617868 1.013363166 1.052407942 1.089689500 1.124033477 1.155007038 1.182842729 1.208047157 1.231026210 1.252736018 1.272931762 1.288033566 1.292817041 1.279790812 1.238507912
//
IT	5233
RD	14
LK	-7342110.935159
QD	-518.296159 -> -513.729359
RI	0.0323151062
TR	0.186795	0.034959
MT	16.826873
MM	C_pi: 1.143447, n_recomb: 683196.597353
RS	0	0.000000	0.499685	11280.133484	0.016511	0.057629
RS	1	0.008486	0.499685	12024.525930	0.017600	0.013466
RS	2	0.017692	0.499685	12798.971518	0.018734	0.008133
RS	3	0.027680	0.499685	13601.309002	0.019908	0.008854
RS	4	0.038515	6.463004	1127.692696	0.001651	0.000925
RS	5	0.050270	6.463004	1221.334310	0.001788	0.001121
RS	6	0.063022	3.284152	2600.027236	0.003806	0.002574
RS	7	0.076856	3.284152	2809.017540	0.004112	0.003174
RS	8	0.091864	2.102843	4731.411126	0.006925	0.005737
RS	9	0.108146	2.102843	5093.172320	0.007455	0.006523
RS	10	0.125810	1.828151	6297.921234	0.009218	0.008293
RS	11	0.144972	1.828151	6760.481910	0.009895	0.009078
RS	12	0.165761	1.772789	7475.493021	0.010942	0.010289
RS	13	0.188314	1.772789	8006.322270	0.011719	0.011141
RS	14	0.212780	1.702854	8914.544191	0.013048	0.012582
RS	15	0.239323	1.702854	9519.771955	0.013934	0.013501
RS	16	0.268119	1.518775	11370.391410	0.016643	0.016262
RS	17	0.299358	1.518775	12080.502578	0.017682	0.017402
RS	18	0.333248	1.287180	15084.743598	0.022080	0.021863
RS	19	0.370014	1.287180	15895.439440	0.023266	0.023223
RS	20	0.409900	1.104255	19422.371784	0.028429	0.028458
RS	21	0.453170	1.104255	20243.276933	0.029630	0.029799
RS	22	0.500113	0.995945	23256.097900	0.034040	0.034233
RS	23	0.551040	0.995945	23942.469268	0.035045	0.035280
RS	24	0.606288	0.950740	25670.256000	0.037574	0.037763
RS	25	0.666224	0.950740	26106.284890	0.038212	0.038339
RS	26	0.731247	0.950593	26408.500718	0.038654	0.038687
RS	27	0.801788	0.950593	26551.578745	0.038864	0.038777
RS	28	0.878315	0.976760	25842.977143	0.037827	0.037650
RS	29	0.961336	0.976760	25698.365632	0.037615	0.037333
RS	30	1.051402	1.014095	24476.942591	0.035827	0.035492
RS	31	1.149112	1.014095	24060.110286	0.035217	0.034818
RS	32	1.255113	1.053449	22624.148632	0.033115	0.032699
RS	33	1.370110	1.053449	21950.877474	0.032130	0.031689
RS	34	1.494865	1.090836	20417.756094	0.029886	0.029452
RS	35	1.630207	1.090836	19511.956427	0.028560	0.028126
RS	36	1.777035	1.125305	17920.847105	0.026231	0.025819
RS	37	1.936323	1.125305	16824.050197	0.024625	0.024226
RS	38	2.109128	1.156601	15212.977647	0.022267	0.021902
RS	39	2.296598	1.156601	13986.701928	0.020472	0.020129
RS	40	2.499976	1.185099	12402.626382	0.018154	0.017853
RS	41	2.720614	1.185099	11126.920538	0.016287	0.016013
RS	42	2.959975	1.211390	9631.716536	0.014098	0.013871
RS	43	3.219648	1.211390	8396.899019	0.012291	0.012094
RS	44	3.501358	1.235877	7060.395364	0.010334	0.010184
RS	45	3.806974	1.235877	5952.594286	0.008713	0.008591
RS	46	4.138525	1.259501	4832.833381	0.007074	0.006992
RS	47	4.498212	1.259501	3919.017633	0.005736	0.005678
RS	48	4.888422	1.281871	3054.850117	0.004471	0.004443
RS	49	5.311747	1.281871	2367.321708	0.003465	0.003454
RS	50	5.770995	1.298933	1763.716790	0.002582	0.002589
RS	51	6.269215	1.298933	1294.674767	0.001895	0.001912
RS	52	6.809715	1.304878	916.086066	0.001341	0.001364
RS	53	7.396083	1.304878	628.927458	0.000921	0.000945
RS	54	8.032211	1.291699	418.556058	0.000613	0.000635
RS	55	8.722321	1.291699	263.552932	0.000386	0.000404
RS	56	9.470995	1.291699	158.473023	0.000232	0.000246
RS	57	10.283202	1.291699	90.640442	0.000133	0.000142
RS	58	11.164335	1.248268	50.243073	0.000074	0.000080
RS	59	12.120242	1.248268	24.991932	0.000037	0.000040
RS	60	13.157268	1.248268	11.637199	0.000017	0.000019
RS	61	14.282297	1.248268	5.044319	0.000007	0.000008
RS	62	15.502798	1.248268	2.023206	0.000003	0.000003
RS	63	16.826873	1.248268	1.100959	0.000002	0.000002
PA	4+25*2+4+6 0.186794667 0.034958518 16.826872628 0.499685114 6.463004115 3.284151535 2.102842594 1.828151454 1.772789064 1.702853831 1.518775312 1.287179665 1.104255048 0.995945134 0.950739553 0.950593237 0.976760368 1.014094503 1.053449233 1.090836267 1.125305293 1.156601184 1.185099387 1.211389927 1.235876803 1.259501019 1.281871380 1.298933459 1.304877989 1.291699266 1.248267763
//
IT	3299
RD	15
LK	-7342102.130129
QD	-516.228245 -> -512.279638
RI	0.0322441700
TR	0.186540	0.034842
MT	16.876940
MM	C_pi: 1.144803, n_recomb: 681754.669645
RS	0	0.000000	0.497526	11311.943295	0.016592	0.057599
RS	1	0.008491	0.497526	12057.935466	0.017687	0.013485
RS	2	0.017703	0.497526	12833.893565	0.018825	0.008158
RS	3	0.027698	0.497526	13637.615812	0.020004	0.008903
RS	4	0.038541	6.936942	1048.956355	0.001539	0.000864
RS	5	0.050305	6.936942	1136.258029	0.001667	0.001046
RS	6	0.063068	3.333136	2558.501976	0.003753	0.002539
RS	7	0.076914	3.333136	2764.449937	0.004055	0.003126
RS	8	0.091936	2.084326	4767.964899	0.006994	0.005783
RS	9	0.108234	2.084326	5132.348330	0.007528	0.006572
RS	10	0.125915	1.811261	6348.826189	0.009312	0.008358
RS	11	0.145098	1.811261	6814.663403	0.009996	0.009155
RS	12	0.165910	1.769217	7480.606604	0.010973	0.010304
RS	13	0.188489	1.769217	8011.826712	0.011752	0.011167
RS	14	0.212986	1.712573	8852.684549	0.012985	0.012520
RS	15	0.239562	1.712573	9454.822517	0.013868	0.013444
RS	16	0.268395	1.531742	11262.889859	0.016520	0.016154
RS	17	0.299676	1.531742	11968.656976	0.017556	0.017291
RS	18	0.333613	1.295539	14978.356261	0.021970	0.021774
RS	19	0.370432	1.295539	15786.401174	0.023156	0.023128
RS	20	0.410378	1.107638	19358.078442	0.028394	0.028444
RS	21	0.453715	1.107638	20178.416996	0.029598	0.029779
RS	22	0.500732	0.996477	23241.325520	0.034090	0.034298
RS	23	0.551742	0.996477	23926.916796	0.035096	0.035338
RS	24	0.607083	0.950255	25678.908616	0.037666	0.037862
RS	25	0.667123	0.950255	26112.388896	0.038302	0.038432
RS	26	0.732261	0.950276	26407.059767	0.038734	0.038770
RS	27	0.802930	0.950276	26546.856130	0.038939	0.038856
RS	28	0.879600	0.977071	25818.647954	0.037871	0.037698
RS	29	0.962780	0.977071	25671.646066	0.037655	0.037378
RS	30	1.053023	1.014934	24436.901160	0.035844	0.035514
RS	31	1.150928	1.014934	24018.925340	0.035231	0.034841
RS	32	1.257147	1.054502	22579.750777	0.033120	0.032712
RS	33	1.372386	1.054502	21905.974997	0.032132	0.031703
RS	34	1.497409	1.091874	20374.914210	0.029886	0.029463
RS	35	1.633049	1.091874	19468.693912	0.028557	0.028136
RS	36	1.780206	1.126340	17879.204151	0.026225	0.025824
RS	37	1.939858	1.126340	16782.254242	0.024616	0.024229
RS	38	2.113067	1.157829	15170.428649	0.022252	0.021897
RS	39	2.300983	1.157829	13945.035123	0.020455	0.020122
RS	40	2.504856	1.186874	12358.218207	0.018127	0.017835
RS	41	2.726040	1.186874	11085.415512	0.016260	0.015995
RS	42	2.966006	1.214150	9587.415593	0.014063	0.013842
RS	43	3.226347	1.214150	8358.055556	0.012260	0.012068
RS	44	3.508794	1.240073	7020.538707	0.010298	0.010151
RS	45	3.815225	1.240073	5920.321112	0.008684	0.008564
RS	46	4.147675	1.265580	4801.796290	0.007043	0.006962
RS	47	4.508355	1.265580	3896.369580	0.005715	0.005657
RS	48	4.899660	1.290128	3035.139514	0.004452	0.004423
RS	49	5.324193	1.290128	2355.007596	0.003454	0.003442
RS	50	5.784773	1.309182	1754.813945	0.002574	0.002580
RS	51	6.284462	1.309182	1290.700025	0.001893	0.001908
RS	52	6.826581	1.316329	914.579599	0.001342	0.001363
RS	53	7.414732	1.316329	629.578792	0.000923	0.000946
RS	54	8.052824	1.303042	420.201386	0.000616	0.000638
RS	55	8.745098	1.303042	265.417822	0.000389	0.000407
RS	56	9.496155	1.303042	160.131497	0.000235	0.000248
RS	57	10.310986	1.303042	91.920175	0.000135	0.000144
RS	58	11.195006	1.257508	51.199668	0.000075	0.000081
RS	59	12.154089	1.257508	25.550148	0.000037	0.000041
RS	60	13.194611	1.257508	11.938334	0.000018	0.000019
RS	61	14.323486	1.257508	5.194041	0.000008	0.000008
RS	62	15.548216	1.257508	2.091527	0.000003	0.000003
RS	63	16.876940	1.257508	1.145372	0.000002	0.000002
PA	4+25*2+4+6 0.186539591 0.034841965 16.876940380 0.497526402 6.936941889 3.333136187 2.084326487 1.811260803 1.769216692 1.712573279 1.531741541 1.295539282 1.107637605 0.996477026 0.950255378 0.950275942 0.977071493 1.014933960 1.054502104 1.091874489 1.126339833 1.157828709 1.186873799 1.214149871 1.240072704 1.265580058 1.290128063 1.309181716 1.316329221 1.303042237 1.257507891
//
IT	3843
RD	16
LK	-7342094.496383
QD	-514.703257 -> -511.248722
RI	0.0321799807
TR	0.186303	0.034734
MT	16.923274
MM	C_pi: 1.146053, n_recomb: 680403.568647
RS	0	0.000000	0.495593	11339.842828	0.016666	0.057572
RS	1	0.008496	0.495593	12087.230293	0.017765	0.013503
RS	2	0.017714	0.495593	12864.502281	0.018907	0.008181
RS	3	0.027714	0.495593	13669.420284	0.020090	0.008948
RS	4	0.038565	7.438363	976.765598	0.001436	0.000807
RS	5	0.050337	7.438363	1058.229073	0.001555	0.000977
RS	6	0.063110	3.382883	2517.802191	0.003700	0.002505
RS	7	0.076968	3.382883	2720.753700	0.003999	0.003080
RS	8	0.092003	2.067136	4802.425134	0.007058	0.005826
RS	9	0.108315	2.067136	5169.272909	0.007597	0.006618
RS	10	0.126013	1.795103	6398.529313	0.009404	0.008421
RS	11	0.145215	1.795103	6867.546020	0.010093	0.009229
RS	12	0.166048	1.765242	7487.958967	0.011005	0.010320
RS	13	0.188652	1.765242	8019.684270	0.011787	0.011194
RS	14	0.213175	1.721312	8797.005213	0.012929	0.012465
RS	15	0.239782	1.721312	9396.346674	0.013810	0.013392
RS	16	0.268650	1.543814	11163.957043	0.016408	0.016054
RS	17	0.299970	1.543814	11865.682631	0.017439	0.017189
RS	18	0.333951	1.303326	14879.797879	0.021869	0.021691
RS	19	0.370819	1.303326	15685.335557	0.023053	0.023041
RS	20	0.410820	1.110756	19298.134458	0.028363	0.028430
RS	21	0.454219	1.110756	20117.900638	0.029568	0.029761
RS	22	0.501304	0.996971	23226.387460	0.034136	0.034358
RS	23	0.552391	0.996971	23911.222986	0.035143	0.035393
RS	24	0.607817	0.949862	25684.126141	0.037748	0.037953
RS	25	0.667953	0.949862	26115.295230	0.038382	0.038517
RS	26	0.733197	0.950103	26401.300357	0.038802	0.038843
RS	27	0.803985	0.950103	26538.295858	0.039004	0.038924
RS	28	0.880787	0.977525	25791.287616	0.037906	0.037737
RS	29	0.964114	0.977525	25642.494914	0.037687	0.037416
RS	30	1.054520	1.015873	24396.315671	0.035856	0.035532
RS	31	1.152607	1.015873	23977.737060	0.035240	0.034859
RS	32	1.259027	1.055578	22537.535761	0.033124	0.032724
RS	33	1.374489	1.055578	21863.578781	0.032133	0.031715
RS	34	1.499761	1.092840	20336.486804	0.029889	0.029475
RS	35	1.635675	1.092840	19429.848805	0.028556	0.028147
RS	36	1.783136	1.127193	17843.391649	0.026225	0.025834
RS	37	1.943126	1.127193	16745.921744	0.024612	0.024236
RS	38	2.116708	1.158768	15134.066719	0.022243	0.021897
RS	39	2.305038	1.158768	13908.865254	0.020442	0.020119
RS	40	2.509368	1.188256	12319.466461	0.018106	0.017822
RS	41	2.731057	1.188256	11048.656479	0.016238	0.015980
RS	42	2.971582	1.216429	9547.565935	0.014032	0.013817
RS	43	3.232541	1.216429	8322.693402	0.012232	0.012045
RS	44	3.515670	1.243719	6983.646443	0.010264	0.010120
RS	45	3.822855	1.243719	5890.140875	0.008657	0.008540
RS	46	4.156137	1.271075	4772.294857	0.007014	0.006934
RS	47	4.517735	1.271075	3874.612809	0.005695	0.005637
RS	48	4.910053	1.297800	3015.900970	0.004433	0.004403
RS	49	5.335703	1.297800	2342.791981	0.003443	0.003430
RS	50	5.797516	1.318870	1745.784979	0.002566	0.002570
RS	51	6.298564	1.318870	1286.464686	0.001891	0.001905
RS	52	6.842180	1.327258	912.757649	0.001341	0.001362
RS	53	7.431982	1.327258	629.932201	0.000926	0.000948
RS	54	8.071893	1.313910	421.586514	0.000620	0.000640
RS	55	8.766170	1.313910	267.093074	0.000393	0.000410
RS	56	9.519432	1.313910	161.662755	0.000238	0.000251
RS	57	10.336690	1.313910	93.121354	0.000137	0.000146
RS	58	11.223383	1.266349	52.110185	0.000077	0.000082
RS	59	12.185407	1.266349	26.085937	0.000038	0.000042
RS	60	13.229165	1.266349	12.229568	0.000018	0.000020
RS	61	14.361599	1.266349	5.339870	0.000008	0.000009
RS	62	15.590244	1.266349	2.158526	0.000003	0.000004
RS	63	16.923274	1.266349	1.189374	0.000002	0.000002
PA	4+25*2+4+6 0.186303421 0.034733617 16.923274162 0.495593260 7.438363411 3.382883255 2.067136263 1.795103144 1.765241516 1.721311914 1.543813814 1.303325545 1.110755878 0.996971189 0.949862072 0.950102621 0.977525283 1.015872839 1.055578151 1.092840027 1.127192986 1.158767548 1.188255838 1.216428625 1.243719182 1.271075307 1.297799678 1.318870332 1.327258371 1.313910077 1.266348859
//
IT	4279
RD	17
LK	-7342087.800149
QD	-513.570507 -> -510.517916
RI	0.0321208231
TR	0.186083	0.034632
MT	16.966463
MM	C_pi: 1.147217, n_recomb: 679135.602739
RS	0	0.000000	0.493852	11364.488962	0.016734	0.057546
RS	1	0.008500	0.493852	12113.104207	0.017836	0.013519
RS	2	0.017723	0.493852	12891.528043	0.018982	0.008202
RS	3	0.027730	0.493852	13697.488501	0.020169	0.008990
RS	4	0.038587	7.968744	910.457903	0.001341	0.000755
RS	5	0.050368	7.968744	986.537709	0.001453	0.000914
RS	6	0.063149	3.433350	2477.942429	0.003649	0.002471
RS	7	0.077017	3.433350	2677.946582	0.003943	0.003034
RS	8	0.092064	2.051337	4834.511259	0.007119	0.005867
RS	9	0.108390	2.051337	5203.649544	0.007662	0.006660
RS	10	0.126104	1.779815	6446.443117	0.009492	0.008482
RS	11	0.145324	1.779815	6918.509971	0.010187	0.009300
RS	12	0.166177	1.761060	7496.761990	0.011039	0.010337
RS	13	0.188803	1.761060	8029.065384	0.011822	0.011222
RS	14	0.213352	1.729241	8746.518475	0.012879	0.012414
RS	15	0.239987	1.729241	9343.313554	0.013758	0.013345
RS	16	0.268887	1.555100	11072.583779	0.016304	0.015961
RS	17	0.300244	1.555100	11770.542815	0.017332	0.017093
RS	18	0.334265	1.310589	14788.464403	0.021775	0.021614
RS	19	0.371179	1.310589	15591.639338	0.022958	0.022959
RS	20	0.411231	1.113624	19242.569922	0.028334	0.028418
RS	21	0.454687	1.113624	20061.770651	0.029540	0.029745
RS	22	0.501837	0.997414	23212.030738	0.034179	0.034413
RS	23	0.552995	0.997414	23896.127666	0.035186	0.035444
RS	24	0.608501	0.949532	25687.045107	0.037823	0.038036
RS	25	0.668725	0.949532	26116.091123	0.038455	0.038595
RS	26	0.734069	0.950045	26392.283499	0.038862	0.038907
RS	27	0.804967	0.950045	26526.874890	0.039060	0.038985
RS	28	0.881892	0.978098	25761.624575	0.037933	0.037769
RS	29	0.965356	0.978098	25611.541567	0.037712	0.037446
RS	30	1.055914	1.016898	24355.416583	0.035862	0.035545
RS	31	1.154170	1.016898	23936.692306	0.035246	0.034872
RS	32	1.260778	1.056680	22497.205003	0.033126	0.032734
RS	33	1.376448	1.056680	21823.352320	0.032134	0.031725
RS	34	1.501950	1.093755	20301.767150	0.029894	0.029489
RS	35	1.638120	1.093755	19394.738237	0.028558	0.028158
RS	36	1.785865	1.127910	17812.432692	0.026228	0.025846
RS	37	1.946169	1.127910	16714.172945	0.024611	0.024245
RS	38	2.120099	1.159478	15102.950256	0.022238	0.021901
RS	39	2.308813	1.159478	13877.386976	0.020434	0.020119
RS	40	2.513569	1.189320	12285.576648	0.018090	0.017813
RS	41	2.735730	1.189320	11016.007585	0.016221	0.015969
RS	42	2.976775	1.218307	9511.633688	0.014006	0.013796
RS	43	3.238309	1.218307	8290.423246	0.012207	0.012025
RS	44	3.522075	1.246901	6949.423371	0.010233	0.010092
RS	45	3.829961	1.246901	5861.874810	0.008631	0.008517
RS	46	4.164018	1.276067	4744.250645	0.006986	0.006907
RS	47	4.526472	1.276067	3853.734763	0.005674	0.005617
RS	48	4.919735	1.304962	2997.170439	0.004413	0.004384
RS	49	5.346426	1.304962	2330.735968	0.003432	0.003418
RS	50	5.809388	1.328071	1736.704512	0.002557	0.002561
RS	51	6.311702	1.328071	1282.041254	0.001888	0.001901
RS	52	6.856714	1.337733	910.686056	0.001341	0.001360
RS	53	7.448054	1.337733	630.039890	0.000928	0.000949
RS	54	8.089660	1.324363	422.752104	0.000622	0.000643
RS	55	8.785804	1.324363	268.605553	0.000396	0.000412
RS	56	9.541122	1.324363	163.083399	0.000240	0.000253
RS	57	10.360644	1.324363	94.253529	0.000139	0.000148
RS	58	11.249828	1.274827	52.980291	0.000078	0.000084
RS	59	12.214595	1.274827	26.601709	0.000039	0.000042
RS	60	13.261369	1.274827	12.511802	0.000018	0.000020
RS	61	14.397123	1.274827	5.482087	0.000008	0.000009
RS	62	15.629419	1.274827	2.224268	0.000003	0.000004
RS	63	16.966463	1.274827	1.232953	0.000002	0.000002
PA	4+25*2+4+6 0.186082795 0.034632421 16.966462907 0.493851601 7.968743772 3.433350214 2.051336680 1.779815486 1.761059788 1.729240702 1.555100432 1.310589333 1.113624460 0.997414256 0.949532340 0.950044631 0.978097679 1.016897842 1.056680463 1.093755091 1.127909994 1.159478118 1.189319921 1.218306789 1.246901496 1.276067113 1.304962122 1.328070940 1.337733269 1.324362955 1.274826727
//
IT	4198
RD	18
LK	-7342081.870991
QD	-512.727556 -> -510.006883
RI	0.0320666957
TR	0.185873	0.034537
MT	17.007246
MM	C_pi: 1.148317, n_recomb: 677941.700083
RS	0	0.000000	0.492240	11387.181332	0.016797	0.057522
RS	1	0.008504	0.492240	12136.924314	0.017903	0.013534
RS	2	0.017732	0.492240	12916.403980	0.019052	0.008222
RS	3	0.027744	0.492240	13723.317069	0.020243	0.009029
RS	4	0.038608	8.528788	849.532041	0.001253	0.000707
RS	5	0.050396	8.528788	920.647513	0.001358	0.000855
RS	6	0.063186	3.484650	2438.812704	0.003597	0.002437
RS	7	0.077064	3.484650	2635.912475	0.003888	0.002988
RS	8	0.092123	2.036959	4863.998498	0.007175	0.005904
RS	9	0.108461	2.036959	5235.241784	0.007722	0.006699
RS	10	0.126190	1.765476	6492.136051	0.009576	0.008539
RS	11	0.145426	1.765476	6967.101699	0.010277	0.009367
RS	12	0.166298	1.756843	7506.288528	0.011072	0.010355
RS	13	0.188945	1.756843	8039.205240	0.011858	0.011250
RS	14	0.213518	1.736513	8700.333157	0.012833	0.012366
RS	15	0.240181	1.736513	9294.792694	0.013710	0.013303
RS	16	0.269111	1.565706	10987.808109	0.016208	0.015873
RS	17	0.300502	1.565706	11682.247291	0.017232	0.017005
RS	18	0.334562	1.317389	14703.636248	0.021689	0.021541
RS	19	0.371519	1.317389	15504.587295	0.022870	0.022883
RS	20	0.411618	1.116269	19191.134388	0.028308	0.028408
RS	21	0.455128	1.116269	20009.783825	0.029515	0.029731
RS	22	0.502339	0.997810	23198.502594	0.034219	0.034466
RS	23	0.553564	0.997810	23881.875171	0.035227	0.035493
RS	24	0.609145	0.949259	25688.198894	0.037891	0.038113
RS	25	0.669454	0.949259	26115.280536	0.038521	0.038667
RS	26	0.734891	0.950089	26380.640218	0.038913	0.038964
RS	27	0.805894	0.950089	26513.162236	0.039108	0.039038
RS	28	0.882934	0.978779	25730.050164	0.037953	0.037794
RS	29	0.966527	0.978779	25579.103523	0.037731	0.037471
RS	30	1.057228	1.018009	24314.195297	0.035865	0.035553
RS	31	1.155644	1.018009	23895.723886	0.035247	0.034882
RS	32	1.262428	1.057824	22458.317828	0.033127	0.032742
RS	33	1.378295	1.057824	21784.838049	0.032134	0.031734
RS	34	1.504015	1.094653	20269.978220	0.029899	0.029502
RS	35	1.640426	1.094653	19362.625364	0.028561	0.028170
RS	36	1.788439	1.128539	17785.447246	0.026234	0.025860
RS	37	1.949039	1.128539	16686.211665	0.024613	0.024255
RS	38	2.123297	1.160024	15076.207438	0.022238	0.021908
RS	39	2.312375	1.160024	13849.851220	0.020429	0.020122
RS	40	2.517533	1.190141	12255.827848	0.018078	0.017807
RS	41	2.740138	1.190141	10986.884893	0.016206	0.015961
RS	42	2.981674	1.219870	9479.094955	0.013982	0.013777
RS	43	3.243752	1.219870	8260.855909	0.012185	0.012007
RS	44	3.528117	1.249707	6917.585048	0.010204	0.010066
RS	45	3.836667	1.249707	5835.340775	0.008607	0.008495
RS	46	4.171456	1.280648	4717.541798	0.006959	0.006882
RS	47	4.534717	1.280648	3833.685948	0.005655	0.005598
RS	48	4.928872	1.311704	2978.952700	0.004394	0.004365
RS	49	5.356546	1.311704	2318.875596	0.003420	0.003406
RS	50	5.820592	1.336868	1727.628002	0.002548	0.002551
RS	51	6.324102	1.336868	1277.487855	0.001884	0.001896
RS	52	6.870433	1.347834	908.421123	0.001340	0.001359
RS	53	7.463226	1.347834	629.947374	0.000929	0.000950
RS	54	8.106432	1.334476	423.733595	0.000625	0.000645
RS	55	8.804339	1.334476	269.979284	0.000398	0.000415
RS	56	9.561598	1.334476	164.408646	0.000243	0.000255
RS	57	10.383258	1.334476	95.325675	0.000141	0.000149
RS	58	11.274795	1.283006	53.815114	0.000079	0.000085
RS	59	12.242152	1.283006	27.099898	0.000040	0.000043
RS	60	13.291776	1.283006	12.786094	0.000019	0.000021
RS	61	14.430665	1.283006	5.621109	0.000008	0.000009
RS	62	15.666409	1.283006	2.288897	0.000003	0.000004
RS	63	17.007246	1.283006	1.276167	0.000002	0.000002
PA	4+25*2+4+6 0.185873401 0.034537201 17.007245807 0.492240165 8.528787682 3.484650277 2.036958801 1.765476152 1.756842620 1.736513376 1.565705789 1.317388655 1.116268927 0.997809958 0.949258865 0.950088574 0.978778847 1.018008978 1.057824236 1.094653188 1.128538986 1.160024090 1.190141099 1.219869502 1.249706673 1.280647570 1.311704248 1.336868376 1.347833636 1.334475963 1.283006349
//
IT	4166
RD	19
LK	-7342076.576518
QD	-512.101002 -> -509.658085
RI	0.0320156999
TR	0.185673	0.034447
MT	17.045978
MM	C_pi: 1.149371, n_recomb: 676819.565435
RS	0	0.000000	0.490755	11407.981861	0.016855	0.057499
RS	1	0.008508	0.490755	12158.759755	0.017965	0.013548
RS	2	0.017740	0.490755	12939.206888	0.019118	0.008240
RS	3	0.027758	0.490755	13746.990833	0.020311	0.009065
RS	4	0.038628	9.121010	793.374230	0.001172	0.000662
RS	5	0.050423	9.121010	859.898883	0.001270	0.000801
RS	6	0.063221	3.536890	2400.348666	0.003547	0.002404
RS	7	0.077109	3.536890	2594.583498	0.003833	0.002944
RS	8	0.092178	2.023995	4890.816037	0.007226	0.005939
RS	9	0.108529	2.023995	5263.976530	0.007778	0.006734
RS	10	0.126271	1.752105	6535.451427	0.009656	0.008593
RS	11	0.145523	1.752105	7013.158549	0.010362	0.009430
RS	12	0.166413	1.752664	7516.290721	0.011105	0.010372
RS	13	0.189080	1.752664	8049.844668	0.011894	0.011277
RS	14	0.213675	1.743247	8657.851968	0.012792	0.012323
RS	15	0.240364	1.743247	9250.161128	0.013667	0.013263
RS	16	0.269323	1.575718	10908.918204	0.016118	0.015792
RS	17	0.300746	1.575718	11600.064651	0.017139	0.016922
RS	18	0.334843	1.323772	14624.825280	0.021608	0.021474
RS	19	0.371840	1.323772	15423.692095	0.022788	0.022813
RS	20	0.411986	1.118715	19143.694186	0.028285	0.028399
RS	21	0.455547	1.118715	19961.820440	0.029494	0.029719
RS	22	0.502814	0.998161	23186.203315	0.034258	0.034517
RS	23	0.554104	0.998161	23868.873844	0.035266	0.035540
RS	24	0.609757	0.949030	25688.396635	0.037955	0.038184
RS	25	0.670145	0.949030	26113.653154	0.038583	0.038734
RS	26	0.735671	0.950216	26367.315194	0.038958	0.039015
RS	27	0.806772	0.950216	26498.050137	0.039151	0.039086
RS	28	0.883923	0.979552	25697.325196	0.037968	0.037814
RS	29	0.967638	0.979552	25545.873656	0.037744	0.037491
RS	30	1.058475	1.019194	24273.129100	0.035864	0.035558
RS	31	1.157042	1.019194	23855.241727	0.035246	0.034888
RS	32	1.263994	1.059008	22420.963914	0.033127	0.032749
RS	33	1.380047	1.059008	21748.086273	0.032133	0.031741
RS	34	1.505973	1.095544	20240.930813	0.029906	0.029516
RS	35	1.642614	1.095544	19333.315548	0.028565	0.028182
RS	36	1.790881	1.129104	17762.028041	0.026243	0.025876
RS	37	1.951762	1.129104	16661.670499	0.024618	0.024267
RS	38	2.126332	1.160442	15053.374745	0.022241	0.021918
RS	39	2.315755	1.160442	13825.866936	0.020428	0.020127
RS	40	2.521294	1.190766	12229.806107	0.018070	0.017804
RS	41	2.744321	1.190766	10960.965178	0.016195	0.015955
RS	42	2.986324	1.221168	9449.675066	0.013962	0.013761
RS	43	3.248917	1.221168	8233.800376	0.012165	0.011991
RS	44	3.533852	1.252192	6887.979791	0.010177	0.010042
RS	45	3.843031	1.252192	5810.458312	0.008585	0.008475
RS	46	4.178515	1.284869	4692.152438	0.006933	0.006857
RS	47	4.542543	1.284869	3814.487159	0.005636	0.005580
RS	48	4.937544	1.318077	2961.288571	0.004375	0.004346
RS	49	5.366153	1.318077	2307.266624	0.003409	0.003395
RS	50	5.831228	1.345308	1718.621218	0.002539	0.002542
RS	51	6.335874	1.345308	1272.865097	0.001881	0.001892
RS	52	6.883456	1.357606	906.013708	0.001339	0.001357
RS	53	7.477629	1.357606	629.695449	0.000930	0.000950
RS	54	8.122355	1.344292	424.562542	0.000627	0.000646
RS	55	8.821936	1.344292	271.235752	0.000401	0.000417
RS	56	9.581040	1.344292	165.652200	0.000245	0.000257
RS	57	10.404730	1.344292	96.345956	0.000142	0.000151
RS	58	11.298502	1.290935	54.619024	0.000081	0.000086
RS	59	12.268319	1.290935	27.582823	0.000041	0.000044
RS	60	13.320651	1.290935	13.053585	0.000019	0.000021
RS	61	14.462518	1.290935	5.757456	0.000009	0.000009
RS	62	15.701538	1.290935	2.352633	0.000003	0.000004
RS	63	17.045978	1.290935	1.319146	0.000002	0.000002
PA	4+25*2+4+6 0.185673327 0.034447291 17.045977671 0.490755336 9.121010493 3.536889657 2.023995134 1.752104713 1.752663614 1.743246535 1.575718263 1.323772219 1.118714747 0.998161093 0.949030055 0.950216104 0.979551965 1.019193778 1.059007833 1.095543671 1.129103887 1.160441712 1.190766204 1.221168391 1.252191603 1.284868607 1.318077312 1.345307503 1.357605525 1.344291795 1.290935007
//
IT	3796
RD	20
LK	-7342071.814380
QD	-511.626382 -> -509.418574
RI	0.0319684737
TR	0.185481	0.034362
MT	17.083018
MM	C_pi: 1.150382, n_recomb: 675759.200295
RS	0	0.000000	0.489353	11427.757245	0.016911	0.057477
RS	1	0.008512	0.489353	12179.519137	0.018023	0.013561
RS	2	0.017749	0.489353	12960.885798	0.019180	0.008257
RS	3	0.027771	0.489353	13769.496981	0.020376	0.009100
RS	4	0.038647	9.746239	741.597225	0.001097	0.000621
RS	5	0.050449	9.746239	803.876494	0.001190	0.000751
RS	6	0.063255	3.589963	2362.588503	0.003496	0.002372
RS	7	0.077151	3.589963	2554.001873	0.003779	0.002900
RS	8	0.092230	2.012269	4915.220758	0.007274	0.005971
RS	9	0.108593	2.012269	5290.129520	0.007828	0.006766
RS	10	0.126349	1.739668	6576.297116	0.009732	0.008645
RS	11	0.145615	1.739668	7056.584762	0.010442	0.009489
RS	12	0.166522	1.748579	7526.429596	0.011138	0.010389
RS	13	0.189208	1.748579	8060.625990	0.011928	0.011303
RS	14	0.213826	1.749510	8618.549528	0.012754	0.012282
RS	15	0.240539	1.749510	9208.867815	0.013627	0.013227
RS	16	0.269525	1.585194	10835.229331	0.016034	0.015715
RS	17	0.300979	1.585194	11523.285103	0.017052	0.016843
RS	18	0.335111	1.329788	14551.245456	0.021533	0.021411
RS	19	0.372147	1.329788	15348.149866	0.022712	0.022747
RS	20	0.412337	1.120972	19099.927837	0.028264	0.028391
RS	21	0.455947	1.120972	19917.553347	0.029474	0.029709
RS	22	0.503269	0.998467	23175.036278	0.034295	0.034565
RS	23	0.554619	0.998467	23857.016173	0.035304	0.035585
RS	24	0.610340	0.948834	25687.810630	0.038013	0.038251
RS	25	0.670804	0.948834	26111.350312	0.038640	0.038798
RS	26	0.736415	0.950414	26352.463341	0.038997	0.039060
RS	27	0.807611	0.950414	26481.646781	0.039188	0.039129
RS	28	0.884867	0.980403	25663.511732	0.037977	0.037830
RS	29	0.968699	0.980403	25511.856445	0.037753	0.037506
RS	30	1.059666	1.020445	24232.001065	0.035859	0.035560
RS	31	1.158377	1.020445	23814.985312	0.035242	0.034891
RS	32	1.265490	1.060231	22384.694728	0.033125	0.032755
RS	33	1.381721	1.060231	21712.628353	0.032131	0.031746
RS	34	1.507845	1.096437	20213.962048	0.029913	0.029530
RS	35	1.644705	1.096437	19306.164320	0.028570	0.028194
RS	36	1.793214	1.129627	17741.396254	0.026254	0.025893
RS	37	1.954364	1.129627	16639.830608	0.024624	0.024280
RS	38	2.129232	1.160765	15033.675077	0.022247	0.021929
RS	39	2.318984	1.160765	13804.751455	0.020429	0.020134
RS	40	2.524888	1.191237	12206.867191	0.018064	0.017804
RS	41	2.748318	1.191237	10937.709587	0.016186	0.015951
RS	42	2.990767	1.222253	9422.890415	0.013944	0.013748
RS	43	3.253853	1.222253	8208.878491	0.012148	0.011977
RS	44	3.539333	1.254408	6860.311934	0.010152	0.010020
RS	45	3.849113	1.254408	5787.016841	0.008564	0.008456
RS	46	4.185262	1.288781	4667.940762	0.006908	0.006833
RS	47	4.550023	1.288781	3796.053827	0.005617	0.005563
RS	48	4.945833	1.324131	2944.136655	0.004357	0.004328
RS	49	5.375335	1.324131	2295.898113	0.003398	0.003383
RS	50	5.841395	1.353440	1709.689446	0.002530	0.002532
RS	51	6.347127	1.353440	1268.190461	0.001877	0.001887
RS	52	6.895906	1.367085	903.494000	0.001337	0.001354
RS	53	7.491398	1.367085	629.308355	0.000931	0.000951
RS	54	8.137578	1.353838	425.259199	0.000629	0.000648
RS	55	8.838760	1.353838	272.387623	0.000403	0.000419
RS	56	9.599627	1.353838	166.821344	0.000247	0.000259
RS	57	10.425260	1.353838	97.318161	0.000144	0.000153
RS	58	11.321170	1.298612	55.394471	0.000082	0.000088
RS	59	12.293340	1.298612	28.051063	0.000042	0.000045
RS	60	13.348261	1.298612	13.314201	0.000020	0.000021
RS	61	14.492977	1.298612	5.890923	0.000009	0.000010
RS	62	15.735131	1.298612	2.415314	0.000004	0.000004
RS	63	17.083018	1.298612	1.361727	0.000002	0.000002
PA	4+25*2+4+6 0.185480584 0.034362041 17.083017676 0.489353380 9.746239368 3.589962768 2.012268974 1.739667927 1.748579377 1.749509964 1.585193677 1.329787782 1.120972285 0.998467136 0.948834108 0.950413655 0.980402997 1.020444715 1.060230881 1.096436968 1.129627210 1.160765417 1.191237196 1.222252631 1.254407708 1.288781137 1.324130789 1.353439705 1.367085255 1.353837691 1.298612267
//
IT	4035
RD	21
LK	-7342067.504608
QD	-511.275653 -> -509.268909
RI	0.0319238966
TR	0.185293	0.034281
MT	17.118696
MM	C_pi: 1.151367, n_recomb: 674759.685287
RS	0	0.000000	0.488034	11446.537879	0.016964	0.057456
RS	1	0.008516	0.488034	12199.238305	0.018079	0.013574
RS	2	0.017756	0.488034	12981.482443	0.019239	0.008274
RS	3	0.027784	0.488034	13790.883545	0.020438	0.009133
RS	4	0.038665	10.406082	693.799731	0.001028	0.000582
RS	5	0.050474	10.406082	752.149148	0.001115	0.000704
RS	6	0.063287	3.643906	2325.517868	0.003446	0.002339
RS	7	0.077192	3.643906	2514.153369	0.003726	0.002858
RS	8	0.092281	2.001768	4937.187924	0.007317	0.006000
RS	9	0.108655	2.001768	5313.676604	0.007875	0.006795
RS	10	0.126423	1.728154	6614.647320	0.009803	0.008693
RS	11	0.145704	1.728154	7097.356466	0.010518	0.009546
RS	12	0.166627	1.744664	7536.447223	0.011169	0.010406
RS	13	0.189332	1.744664	8071.279368	0.011962	0.011328
RS	14	0.213971	1.755398	8581.985337	0.012719	0.012245
RS	15	0.240707	1.755398	9170.453646	0.013591	0.013193
RS	16	0.269720	1.594208	10766.193042	0.015956	0.015642
RS	17	0.301204	1.594208	11451.345051	0.016971	0.016770
RS	18	0.335369	1.335481	14482.492747	0.021463	0.021351
RS	19	0.372443	1.335481	15277.556998	0.022641	0.022685
RS	20	0.412674	1.123076	19059.538072	0.028246	0.028385
RS	21	0.456331	1.123076	19876.697790	0.029457	0.029701
RS	22	0.503706	0.998737	23165.251740	0.034331	0.034612
RS	23	0.555115	0.998737	23846.563934	0.035341	0.035629
RS	24	0.610902	0.948671	25686.936154	0.038068	0.038314
RS	25	0.671439	0.948671	26108.864374	0.038694	0.038857
RS	26	0.737132	0.950675	26336.751728	0.039031	0.039101
RS	27	0.808418	0.950675	26464.591551	0.039221	0.039168
RS	28	0.885775	0.981323	25629.256190	0.037983	0.037842
RS	29	0.969720	0.981323	25477.651161	0.037758	0.037518
RS	30	1.060812	1.021757	24191.243059	0.035852	0.035560
RS	31	1.159662	1.021757	23775.339725	0.035235	0.034891
RS	32	1.266930	1.061495	22349.690433	0.033122	0.032759
RS	33	1.383332	1.061495	21678.612491	0.032128	0.031751
RS	34	1.509646	1.097342	20189.041154	0.029920	0.029544
RS	35	1.646716	1.097342	19281.131761	0.028575	0.028206
RS	36	1.795459	1.130127	17723.383514	0.026266	0.025911
RS	37	1.956868	1.130127	16620.538958	0.024632	0.024295
RS	38	2.132023	1.161022	15016.868622	0.022255	0.021943
RS	39	2.322092	1.161022	13786.304036	0.020431	0.020142
RS	40	2.528347	1.191591	12186.765237	0.018061	0.017805
RS	41	2.752166	1.191591	10916.929307	0.016179	0.015949
RS	42	2.995044	1.223163	9398.574425	0.013929	0.013736
RS	43	3.258605	1.223163	8185.977557	0.012132	0.011965
RS	44	3.544609	1.256398	6834.497821	0.010129	0.010000
RS	45	3.854969	1.256398	5764.975857	0.008544	0.008438
RS	46	4.191757	1.292433	4644.880389	0.006884	0.006811
RS	47	4.557225	1.292433	3778.392494	0.005600	0.005546
RS	48	4.953814	1.329908	2927.530609	0.004339	0.004310
RS	49	5.384175	1.329908	2284.813789	0.003386	0.003372
RS	50	5.851184	1.361299	1700.886837	0.002521	0.002522
RS	51	6.357962	1.361299	1263.511561	0.001873	0.001883
RS	52	6.907894	1.376318	900.895169	0.001335	0.001352
RS	53	7.504656	1.376318	628.814642	0.000932	0.000951
RS	54	8.152236	1.363170	425.843542	0.000631	0.000649
RS	55	8.854962	1.363170	273.450863	0.000405	0.000421
RS	56	9.617528	1.363170	167.927718	0.000249	0.000261
RS	57	10.445031	1.363170	98.250113	0.000146	0.000154
RS	58	11.343001	1.306129	56.145337	0.000083	0.000089
RS	59	12.317438	1.306129	28.507503	0.000042	0.000045
RS	60	13.374854	1.306129	13.569773	0.000020	0.000022
RS	61	14.522315	1.306129	6.022537	0.000009	0.000010
RS	62	15.767489	1.306129	2.477457	0.000004	0.000004
RS	63	17.118696	1.306129	1.404288	0.000002	0.000002
PA	4+25*2+4+6 0.185293403 0.034280870 17.118696357 0.488033599 10.406082125 3.643905881 2.001767937 1.728153935 1.744663910 1.755397969 1.594208293 1.335480662 1.123076161 0.998736612 0.948671230 0.950674694 0.981323023 1.021756550 1.061494775 1.097342496 1.130126807 1.161022239 1.191590508 1.223162988 1.256398346 1.292432880 1.329907735 1.361299348 1.376318116 1.363170231 1.306129445
//
IT	3724
RD	22
LK	-7342063.581366
QD	-511.008091 -> -509.174903
RI	0.0318816746
TR	0.185110	0.034203
MT	17.153258
MM	C_pi: 1.152334, n_recomb: 673817.370798
RS	0	0.000000	0.486798	11464.245133	0.017014	0.057436
RS	1	0.008519	0.486798	12217.837143	0.018132	0.013586
RS	2	0.017764	0.486798	13000.915525	0.019294	0.008290
RS	3	0.027796	0.486798	13811.068408	0.020497	0.009164
RS	4	0.038683	11.101351	649.671155	0.000964	0.000547
RS	5	0.050498	11.101351	704.383225	0.001045	0.000661
RS	6	0.063318	3.698368	2289.350811	0.003398	0.002308
RS	7	0.077232	3.698368	2475.269424	0.003674	0.002816
RS	8	0.092330	1.992333	4957.032213	0.007357	0.006027
RS	9	0.108715	1.992333	5334.955112	0.007918	0.006822
RS	10	0.126495	1.717508	6650.597514	0.009870	0.008739
RS	11	0.145790	1.717508	7135.577286	0.010590	0.009598
RS	12	0.166729	1.740928	7546.290469	0.011199	0.010422
RS	13	0.189452	1.740928	8081.749977	0.011994	0.011353
RS	14	0.214111	1.760962	8547.861768	0.012686	0.012209
RS	15	0.240870	1.760962	9134.607616	0.013557	0.013161
RS	16	0.269908	1.602826	10701.266041	0.015882	0.015574
RS	17	0.301421	1.602826	11383.682604	0.016894	0.016700
RS	18	0.335618	1.340887	14418.129928	0.021398	0.021295
RS	19	0.372729	1.340887	15211.470162	0.022575	0.022627
RS	20	0.413001	1.125046	19022.261371	0.028231	0.028380
RS	21	0.456703	1.125046	19838.993626	0.029443	0.029695
RS	22	0.504129	0.998979	23156.799300	0.034367	0.034657
RS	23	0.555595	0.998979	23837.471748	0.035377	0.035672
RS	24	0.611445	0.948538	25686.041743	0.038120	0.038374
RS	25	0.672053	0.948538	26106.453965	0.038744	0.038914
RS	26	0.737825	0.950990	26320.595183	0.039062	0.039138
RS	27	0.809199	0.950990	26447.268148	0.039250	0.039203
RS	28	0.886654	0.982303	25594.872015	0.037985	0.037850
RS	29	0.970707	0.982303	25443.532218	0.037760	0.037527
RS	30	1.061921	1.023122	24151.042621	0.035842	0.035557
RS	31	1.160906	1.023122	23736.451264	0.035227	0.034890
RS	32	1.268323	1.062799	22315.907001	0.033119	0.032761
RS	33	1.384890	1.062799	21645.971696	0.032124	0.031754
RS	34	1.511389	1.098266	20165.958670	0.029928	0.029558
RS	35	1.648663	1.098266	19258.007790	0.028580	0.028218
RS	36	1.797632	1.130618	17707.656880	0.026280	0.025930
RS	37	1.959292	1.130618	16603.490813	0.024641	0.024309
RS	38	2.134724	1.161234	15002.610231	0.022265	0.021957
RS	39	2.325100	1.161234	13770.225571	0.020436	0.020152
RS	40	2.531695	1.191852	12169.212109	0.018060	0.017808
RS	41	2.755890	1.191852	10898.387844	0.016174	0.015948
RS	42	2.999184	1.223932	9376.495557	0.013915	0.013726
RS	43	3.263205	1.223932	8164.923391	0.012117	0.011954
RS	44	3.549717	1.258198	6810.403178	0.010107	0.009981
RS	45	3.860637	1.258198	5744.247059	0.008525	0.008421
RS	46	4.198045	1.295858	4622.916848	0.006861	0.006790
RS	47	4.564197	1.295858	3761.479018	0.005582	0.005529
RS	48	4.961541	1.335440	2911.469280	0.004321	0.004293
RS	49	5.392735	1.335440	2274.026413	0.003375	0.003361
RS	50	5.860663	1.368927	1692.223200	0.002511	0.002513
RS	51	6.368453	1.368927	1258.847303	0.001868	0.001878
RS	52	6.919502	1.385336	898.243881	0.001333	0.001350
RS	53	7.517495	1.385336	628.236774	0.000932	0.000951
RS	54	8.166432	1.372311	426.335610	0.000633	0.000651
RS	55	8.870652	1.372311	274.438464	0.000407	0.000423
RS	56	9.634864	1.372311	168.979179	0.000251	0.000263
RS	57	10.464179	1.372311	99.146209	0.000147	0.000156
RS	58	11.364145	1.313479	56.874679	0.000084	0.000090
RS	59	12.340778	1.313479	28.953107	0.000043	0.000046
RS	60	13.400611	1.313479	13.820449	0.000021	0.000022
RS	61	14.550732	1.313479	6.152214	0.000009	0.000010
RS	62	15.798832	1.313479	2.538959	0.000004	0.000004
RS	63	17.153258	1.313479	1.446707	0.000002	0.000002
PA	4+25*2+4+6 0.185110465 0.034203314 17.153257781 0.486797546 11.101351050 3.698367639 1.992333487 1.717508059 1.740927755 1.760961767 1.602825668 1.340886515 1.125046355 0.998978539 0.948538235 0.950989749 0.982303339 1.023121717 1.062798643 1.098266300 1.130617732 1.161233999 1.191852446 1.223932295 1.258198034 1.295858164 1.335440055 1.368927135 1.385335726 1.372310674 1.313478693
//
IT	3974
RD	23
LK	-7342059.992822
QD	-510.803951 -> -509.121816
RI	0.0318415826
TR	0.184932	0.034129
MT	17.186736
MM	C_pi: 1.153282, n_recomb: 672927.796385
RS	0	0.000000	0.485631	11481.138512	0.017061	0.057417
RS	1	0.008522	0.485631	12235.586603	0.018183	0.013598
RS	2	0.017771	0.485631	13019.466857	0.019347	0.008304
RS	3	0.027808	0.485631	13830.343401	0.020552	0.009194
RS	4	0.038700	11.833677	608.872455	0.000905	0.000514
RS	5	0.050521	11.833677	660.213715	0.000981	0.000621
RS	6	0.063349	3.753472	2253.973252	0.003350	0.002277
RS	7	0.077270	3.753472	2437.227632	0.003622	0.002775
RS	8	0.092377	1.983905	4974.811501	0.007393	0.006051
RS	9	0.108772	1.983905	5354.027103	0.007956	0.006846
RS	10	0.126565	1.707680	6684.200343	0.009933	0.008782
RS	11	0.145874	1.707680	7171.303802	0.010657	0.009648
RS	12	0.166828	1.737379	7555.868072	0.011228	0.010438
RS	13	0.189568	1.737379	8091.940996	0.012025	0.011376
RS	14	0.214246	1.766259	8515.807162	0.012655	0.012176
RS	15	0.241027	1.766259	9100.938719	0.013524	0.013130
RS	16	0.270091	1.611075	10640.089138	0.015812	0.015508
RS	17	0.301631	1.611075	11319.924629	0.016822	0.016634
RS	18	0.335860	1.346034	14357.698741	0.021336	0.021242
RS	19	0.373005	1.346034	15149.420233	0.022513	0.022572
RS	20	0.413316	1.126887	18987.939652	0.028217	0.028376
RS	21	0.457063	1.126887	19804.280687	0.029430	0.029690
RS	22	0.504538	0.999189	23149.705931	0.034401	0.034701
RS	23	0.556059	0.999189	23829.761738	0.035412	0.035714
RS	24	0.611971	0.948426	25685.300477	0.038169	0.038431
RS	25	0.672647	0.948426	26104.276673	0.038792	0.038968
RS	26	0.738495	0.951345	26304.244827	0.039089	0.039172
RS	27	0.809955	0.951345	26429.897400	0.039276	0.039235
RS	28	0.887505	0.983327	25560.610107	0.037984	0.037856
RS	29	0.971663	0.983327	25409.706855	0.037760	0.037533
RS	30	1.062994	1.024527	24111.464508	0.035831	0.035552
RS	31	1.162109	1.024527	23698.347637	0.035217	0.034887
RS	32	1.269671	1.064129	22283.323291	0.033114	0.032763
RS	33	1.386399	1.064129	21614.649470	0.032120	0.031757
RS	34	1.513075	1.099202	20144.491257	0.029936	0.029571
RS	35	1.650547	1.099202	19236.560438	0.028586	0.028230
RS	36	1.799735	1.131100	17693.897282	0.026294	0.025949
RS	37	1.961638	1.131100	16588.381255	0.024651	0.024324
RS	38	2.137338	1.161407	14990.541404	0.022277	0.021973
RS	39	2.328012	1.161407	13756.193815	0.020442	0.020163
RS	40	2.534937	1.192037	12153.858657	0.018061	0.017813
RS	41	2.759495	1.192037	10881.791313	0.016171	0.015949
RS	42	3.003192	1.224577	9356.393890	0.013904	0.013718
RS	43	3.267657	1.224577	8145.510568	0.012105	0.011944
RS	44	3.554662	1.259827	6787.854359	0.010087	0.009963
RS	45	3.866125	1.259827	5724.706149	0.008507	0.008406
RS	46	4.204133	1.299074	4601.973428	0.006839	0.006769
RS	47	4.570947	1.299074	3745.267020	0.005566	0.005514
RS	48	4.969022	1.340749	2895.917083	0.004303	0.004276
RS	49	5.401023	1.340749	2263.523655	0.003364	0.003350
RS	50	5.869840	1.376332	1683.712848	0.002502	0.002503
RS	51	6.378612	1.376332	1254.213913	0.001864	0.001873
RS	52	6.930743	1.394146	895.556082	0.001331	0.001347
RS	53	7.529928	1.394146	627.588238	0.000933	0.000951
RS	54	8.180179	1.381265	426.746373	0.000634	0.000652
RS	55	8.885846	1.381265	275.357872	0.000409	0.000424
RS	56	9.651652	1.381265	169.980395	0.000253	0.000264
RS	57	10.482724	1.381265	100.009137	0.000149	0.000157
RS	58	11.384622	1.320674	57.583649	0.000086	0.000091
RS	59	12.363384	1.320674	29.388543	0.000044	0.000047
RS	60	13.425559	1.320674	14.066584	0.000021	0.000023
RS	61	14.578257	1.320674	6.280126	0.000009	0.000010
RS	62	15.829192	1.320674	2.599896	0.000004	0.000004
RS	63	17.186736	1.320674	1.489035	0.000002	0.000002
PA	4+25*2+4+6 0.184931767 0.034129192 17.186735700 0.485630547 11.833677443 3.753472321 1.983904922 1.707679989 1.737379118 1.766258545 1.611074616 1.346034200 1.126887500 0.999189205 0.948425726 0.951345267 0.983327258 1.024526761 1.064128946 1.099202142 1.131099571 1.161406759 1.192036581 1.224577191 1.259826614 1.299073631 1.340749270 1.376332317 1.394146040 1.381265056 1.320674040
//
IT	3808
RD	24
LK	-7342056.696911
QD	-510.646473 -> -509.096784
RI	0.0318033450
TR	0.184756	0.034058
MT	17.219345
MM	C_pi: 1.154218, n_recomb: 672087.985807
RS	0	0.000000	0.484533	11497.184226	0.017107	0.057398
RS	1	0.008526	0.484533	12252.453214	0.018230	0.013609
RS	2	0.017778	0.484533	13037.103493	0.019398	0.008319
RS	3	0.027819	0.484533	13848.676329	0.020605	0.009223
RS	4	0.038717	12.605553	571.069793	0.000850	0.000483
RS	5	0.050543	12.605553	619.280960	0.000921	0.000584
RS	6	0.063378	3.808920	2219.544618	0.003302	0.002246
RS	7	0.077307	3.808920	2400.200588	0.003571	0.002735
RS	8	0.092423	1.976357	4990.790195	0.007426	0.006074
RS	9	0.108829	1.976357	5371.175952	0.007992	0.006868
RS	10	0.126633	1.698593	6715.669682	0.009992	0.008822
RS	11	0.145954	1.698593	7204.764799	0.010720	0.009694
RS	12	0.166924	1.734026	7565.138424	0.011256	0.010454
RS	13	0.189680	1.734026	8101.809619	0.012055	0.011398
RS	14	0.214377	1.771312	8485.675560	0.012626	0.012144
RS	15	0.241180	1.771312	9069.294962	0.013494	0.013102
RS	16	0.270268	1.619003	10582.262947	0.015745	0.015447
RS	17	0.301835	1.619003	11259.657883	0.016753	0.016571
RS	18	0.336094	1.350953	14300.844420	0.021278	0.021192
RS	19	0.373274	1.350953	15091.046813	0.022454	0.022520
RS	20	0.413624	1.128622	18956.244301	0.028205	0.028374
RS	21	0.457413	1.128622	19772.232384	0.029419	0.029686
RS	22	0.504936	0.999378	23143.882891	0.034436	0.034744
RS	23	0.556510	0.999378	23823.350007	0.035447	0.035756
RS	24	0.612482	0.948333	25684.871716	0.038217	0.038485
RS	25	0.673225	0.948333	26102.486206	0.038838	0.039020
RS	26	0.739148	0.951737	26287.951702	0.039114	0.039202
RS	27	0.810690	0.951737	26412.711119	0.039299	0.039265
RS	28	0.888332	0.984391	25526.666425	0.037981	0.037859
RS	29	0.972593	0.984391	25376.345737	0.037757	0.037537
RS	30	1.064039	1.025967	24072.660612	0.035818	0.035545
RS	31	1.163280	1.025967	23661.149205	0.035205	0.034882
RS	32	1.270982	1.065487	22251.896510	0.033109	0.032764
RS	33	1.387867	1.065487	21584.587763	0.032116	0.031758
RS	34	1.514717	1.100156	20124.482862	0.029943	0.029585
RS	35	1.652381	1.100156	19216.633849	0.028592	0.028242
RS	36	1.801782	1.131583	17681.892323	0.026309	0.025969
RS	37	1.963921	1.131583	16575.012144	0.024662	0.024340
RS	38	2.139883	1.161558	14980.408097	0.022289	0.021990
RS	39	2.330847	1.161558	13743.987564	0.020450	0.020174
RS	40	2.538091	1.192164	12140.481736	0.018064	0.017820
RS	41	2.763005	1.192164	10866.956279	0.016169	0.015950
RS	42	3.007093	1.225123	9338.096702	0.013894	0.013711
RS	43	3.271992	1.225123	8127.607814	0.012093	0.011935
RS	44	3.559475	1.261312	6766.746960	0.010068	0.009947
RS	45	3.871468	1.261312	5706.282738	0.008490	0.008391
RS	46	4.210060	1.302110	4581.994056	0.006818	0.006749
RS	47	4.577519	1.302110	3729.728108	0.005549	0.005499
RS	48	4.976306	1.345859	2880.877611	0.004286	0.004259
RS	49	5.409092	1.345859	2253.316738	0.003353	0.003339
RS	50	5.878776	1.383542	1675.365764	0.002493	0.002494
RS	51	6.388503	1.383542	1249.625438	0.001859	0.001869
RS	52	6.941688	1.402774	892.847294	0.001328	0.001344
RS	53	7.542035	1.402774	626.882686	0.000933	0.000950
RS	54	8.193565	1.390059	427.086622	0.000635	0.000653
RS	55	8.900642	1.390059	276.216943	0.000411	0.000426
RS	56	9.668002	1.390059	170.936633	0.000254	0.000266
RS	57	10.500784	1.390059	100.842153	0.000150	0.000158
RS	58	11.404566	1.327733	58.274305	0.000087	0.000092
RS	59	12.385400	1.327733	29.814756	0.000044	0.000048
RS	60	13.449857	1.327733	14.308568	0.000021	0.000023
RS	61	14.605066	1.327733	6.406414	0.000010	0.000010
RS	62	15.858762	1.327733	2.660312	0.000004	0.000004
RS	63	17.219345	1.327733	1.531282	0.000002	0.000002
PA	4+25*2+4+6 0.184756196 0.034058115 17.219344696 0.484532689 12.605553097 3.808920172 1.976356791 1.698592566 1.734025565 1.771311851 1.619002649 1.350953255 1.128622308 0.999377880 0.948333355 0.951736983 0.984390694 1.025966710 1.065486792 1.100156077 1.131582829 1.161557670 1.192164473 1.225123452 1.261311623 1.302110158 1.345858548 1.383541623 1.402773979 1.390058868 1.327733183
//
IT	4007
RD	25
LK	-7342053.657745
QD	-510.523396 -> -509.090658
RI	0.0317673472
TR	0.184584	0.033990
MT	17.251081
MM	C_pi: 1.155138, n_recomb: 671293.264905
RS	0	0.000000	0.483481	11512.836154	0.017150	0.057379
RS	1	0.008529	0.483481	12268.910535	0.018277	0.013620
RS	2	0.017785	0.483481	13054.317626	0.019447	0.008332
RS	3	0.027831	0.483481	13866.576558	0.020657	0.009250
RS	4	0.038733	13.417159	536.067654	0.000799	0.000455
RS	5	0.050565	13.417159	581.374693	0.000866	0.000550
RS	6	0.063406	3.864766	2185.981222	0.003256	0.002216
RS	7	0.077343	3.864766	2364.098481	0.003522	0.002697
RS	8	0.092468	1.969594	5005.119088	0.007456	0.006094
RS	9	0.108883	1.969594	5386.562387	0.008024	0.006888
RS	10	0.126699	1.690205	6745.024624	0.010048	0.008860
RS	11	0.146033	1.690205	7235.980524	0.010779	0.009737
RS	12	0.167017	1.730862	7574.039903	0.011283	0.010469
RS	13	0.189790	1.730862	8111.289733	0.012083	0.011420
RS	14	0.214505	1.776153	8457.202383	0.012598	0.012115
RS	15	0.241329	1.776153	9039.396967	0.013466	0.013075
RS	16	0.270440	1.626633	10527.451078	0.015682	0.015388
RS	17	0.302034	1.626633	11202.531069	0.016688	0.016511
RS	18	0.336322	1.355666	14247.139467	0.021223	0.021145
RS	19	0.373535	1.355666	15035.909404	0.022398	0.022471
RS	20	0.413922	1.130259	18926.873465	0.028195	0.028372
RS	21	0.457753	1.130259	19742.540715	0.029410	0.029683
RS	22	0.505323	0.999543	23139.192517	0.034470	0.034786
RS	23	0.556949	0.999543	23818.093034	0.035481	0.035796
RS	24	0.612979	0.948256	25684.712500	0.038262	0.038536
RS	25	0.673787	0.948256	26101.028847	0.038882	0.039070
RS	26	0.739782	0.952157	26271.714043	0.039136	0.039231
RS	27	0.811405	0.952157	26395.690188	0.039321	0.039292
RS	28	0.889137	0.985483	25493.056143	0.037976	0.037860
RS	29	0.973498	0.985483	25343.439574	0.037753	0.037540
RS	30	1.065054	1.027433	24034.552467	0.035803	0.035538
RS	31	1.164418	1.027433	23624.757568	0.035193	0.034877
RS	32	1.272258	1.066865	22221.482478	0.033102	0.032764
RS	33	1.389294	1.066865	21555.628405	0.032111	0.031759
RS	34	1.516313	1.101121	20105.750867	0.029951	0.029597
RS	35	1.654164	1.101121	19198.037558	0.028599	0.028253
RS	36	1.803773	1.132067	17671.352359	0.026324	0.025989
RS	37	1.966141	1.132067	16563.110925	0.024673	0.024356
RS	38	2.142358	1.161689	14971.929084	0.022303	0.022007
RS	39	2.333603	1.161689	13733.353205	0.020458	0.020186
RS	40	2.541159	1.192243	12128.821586	0.018068	0.017827
RS	41	2.766418	1.192243	10853.661277	0.016168	0.015953
RS	42	3.010888	1.225581	9321.404358	0.013886	0.013706
RS	43	3.276208	1.225581	8111.054640	0.012083	0.011928
RS	44	3.564157	1.262665	6746.943741	0.010051	0.009931
RS	45	3.876664	1.262665	5688.875634	0.008475	0.008377
RS	46	4.215825	1.304979	4562.907720	0.006797	0.006730
RS	47	4.583911	1.304979	3714.816468	0.005534	0.005484
RS	48	4.983391	1.350781	2866.318192	0.004270	0.004243
RS	49	5.416942	1.350781	2243.391020	0.003342	0.003328
RS	50	5.887469	1.390565	1667.181258	0.002484	0.002485
RS	51	6.398126	1.390565	1245.087602	0.001855	0.001864
RS	52	6.952336	1.411226	890.127628	0.001326	0.001341
RS	53	7.553813	1.411226	626.129730	0.000933	0.000950
RS	54	8.206589	1.398694	427.365548	0.000637	0.000654
RS	55	8.915039	1.398694	277.021952	0.000413	0.000427
RS	56	9.683910	1.398694	171.851853	0.000256	0.000268
RS	57	10.518357	1.398694	101.647558	0.000151	0.000160
RS	58	11.423972	1.334642	58.948339	0.000088	0.000093
RS	59	12.406825	1.334642	30.232283	0.000045	0.000048
RS	60	13.473503	1.334642	14.546483	0.000022	0.000023
RS	61	14.631155	1.334642	6.531026	0.000010	0.000011
RS	62	15.887541	1.334642	2.720144	0.000004	0.000004
RS	63	17.251081	1.334642	1.573373	0.000002	0.000003
PA	4+25*2+4+6 0.184583963 0.033989957 17.251080555 0.483480952 13.417159340 3.864765756 1.969594126 1.690204702 1.730861941 1.776152832 1.626633199 1.355666110 1.130258880 0.999543239 0.948255577 0.952156996 0.985483443 1.027432900 1.066864660 1.101121332 1.132067373 1.161689492 1.192243135 1.225580576 1.262664864 1.304978691 1.350780812 1.390565046 1.411226133 1.398694157 1.334641786
//
